# Supplementary material for: Single-cell RNA sequencing demonstrates the molecular and cellular reprogramming of metastatic lung adenocarcinoma
Source: Nat Commun. 2020 May 8;11:2285. doi: 10.1038/s41467-020-16164-1 (PMC7210975; doi:10.1038/s41467-020-16164-1)
Supplement: Supplementary file 5 — Supplementary Data 2 [file 41467_2020_16164_MOESM5_ESM.xlsx]

## Sheet: MarkerList
Supplementary Data 2. List of canonical markers to assign the cell types and their references.
Class	Figures	Cell types	Genes	PMID
9 cell lineages	Fig.1	Epithelial cells	EPCAM, KRT19, CDH1, KRT18	28474673, 31067475
	Fig.1	T lymphocytes	CD3D, CD3E, CD3G, TRAC	28475900, 31209336
	Fig.1	B lymphocytes	CD79A, IGHM, IGHG3, IGHA2	31712411, 30523328
	Fig.1	Myeloid cells	CD68, MARCO, FCGR3A (CD16), LYZ	28475900, 29967419
	Fig.1	NK cells	NCAM1 (CD56), NKG7, GNLY, KLRD1	28475900, 31477722
	Fig.1	MAST cells	KIT, MS4A2,GATA2	30979687
	Fig.1	Fibroblasts	DCN, COL1A1, COL1A2, THY1	31209336, 29198524
	Fig.1	Endothelial cells	PECAM1, CLDN5, FLT1, RAMP2	30674341, 21460247, 23355623
	Fig.1	Oligodendrocytes	OLIG1, OLIG2, MOG, CLDN11	29615592, 26628089
A subset of Epithelial cells	Fig. S3	AT1	AGER	30554520
	Fig. S3	AT2	SFTPC, LAMP3	30554520
	Fig. S3	Club	SCGB1A1	30554520
	Fig. S3	Ciliated	FOXJ1, RFX2	30554520
A subset of Endothelial cells	Fig.3	Tip-like ECs	RAMP3, RGCC, ADM	29449267
	Fig.3	Stalk-like ECs	SELP, ACKR1	29449267
	Fig.3	Lymphatic ECs	CCL21, LYVE1	29449267
	Fig.3	EPCs	TYROBP, C1QB	29449267
	Fig.3	Tumor ECs	HSPG2, INSR, VWA1	29988129, 30559346, 10629090
A subset of Fibroblasts	Fig.3	COL13A1+ matrix FBs	COL13A1, TCF21, ITGAB, CXCL14, NPNT	29590628
	Fig.3	COL14A1+ matrix FBs	COL14A1, GSN, PI16, CYGB, PRRX1	29590628
	Fig.3	Myofibroblasts	ACTA2, MYH11, TAGLN, ACTG2, MYLK	29590628
	Fig.3	Smooth muscle cells	CNN1, SYNPO2, CRYAB, DES	28564607
	Fig.3	Mesothelial cells	UPK3B, MSLN, CALB2, WT1	29590628
	Fig.3	Pericytes	RGS5, CSPG4, ABCC9, KCNJ8	28564607
	Fig.3	Perivascular FB-like cells	CYP1B1, APOD	29443965
	Fig.3	Lipofibroblast	FABP4, FABP5, PPARG	29590628
A subset of Myeloid cells	Fig.4	Monocyte	CTSS, FCN1, S100A8, S100A9, LYZ, VCAN	29967419
	Fig.4	Macrophage	LGMN, CTSB, CD14, FCGR3A	29967419
	Fig.4	mo-lineage	MAFB, MAF, CX3CR1, ITGAM, CSF1R	28257233
	Fig.4	Alveolar-Mac	MARCO, FABP4, MCEMP1	28257233
	Fig.4	Anti-inflammatory	CD163, APOE, SEPP1, C1QA, C1QB, C1QC	27381735, 21350196, 26053663, 22523386
	Fig.4	Pro-inflammatory	CXCL8, IL1B	25339958
	Fig.4	Cycling	STMN1, MKI67, TOP2A, CDK1	29967419
	Fig.4	DC	CLEC10A, CD1C, CLEC4C, PTCRA, CCR7, LAMP3	28475900
A subset of DCs	Fig.4	CD1c+ DCs (LCs)	CD1C, ITGAX	24744755
	Fig.4	CD141+ DCs	CLEC9A, XCR1	24744755
	Fig.4	CD207+CD1a+ LCs	CD207, CD1A	24744755
	Fig.4	Activated DCs	CCR7, LAMP3	17312119
	Fig.4	pDCs	IL3RA, CLEC4C	28428369
	Fig.4	CD163+CD14+ DCs	CD14, CD163	31474513
A subset of B lymphocytes	Fig. S7	GC B cells in the DZ	STMN1, AICDA, MKI67, BIRC5	30104629
	Fig. S7	GC B cells in the LZ	LMO2, BCL2A1	30104629
	Fig. S7	GrB-secreting cells	GZMB	21808264
	Fig. S7	Follicular B cells	MS4A1, HLA-DRA	29988129
	Fig. S7	MALT B cells	JCHAIN, IGHA1	29988129
	Fig. S7	Plasma cells	IGHG1	29988129
A subset of T/NK cells	Fig. S8	CD4+ T	Il7R, CD4	14662907, 28475900
	Fig. S8	CD8+ T	CD8A, CD8B	28475900
	Fig. S8	Naïve	TCF7, SELL, LEF1, CCR7	29942094
	Fig. S8	Exhausted	LAG3, TIGIT, PDCD1, HAVCR2	29942094
	Fig. S8	Cytotoxic	IL2, GZMA, GNLY, PRF1, GZMB, GZMK, IFNG, NKG7	29942094
	Fig. S8	Treg	IL2RA, FOXP3, IKZF2, TGFB1, TGFB3, TGFBI, TGFBR1	29942094, 28474673
	Fig. S8	T follicular helper	MAF, CXCR5, PDCD1, CXCL13	28265271, 28570278
	Fig. S8	T helper 17	IRF4, CREM, NR4A2	21381156, 27680869, 23437182
	Fig. S8	T helper 1	STAT4, IFNG, IL12RB2	24987392, 21685955
	Fig. S8	T helper 2	GATA3, STAT6, IL4	24987392
	Fig. S8	gamma delta T	TRDC, TRGC2, TRGC1	31118283
	Fig. S8	NK	XCL1, FCGR3A, KLRD1, KLRF1	31477722
