# Supplementary material for: Single-cell RNA sequencing demonstrates the molecular and cellular reprogramming of metastatic lung adenocarcinoma
Source: Nat Commun. 2020 May 8;11:2285. doi: 10.1038/s41467-020-16164-1 (PMC7210975; doi:10.1038/s41467-020-16164-1)
Supplement: Supplementary file 6 — Supplementary Data 3 [file 41467_2020_16164_MOESM6_ESM.xlsx]

## Sheet: tLung_Genes
Supplementary Data 3. List of genes specific to the states (S1, S2, and S3) of malignant and normal epithelial cells including club cells and their functional categories. p-value, two-sided Student’s t-test; p-value for GO terms, one-sided Fisher’s exact test.
tS1 | cell state 1 of maligant epithelial cells in Figure 2G								tS2 | cell state 2 of maligant epithelial cells in Figure 2G								tS3 | cell state 3 of maligant epithelial cells in Figure 2G
Genes	log2FC	p-value	Bonferroni	PCT1	PCT2	Positive hits		Genes	log2FC	p-value	Bonferroni	PCT1	PCT2	Positive hits		Genes	log2FC	p-value	Bonferroni	PCT1	PCT2	Positive hits
SFTPB	3.19853	0	0	0.954	0.585	O		S100A4	1.83021	0	0	0.867	0.424	O		TPPP3	3.80539	0	0	0.969	0.166	O
SFTPA1	2.76802	0	0	0.83	0.45	O		TMSB10	1.82944	0	0	0.999	0.987	O		CAPS	3.4311	0	0	0.969	0.275	O
SFTPA2	2.61648	0	0	0.805	0.503	O		KRT19	1.61085	0	0	0.988	0.84	O		C5orf49	3.0267	0	0	0.953	0.071	O
SFTPC	2.10803	5.0682e-198	9.84193e-194	0.591	0.463	O		RAC1	1.45148	0	0	0.986	0.881	O		IGFBP7	2.67644	1.42918e-122	2.77533e-118	0.875	0.25	O
SCGB3A1	1.77906	9.06418e-213	1.76017e-208	0.76	0.507	O		S100A2	1.4289	0	0	0.75	0.203	O		HMGN3	2.32722	7.83416e-59	1.52132e-54	1	0.795	O
SFTPD	1.66492	0	0	0.746	0.246	O		MDK	1.40348	0	0	0.942	0.69	O		CFAP126	2.23861	0	0	0.875	0.038	O
NAPSA	1.60974	0	0	0.939	0.813	O		ISG15	1.39936	1.5902985008338e-319	3.08820065876916e-315	0.891	0.475	O		FAM183A	2.09617	0	0	0.828	0.024	O
SERPINA1	1.56878	1.37129e-231	2.6629e-227	0.838	0.513	O		KRT7	1.39781	0	0	0.97	0.765	O		RSPH1	2.0853	0	0	0.844	0.089	O
SCGB3A2	1.54524	2.15728e-147	4.18921e-143	0.725	0.557	O		CLDN3	1.38347	0	0	0.931	0.607	O		MORN2	2.08153	1.1136e-151	2.1625e-147	0.969	0.343	O
SLPI	1.48025	4.27104e-235	8.29393e-231	0.889	0.797	O		CDKN2A	1.33941	0	0	0.77	0.243	O		AGR3	2.07576	3.56435e-27	6.92161e-23	1	0.74	O
C16orf89	1.32303	0	0	0.776	0.44	O		IFI27	1.33725	2.78151e-193	5.40142e-189	0.964	0.794	O		C9orf116	1.95527	0	0	0.891	0.12	O
TFPI	1.29982	0	0	0.769	0.403	O		AGR2	1.29126	2.95697e-251	5.74214e-247	0.884	0.617	O		CETN2	1.95507	5.40196e-93	1.04901e-88	0.953	0.453	O
C8orf4	1.2107	4.20766e-259	8.17085e-255	0.809	0.55	O		SOX4	1.284	2.52455e-272	4.90242e-268	0.953	0.74	O		PIFO	1.86299	9.8484209905187e-317	1.91246487214883e-312	0.828	0.122	O
C4BPA	1.18098	1.6132443817423e-315	3.13275926490537e-311	0.643	0.251	O		C15orf48	1.23705	1.5821e-265	3.07228e-261	0.781	0.391	O		FOXJ1	1.8521	1.52378e-189	2.95904e-185	0.891	0.2	O
SLC34A2	1.17224	3.24486e-269	6.3012e-265	0.909	0.8	O		CRIP2	1.19274	0	0	0.857	0.353	O		UFC1	1.8318	1.77944e-63	3.45549e-59	0.938	0.702	O
PIGR	1.16476	1.97452e-181	3.83432e-177	0.723	0.48	O		HMGA1	1.17257	0	0	0.842	0.379	O		STOM	1.79886	2.09362e-75	4.06561e-71	0.859	0.403	O
HOPX	1.14631	1.14098e-212	2.21567e-208	0.93	0.847	O		TUBB	1.1523	0	0	0.902	0.533	O		PIGR	1.79131	1.01011e-17	1.96153e-13	0.828	0.602	O
SFTA1P	1.08581	0	0	0.74	0.374	O		MARCKSL1	1.13605	0	0	0.908	0.495	O		C9orf24	1.76102	0	0	0.453	0.026	O
CTSH	1.04245	2.51184e-230	4.87774e-226	0.854	0.74	O		IGFBP3	1.10334	0	0	0.511	0.019	O		MGST3	1.75779	5.90318e-55	1.14634e-50	0.984	0.585	O
RNASE1	0.992145	1.55043e-130	3.01078e-126	0.872	0.883			CSTB	1.09921	5.65877e-255	1.09888e-250	0.988	0.93	O		SLPI	1.68497	8.18472e-13	1.58939e-08	0.875	0.844	O
SFTA2	0.986915	1.2216e-196	2.37222e-192	0.928	0.841			S100A16	1.0927	0	0	0.918	0.605	O		C11orf88	1.67156	0	0	0.781	0.003	O
AREG	0.93125	5.91686e-95	1.149e-90	0.751	0.599			COL1A1	1.07333	0	0	0.642	0.203	O		C1orf194	1.65155	0	0	0.656	0.014	O
EGR1	0.890187	3.19965e-127	6.21339e-123	0.804	0.735			SPATS2L	1.06517	0	0	0.862	0.331	O		EFHC1	1.62941	6.35489e-223	1.23406e-218	0.875	0.149	O
JUNB	0.882721	1.11212e-144	2.15963e-140	0.869	0.872			HN1	1.06179	1.47869e-268	2.87146e-264	0.9	0.622	O		C20orf85	1.54772	0	0	0.484	0.005	O
C11orf96	0.87158	1.85554e-221	3.60326e-217	0.584	0.264			SPINT2	1.05008	1.33642e-257	2.59519e-253	0.978	0.836	O		PCSK1N	1.54841	5.50947e-38	1.06988e-33	0.844	0.402	O
AK1	0.847916	1.54083e-218	2.99214e-214	0.795	0.691			PTGS2	1.04282	4.94065645841247e-323	9.59426077659117e-319	0.566	0.089	O		FAM229B	1.51896	1.89536e-182	3.6806e-178	0.844	0.158	O
RPL41	0.810166	8.74762e-250	1.6987e-245	0.994	0.994			ANXA2	1.02402	2.04625e-269	3.97362e-265	0.982	0.855	O		DNAAF1	1.51314	0	0	0.734	0.018	O
SELENBP1	0.806277	4.22974e-236	8.21373e-232	0.584	0.359			TAGLN2	1.00651	3.2354e-220	6.28283e-216	0.975	0.821	O		CAPSL	1.4827	0	0	0.719	0.012	O
CD74	0.802928	6.16318e-102	1.19683e-97	0.941	0.92			CRABP2	0.982462	3.55346e-282	6.90046e-278	0.78	0.308			PSENEN	1.4596	1.86944e-45	3.63027e-41	0.859	0.548	O
CHI3L1	0.793394	3.62213e-160	7.03381e-156	0.553	0.263			KDELR2	0.980403	0	0	0.913	0.587			UBB	1.45968	4.75656e-24	9.23677e-20	0.969	0.908	O
RPL3	0.788828	2.37839e-235	4.61859e-231	0.987	0.989			H2AFV	0.971856	2.88026e-299	5.59318e-295	0.876	0.544			MPC2	1.41376	2.84543e-37	5.52553e-33	0.906	0.689	O
EEF1A1	0.787012	9.8044e-251	1.90392e-246	0.995	0.997			PSMA7	0.965234	3.0736e-300	5.96861e-296	0.939	0.717			AKAP9	1.40006	3.00908e-45	5.84333e-41	0.938	0.6	O
HSD17B11	0.759968	4.35562e-206	8.45817e-202	0.686	0.532			PPP1R14B	0.964293	0	0	0.883	0.51			CYSTM1	1.38656	8.95863e-28	1.73968e-23	0.922	0.775	O
RPL13	0.758635	2.02274e-219	3.92795e-215	0.994	0.997			FAM3C	0.952822	0	0	0.811	0.366			C9orf135	1.37764	0	0	0.781	0.04	O
HPGD	0.751952	1.41519e-132	2.74816e-128	0.617	0.449			STMN1	0.948526	0	0	0.658	0.135			ROPN1L	1.36165	0	0	0.688	0.004	O
BTG2	0.736239	1.01357e-211	1.96825e-207	0.607	0.354			LGALS1	0.942723	1.17302e-259	2.27789e-255	0.677	0.206			KIF9	1.35613	2.68764e-105	5.21912e-101	0.844	0.259	O
MALAT1	0.735744	2.01332e-52	3.90966e-48	0.981	0.994			TMEM123	0.940758	0	0	0.892	0.498			TAGLN2	1.33626	5.06979e-16	9.84503e-12	0.891	0.894	O
RPLP0	0.724976	5.48628e-164	1.06538e-159	0.979	0.987			MT-CO2	0.937817	1.03156e-133	2.00318e-129	0.987	0.969			IK	1.33184	5.94396e-61	1.15426e-56	0.844	0.403	O
CLU	0.722629	3.88102e-142	7.53655e-138	0.457	0.261			KRT8	0.936773	4.2958e-199	8.34202e-195	0.966	0.827			CALM1	1.3189	3.79942e-25	7.37809e-21	0.969	0.833	O
GGTLC1	0.719213	3.4316e-162	6.66383e-158	0.314	0.114			LCN2	0.936753	8.57317e-192	1.66482e-187	0.633	0.184			RIIAD1	1.31453	0	0	0.672	0.013	O
TFPI2	0.710907	2.81022e-100	5.45716e-96	0.462	0.329			SH3BGRL3	0.936602	3.14819e-263	6.11348e-259	0.952	0.754			APOD	1.31035	9.44996e-92	1.83509e-87	0.625	0.145	O
CXCL17	0.70113	1.56691e-99	3.04279e-95	0.856	0.827			GAPDH	0.933515	5.94867e-214	1.15517e-209	0.993	0.956			MAP1B	1.30296	4.2946e-53	8.33969e-49	0.734	0.162	O
LRRK2	0.698164	9.43832e-250	1.83283e-245	0.475	0.116			CHCHD2	0.932454	2.60201e-247	5.05284e-243	0.97	0.884			LHX9	1.26363	4.47375e-130	8.68758e-126	0.609	0.049	O
HLA-DRB5	0.697528	5.77839e-162	1.1221e-157	0.579	0.267			CEACAM6	0.909067	8.61815e-125	1.67356e-120	0.902	0.65			DYNLRB2	1.24961	0	0	0.688	0.03	O
BTG1	0.695736	1.19607e-127	2.32265e-123	0.817	0.814			ARPC1B	0.897139	2.85794e-258	5.54983e-254	0.941	0.703			LRRIQ1	1.23741	2.36435e-273	4.59133e-269	0.641	0.057	O
RPL31	0.691661	6.65771e-205	1.29286e-200	0.986	0.993			MMP7	0.872091	4.34784e-215	8.44307e-211	0.547	0.104			TSPAN1	1.23712	4.73039e-34	9.18594e-30	0.562	0.382	O
AQP5	0.6832	2.32326e-141	4.51154e-137	0.555	0.27			GUK1	0.870955	4.13186e-272	8.02365e-268	0.97	0.815			CCDC170	1.22173	0	0	0.688	0.041	O
IER2	0.677001	1.45565e-90	2.82673e-86	0.824	0.865			PTTG1IP	0.861187	6.35368420551843e-321	1.23382193586962e-316	0.865	0.441			S100A11	1.22076	2.11775e-17	4.11247e-13	1	0.98	O
RPS26	0.664175	9.03128e-133	1.75378e-128	0.921	0.936			LY6E	0.855178	2.58205e-143	5.01409e-139	0.96	0.869			DYNLL1	1.20965	1.27644e-19	2.47872e-15	0.938	0.85	O
SFTA3	0.66094	9.4454e-134	1.8342e-129	0.806	0.707			SLC9A3R2	0.854699	0	0	0.731	0.226			TUBB4B	1.19506	7.44658e-21	1.44605e-16	0.922	0.705	O
SLC39A8	0.644051	3.24346e-203	6.29847e-199	0.567	0.277			TNFRSF21	0.853512	0	0	0.707	0.164			C21orf59	1.1696	7.6454e-57	1.48466e-52	0.812	0.385	O
CYBRD1	0.642094	5.01603e-245	9.74062e-241	0.553	0.226			KRT17	0.848546	6.77662e-256	1.31595e-251	0.455	0.025			C12orf75	1.16366	3.17904e-100	6.17338e-96	0.656	0.096	O
NR4A1	0.635531	5.16646e-129	1.00327e-124	0.618	0.464			MAL2	0.847678	1.05338e-210	2.04556e-206	0.917	0.707			CCDC74A	1.15933	6.97552e-307	1.35458e-302	0.703	0.059	O
RPL26	0.634323	5.03982e-155	9.78683e-151	0.983	0.988			S100A9	0.845787	2.29659e-107	4.45975e-103	0.765	0.507			GDF15	1.15747	6.28718e-12	1.22091e-07	0.844	0.635	O
RPS12	0.628901	2.40279e-150	4.66597e-146	0.992	0.994			NDUFS6	0.843167	4.00607e-239	7.77939e-235	0.915	0.638			TUBA1A	1.15635	3.21584e-28	6.24484e-24	0.828	0.384	O
SLC22A31	0.609407	7.537e-141	1.46361e-136	0.694	0.558			MARCKS	0.841103	0	0	0.556	0.059			FAM81B	1.15548	1.11575e-222	2.16668e-218	0.719	0.072	O
HLA-DPB1	0.588529	1.44494e-105	2.80594e-101	0.657	0.567			CFL1	0.83811	5.66866e-238	1.1008e-233	0.976	0.879			CCDC78	1.14778	0	0	0.625	0.013	O
NPC2	0.581506	4.95821e-71	9.62834e-67	0.956	0.974			SERINC2	0.828747	0	0	0.825	0.373			FXYD3	1.14074	1.49757e-14	2.90812e-10	0.938	0.732	O
DBI	0.573385	2.98566e-85	5.79785e-81	0.849	0.878			MT-CO3	0.82674	2.30635e-92	4.4787e-88	0.987	0.968			CFAP36	1.12917	7.6095e-51	1.47769e-46	0.781	0.359	O
MGLL	0.568179	2.01181e-106	3.90673e-102	0.728	0.665			SLC16A3	0.822981	1.69484279149381e-319	3.29121521680183e-315	0.767	0.301			WDR54	1.12429	9.30811e-130	1.80754e-125	0.719	0.16	O
RPL6	0.567154	5.11327e-138	9.92945e-134	0.975	0.985			CD99	0.821034	5.26253e-308	1.02193e-303	0.726	0.259			DNALI1	1.12158	1.43187e-59	2.78055e-55	0.766	0.28	O
RPS4X	0.566579	7.44324e-123	1.4454e-118	0.987	0.992			CXCL8	0.820269	5.75654e-146	1.11786e-141	0.689	0.289			HSP90AA1	1.104	3.66116e-14	7.10961e-10	1	0.927	O
JUN	0.565429	3.36554e-50	6.53554e-46	0.886	0.928			ACTB	0.814563	5.67486e-206	1.102e-201	0.996	0.98			RSPH9	1.08089	0	0	0.609	0.016	O
WSB1	0.564534	2.49244e-77	4.84006e-73	0.876	0.869			KRT18	0.812242	5.90491e-141	1.14667e-136	0.974	0.885			CFAP45	1.07963	4.71559e-269	9.1572e-265	0.688	0.049	O
GNB2L1	0.561415	1.90182e-109	3.69314e-105	0.971	0.987			SRD5A3	0.807403	1.44396e-270	2.80402e-266	0.784	0.367			DNAH5	1.03922	1.11752e-157	2.1701e-153	0.688	0.09	O
GNG11	0.554077	3.36978e-142	6.54377e-138	0.352	0.108			CBX3	0.805393	3.39359e-264	6.59001e-260	0.891	0.548			SARAF	1.03901	2.88168e-21	5.59594e-17	0.875	0.704	O
RPL21	0.5486	1.15486e-130	2.24262e-126	0.99	0.993			CCND1	0.797938	1.60368e-142	3.11418e-138	0.804	0.582			ANXA4	1.03732	1.60645e-20	3.11956e-16	0.922	0.583	O
HOXD1	0.542478	1.6881e-168	3.27812e-164	0.462	0.226			CRIP1	0.792323	2.34655e-286	4.55676e-282	0.692	0.232			SNTN	1.03339	0	0	0.422	0.014	O
RPL7	0.530151	4.17463e-111	8.10671e-107	0.985	0.991			CST6	0.788335	6.09837e-198	1.18424e-193	0.571	0.146			NUDC	1.02673	1.95037e-23	3.78742e-19	0.891	0.583	O
SEPP1	0.529532	2.75837e-113	5.35648e-109	0.634	0.541			HEBP2	0.786825	1.74509e-247	3.38879e-243	0.852	0.481			C21orf58	1.02038	2.64724e-267	5.14067e-263	0.656	0.056	O
FILIP1	0.527568	2.00284e-176	3.88931e-172	0.45	0.164			CLIC1	0.786148	9.03538e-216	1.75458e-211	0.942	0.747			PPIL6	1.01489	5.83733e-181	1.13355e-176	0.672	0.075	O
ALDH2	0.526061	1.96347e-122	3.81285e-118	0.629	0.529			CLDN4	0.780936	3.4077e-164	6.61742e-160	0.963	0.805			RP11-295M3.4	1.01457	0	0	0.578	0.021	O
RPS2	0.523	4.41916e-98	8.58157e-94	0.991	0.996			MYL12A	0.779362	3.54425e-160	6.88258e-156	0.949	0.777			IFT22	1.01203	8.14868e-43	1.58239e-38	0.781	0.36	O
HLA-DRA	0.517901	4.0652e-55	7.89421e-51	0.854	0.828			S100A11	0.778865	2.04167e-170	3.96473e-166	0.995	0.967			CRNDE	1.00991	2.57283e-26	4.99619e-22	0.844	0.524	O
RPS6	0.517281	7.69479e-120	1.49425e-115	0.991	0.994			C19orf33	0.768153	1.92135e-135	3.73107e-131	0.881	0.66			RRAD	1.00923	7.83607e-18	1.52169e-13	0.672	0.328	O
CITED2	0.517184	3.06203e-60	5.94616e-56	0.69	0.675			CARHSP1	0.765368	1.43689e-300	2.7903e-296	0.722	0.239			CD46	1.00575	1.70179e-21	3.30471e-17	0.891	0.649	O
RPL34	0.516782	2.51711e-122	4.88798e-118	0.991	0.994			C9orf16	0.761842	3.08145e-185	5.98386e-181	0.904	0.674			CRYM	1.00198	1.58082e-38	3.0698e-34	0.562	0.189	O
CD44	0.515614	4.95673e-98	9.62548e-94	0.685	0.594			ST14	0.76113	0	0	0.783	0.312			CTSS	1.0022	6.2825e-25	1.22e-20	0.844	0.501	O
DLC1	0.512011	4.49967e-145	8.73791e-141	0.519	0.311			KRT10	0.760729	3.43003e-199	6.66078e-195	0.925	0.715			SPA17	1.00164	1.60707e-146	3.12077e-142	0.719	0.11	O
TPT1	0.511469	4.66397e-108	9.05696e-104	0.991	0.994			HMGN1	0.759961	2.47841e-208	4.81283e-204	0.957	0.78			DYNLT1	0.99666	4.51408e-17	8.76589e-13	0.922	0.786
EFEMP1	0.504958	8.93526e-147	1.73514e-142	0.512	0.299			PLAU	0.75922	0	0	0.549	0.059			MORN5	0.993116	0	0	0.562	0.004
FOLR1	0.495847	4.37744e-67	8.50055e-63	0.557	0.55			C4orf48	0.758179	1.14876e-238	2.23078e-234	0.8	0.391			IFT27	0.968279	2.10071e-42	4.07937e-38	0.703	0.35
RPLP1	0.494657	1.15358e-108	2.24014e-104	0.994	0.996			SEC61G	0.757558	7.37638e-169	1.43242e-164	0.945	0.769			DRC3	0.962297	0	0	0.656	0.022
GLS	0.490728	6.56496e-87	1.27485e-82	0.605	0.463			PHLDA2	0.752535	2.69312e-139	5.22978e-135	0.885	0.624			NEK5	0.954698	0	0	0.641	0.018
PLA2G1B	0.488122	9.69977e-115	1.8836e-110	0.198	0.024			SHFM1	0.744791	9.81992e-200	1.90693e-195	0.95	0.754			DNPH1	0.953975	7.70134e-20	1.49552e-15	0.891	0.662
RPL9	0.487449	9.34378e-117	1.81447e-112	0.985	0.992			LDHA	0.742078	1.9497e-138	3.78613e-134	0.942	0.805			MNS1	0.950411	3.60738e-252	7.00516e-248	0.641	0.048
PPP1R1B	0.48435	1.39804e-116	2.71485e-112	0.502	0.318			ENO1	0.741892	2.19908e-148	4.2704e-144	0.971	0.843			CIB1	0.94852	1.78713e-13	3.47043e-09	0.953	0.819
SNHG7	0.481233	2.94745e-90	5.72366e-86	0.664	0.64			LSR	0.739206	1.85329e-240	3.5989e-236	0.849	0.485			ODF3B	0.946929	4.78314e-27	9.28838e-23	0.734	0.355
LMO3	0.478532	1.43379e-113	2.78427e-109	0.599	0.459			SUB1	0.735156	5.52227e-183	1.07237e-178	0.944	0.759			TEKT1	0.946404	0	0	0.547	0.001
RPL7A	0.478025	3.48632e-96	6.77008e-92	0.981	0.989			GNAS	0.734986	5.12815e-181	9.95835e-177	0.947	0.758			ZMYND10	0.943887	8.37436e-277	1.62622e-272	0.359	0.03
CXCL2	0.47706	2.09479e-28	4.06787e-24	0.704	0.732			IL32	0.732838	1.6013e-144	3.10956e-140	0.647	0.25			STMND1	0.940952	0	0	0.609	0.021
CD63	0.475305	1.85034e-61	3.59317e-57	0.954	0.973			HLA-A	0.730737	1.24116e-105	2.4102e-101	0.972	0.909			TUBA4B	0.9271	0	0	0.469	0.001
CSF3R	0.46919	1.6459e-144	3.19617e-140	0.449	0.24			LSM5	0.72827	4.62239e-205	8.97622e-201	0.85	0.527			LRRC23	0.925047	4.34012e-63	8.42808e-59	0.641	0.216
SUSD2	0.463455	7.00775e-130	1.36083e-125	0.372	0.213			YWHAZ	0.722572	5.84825e-197	1.13567e-192	0.919	0.664			PDLIM1	0.922195	6.55513e-15	1.27294e-10	0.938	0.715
RPS10	0.461261	6.3424e-71	1.23163e-66	0.956	0.97			PAFAH1B3	0.706129	9.44475e-300	1.83408e-295	0.746	0.285			C11orf97	0.921925	0	0	0.562	0.001
FOSB	0.461135	9.83572e-40	1.91e-35	0.832	0.852			MT-ND5	0.705401	6.85716e-111	1.33159e-106	0.96	0.881			CFAP221	0.9168	1.58086e-73	3.06987e-69	0.688	0.122
MT1E	0.456657	1.3333e-64	2.58914e-60	0.558	0.412			MUC4	0.701654	6.77412895160924e-315	1.315468101113e-310	0.581	0.11			KCNN3	0.915467	0	0	0.609	0.016
RGS16	0.455455	1.08192e-125	2.10098e-121	0.34	0.148			IER3	0.700799	1.17984e-117	2.29112e-113	0.869	0.6			FABP6	0.914406	8.29327e-81	1.61047e-76	0.438	0.125
RPS8	0.449271	1.59371e-72	3.09482e-68	0.987	0.993			DYNLL1	0.697329	6.0058e-158	1.16627e-153	0.952	0.76			PDE4DIP	0.913345	5.68887e-45	1.10472e-40	0.75	0.256
PTP4A1	0.444276	1.39041e-70	2.70003e-66	0.713	0.722			GOLM1	0.694364	3.14120929787611e-316	6.09991433554562e-312	0.75	0.252			YWHAE	0.912091	1.79266e-15	3.48116e-11	0.906	0.729
DRAM1	0.439422	1.50788e-101	2.92814e-97	0.519	0.42			PLA2G16	0.69359	6.06996e-148	1.17873e-143	0.912	0.672			TMEM190	0.908672	0	0	0.344	0.002
SNHG8	0.435001	9.88449e-60	1.91947e-55	0.712	0.776			CD24	0.690783	7.5752e-68	1.47103e-63	0.742	0.374			SAT2	0.90862	4.52775e-26	8.79243e-22	0.766	0.393
SYNE1	0.433311	2.16087e-113	4.1962e-109	0.429	0.247			PKM	0.687568	1.14109e-144	2.21588e-140	0.944	0.759			SPEF2	0.907316	3.71519e-288	7.21453e-284	0.641	0.038
MGP	0.432875	2.31936e-65	4.50397e-61	0.335	0.224			CD47	0.679979	1.26724e-152	2.46086e-148	0.913	0.705			LRRC46	0.904324	0	0	0.531	0.013
JUND	0.429777	1.19771e-39	2.32583e-35	0.8	0.866			MIF	0.676635	1.9958e-171	3.87565e-167	0.919	0.644			TCTEX1D2	0.902764	4.09358e-57	7.94933e-53	0.594	0.24
PDE4C	0.428957	3.76914e-76	7.31929e-72	0.458	0.377			OCIAD2	0.675102	7.28336e-147	1.41436e-142	0.933	0.764			RP11-356K23.1	0.900058	0	0	0.375	0.001
RPL10A	0.422025	5.6149e-72	1.09036e-67	0.978	0.993			HLA-C	0.669106	4.96821e-96	9.64778e-92	0.956	0.875			EZR	0.897061	1.2763e-11	2.47846e-07	0.953	0.827
DNAJB1	0.421836	2.51415e-51	4.88222e-47	0.704	0.765			PRSS23	0.66676	9.29473925692728e-311	1.80495e-306	0.599	0.116			C7orf57	0.895617	1.03805e-303	2.01579e-299	0.656	0.036
SGK1	0.416712	1.3431e-86	2.60817e-82	0.474	0.383			CHMP4B	0.664524	3.8851e-187	7.54448e-183	0.866	0.569			PRDX5	0.888893	2.78533e-12	5.40884e-08	0.984	0.926
TIMP3	0.414012	1.06849e-75	2.0749e-71	0.432	0.313			IGKC	0.661589	2.94445e-66	5.71782e-62	0.754	0.535			CYP4B1	0.887697	8.53177e-24	1.65678e-19	0.609	0.157
RPS9	0.412755	8.3881e-79	1.62888e-74	0.986	0.994			S100A10	0.660289	6.34083e-93	1.23133e-88	0.993	0.962			CDKN1A	0.887568	8.14087e-19	1.58088e-14	0.766	0.435
ASCC2	0.409741	3.27022e-69	6.35043e-65	0.531	0.485			ATP5E	0.657497	6.68493e-163	1.29815e-158	0.985	0.936			EFCAB1	0.884656	3.56739e-214	6.92752e-210	0.516	0.034
HLA-DPA1	0.408592	1.30279e-50	2.52989e-46	0.597	0.564			PPIA	0.65615	3.34808e-135	6.50164e-131	0.985	0.939			FAM174A	0.860849	1.95839e-48	3.803e-44	0.719	0.264
PEBP1	0.407987	1.08154e-61	2.10025e-57	0.793	0.817			PDCD6	0.65561	7.42719e-197	1.44229e-192	0.866	0.554			MS4A8	0.85829	0	0	0.391	0.008
RBPMS	0.405488	4.82964e-89	9.37867e-85	0.591	0.472			S100P	0.655024	4.58021e-201	8.89432e-197	0.413	0.053			RP11-620J15.3	0.857743	5.70972e-105	1.10877e-100	0.672	0.101
PTPN13	0.402346	2.41978e-93	4.69898e-89	0.465	0.308			LAMTOR2	0.651449	3.65267e-159	7.09312e-155	0.879	0.631			NPHP1	0.853253	3.24312e-114	6.29782e-110	0.656	0.099
PEBP4	0.399616	5.62143e-114	1.09162e-109	0.251	0.082			TMEM147	0.650875	4.46848e-164	8.67734e-160	0.897	0.662			FOXA2	0.85044	1.09506e-25	2.1265e-21	0.719	0.373
HSD17B6	0.396983	1.36181e-147	2.6445e-143	0.318	0.093			MYL12B	0.650053	1.02809e-118	1.99645e-114	0.949	0.793			FOLR1	0.850227	4.4139e-09	8.57135e-05	0.812	0.551
MSN	0.390896	7.63995e-76	1.4836e-71	0.589	0.525			AHR	0.647169	1.64662e-171	3.19757e-167	0.848	0.522			UBXN11	0.845133	1.72512e-90	3.35002e-86	0.656	0.128
ISCU	0.389951	3.60556e-69	7.00163e-65	0.681	0.691			B3GNT7	0.643819	8.55939e-267	1.66215e-262	0.564	0.122			FANK1	0.844372	1.48076e-126	2.87548e-122	0.703	0.086
SPINK5	0.389658	3.98421e-66	7.73693e-62	0.275	0.146			VSTM2L	0.642083	0	0	0.505	0.028			C6orf118	0.842036	0	0	0.609	0.003
RPS19	0.387279	5.55608e-55	1.07893e-50	0.992	0.996			SUMO3	0.641376	1.4851e-195	2.88392e-191	0.844	0.501			HLA-DRB1	0.838097	4.50398e-08	0.000874629	0.828	0.731
RPS14	0.38541	1.15463e-70	2.24218e-66	0.993	0.995			SNRPE	0.631915	8.17199e-146	1.58692e-141	0.916	0.69			KIF3A	0.834306	1.88395e-85	3.65845e-81	0.672	0.118
RPL5	0.38091	2.32198e-57	4.50906e-53	0.968	0.984			NME1	0.624774	5.72356e-156	1.11146e-151	0.784	0.462			UBL5	0.834055	1.05416e-10	2.04708e-06	0.938	0.846
SMDT1	0.377995	4.31155e-67	8.37259e-63	0.726	0.734			SNCG	0.620867	1.30403e-172	2.5323e-168	0.346	0.016			PNISR	0.824906	1.83582e-15	3.56498e-11	0.859	0.545
KCNJ15	0.377422	3.85328e-102	7.48269e-98	0.406	0.242			TXN	0.620271	2.44916e-116	4.75603e-112	0.972	0.91			ODF2L	0.824049	1.67774e-20	3.258e-16	0.719	0.48
ZNF385B	0.375694	4.28612e-151	8.32322e-147	0.327	0.091			PFDN2	0.615269	1.68546e-165	3.273e-161	0.85	0.519			RSPH3	0.823518	1.72117e-76	3.34233e-72	0.672	0.144
SAT1	0.370013	4.51546e-38	8.76858e-34	0.976	0.987			RALA	0.612718	1.59588e-274	3.09904e-270	0.679	0.204			CCDC173	0.821206	1.51398e-231	2.94001e-227	0.562	0.037
BLVRB	0.368014	1.54957e-47	3.00912e-43	0.718	0.749			HLA-B	0.60951	7.23915e-69	1.40577e-64	0.958	0.892			NAA38	0.820118	3.48259e-14	6.76285e-10	0.781	0.656
ATP5G2	0.365459	5.76358e-52	1.11923e-47	0.912	0.942			C7orf50	0.606514	3.71863e-186	7.2212e-182	0.792	0.429			CEP126	0.818917	2.25918e-186	4.3871e-182	0.516	0.056
GDF15	0.364982	1.50183e-27	2.9164e-23	0.647	0.626			GADD45A	0.605823	6.38252e-189	1.23942e-184	0.655	0.27			CFAP157	0.817675	0	0	0.578	0.015
HEXIM1	0.363556	2.8725e-55	5.57811e-51	0.512	0.488			SLC25A39	0.604899	2.54351e-176	4.93923e-172	0.814	0.489			FAM216B	0.817031	0	0	0.422	0.001
ITGB6	0.357753	2.24323e-64	4.35613e-60	0.493	0.422			TSC22D3	0.602592	1.60559e-176	3.1179e-172	0.715	0.303			WDR60	0.816246	1.45889e-28	2.83302e-24	0.719	0.342
RPL11	0.356771	5.161e-71	1.00221e-66	0.992	0.994			PDIA4	0.601886	9.39302e-198	1.82403e-193	0.768	0.358			DYDC2	0.813951	0	0	0.531	0.006
NUPR1	0.356464	4.46384e-42	8.66832e-38	0.39	0.368			PTP4A2	0.601287	1.98439e-149	3.85349e-145	0.883	0.607			CFAP52	0.811672	0	0	0.531	0.003
SOD2	0.353898	2.08621e-42	4.05121e-38	0.655	0.687			PERP	0.600333	4.18458e-129	8.12604e-125	0.88	0.632			DPCD	0.811595	1.66114e-37	3.22577e-33	0.688	0.303
RPL4	0.350575	5.1355e-47	9.97262e-43	0.943	0.967			POLR2I	0.600216	2.68563e-148	5.21523e-144	0.866	0.573			TREM1	0.809741	2.77872e-22	5.396e-18	0.656	0.217
TMEM243	0.350193	1.09157e-75	2.11972e-71	0.531	0.482			RPA3	0.599422	2.02327e-159	3.92899e-155	0.755	0.412			SLC44A4	0.809087	9.20359e-24	1.78724e-19	0.75	0.423
GLTSCR2	0.349605	1.24925e-40	2.42592e-36	0.813	0.873			NTS	0.598593	6.94032e-103	1.34774e-98	0.224	0.007			C1orf53	0.806221	1.74674e-31	3.39199e-27	0.641	0.266
DUSP1	0.346798	4.81731e-24	9.35473e-20	0.79	0.854			SNRPD1	0.597217	3.03844e-179	5.90035e-175	0.771	0.405			SAXO2	0.803397	0	0	0.5	0.013
CLIC3	0.345476	6.27966e-52	1.21945e-47	0.344	0.288			TMEM14B	0.594698	2.983e-154	5.7927e-150	0.876	0.616			SSBP4	0.802681	3.42789e-33	6.65662e-29	0.75	0.338
CD55	0.344342	4.73163e-29	9.18835e-25	0.804	0.84			MAP3K13	0.591772	5.28667e-151	1.02662e-146	0.86	0.554			COQ4	0.802467	1.90758e-29	3.70433e-25	0.703	0.379
NFIX	0.344297	4.71789e-91	9.16167e-87	0.321	0.199			CCT6A	0.591042	1.31238e-188	2.5485e-184	0.77	0.384			GADD45G	0.802404	5.73945e-25	1.11454e-20	0.672	0.259
CYP4B1	0.34278	5.49694e-86	1.06745e-81	0.242	0.077			ENY2	0.590051	1.55112e-149	3.01212e-145	0.901	0.632			C10orf107	0.800742	1.82082e-224	3.53585e-220	0.594	0.035
MLPH	0.342333	3.15569e-52	6.12803e-48	0.65	0.671			TSPAN1	0.588095	1.34369e-194	2.60931e-190	0.597	0.191			SYNE1	0.791421	4.783e-16	9.2881e-12	0.766	0.337
SOD3	0.34089	3.94486e-64	7.66052e-60	0.424	0.377			TCEB2	0.58789	2.08317e-135	4.0453e-131	0.971	0.881			DRC1	0.789538	0	0	0.531	0.01
CTGF	0.340169	2.48821e-60	4.83186e-56	0.325	0.199			RNF213	0.586247	1.61705e-169	3.14015e-165	0.763	0.397			HIGD2A	0.788112	2.48656e-13	4.82865e-09	0.891	0.75
EIF1	0.334654	8.98186e-46	1.74419e-41	0.98	0.991			ENAH	0.585552	1.04424e-188	2.02781e-184	0.755	0.339			CDS1	0.787246	1.25654e-33	2.44007e-29	0.719	0.28
CYB5A	0.330358	9.73344e-21	1.89014e-16	0.862	0.893			RHEB	0.58414	6.18486e-135	1.20104e-130	0.896	0.663			DYX1C1	0.78479	4.98083e-101	9.67228e-97	0.625	0.098
MGST1	0.328579	6.73047e-29	1.30699e-24	0.937	0.946			PDCD5	0.582606	1.12982e-164	2.19399e-160	0.818	0.473			HSBP1	0.783262	4.0036e-11	7.77459e-07	0.906	0.802
RPL23A	0.327807	1.35054e-40	2.62262e-36	0.992	0.992			FN1	0.582121	3.47886e-157	6.75561e-153	0.543	0.19			CD24	0.781784	9.81528e-05	1	0.781	0.546
AKAP13	0.32652	9.94018e-57	1.93028e-52	0.577	0.567			TNFRSF12A	0.582086	4.59732e-121	8.92754e-117	0.779	0.47			MRPL18	0.78007	1.49849e-17	2.90991e-13	0.844	0.552
SRSF5	0.325581	2.95115e-43	5.73084e-39	0.731	0.765			C7orf73	0.581568	3.6733e-175	7.13318e-171	0.813	0.446			CSPP1	0.779994	6.02959e-101	1.17089e-96	0.641	0.093
SEMA4A	0.325208	7.90424e-93	1.53492e-88	0.365	0.195			PGK1	0.581244	8.733e-121	1.69586e-116	0.857	0.573			MLLT1	0.779369	9.22922e-48	1.79222e-43	0.641	0.237
HNRNPA1	0.323676	1.159e-40	2.25066e-36	0.924	0.947			PPP1CA	0.580534	1.53318e-128	2.97728e-124	0.814	0.556			CYB5A	0.7751	1.26097e-05	0.244867	0.969	0.876
IRX2	0.323016	6.47968e-62	1.25829e-57	0.465	0.373			SNRPB	0.579308	4.04617e-139	7.85725e-135	0.851	0.578			SPEF1	0.77486	0	0	0.562	0.021
HERPUD1	0.320084	2.53871e-53	4.92993e-49	0.587	0.574			S100A6	0.578583	8.58467e-109	1.66706e-104	0.999	0.998			CLU	0.774445	1.11571e-07	0.0021666	0.734	0.358
RPL36A	0.319394	3.52409e-33	6.84343e-29	0.907	0.958			CTSZ	0.578483	2.45814e-194	4.77345e-190	0.758	0.344			LPCAT1	0.771335	3.32922e-08	0.0006465	0.75	0.648
RPS28	0.315251	1.0484e-41	2.03588e-37	0.982	0.993			PGM2L1	0.578043	1.19793e-265	2.32625e-261	0.606	0.134			CCDC146	0.766824	5.80234e-175	1.12676e-170	0.469	0.041
UBC	0.314597	6.71937e-28	1.30483e-23	0.92	0.956			PPP1CB	0.57798	1.08451e-150	2.106e-146	0.83	0.482			JTB	0.764845	7.3128e-10	1.42007e-05	0.906	0.851
EEF2	0.314176	2.90161e-32	5.63463e-28	0.9	0.943			TMC5	0.576756	1.46068e-130	2.8365e-126	0.69	0.319			EFCAB2	0.761036	9.50397e-50	1.84558e-45	0.625	0.143
RPL18	0.313441	1.81353e-31	3.52169e-27	0.975	0.99			MET	0.576336	3.33251e-124	6.47141e-120	0.794	0.482			PURA	0.759316	1.77819e-25	3.45308e-21	0.688	0.304
CEBPA	0.31279	7.90552e-108	1.53517e-103	0.309	0.143			RHOBTB3	0.575333	1.52364e-237	2.95875e-233	0.655	0.203			TMEM176A	0.759	3.47126e-23	6.74084e-19	0.578	0.147
DDX5	0.312752	1.02718e-30	1.99467e-26	0.886	0.943			MACC1	0.573835	5.90636e-236	1.14696e-231	0.595	0.162			AGR2	0.75785	0.000142835	1	0.922	0.742
PON3	0.312124	2.22617e-58	4.32301e-54	0.457	0.381			ACTN4	0.573361	1.79585e-109	3.48736e-105	0.825	0.564			SOX2	0.756935	9.13363e-64	1.77366e-59	0.656	0.117
ARIH1	0.311841	4.44709e-49	8.6358e-45	0.479	0.468			CTSB	0.57259	2.4084e-127	4.67686e-123	0.848	0.591			RPS27L	0.754688	1.20213e-08	0.000233442	0.953	0.813
RPS17	0.310775	5.09195e-48	9.88806e-44	0.987	0.99			POLR2J	0.570346	6.86143e-153	1.33242e-148	0.86	0.572			CDHR3	0.754603	0	0	0.484	0.006
GADD45B	0.309377	1.15545e-27	2.24377e-23	0.522	0.567			ITGB1	0.570331	2.36445e-169	4.59153e-165	0.809	0.452			TBCA	0.75396	2.22667e-11	4.32397e-07	0.875	0.833
TOB1	0.308676	1.40583e-50	2.72999e-46	0.546	0.539			UBL5	0.568149	3.98608e-111	7.74056e-107	0.943	0.76			SPTBN1	0.753258	3.09964e-18	6.01919e-14	0.766	0.446
MBIP	0.305749	4.21695e-48	8.1889e-44	0.585	0.595			PLPP2	0.567262	4.46283e-161	8.66638e-157	0.789	0.414			TSTD1	0.753214	3.7035e-09	7.19183e-05	0.938	0.837
LDLR	0.305626	4.91098e-49	9.53664e-45	0.49	0.448			ARPC1A	0.564135	1.5353e-145	2.98141e-141	0.844	0.541			FAM92B	0.752368	0	0	0.391	0.002
DPP7	0.304908	1.08432e-54	2.10564e-50	0.553	0.513			TACSTD2	0.563718	4.17731e-76	8.11192e-72	0.952	0.819			FAM227A	0.749718	4.86268e-101	9.44283e-97	0.578	0.09
AQP1	0.304578	8.13171e-42	1.5791e-37	0.306	0.208			C16orf13	0.558917	7.40647e-149	1.43826e-144	0.846	0.547			HACD4	0.749717	9.5164e-78	1.84799e-73	0.625	0.096
RPS27L	0.30329	1.21333e-30	2.35616e-26	0.793	0.837			TGM2	0.558751	7.59718e-251	1.4753e-246	0.461	0.055			C4orf47	0.749543	3.11031e-217	6.03992e-213	0.5	0.039
LTA4H	0.300573	3.6872e-49	7.16017e-45	0.588	0.609			43717	0.557097	1.49652e-180	2.90608e-176	0.804	0.427			ENKUR	0.749274	3.30055e-298	6.40933e-294	0.422	0.014
NOVA1	0.297667	6.23542e-95	1.21086e-90	0.318	0.154			CEACAM5	0.551651	1.55199e-95	3.01381e-91	0.475	0.267			NFIB	0.745868	4.43965e-20	8.62135e-16	0.766	0.343
AHCYL2	0.296898	8.1233e-80	1.57746e-75	0.335	0.214			TAX1BP1	0.551634	6.87169e-134	1.33441e-129	0.878	0.594			WDR38	0.744293	0	0	0.422	0.004
PLA2G10	0.29261	5.88832e-69	1.14345e-64	0.38	0.269			REEP3	0.551149	5.97358e-203	1.16001e-198	0.725	0.316			C14orf142	0.734985	1.28199e-59	2.48949e-55	0.578	0.154
RPL18A	0.291207	3.74339e-45	7.26929e-41	0.99	0.994			C1orf122	0.55072	7.84414e-174	1.52325e-169	0.781	0.417			CD164L2	0.734456	7.45665e-158	1.44801e-153	0.469	0.055
TMEM87A	0.290429	4.34911e-54	8.44553e-50	0.539	0.52			RND3	0.549902	1.79446e-138	3.48466e-134	0.595	0.256			SON	0.730243	3.82913e-10	7.43579e-06	0.891	0.763
C5orf38	0.289793	5.04364e-63	9.79424e-59	0.403	0.311			DEK	0.548326	3.95307e-123	7.67647e-119	0.823	0.568			STK33	0.730201	2.45978e-128	4.77664e-124	0.547	0.055
PFDN5	0.289629	2.0146e-38	3.91215e-34	0.935	0.969			ANXA11	0.548166	5.45465e-120	1.05924e-115	0.874	0.625			DNAH9	0.729962	0	0	0.5	0.003
SCGB2A1	0.287604	2.42741e-52	4.71379e-48	0.193	0.075			RNF7	0.548058	1.56497e-141	3.03901e-137	0.842	0.559			AC013264.2	0.729217	0	0	0.406	0.009
ATP1A1	0.284197	3.30841e-33	6.42461e-29	0.738	0.791			PSMG3	0.547661	8.93046e-212	1.73421e-207	0.706	0.277			CCDC153	0.728612	1.46594e-151	2.84671e-147	0.5	0.065
MID1IP1	0.277646	1.54352e-46	2.99737e-42	0.467	0.441			KTN1	0.547459	1.76713e-142	3.4316e-138	0.791	0.417			SPATA18	0.728197	4.61333e-200	8.95862e-196	0.5	0.025
C1orf21	0.277328	9.65516e-70	1.87494e-65	0.347	0.219			LAGE3	0.547281	1.80382e-183	3.50285e-179	0.756	0.355			TMEM67	0.724975	2.66159e-120	5.16854e-116	0.516	0.063
SNX30	0.27614	1.08769e-75	2.11218e-71	0.357	0.258			AURKAIP1	0.545453	9.17784e-129	1.78224e-124	0.908	0.718			TMC5	0.724916	2.23095e-09	4.33228e-05	0.797	0.492
RPL14	0.276078	8.86514e-35	1.72152e-30	0.973	0.987			TBCB	0.541987	1.70785e-174	3.31647e-170	0.726	0.315			KTN1	0.722462	5.70666e-11	1.10818e-06	0.844	0.592
TESC	0.275378	6.32558e-59	1.22836e-54	0.373	0.234			NDUFS8	0.541881	2.57326e-112	4.99701e-108	0.86	0.645			NUCB2	0.722023	2.05599e-20	3.99254e-16	0.719	0.368
NPM1	0.274017	2.78828e-26	5.41456e-22	0.907	0.942			REXO2	0.540979	3.11084e-163	6.04093e-159	0.758	0.385			AK9	0.719473	4.59104e-95	8.91533e-91	0.562	0.07
LGALS4	0.273949	6.12146e-69	1.18873e-64	0.19	0.074			PLXNB2	0.540819	5.4367e-155	1.05575e-150	0.765	0.423			NUCKS1	0.716771	3.71784e-08	0.000721967	0.875	0.82
CST3	0.273877	6.14229e-26	1.19277e-21	0.942	0.968			ATP5J	0.54058	2.14493e-113	4.16525e-109	0.921	0.759			CCDC74B	0.716328	0	0	0.531	0.008
TSPAN8	0.27372	4.57731e-44	8.88868e-40	0.383	0.244			JTB	0.537915	1.12149e-107	2.17783e-103	0.937	0.774			CCDC114	0.714559	6.87739379011015e-321	1.33552110010149e-316	0.484	0.017
CIRBP	0.272919	8.15382e-28	1.58339e-23	0.813	0.891			MYEOV2	0.537788	9.61344e-123	1.86683e-118	0.87	0.615			HDLBP	0.712998	4.46648e-12	8.67345e-08	0.859	0.646
RPS3	0.272446	1.03561e-35	2.01105e-31	0.991	0.993			TMEM167A	0.537065	1.05335e-154	2.0455e-150	0.784	0.419			SPAG1	0.712896	5.35342e-56	1.03958e-51	0.578	0.167
CLDN18	0.271587	6.90446e-81	1.34078e-76	0.147	0.015			MZT2B	0.536051	2.02854e-109	3.93923e-105	0.933	0.772			RABL2B	0.710282	3.93433e-53	7.64008e-49	0.562	0.131
PTRF	0.271558	6.14383e-50	1.19307e-45	0.381	0.294			TM4SF1	0.535079	8.92076e-55	1.73232e-50	0.917	0.778			KLHDC9	0.706256	3.72528e-64	7.23412e-60	0.531	0.135
AQP4	0.27057	1.51322e-70	2.93853e-66	0.24	0.106			TNFSF10	0.534932	4.52084e-105	8.77902e-101	0.639	0.364			HYDIN	0.706141	3.21084e-289	6.23513e-285	0.453	0.015
DPP4	0.270086	3.58158e-56	6.95508e-52	0.43	0.33			AP2S1	0.532256	9.29724e-136	1.80543e-131	0.858	0.57			SPAG17	0.705959	1.97559e-188	3.83641e-184	0.469	0.031
NBEAL1	0.269795	6.55326e-34	1.27258e-29	0.702	0.714			APH1A	0.528373	1.33691e-147	2.59615e-143	0.822	0.485			WRB	0.705756	7.95033e-29	1.54387e-24	0.719	0.312
RPL12	0.269487	9.41131e-29	1.82758e-24	0.992	0.996			ATP1B1	0.52791	5.95382e-73	1.15617e-68	0.939	0.796			CFAP73	0.704532	0	0	0.484	0.009
BMP2	0.267127	2.49883e-63	4.85247e-59	0.221	0.138			NET1	0.527517	2.7801e-161	5.39868e-157	0.685	0.316			COPRS	0.704415	2.34635e-21	4.55638e-17	0.797	0.4
PRDX2	0.266526	1.28698e-25	2.49919e-21	0.796	0.838			AES	0.525243	5.60543e-128	1.08852e-123	0.884	0.602			OSCP1	0.703612	7.24614e-85	1.40713e-80	0.516	0.101
FOS	0.263582	4.29905e-12	8.34833e-08	0.837	0.915			SIVA1	0.524883	6.94453e-117	1.34856e-112	0.879	0.643			PRR29	0.700474	7.69263e-184	1.49383e-179	0.484	0.038
AGER	0.261618	6.987e-47	1.35681e-42	0.154	0.057			WDR45B	0.519764	3.16496e-145	6.14603e-141	0.755	0.399			MRPL23	0.699724	4.11658e-14	7.99399e-10	0.812	0.529
TKT	0.261147	2.16435e-24	4.20294e-20	0.803	0.852			ATP6V1F	0.51922	1.26225e-112	2.45116e-108	0.906	0.687			CAST	0.698117	3.01224e-10	5.84948e-06	0.859	0.684
CPB2	0.260451	3.91519e-95	7.60291e-91	0.156	0.01			AGRN	0.517159	3.39195e-158	6.58683e-154	0.749	0.351			TMEM107	0.697066	1.08793e-63	2.11264e-59	0.594	0.129
SERTAD1	0.259497	3.2519e-27	6.31487e-23	0.526	0.558			TALDO1	0.516892	5.25567e-101	1.0206e-96	0.864	0.635			SPAG6	0.695617	1.54831e-136	3.00666e-132	0.562	0.049
WDR83OS	0.258871	1.80601e-29	3.50708e-25	0.789	0.851			DUSP23	0.516281	1.03954e-110	2.01868e-106	0.826	0.542			IQCG	0.695333	1.63567e-97	3.17631e-93	0.547	0.087
AGR3	0.257963	2.14657e-11	4.16842e-07	0.71	0.778			TIMM8B	0.516175	3.69708e-136	7.17937e-132	0.792	0.469			BBOF1	0.691599	4.98111e-116	9.67282e-112	0.531	0.072
KIF22	0.254421	1.15765e-43	2.24804e-39	0.446	0.439			NDUFV2	0.516084	1.21137e-114	2.35236e-110	0.806	0.498			DPY30	0.691479	7.90527e-10	1.53512e-05	0.828	0.706
TMEM125	0.253914	6.99683e-36	1.35871e-31	0.575	0.599			HMGB3	0.515947	4.02307e-136	7.81241e-132	0.637	0.246			DYNC2H1	0.689365	5.83789e-91	1.13366e-86	0.5	0.054
EIF3L	0.253724	8.57187e-29	1.66457e-24	0.671	0.733			CCT5	0.51502	8.63019e-176	1.6759e-171	0.687	0.277			LRTOMT	0.689309	6.97199e-151	1.35389e-146	0.469	0.06
COX14	0.252545	2.47727e-27	4.81061e-23	0.771	0.816			GNB1	0.513195	4.0365e-184	7.83847e-180	0.742	0.342			ANXA1	0.688968	5.95592e-05	1	0.922	0.779
HMGN3	0.251962	3.35133e-18	6.50794e-14	0.775	0.821			PPP4C	0.512876	1.0939e-142	2.12424e-138	0.812	0.482			CD74	0.688827	0.000304823	1	0.953	0.93
ARNT2	0.251791	7.44724e-75	1.44618e-70	0.291	0.132			DSP	0.512844	4.81284e-218	9.34604e-214	0.532	0.123			DUSP18	0.687167	7.24579e-98	1.40706e-93	0.516	0.081
AQP3	0.251654	2.00691e-11	3.89721e-07	0.752	0.674			RPL39L	0.512824	3.41484e-272	6.63128e-268	0.508	0.061			CFAP53	0.685286	1.19222e-225	2.31518e-221	0.391	0.022
HNMT	0.251387	2.98592e-39	5.79836e-35	0.514	0.529			PTMA	0.512119	2.05424e-111	3.98913e-107	0.995	0.987			TMEM231	0.684665	1.93634e-248	3.76018e-244	0.516	0.024
RPS13	0.250504	3.43579e-30	6.67197e-26	0.982	0.99			NAA10	0.509374	9.43387e-166	1.83196e-161	0.755	0.381			METTL7A	0.684149	2.26061e-44	4.38987e-40	0.453	0.118
ASAH1	0.250418	2.19371e-25	4.25997e-21	0.762	0.808			HES4	0.507909	6.35245e-161	1.23358e-156	0.627	0.233			TMEM9	0.682492	1.46818e-18	2.85107e-14	0.719	0.417
RPS15A	0.250348	3.48863e-29	6.77456e-25	0.984	0.993			GNB2	0.507687	5.22322e-125	1.0143e-120	0.879	0.609			P4HTM	0.681607	7.83435e-31	1.52135e-26	0.656	0.278
PPM1N	0.248731	7.20893e-42	1.3999e-37	0.219	0.144			GPX4	0.506418	2.29991e-78	4.46619e-74	0.973	0.912			MFSD4	0.681577	6.03059e-17	1.17108e-12	0.609	0.375
EIF3E	0.248385	2.2962e-23	4.45899e-19	0.832	0.895			SUMO2	0.504905	5.97195e-92	1.15969e-87	0.967	0.89			SMIM5	0.68091	1.00775e-26	1.95695e-22	0.641	0.238
RPS23	0.246777	2.92788e-28	5.68565e-24	0.987	0.993			FSCN1	0.504582	3.22155e-254	6.25593e-250	0.424	0.03			TOMM20	0.677437	2.31355e-09	4.49268e-05	0.844	0.797
EIF4E	0.24605	6.43641e-31	1.24989e-26	0.464	0.535			COX6B1	0.504228	7.74785e-83	1.50456e-78	0.971	0.889			CFAP43	0.675684	0	0	0.5	0.007
CA12	0.245756	1.20195e-72	2.33408e-68	0.15	0.043			MT-ND2	0.50397	2.17885e-40	4.23111e-36	0.982	0.956			IRF2BP2	0.672118	1.02962e-09	1.99941e-05	0.812	0.654
FGGY	0.243738	2.1898e-61	4.25237e-57	0.299	0.224			FAM83A	0.502394	4.77324e-271	9.26915e-267	0.475	0.045			C1orf43	0.670072	4.33732e-10	8.42263e-06	0.859	0.727
PGC	0.242724	2.61141e-51	5.0711e-47	0.135	0.051			RALBP1	0.502316	9.65759e-188	1.87541e-183	0.677	0.27			DYNLRB1	0.668208	2.6145e-08	0.000507709	0.875	0.771
EIF4A2	0.242171	1.676e-22	3.25462e-18	0.776	0.847			STRA13	0.501156	5.58793e-114	1.08512e-109	0.789	0.506			VAMP2	0.667918	9.71105e-13	1.88579e-08	0.766	0.49
NKX2-1	0.241274	2.23905e-26	4.34801e-22	0.639	0.698			SNF8	0.498707	2.67279e-131	5.19029e-127	0.754	0.448			SOD1	0.6678	8.25832e-08	0.00160368	0.953	0.856
RPS20	0.240185	4.82905e-32	9.37753e-28	0.991	0.992			PSMD8	0.498665	5.09505e-97	9.89408e-93	0.835	0.574			CTXN1	0.667075	2.53382e-73	4.92043e-69	0.578	0.116
ASRGL1	0.238875	5.01383e-45	9.73635e-41	0.387	0.334			CTTN	0.498287	8.01344e-115	1.55613e-110	0.78	0.465			MRPS31	0.666901	6.72435e-43	1.3058e-38	0.391	0.17
TSTD1	0.234834	3.00783e-20	5.84091e-16	0.827	0.85			PLEC	0.49802	1.5799e-173	3.068e-169	0.633	0.233			NME5	0.666782	8.66637e-102	1.68292e-97	0.484	0.058
RPL32	0.234039	3.12172e-29	6.06207e-25	0.99	0.996			CTSD	0.496373	4.16691e-63	8.09173e-59	0.953	0.882			SDHC	0.665564	9.47538e-12	1.84002e-07	0.797	0.601
RPL29	0.233799	2.55135e-25	4.95447e-21	0.979	0.991			TSPAN15	0.496037	4.5262e-249	8.78943e-245	0.601	0.138			CALM2	0.661679	3.89314e-07	0.00756009	0.984	0.953
RPL10	0.232292	4.36925e-34	8.48464e-30	0.997	0.999			CAPN2	0.49583	1.37109e-103	2.66252e-99	0.87	0.585			SCGB1A1	0.661308	6.75774e-16	1.31229e-11	0.312	0.134
HLA-DQA2	0.231221	7.45383e-54	1.44746e-49	0.209	0.103			PLAUR	0.495306	1.476e-138	2.86624e-134	0.62	0.25			TUSC3	0.659801	2.56488e-27	4.98075e-23	0.578	0.227
STXBP1	0.230717	7.92181e-63	1.53834e-58	0.326	0.229			NDUFA12	0.494981	1.06288e-123	2.064e-119	0.768	0.453			H3F3A	0.65958	7.5533e-08	0.00146678	0.984	0.98
C12orf57	0.229513	8.11767e-25	1.57637e-20	0.691	0.733			YWHAH	0.493607	2.89278e-148	5.61749e-144	0.698	0.329			EFCAB10	0.659412	2.68122e-296	5.20667e-292	0.438	0.011
CYSTM1	0.228753	2.16645e-19	4.20703e-15	0.757	0.797			RANBP1	0.493525	1.01866e-113	1.97813e-109	0.81	0.521			DSTN	0.657197	9.45902e-08	0.00183685	0.953	0.933
BAIAP2	0.228701	8.69472e-25	1.68843e-20	0.521	0.566			MTA1	0.492603	4.83757e-193	9.39408e-189	0.588	0.186			HLA-DRA	0.653634	9.29226e-05	1	0.938	0.841
NRGN	0.228462	4.37028e-60	8.48665e-56	0.27	0.162			ADGRF1	0.49075	7.13871e-175	1.38627e-170	0.592	0.201			NDUFS6	0.64545	1.23257e-06	0.0239352	0.891	0.768
CIT	0.22735	2.48721e-58	4.82992e-54	0.289	0.186			CAPNS1	0.490408	6.64144e-136	1.2897e-131	0.792	0.43			ZBBX	0.64483	0	0	0.469	0.005
MYL9	0.22623	3.26571e-39	6.34167e-35	0.346	0.314			HSP90AA1	0.490396	1.31845e-64	2.56031e-60	0.971	0.889			NME7	0.643966	2.77788e-46	5.39437e-42	0.578	0.152
PMM1	0.226057	4.27031e-51	8.29252e-47	0.36	0.322			JUP	0.48982	6.78029e-139	1.31667e-134	0.757	0.394			FAM166B	0.643783	0	0	0.344	0.003
COX4I1	0.225188	1.20747e-21	2.34478e-17	0.902	0.946			IRAK1	0.488705	3.26455e-231	6.33944e-227	0.625	0.182			DDX17	0.638091	1.26509e-08	0.000245668	0.859	0.726
MACROD2	0.225108	2.43418e-67	4.72693e-63	0.202	0.088			ANAPC11	0.488664	1.12409e-86	2.18287e-82	0.945	0.824			WHSC1L1	0.638028	8.01525e-16	1.55648e-11	0.75	0.428
SLC26A9	0.223637	8.01973e-70	1.55735e-65	0.226	0.095			ERO1A	0.488362	3.28923e-160	6.38735e-156	0.688	0.286			IRX2	0.636308	9.38691e-11	1.82284e-06	0.703	0.418
AC009133.12	0.223251	2.54873e-52	4.94938e-48	0.308	0.203			ITGA2	0.487962	6.77122e-164	1.3149e-159	0.544	0.164			CIRBP	0.635728	3.98737e-07	0.00774307	0.953	0.849
PHACTR1	0.223246	2.52064e-80	4.89483e-76	0.237	0.094			UBE2E3	0.487491	2.69114e-195	5.22592e-191	0.621	0.19			PAIP2	0.634612	5.95662e-11	1.15672e-06	0.844	0.585
GEM	0.222867	5.31139e-40	1.03142e-35	0.255	0.192			TPM1	0.486183	2.84655e-79	5.52771e-75	0.712	0.491			C11orf70	0.632155	5.15994e-76	1.00201e-71	0.469	0.085
RPL24	0.222615	6.19521e-24	1.20305e-19	0.98	0.99			ATP5J2	0.486161	3.85617e-91	7.48829e-87	0.93	0.754			DNAJA4	0.626624	3.94568e-51	7.66211e-47	0.578	0.124
EIF4B	0.222543	3.21797e-27	6.24897e-23	0.622	0.701			HSPE1	0.485164	1.82484e-79	3.54366e-75	0.918	0.763			IFT57	0.626191	4.75583e-06	0.0923535	0.906	0.707
NUP58	0.2225	1.22475e-50	2.37834e-46	0.336	0.289			GTF3A	0.483657	8.90982e-125	1.7302e-120	0.779	0.454			ADAR	0.625961	4.30766e-10	8.36504e-06	0.781	0.566
CGNL1	0.222222	6.15184e-76	1.19462e-71	0.286	0.145			TPM3	0.482596	4.13651e-105	8.03268e-101	0.868	0.598			SPATA17	0.625914	1.38836e-188	2.69605e-184	0.5	0.028
FNIP2	0.221372	5.28131e-27	1.02558e-22	0.549	0.585			SAA1	0.482287	3.61819e-113	7.02616e-109	0.294	0.016			RFX2	0.6258	3.18436e-43	6.18371e-39	0.531	0.145
IGFBP6	0.220041	1.38351e-31	2.68665e-27	0.255	0.174			TMED9	0.482211	7.90162e-106	1.53441e-101	0.823	0.528			B9D1	0.62269	8.9114e-57	1.73051e-52	0.531	0.115
ZFAS1	0.219488	2.02628e-13	3.93483e-09	0.868	0.935			BCAP31	0.482184	4.36179e-116	8.47016e-112	0.847	0.558			PLPP2	0.622567	7.62689e-09	0.000148107	0.844	0.59
LGMN	0.219058	8.66211e-26	1.68209e-21	0.583	0.617			SUN1	0.482064	4.25496e-165	8.26271e-161	0.668	0.268			RPS26	0.622474	7.15213e-06	0.138887	0.953	0.928
HAGLR	0.218616	3.85921e-58	7.4942e-54	0.296	0.213			PAIP1	0.481367	2.46484e-165	4.78648e-161	0.713	0.317			43530	0.622177	9.05158e-14	1.75773e-09	0.766	0.459
NACA	0.218292	1.82232e-23	3.53877e-19	0.96	0.978			RGS10	0.478858	4.05864e-178	7.88147e-174	0.597	0.215			VCAN	0.62136	6.70619e-29	1.30228e-24	0.375	0.079
ABCA3	0.21803	2.22516e-55	4.32104e-51	0.229	0.16			CALU	0.477609	5.48659e-166	1.06544e-161	0.703	0.3			MAP1A	0.621145	2.02896e-215	3.94003e-211	0.484	0.022
ARHGDIB	0.21767	2.65278e-17	5.15144e-13	0.666	0.741			HDGF	0.477002	3.78014e-115	7.34065e-111	0.785	0.448			CD164	0.619769	2.51537e-12	4.8846e-08	0.766	0.495
CREB3L1	0.214192	4.02351e-44	7.81325e-40	0.309	0.232			DSG2	0.476088	2.03299e-161	3.94787e-157	0.611	0.214			PKIG	0.619169	1.50669e-36	2.92583e-32	0.594	0.154
UBB	0.213834	1.34942e-13	2.62044e-09	0.887	0.932			EIF3B	0.475073	6.10209e-169	1.18496e-164	0.699	0.303			PCM1	0.617416	1.19405e-15	2.31872e-11	0.703	0.394
RHOBTB2	0.213474	1.10852e-45	2.15264e-41	0.312	0.254			RHOC	0.47438	1.36711e-103	2.65479e-99	0.851	0.577			POLR2I	0.616354	2.06196e-07	0.00400413	0.859	0.711
GSN	0.213426	7.90865e-13	1.53578e-08	0.673	0.786			LY6D	0.474332	1.10126e-148	2.13854e-144	0.291	0.01			MLF1	0.615054	1.28794e-13	2.50106e-09	0.688	0.417
IRX3	0.21218	2.13819e-34	4.15216e-30	0.404	0.403			PPDPF	0.474127	3.785e-68	7.3501e-64	0.978	0.917			TMEM176B	0.611597	9.57001e-16	1.8584e-11	0.609	0.152
DMKN	0.21034	3.47255e-22	6.74335e-18	0.626	0.646			NENF	0.47387	7.64782e-89	1.48513e-84	0.9	0.689			CATSPERD	0.610264	0	0	0.359	0.003
TMBIM6	0.210214	5.57687e-18	1.08297e-13	0.872	0.92			HES1	0.473831	4.88598e-45	9.48808e-41	0.832	0.604			C1orf158	0.609656	0	0	0.469	0.001
ARID4A	0.209028	4.53349e-42	8.80358e-38	0.328	0.304			MRPL36	0.473137	1.02547e-154	1.99137e-150	0.715	0.334			CCDC181	0.607891	9.57176e-256	1.85874e-251	0.438	0.015
SAT2	0.207692	1.09753e-33	2.1313e-29	0.391	0.403			TAPBP	0.469989	9.90852e-113	1.92413e-108	0.787	0.482			CCDC28A	0.606865	4.08782e-26	7.93813e-22	0.656	0.236
ECHDC1	0.20747	1.61945e-34	3.14481e-30	0.437	0.439			ARPC5L	0.469324	1.28303e-132	2.49151e-128	0.763	0.435			RUVBL2	0.605786	2.54792e-23	4.9478e-19	0.562	0.277
CAPN8	0.206287	5.80499e-31	1.12727e-26	0.441	0.412			GTF2I	0.468662	1.72567e-103	3.35108e-99	0.865	0.567			LCA5	0.605534	4.64737e-98	9.02472e-94	0.531	0.052
SPAG9	0.205614	1.32097e-27	2.56518e-23	0.508	0.535			PABPC1	0.467479	4.28063e-74	8.31256e-70	0.966	0.89			MUC1	0.605532	4.10163e-05	0.796496	0.891	0.941
DDT	0.205379	1.47631e-18	2.86684e-14	0.756	0.805			SYNGR2	0.466262	5.06214e-85	9.83016e-81	0.868	0.638			PRKAR1A	0.604875	9.14395e-09	0.000177566	0.844	0.685
IFITM2	0.204428	3.59914e-13	6.98916e-09	0.716	0.769			H2AFY	0.465776	7.33342e-104	1.42408e-99	0.812	0.529			CRIP1	0.604679	1.49901e-07	0.00291092	0.688	0.448
TMEM30A	0.202301	5.10162e-22	9.90684e-18	0.547	0.595			PSAP	0.465355	1.16341e-74	2.25923e-70	0.924	0.741			CES1	0.604435	5.34789e-75	1.03851e-70	0.203	0.028
PLLP	0.20216	5.83893e-48	1.13386e-43	0.33	0.272			HSPA8	0.46477	1.18754e-73	2.30609e-69	0.906	0.725			C2orf40	0.603992	2.70207e-254	5.24716e-250	0.203	0.003
PIGA	0.202007	6.99721e-48	1.35879e-43	0.277	0.228			DCBLD2	0.464389	2.73392e-159	5.30901e-155	0.549	0.19			TEKT2	0.603186	2.47928e-286	4.81451e-282	0.484	0.018
MMP28	0.200626	1.1802e-38	2.29183e-34	0.344	0.236			MZT2A	0.464353	2.4689e-98	4.79435e-94	0.866	0.617			HSPBP1	0.602938	9.96032e-26	1.9342e-21	0.594	0.264
RPL17	0.200616	7.35084e-22	1.42746e-17	0.618	0.667			USMG5	0.463232	7.02245e-84	1.36369e-79	0.915	0.74			WDR34	0.602638	8.39167e-12	1.62958e-07	0.812	0.496
RRAD	0.19941	1.81717e-17	3.52877e-13	0.346	0.315			YBX1	0.463086	4.86183e-73	9.44119e-69	0.954	0.854			PFDN5	0.600322	9.33032e-08	0.00181186	0.969	0.951
AARD	0.199067	9.42629e-64	1.83049e-59	0.119	0.013			CDC42	0.462865	3.14317e-93	6.10371e-89	0.905	0.658			COPA	0.600304	5.58927e-12	1.08538e-07	0.688	0.482
LAMP3	0.198994	3.81767e-54	7.41354e-50	0.203	0.111			ARPC5	0.461516	2.73159e-104	5.30447e-100	0.793	0.426			CDHR4	0.59999	0	0	0.328	0.002
SLC46A2	0.197929	9.98263e-79	1.93853e-74	0.201	0.065			PDXK	0.461478	3.50597e-128	6.80825e-124	0.744	0.38			ERICH3	0.599234	0	0	0.312	0.001
OLFML3	0.19775	1.71379e-40	3.32801e-36	0.138	0.072			SLC52A2	0.461146	1.96784e-178	3.82135e-174	0.569	0.201			COX7A2	0.598895	1.30256e-06	0.0252945	0.938	0.903
CCDC57	0.1975	9.0337e-26	1.75425e-21	0.469	0.515			ANKRD36C	0.460613	1.11666e-110	2.16844e-106	0.435	0.115			MAP1LC3A	0.598715	6.68491e-16	1.29814e-11	0.672	0.265
SLC25A3	0.19733	3.73718e-17	7.25723e-13	0.766	0.83			CAMTA1	0.460374	1.07177e-109	2.08126e-105	0.825	0.513			DNAH12	0.598387	6.91458e-256	1.34274e-251	0.359	0.007
MEG3	0.196749	8.40834e-27	1.63282e-22	0.197	0.134			MRPS21	0.459388	5.58312e-79	1.08419e-74	0.888	0.699			CERS4	0.598361	9.8225e-21	1.90743e-16	0.594	0.226
CDKL2	0.19513	8.40917e-53	1.63298e-48	0.258	0.175			SKAP2	0.459337	1.67023e-234	3.24341e-230	0.504	0.073			ADGRF5	0.597748	1.26481e-07	0.00245614	0.75	0.585
MALL	0.193664	1.26373e-12	2.45403e-08	0.773	0.821			NDUFB4	0.458899	1.21783e-79	2.3649e-75	0.934	0.782			DNAH11	0.595159	3.52149e-32	6.83839e-28	0.531	0.149
DAB2	0.193552	9.59747e-51	1.86373e-46	0.175	0.095			PLAT	0.458333	7.0724e-53	1.37339e-48	0.451	0.26			CCDC69	0.594436	5.04002e-41	9.78722e-37	0.578	0.144
MUC1	0.193237	5.49008e-11	1.06612e-06	0.928	0.954			CTSC	0.457765	1.96614e-71	3.81804e-67	0.835	0.602			CYB561	0.594297	4.67083e-17	9.07028e-13	0.688	0.357
MFSD2A	0.19259	1.97641e-49	3.838e-45	0.218	0.151			MT-ND1	0.457747	7.96981e-35	1.54766e-30	0.979	0.96			C9orf9	0.592956	7.09481e-78	1.37774e-73	0.469	0.077
QDPR	0.192287	1.55398e-39	3.01768e-35	0.272	0.256			FBL	0.457039	2.35674e-89	4.57655e-85	0.798	0.512			CCL18	0.592794	1.71463e-15	3.32964e-11	0.609	0.228
FABP5	0.191907	5.42335e-26	1.05316e-21	0.224	0.213			DYNLRB1	0.456727	8.3991e-83	1.63102e-78	0.88	0.673			RPGR	0.59237	1.30956e-48	2.54304e-44	0.516	0.107
CRYM	0.191398	2.57759e-35	5.00543e-31	0.228	0.157			EI24	0.456217	7.26681e-107	1.41114e-102	0.792	0.499			RSPH4A	0.590807	0	0	0.422	0.006
SLC27A3	0.189452	2.82543e-44	5.4867e-40	0.169	0.119			P4HB	0.456022	4.15402e-70	8.06669e-66	0.939	0.795			PBX1	0.588448	2.56064e-23	4.97251e-19	0.562	0.198
ATP6V0A1	0.189353	1.75598e-35	3.40994e-31	0.33	0.316			MRPL21	0.455466	1.70376e-123	3.30854e-119	0.708	0.379			NEK11	0.587952	4.58923e-83	8.91183e-79	0.5	0.072
CHD2	0.188054	4.0218e-25	7.80992e-21	0.449	0.478			ABRACL	0.454941	1.35432e-144	2.62996e-140	0.694	0.298			PHIP	0.585509	1.9227e-09	3.73368e-05	0.75	0.541
LPP	0.187324	1.4047e-16	2.72778e-12	0.604	0.687			BSG	0.454589	7.59869e-91	1.47559e-86	0.842	0.588			SEC11C	0.583466	5.66155e-10	1.09942e-05	0.719	0.475
ATF4	0.186297	6.79504e-15	1.31953e-10	0.687	0.766			IFNGR2	0.454493	3.86044e-128	7.4966e-124	0.771	0.404			LDLRAD1	0.581672	0	0	0.312	0.005
ZFP36	0.186206	2.41153e-08	0.000468294	0.746	0.844			CD9	0.454227	1.5423e-47	2.99499e-43	0.906	0.813			ENSA	0.578724	4.40457e-07	0.00855324	0.859	0.722
C1orf167	0.185506	8.56319e-55	1.66289e-50	0.145	0.073			MALSU1	0.453966	4.5401e-133	8.81641e-129	0.724	0.365			GLUL	0.576433	6.49237e-06	0.126075	0.859	0.723
MAGI3	0.185019	1.70825e-34	3.31726e-30	0.351	0.331			MT-ATP6	0.45395	7.9531e-34	1.54441e-29	0.983	0.96			ALDH1A1	0.575572	3.90489e-49	7.5829e-45	0.312	0.065
RCAN2	0.18482	5.04185e-61	9.79077e-57	0.174	0.076			CCZ1	0.452783	1.08869e-177	2.11412e-173	0.597	0.181			PERP	0.57554	5.79116e-06	0.112458	0.891	0.749
ST6GALNAC4	0.184385	5.65306e-58	1.09777e-53	0.261	0.164			SRI	0.452065	3.90967e-73	7.59219e-69	0.912	0.738			GPX4	0.575511	2.62253e-05	0.509269	0.969	0.941
VSIG2	0.181811	2.40616e-32	4.67251e-28	0.312	0.266			APP	0.451223	7.83104e-111	1.52071e-106	0.789	0.463			LRP11	0.574842	4.77575e-30	9.27403e-26	0.547	0.192
SULT1A1	0.181547	6.00844e-34	1.16678e-29	0.336	0.313			ATP6V0B	0.450583	1.95103e-96	3.7887e-92	0.833	0.57			CRABP1	0.574469	2.40817e-84	4.67642e-80	0.375	0.014
BTF3	0.181217	1.49723e-13	2.90747e-09	0.929	0.965			ALDOA	0.44988	1.53896e-53	2.98852e-49	0.972	0.873			AZIN1	0.571011	1.21172e-13	2.35304e-09	0.703	0.405
CHP1	0.18106	3.39108e-19	6.58513e-15	0.51	0.596			YIF1A	0.449329	1.44933e-120	2.81445e-116	0.768	0.45			DUSP1	0.56895	0.000954398	1	0.891	0.821
SH3YL1	0.179691	3.07761e-22	5.97642e-18	0.524	0.577			C19orf70	0.449236	1.20152e-103	2.33323e-99	0.815	0.536			GPR162	0.568095	0	0	0.375	0.003
DUOX1	0.178742	3.02347e-60	5.87128e-56	0.171	0.072			MRPL12	0.446951	1.34231e-109	2.60664e-105	0.77	0.473			PALMD	0.567625	2.14041e-138	4.15647e-134	0.422	0.022
RPSA	0.178266	6.46376e-13	1.2552e-08	0.948	0.974			C14orf166	0.446421	7.7313e-91	1.50134e-86	0.835	0.586			GCC2	0.567564	8.24941e-11	1.60195e-06	0.719	0.479
CACNA2D2	0.17802	4.98316e-72	9.67679e-68	0.154	0.037			VIM	0.44505	2.58758e-44	5.02482e-40	0.685	0.55			GLIS3	0.567238	2.49661e-22	4.84818e-18	0.641	0.21
CA2	0.176504	1.60419e-62	3.11517e-58	0.115	0.015			CAPZB	0.442766	8.38222e-101	1.62774e-96	0.818	0.526			TECR	0.566947	1.18554e-08	0.000230219	0.781	0.58
RP11-467L13.7	0.176474	2.83917e-25	5.51338e-21	0.271	0.203			VOPP1	0.441943	1.22422e-226	2.37731e-222	0.533	0.102			SMIM22	0.566815	7.32908e-06	0.142323	0.906	0.799
INTS6	0.176407	2.70785e-22	5.25838e-18	0.38	0.406			NAMPT	0.441749	3.49481e-76	6.78657e-72	0.781	0.461			PACRG	0.566734	0	0	0.422	0.003
PRKAR1A	0.175885	5.60245e-17	1.08794e-12	0.647	0.729			MEA1	0.441616	2.91301e-134	5.65677e-130	0.711	0.354			DNAL1	0.5667	9.17253e-43	1.78121e-38	0.516	0.132
LPCAT1	0.175814	2.93233e-10	5.69429e-06	0.627	0.671			PSMB9	0.441491	7.59064e-115	1.47403e-110	0.598	0.281			PTGES3	0.566337	1.27928e-07	0.00248423	0.844	0.707
SGMS2	0.17551	9.38705e-20	1.82287e-15	0.439	0.474			EPCAM	0.441357	2.5586e-63	4.96855e-59	0.939	0.804			BTG2	0.56375	4.63796e-06	0.0900646	0.734	0.481
HLF	0.175505	3.16484e-66	6.14581e-62	0.22	0.091			NDUFA1	0.440243	2.16099e-81	4.19643e-77	0.898	0.69			IFT43	0.563174	1.70408e-17	3.30915e-13	0.641	0.308
POLR1D	0.175051	4.2471e-16	8.24745e-12	0.651	0.737			EZR	0.439501	6.51537e-63	1.26522e-58	0.93	0.736			SKP1	0.559954	5.50485e-06	0.106899	0.922	0.872
MRC2	0.174774	3.54169e-40	6.87761e-36	0.256	0.197			PSMC4	0.439446	1.13061e-132	2.19553e-128	0.599	0.235			PLAC8	0.559263	1.29463e-19	2.51405e-15	0.422	0.141
AGPAT2	0.173848	8.90743e-14	1.72973e-09	0.692	0.764			SOD1	0.43913	4.16162e-71	8.08145e-67	0.931	0.79			CFAP70	0.558375	1.10112e-137	2.13827e-133	0.344	0.026
DMBT1	0.173827	2.41127e-37	4.68245e-33	0.135	0.063			CD151	0.439119	6.25418e-74	1.2145e-69	0.881	0.673			IFT172	0.556988	9.57708e-27	1.85977e-22	0.547	0.169
ANK3	0.173666	1.77401e-33	3.44496e-29	0.336	0.316			STUB1	0.438731	1.15396e-112	2.24088e-108	0.79	0.485			SERTAD4-AS1	0.556971	7.06972e-23	1.37287e-18	0.562	0.197
GADD45G	0.17317	6.91198e-29	1.34224e-24	0.284	0.242			LAMP1	0.438392	1.60966e-105	3.1258e-101	0.775	0.436			CC2D2A	0.556659	8.71075e-60	1.69154e-55	0.531	0.079
ZFP36L1	0.172225	1.53156e-08	0.000297414	0.898	0.944			LSM2	0.437722	4.46155e-115	8.66388e-111	0.76	0.437			C5orf38	0.555036	2.10944e-10	4.09633e-06	0.578	0.356
NFKBIA	0.172	6.12211e-07	0.0118885	0.793	0.88			PON2	0.437521	3.57587e-70	6.94397e-66	0.812	0.603			MAPK15	0.553947	1.01767e-120	1.97622e-116	0.453	0.035
NINJ2	0.171628	1.45055e-22	2.81682e-18	0.392	0.366			TTYH3	0.437349	9.61646e-221	1.86742e-216	0.491	0.087			TMX4	0.549859	1.04015e-14	2.01987e-10	0.672	0.33
GK	0.171172	4.03304e-42	7.83176e-38	0.223	0.156			SSU72	0.437148	2.04304e-89	3.96737e-85	0.857	0.615			LRRFIP1	0.549504	5.74406e-07	0.0111544	0.875	0.701
CCDC80	0.170719	3.94702e-20	7.66471e-16	0.24	0.229			PDAP1	0.436123	3.47551e-122	6.74908e-118	0.772	0.424			PPP1R7	0.547285	5.39597e-13	1.04784e-08	0.641	0.396
CCNL1	0.170523	5.46355e-10	1.06097e-05	0.762	0.863			TMEM14C	0.435562	7.55405e-89	1.46692e-84	0.841	0.597			RABAC1	0.547122	1.46643e-06	0.0284766	0.875	0.721
CMB9-22P13.1	0.170399	2.16951e-26	4.21297e-22	0.283	0.243			POMP	0.434888	4.76118e-77	9.24574e-73	0.913	0.716			GLT8D1	0.546718	6.91542e-36	1.34291e-31	0.516	0.159
MVP	0.169801	1.49565e-15	2.9044e-11	0.561	0.633			H3F3A	0.432739	3.29216e-71	6.39304e-67	0.989	0.971			LYZ	0.546197	8.45283e-10	1.64145e-05	0.594	0.265
VAMP2	0.16957	1.13087e-19	2.19604e-15	0.46	0.527			PDZK1IP1	0.431589	2.59558e-58	5.04035e-54	0.704	0.539			KRTCAP2	0.543036	2.96954e-07	0.00576655	0.781	0.656
MTSS1	0.169386	6.77986e-49	1.31658e-44	0.239	0.151			CSNK2B	0.429641	7.28416e-95	1.41451e-90	0.81	0.529			NFE2L2	0.541077	6.53381e-08	0.0012688	0.812	0.62
ZBTB43	0.169242	1.6185e-22	3.14297e-18	0.385	0.398			BCL7C	0.429521	1.64514e-136	3.1947e-132	0.716	0.357			CKB	0.539877	2.89101e-05	0.561405	0.781	0.606
DGKD	0.167678	1.55547e-29	3.02056e-25	0.326	0.328			PHF14	0.429281	6.2522e-103	1.21411e-98	0.715	0.353			TCTN1	0.53938	7.44813e-31	1.44635e-26	0.469	0.168
POLR2C	0.167087	1.67635e-23	3.2553e-19	0.42	0.437			ITGB8	0.429272	9.22355e-192	1.79112e-187	0.396	0.04			MEAF6	0.53917	1.7627e-09	3.42298e-05	0.766	0.515
CRNDE	0.167022	1.75673e-18	3.41139e-14	0.506	0.549			TCEB1	0.428276	8.82933e-83	1.71457e-78	0.864	0.619			FAM134B	0.539103	1.42472e-82	2.76667e-78	0.469	0.048
MPST	0.166493	1.31838e-15	2.56016e-11	0.609	0.689			TMEM165	0.428198	2.6809e-87	5.20604e-83	0.803	0.491			SREK1	0.538618	1.29182e-10	2.50859e-06	0.672	0.443
SLC25A44	0.166266	8.13461e-30	1.57966e-25	0.28	0.265			SLIRP	0.427743	1.54336e-81	2.99706e-77	0.854	0.62			PFN2	0.537704	7.48623e-36	1.45375e-31	0.453	0.12
KDM6B	0.16615	1.46726e-22	2.84928e-18	0.336	0.375			RER1	0.427654	1.6948e-99	3.29113e-95	0.809	0.533			EFNA1	0.535609	2.39076e-06	0.0464261	0.75	0.617
HLA-DQB1	0.16574	9.91608e-12	1.9256e-07	0.631	0.665			GLUL	0.427175	5.77239e-64	1.12094e-59	0.853	0.608			CNTRL	0.535171	2.16335e-53	4.201e-49	0.516	0.091
ADH1C	0.16472	6.1606e-26	1.19633e-21	0.208	0.144			NEDD8	0.426644	5.34776e-74	1.03848e-69	0.933	0.798			C17orf97	0.534425	2.60095e-116	5.05078e-112	0.422	0.032
GSTA4	0.164228	8.37737e-36	1.6268e-31	0.269	0.23			43715	0.42649	2.17843e-104	4.2303e-100	0.722	0.381			TEX9	0.533725	1.20199e-67	2.33415e-63	0.469	0.063
ITM2B	0.164085	2.79644e-09	5.4304e-05	0.862	0.935			EIF6	0.426409	6.50497e-96	1.2632e-91	0.764	0.459			DPP7	0.532694	6.97123e-08	0.00135374	0.734	0.532
PTMS	0.163069	2.21876e-14	4.3086e-10	0.569	0.587			RAB11FIP1	0.425725	1.25025e-67	2.42786e-63	0.798	0.528			SIGIRR	0.531882	2.19238e-13	4.25738e-09	0.688	0.377
PXMP4	0.162054	9.1629e-34	1.77934e-29	0.244	0.224			NPEPPS	0.425572	1.20392e-113	2.3379e-109	0.707	0.362			CLIC6	0.53064	1.0924e-11	2.12133e-07	0.562	0.212
SNRPN	0.161747	3.4161e-18	6.63373e-14	0.497	0.525			LGALS3	0.425272	9.75813e-50	1.89493e-45	0.976	0.887			ALDH3B1	0.530113	4.51507e-14	8.76781e-10	0.516	0.282
CAT	0.161574	1.39948e-28	2.71766e-24	0.303	0.309			FHL2	0.425206	6.61586e-246	1.28473e-241	0.382	0.006			MLPH	0.529843	3.08793e-06	0.0599646	0.781	0.659
RP11-259K15.2	0.160489	3.15177e-52	6.12042e-48	0.138	0.056			ZNF706	0.424418	5.99892e-104	1.16493e-99	0.776	0.465			PPP1R16A	0.529126	2.39432e-15	4.64953e-11	0.594	0.303
EGFL7	0.160393	2.03953e-26	3.96056e-22	0.321	0.285			ATP5H	0.424397	6.4397e-68	1.25053e-63	0.92	0.78			WDR66	0.529071	2.26126e-27	4.39114e-23	0.422	0.126
LETMD1	0.159637	1.70151e-35	3.30416e-31	0.303	0.269			CORO1B	0.424339	9.74933e-113	1.89322e-108	0.687	0.34			LZTFL1	0.527688	7.1886e-47	1.39595e-42	0.469	0.092
ADRB2	0.159506	8.80877e-31	1.71058e-26	0.265	0.213			PGAM1	0.424264	3.91622e-99	7.6049e-95	0.754	0.434			RFX3	0.525405	1.98559e-106	3.85582e-102	0.453	0.039
GPR160	0.158839	8.59172e-17	1.66843e-12	0.467	0.533			H1F0	0.424158	9.03445e-88	1.7544e-83	0.667	0.364			ZKSCAN1	0.523925	4.15355e-15	8.06577e-11	0.625	0.293
GOLT1A	0.158364	5.86201e-32	1.13834e-27	0.294	0.257			TSPAN13	0.424061	5.78829e-64	1.12403e-59	0.876	0.666			GOLPH3L	0.523914	1.71873e-16	3.3376e-12	0.594	0.286
TMEM37	0.157692	8.19538e-47	1.59146e-42	0.205	0.113			PXDN	0.423862	1.61664e-213	3.13936e-209	0.462	0.092			LRRC6	0.522448	7.74694e-124	1.50438e-119	0.438	0.033
ECSIT	0.157403	3.03756e-35	5.89863e-31	0.292	0.276			UQCC3	0.423323	9.23514e-124	1.79337e-119	0.691	0.334			SRI	0.522425	3.62678e-05	0.704284	0.938	0.82
ATP8A2	0.157307	8.58213e-57	1.66656e-52	0.182	0.084			MRPS12	0.422491	1.6119e-91	3.13015e-87	0.762	0.457			CFAP77	0.522068	0	0	0.406	0.005
EGR2	0.157159	1.49514e-43	2.90342e-39	0.176	0.092			SDC1	0.421808	4.36349e-57	8.47346e-53	0.882	0.685			TOMM7	0.520404	3.24525e-05	0.630194	0.953	0.935
ESD	0.157038	3.69069e-19	7.16695e-15	0.447	0.493			NDUFB10	0.420726	9.02223e-80	1.75203e-75	0.868	0.658			PRKAR2A	0.519444	1.55664e-13	3.02284e-09	0.641	0.351
STAT3	0.156996	5.91986e-13	1.14958e-08	0.57	0.668			DRAP1	0.42032	6.48053e-102	1.25845e-97	0.765	0.45			IFITM2	0.519442	0.000228179	1	0.844	0.741
RPS4Y1	0.155987	1.56602e-05	0.304105	0.682	0.808			MRPL20	0.419698	8.74863e-82	1.6989e-77	0.878	0.657			MRPL54	0.517998	3.15889e-08	0.000613425	0.797	0.582
MAFB	0.155907	4.86017e-29	9.43797e-25	0.236	0.184			FAM89B	0.419516	5.38388e-141	1.0455e-136	0.662	0.297			PTRHD1	0.517507	5.03309e-08	0.000977376	0.812	0.572
SDR16C5	0.155462	1.34227e-16	2.60656e-12	0.43	0.448			TRAF4	0.419025	1.09852e-82	2.13322e-78	0.787	0.5			CCDC40	0.516179	9.45509e-92	1.83608e-87	0.469	0.057
BAMBI	0.155301	1.30515e-31	2.53448e-27	0.205	0.136			LIMD2	0.419003	4.37555e-165	8.49688e-161	0.422	0.085			MOK	0.514809	5.8149e-40	1.1292e-35	0.453	0.118
POLG2	0.154287	1.34987e-27	2.62131e-23	0.263	0.234			SNRPG	0.418973	7.45349e-72	1.44739e-67	0.913	0.735			CYP1B1	0.514508	5.05686e-06	0.0981991	0.562	0.367
SLC10A2	0.154044	8.46878e-55	1.64455e-50	0.085	0			RCN1	0.418749	4.25662e-148	8.26593e-144	0.645	0.258			EID1	0.512688	4.36933e-06	0.0848479	0.891	0.727
CHIA	0.153899	5.22572e-65	1.01478e-60	0.15	0.036			TSPAN6	0.417187	1.89532e-166	3.68052e-162	0.592	0.19			GTF2I	0.51195	3.52366e-06	0.0684259	0.891	0.707
RPL8	0.153808	1.28005e-11	2.48572e-07	0.993	0.996			C17orf89	0.41671	3.21894e-78	6.25086e-74	0.808	0.576			N4BP2L2	0.511452	3.74454e-07	0.00727152	0.703	0.558
LL22NC03-N95F10.1	0.153697	3.71365e-55	7.21153e-51	0.096	0.01			RHOA	0.416514	2.76373e-70	5.36689e-66	0.893	0.672			CDC42EP3	0.511153	6.82202e-10	1.32477e-05	0.641	0.378
GNLY	0.153477	3.67349e-19	7.13356e-15	0.18	0.154			WIPI2	0.415825	3.38305e-137	6.56954e-133	0.677	0.303			CARS	0.511058	1.1412e-21	2.2161e-17	0.484	0.214
BET1	0.152829	2.10173e-18	4.08134e-14	0.398	0.463			H2AFZ	0.415058	1.70357e-57	3.30815e-53	0.881	0.695			SNX3	0.510564	1.6335e-06	0.031721	0.766	0.67
TMEM173	0.152312	1.74847e-15	3.39535e-11	0.493	0.531			SPINT1	0.414391	6.55763e-82	1.27343e-77	0.809	0.54			SELM	0.509801	2.43333e-05	0.472528	0.797	0.657
RASD1	0.152304	1.38291e-24	2.68546e-20	0.231	0.204			RPL37	0.41337	2.16111e-70	4.19665e-66	0.996	0.984			FOXP1	0.508972	2.39941e-08	0.000465942	0.688	0.505
PNRC1	0.152065	2.53009e-10	4.91319e-06	0.61	0.743			YWHAG	0.413005	3.96691e-139	7.70334e-135	0.673	0.291			TNS1	0.508649	2.07011e-11	4.01995e-07	0.625	0.291
SCD	0.15143	1.83835e-15	3.56989e-11	0.342	0.379			YWHAB	0.412861	1.10579e-74	2.14734e-70	0.887	0.692			ARL3	0.508645	1.25938e-10	2.44559e-06	0.656	0.37
ATF3	0.151188	3.34627e-07	0.00649813	0.64	0.718			PTPRF	0.412818	7.09225e-100	1.37724e-95	0.764	0.43			KIFAP3	0.508489	5.87988e-37	1.14181e-32	0.484	0.124
CAMK1D	0.151066	5.68507e-17	1.10398e-12	0.45	0.493			C20orf24	0.412388	3.00769e-96	5.84064e-92	0.766	0.474			GPBP1	0.508051	9.14773e-09	0.00017764	0.766	0.497
PAPSS2	0.150246	5.60891e-27	1.08919e-22	0.27	0.253			MYH9	0.412196	5.61897e-100	1.09115e-95	0.733	0.408			C11orf74	0.507828	2.02113e-21	3.92484e-17	0.484	0.209
SLC22A3	0.150073	2.54805e-48	4.94805e-44	0.204	0.102			MRPL55	0.41063	3.31005e-84	6.42778e-80	0.815	0.529			RUVBL1	0.505718	2.45972e-17	4.77652e-13	0.578	0.259
ALPL	0.14964	1.35311e-22	2.62761e-18	0.208	0.146			LDHB	0.409543	1.48245e-32	2.87876e-28	0.863	0.796			SCGB2A1	0.505454	1.13179e-07	0.00219782	0.406	0.133
CPM	0.148891	2.49838e-12	4.8516e-08	0.382	0.427			EIF2AK1	0.409018	8.7555e-131	1.70023e-126	0.675	0.301			DNAI1	0.504898	0	0	0.328	0.002
USP8	0.148684	2.76118e-21	5.36194e-17	0.367	0.396			CETN2	0.408485	1.23872e-101	2.40546e-97	0.643	0.289			RP1	0.502537	4.44883e-117	8.63919e-113	0.297	0.014
EDIL3	0.148592	7.46315e-46	1.44927e-41	0.198	0.091			NUCKS1	0.407712	3.69357e-56	7.17255e-52	0.902	0.748			POLR2J3	0.501865	4.25557e-07	0.00826389	0.656	0.493
CSRNP1	0.147391	1.46843e-19	2.85155e-15	0.339	0.377			CTHRC1	0.407456	6.47484e-244	1.25735e-239	0.364	0.007			TSGA10	0.499944	1.51497e-62	2.94192e-58	0.438	0.069
RPS5	0.146615	1.31014e-06	0.0254416	0.959	0.989			PLP2	0.406594	5.20061e-74	1.00991e-69	0.791	0.534			PYCR2	0.499908	3.91691e-13	7.60626e-09	0.625	0.337
VEPH1	0.14643	6.62481e-41	1.28647e-36	0.141	0.09			YKT6	0.406367	2.53193e-183	4.91675e-179	0.579	0.158			IQCD	0.4997	2.41251e-68	4.68485e-64	0.422	0.066
GLCCI1	0.146328	4.43333e-20	8.60909e-16	0.331	0.323			SCAND1	0.406357	9.10775e-79	1.76863e-74	0.827	0.57			C19orf43	0.498431	8.55525e-06	0.166134	0.859	0.796
EVA1A	0.146266	1.60691e-25	3.12046e-21	0.262	0.261			CAP1	0.406125	6.07775e-102	1.18024e-97	0.761	0.43			IQCK	0.498312	2.41772e-51	4.69498e-47	0.469	0.084
FMO5	0.145935	7.67129e-27	1.48969e-22	0.271	0.234			SSR4	0.405968	5.54338e-59	1.07647e-54	0.969	0.892			ARMC3	0.497492	1.92234e-152	3.73299e-148	0.391	0.026
YPEL5	0.14556	8.14985e-13	1.58262e-08	0.553	0.643			FAM50A	0.405948	6.51614e-116	1.26537e-111	0.707	0.347			C5orf42	0.496726	6.47276e-24	1.25695e-19	0.422	0.163
ETV1	0.145494	4.08541e-33	7.93346e-29	0.236	0.186			UBE2I	0.405929	5.24043e-91	1.01764e-86	0.803	0.507			LMAN1	0.495833	2.55842e-08	0.00049682	0.703	0.479
DCXR	0.144692	2.28294e-11	4.43324e-07	0.59	0.671			CCDC85B	0.405285	4.19734e-126	8.15081e-122	0.629	0.277			MBNL1	0.495606	1.18845e-06	0.0230786	0.688	0.568
KLF4	0.144663	5.03503e-10	9.77752e-06	0.43	0.497			METTL9	0.404438	5.12669e-114	9.95552e-110	0.693	0.338			ASH1L	0.495541	9.6565e-09	0.00018752	0.719	0.465
PALM3	0.143741	1.43338e-43	2.78348e-39	0.16	0.083			CCM2	0.404363	5.83611e-184	1.13331e-179	0.561	0.166			ARF1	0.494823	1.83484e-05	0.356307	0.906	0.824
FAU	0.143518	9.57685e-12	1.85973e-07	0.974	0.99			RHOD	0.403777	1.26594e-120	2.45833e-116	0.592	0.265			EEF1A1	0.494664	4.77953e-05	0.928138	1	0.996
AC079630.4	0.14216	4.98415e-49	9.67873e-45	0.138	0.044			GRN	0.403138	9.94822e-69	1.93185e-64	0.858	0.628			SMYD2	0.494399	1.34396e-18	2.60984e-14	0.531	0.234
GABARAPL2	0.14205	1.64077e-11	3.18622e-07	0.652	0.734			MTPN	0.40233	1.02436e-134	1.9892e-130	0.685	0.304			SPCS1	0.494306	1.01887e-05	0.197854	0.875	0.727
FBP1	0.141857	6.28623e-12	1.22072e-07	0.509	0.572			CCT3	0.402267	4.17771e-92	8.11269e-88	0.756	0.443			PMVK	0.494087	3.50785e-07	0.0068119	0.688	0.584
NEDD4L	0.141267	2.28458e-11	4.43643e-07	0.485	0.581			HNRNPA2B1	0.401749	3.00678e-62	5.83887e-58	0.95	0.823			ZSWIM7	0.49378	3.14236e-14	6.10215e-10	0.641	0.295
TMBIM4	0.140818	4.79716e-12	9.3156e-08	0.597	0.683			COMMD6	0.401207	1.02781e-60	1.99591e-56	0.938	0.807			TRAPPC1	0.493024	5.26144e-06	0.102172	0.797	0.633
DOK4	0.140672	2.25474e-30	4.37848e-26	0.248	0.213			ZNHIT1	0.400156	5.21053e-77	1.01183e-72	0.859	0.609			RP11-1008C21.1	0.492862	7.59386e-236	1.47465e-231	0.344	0.005
SLC25A4	0.140223	2.20612e-16	4.28406e-12	0.416	0.482			HMGN2	0.39946	1.6082e-54	3.12297e-50	0.888	0.721			ARID4B	0.490351	7.33358e-08	0.00142411	0.719	0.517
DDX3X	0.13978	1.47874e-11	2.87156e-07	0.573	0.658			SMIM22	0.399207	3.53481e-57	6.86425e-53	0.886	0.721			TTLL9	0.490337	8.35041e-296	1.62157e-291	0.391	0.005
HOOK2	0.139143	8.55907e-12	1.66209e-07	0.514	0.587			TNC	0.398418	1.90626e-87	3.70176e-83	0.524	0.256			SELENBP1	0.489185	0.000134935	1	0.672	0.473
SDPR	0.138968	7.23188e-34	1.40436e-29	0.19	0.127			ARPC3	0.398402	1.43385e-59	2.78439e-55	0.933	0.795			BNIP3L	0.488789	3.89736e-06	0.0756829	0.812	0.636
BRD2	0.138653	4.00229e-09	7.77204e-05	0.611	0.715			TXNL4A	0.398381	1.73032e-127	3.36012e-123	0.648	0.283			GSTA1	0.488268	1.95022e-24	3.78713e-20	0.297	0.065
HLA-DRB1	0.138092	6.52946e-06	0.126796	0.703	0.762			UBE2H	0.398249	3.80027e-111	7.37975e-107	0.7	0.343			TTC25	0.487175	1.03719e-189	2.01412e-185	0.422	0.019
MTUS1	0.137901	6.50446e-13	1.2631e-08	0.522	0.56			IDS	0.398026	5.5356e-102	1.07496e-97	0.712	0.357			SAT1	0.486117	0.000762629	1	0.984	0.981
ACADSB	0.137735	3.5902e-35	6.97181e-31	0.22	0.163			MINOS1	0.397771	1.45054e-67	2.8168e-63	0.864	0.661			SPATA33	0.485417	5.94981e-35	1.15539e-30	0.516	0.127
BNIP3L	0.136994	9.13366e-11	1.77367e-06	0.604	0.675			PSME2	0.396903	5.25069e-60	1.01963e-55	0.821	0.593			MAATS1	0.485276	4.28155e-209	8.31434e-205	0.375	0.014
FCGRT	0.136989	9.38473e-09	0.000182242	0.67	0.79			SMS	0.396546	3.04337e-113	5.90991e-109	0.659	0.281			PNKD	0.483044	1.148e-06	0.022293	0.766	0.611
ATP11A	0.13634	2.96425e-10	5.75627e-06	0.584	0.674			RAN	0.396326	3.10389e-60	6.02745e-56	0.856	0.672			HLA-DRB5	0.482879	0.000264863	1	0.656	0.425
CYR61	0.135984	1.39226e-06	0.0270363	0.551	0.638			IGF2BP2	0.396314	2.79695e-241	5.4314e-237	0.437	0.037			DNAH7	0.482794	4.01248e-141	7.79184e-137	0.406	0.021
RP1-60O19.1	0.135814	1.52399e-49	2.95944e-45	0.082	0.003			EFHD2	0.396252	1.14506e-129	2.2236e-125	0.623	0.256			CLIC1	0.482591	0.000209943	1	0.906	0.839
EPAS1	0.135732	6.50036e-18	1.2623e-13	0.357	0.407			ITGA3	0.396063	3.92091e-55	7.61402e-51	0.759	0.552			B9D2	0.482114	2.02364e-33	3.9297e-29	0.469	0.133
PPP1R10	0.135603	3.18802e-15	6.19081e-11	0.371	0.428			POLR2F	0.395628	1.84431e-67	3.58147e-63	0.829	0.596			RGL2	0.481797	5.18984e-13	1.00782e-08	0.625	0.328
ATP8A1	0.135454	2.26019e-38	4.38906e-34	0.196	0.137			TNFAIP2	0.395612	7.37197e-115	1.43156e-110	0.48	0.162			PHPT1	0.481756	6.71317e-05	1	0.844	0.812
HBEGF	0.134621	2.47231e-14	4.80097e-10	0.306	0.304			MTDH	0.395007	1.21901e-70	2.36719e-66	0.859	0.645			DNAL4	0.481676	3.97259e-19	7.71437e-15	0.594	0.229
ANKRD29	0.134279	2.0969e-40	4.07197e-36	0.127	0.058			DDAH2	0.394955	8.40032e-127	1.63126e-122	0.64	0.266			SERTAD4	0.481188	1.16899e-27	2.27007e-23	0.5	0.129
AC008268.1	0.133318	3.69038e-25	7.16636e-21	0.131	0.085			PPM1G	0.394883	5.80319e-121	1.12692e-116	0.681	0.332			ERGIC3	0.480515	1.81459e-05	0.352376	0.859	0.758
PCBP2	0.132718	1.443e-09	2.80216e-05	0.719	0.811			ARPC2	0.394658	1.49347e-58	2.90018e-54	0.905	0.733			SYT8	0.480145	7.63989e-11	1.48359e-06	0.438	0.156
RNF145	0.13264	1.43656e-08	0.000278965	0.696	0.797			BOLA3	0.394491	1.51829e-108	2.94836e-104	0.701	0.346			GLTSCR2	0.479404	0.000279656	1	0.906	0.841
CHD9	0.132453	3.66863e-17	7.1241e-13	0.354	0.387			CPD	0.394255	4.87125e-141	9.45948e-137	0.57	0.202			RHPN1	0.479371	1.23592e-18	2.40003e-14	0.562	0.222
ACAT1	0.132449	9.01879e-23	1.75136e-18	0.268	0.277			SRM	0.393936	1.10758e-139	2.15081e-135	0.591	0.227			TMEM173	0.479174	5.87351e-07	0.0114058	0.703	0.51
TSPAN4	0.132404	1.92756e-15	3.74312e-11	0.372	0.409			TPM4	0.392867	6.70603e-80	1.30224e-75	0.77	0.455			PPOX	0.47911	5.78245e-45	1.12289e-40	0.469	0.092
RPL35A	0.13174	2.89604e-09	5.62381e-05	0.983	0.992			TUBA1B	0.39055	1.33804e-44	2.59835e-40	0.838	0.663			DNAH6	0.478849	7.30656e-189	1.41886e-184	0.406	0.013
MEGF11	0.131523	8.03536e-53	1.56039e-48	0.139	0.043			RTN3	0.390487	6.97533e-108	1.35454e-103	0.706	0.346			PLPP5	0.47883	1.54191e-10	2.99424e-06	0.641	0.379
ARHGEF1	0.131366	5.23718e-20	1.01701e-15	0.311	0.336			C11orf31	0.390236	2.48212e-66	4.82003e-62	0.915	0.759			DDR1	0.478174	2.88527e-08	0.00056029	0.703	0.513
MYLIP	0.130847	6.1851e-14	1.20108e-09	0.417	0.47			ATP5L	0.390027	4.64886e-67	9.02763e-63	0.973	0.918			PPP4R3B	0.477586	1.73315e-15	3.3656e-11	0.562	0.277
RPS27	0.130749	6.48221e-11	1.25878e-06	0.994	0.996			SLC12A7	0.389853	2.889e-153	5.61015e-149	0.496	0.131			NDUFA5	0.477319	1.48982e-07	0.00289308	0.766	0.532
EIF4A3	0.130683	1.5122e-11	2.93654e-07	0.448	0.542			ADAR	0.389844	1.85071e-86	3.59389e-82	0.741	0.412			ATP1A1	0.476819	6.20278e-05	1	0.891	0.763
CEBPD	0.130668	5.31843e-06	0.103279	0.761	0.843			KRT15	0.389169	1.9031e-124	3.69564e-120	0.476	0.147			CEBPD	0.476699	0.000909784	1	0.875	0.8
ORM1	0.130552	7.4988e-44	1.45619e-39	0.084	0.015			CNIH4	0.38872	1.52874e-60	2.96866e-56	0.83	0.603			C11orf16	0.475055	1.52919e-273	2.96953e-269	0.344	0.006
RPS15	0.130215	2.64596e-07	0.00513819	0.985	0.992			NDRG1	0.388253	5.07006e-45	9.84555e-41	0.726	0.539			RPL26	0.474101	0.000114994	1	1	0.986
SECISBP2L	0.130037	7.79665e-23	1.51403e-18	0.23	0.231			LRRC59	0.387022	1.70274e-104	3.30655e-100	0.68	0.337			RP11-275I14.4	0.473712	7.47141e-259	1.45087e-254	0.328	0.006
ANXA4	0.129371	7.32076e-09	0.000142162	0.528	0.647			ANPEP	0.386138	3.19406e-163	6.20255e-159	0.361	0.051			SORBS2	0.473552	1.09788e-10	2.13197e-06	0.625	0.281
TOX	0.128839	1.37704e-40	2.67408e-36	0.171	0.106			HSPB1	0.38582	1.23077e-36	2.39004e-32	0.982	0.942			RAB13	0.472959	2.59055e-05	0.503058	0.859	0.734
UTRN	0.128104	2.94595e-20	5.72074e-16	0.264	0.278			TFG	0.38505	2.1975e-108	4.26732e-104	0.703	0.361			TMPRSS2	0.472478	2.38434e-07	0.00463015	0.672	0.412
CADM1	0.12802	5.08036e-18	9.86555e-14	0.211	0.238			LINC01420	0.384994	1.81454e-100	3.52366e-96	0.686	0.351			VSIG2	0.471784	9.65297e-10	1.87451e-05	0.578	0.287
ESAM	0.128008	1.59843e-44	3.10399e-40	0.157	0.076			SPP1	0.383896	8.34092e-155	1.61972e-150	0.349	0.035			MRPL41	0.469615	1.16423e-05	0.226082	0.875	0.71
WWC2	0.127674	7.30573e-28	1.4187e-23	0.191	0.17			TMED4	0.383728	6.68133e-99	1.29745e-94	0.718	0.388			SEC63	0.469578	2.32212e-10	4.50932e-06	0.656	0.367
MEF2C	0.127623	2.57458e-25	4.99957e-21	0.227	0.194			CAST	0.383555	1.90312e-68	3.69567e-64	0.822	0.561			SRP9	0.46833	4.71387e-05	0.915387	0.828	0.748
RFTN1	0.127257	9.55638e-37	1.85575e-32	0.165	0.109			FAM107B	0.381722	2.71331e-109	5.26897e-105	0.648	0.273			SPAG7	0.468322	2.96555e-11	5.75881e-07	0.562	0.313
ANG	0.127019	5.81954e-32	1.1301e-27	0.194	0.127			HDAC2	0.38165	8.94174e-129	1.7364e-124	0.588	0.195			RNPEP	0.468237	2.64998e-09	5.14599e-05	0.672	0.408
HHLA2	0.127006	9.1302e-22	1.77299e-17	0.205	0.117			BRK1	0.381629	4.57031e-60	8.87508e-56	0.884	0.687			CTD-2015H6.3	0.467904	1.84607e-13	3.58489e-09	0.531	0.297
CREBRF	0.126695	2.93173e-18	5.69312e-14	0.297	0.322			FAM213A	0.381545	4.09446e-85	7.95104e-81	0.698	0.407			RBPMS	0.46719	5.67268e-06	0.110158	0.734	0.531
B3GNT8	0.126648	1.25232e-22	2.43188e-18	0.247	0.255			DAP	0.381495	2.32653e-98	4.51788e-94	0.71	0.362			ARFGEF3	0.466925	2.2811e-09	4.42968e-05	0.594	0.359
SFPQ	0.126432	1.08382e-08	0.000210467	0.635	0.739			STOML2	0.381066	1.69816e-90	3.29766e-86	0.729	0.427			UBXN10	0.466133	1.51042e-42	2.93308e-38	0.406	0.096
TMEM256	0.126201	1.81388e-12	3.52236e-08	0.483	0.557			ACTR2	0.380983	9.6758e-94	1.87894e-89	0.76	0.417			NARS	0.46555	1.19995e-12	2.33018e-08	0.625	0.305
MIR22HG	0.126197	8.60268e-26	1.67055e-21	0.209	0.17			NDUFC2	0.380725	6.27513e-59	1.21857e-54	0.87	0.692			A1BG	0.46521	1.03726e-15	2.01426e-11	0.562	0.2
NPDC1	0.124355	3.4556e-26	6.71044e-22	0.225	0.176			TMEM160	0.380018	1.58102e-85	3.07018e-81	0.77	0.474			SMIM19	0.465113	1.30742e-07	0.00253888	0.672	0.47
NDUFA13	0.124351	2.20498e-08	0.000428186	0.677	0.758			PLS3	0.379722	4.28313e-69	8.31741e-65	0.72	0.433			MORF4L1	0.464402	1.65515e-05	0.321413	0.828	0.742
GALNT3	0.124194	9.23208e-18	1.79278e-13	0.313	0.331			DNAJB6	0.379336	8.20746e-86	1.59381e-81	0.755	0.434			AHI1	0.463486	2.71348e-10	5.2693e-06	0.594	0.3
MAFF	0.123882	2.40262e-09	4.66564e-05	0.425	0.512			HSBP1L1	0.37875	1.54647e-86	3.00308e-82	0.652	0.339			AHCYL2	0.463249	5.74414e-09	0.000111545	0.547	0.274
C1orf132	0.12369	5.87909e-29	1.14166e-24	0.177	0.131			EIF4G2	0.378742	9.4524e-59	1.83556e-54	0.921	0.761			MAP9	0.462851	2.89824e-19	5.6281e-15	0.5	0.188
TNNC1	0.123323	3.7025e-19	7.18989e-15	0.152	0.14			SDF2L1	0.378121	2.22827e-80	4.32708e-76	0.7	0.411			ATP2B4	0.462063	4.17398e-14	8.10545e-10	0.531	0.229
PARD6B	0.122969	6.45174e-13	1.25286e-08	0.359	0.422			HSPA1A	0.37772	2.25402e-37	4.37709e-33	0.74	0.455			TMEM59	0.460752	0.000230257	1	0.922	0.846
COL4A3	0.12274	2.77299e-31	5.38487e-27	0.135	0.089			NUDT1	0.377613	1.91594e-171	3.72056e-167	0.503	0.125			SLAIN2	0.460139	2.71304e-17	5.26845e-13	0.531	0.226
HGD	0.122598	1.49189e-46	2.89711e-42	0.142	0.058			AP2M1	0.37716	4.28954e-74	8.32985e-70	0.79	0.52			CREG1	0.459707	1.49318e-10	2.89961e-06	0.594	0.353
IVD	0.122483	8.01175e-19	1.5558e-14	0.294	0.323			MEX3A	0.376906	5.79794e-217	1.1259e-212	0.392	0.039			CLTC	0.459123	1.08766e-05	0.211213	0.734	0.635
RAP1GAP	0.122013	7.97256e-24	1.54819e-19	0.221	0.206			ERGIC3	0.376792	1.03564e-64	2.0111e-60	0.871	0.658			TOM1L2	0.458743	2.30168e-22	4.46964e-18	0.484	0.124
GJB1	0.12198	8.64027e-50	1.67785e-45	0.129	0.04			NELFE	0.376129	2.98232e-110	5.79136e-106	0.659	0.31			GAS6	0.458392	3.33503e-14	6.47629e-10	0.516	0.151
N4BP2L2	0.121725	1.40648e-09	2.73124e-05	0.522	0.6			PSENEN	0.375815	6.38493e-75	1.23989e-70	0.719	0.4			TNFRSF19	0.458163	4.37223e-48	8.49043e-44	0.453	0.075
CAMK2D	0.12144	1.22302e-14	2.37499e-10	0.358	0.392			UQCC2	0.375631	6.02502e-77	1.17e-72	0.775	0.476			SPAG16	0.45788	2.23333e-14	4.3369e-10	0.484	0.273
RORA	0.121031	1.46399e-28	2.84292e-24	0.187	0.133			ADRM1	0.374549	3.93239e-105	7.63632e-101	0.663	0.319			SYTL1	0.457127	3.04688e-11	5.91674e-07	0.703	0.335
RP4-568C11.4	0.120854	3.79913e-25	7.37754e-21	0.228	0.209			FSTL1	0.374259	1.26681e-165	2.46001e-161	0.285	0.027			CRISP2	0.456799	1.36581e-212	2.65226e-208	0.297	0.006
PPP1R15A	0.120743	9.0957e-06	0.176629	0.634	0.764			CBX1	0.373472	4.2623e-128	8.27696e-124	0.591	0.234			TMCO1	0.456648	3.07632e-06	0.059739	0.797	0.61
RASGRF1	0.12043	1.31828e-27	2.55998e-23	0.165	0.123			CACYBP	0.373355	3.98304e-90	7.73466e-86	0.654	0.326			NENF	0.455927	0.000152093	1	0.812	0.789
AMD1	0.119911	1.00025e-11	1.94239e-07	0.402	0.493			MBOAT2	0.373134	4.61156e-118	8.95519e-114	0.589	0.226			MAPRE3	0.455606	8.57101e-37	1.6644e-32	0.438	0.089
MECOM	0.119878	1.92333e-20	3.73492e-16	0.262	0.241			HOMER3	0.372938	7.29271e-185	1.41617e-180	0.472	0.085			ZDHHC11	0.45528	7.6661e-57	1.48868e-52	0.406	0.039
HABP2	0.119508	1.36638e-42	2.65337e-38	0.134	0.05			CYP1B1	0.37204	2.41908e-62	4.6976e-58	0.502	0.248			HAX1	0.454864	8.30287e-07	0.0161233	0.734	0.555
CLK1	0.118824	1.59646e-12	3.10017e-08	0.394	0.455			SERBP1	0.371791	8.38267e-65	1.62783e-60	0.866	0.638			SHROOM3	0.45406	2.75839e-10	5.35651e-06	0.531	0.314
C2	0.118269	4.79973e-18	9.32059e-14	0.193	0.187			TGFBI	0.37133	7.52839e-139	1.46194e-134	0.383	0.078			CFAP44	0.453116	1.03458e-57	2.00904e-53	0.359	0.057
NPR1	0.118244	1.05791e-42	2.05435e-38	0.073	0.006			PSMB2	0.371264	2.23933e-76	4.34855e-72	0.748	0.461			SSB	0.450931	2.84796e-06	0.0553045	0.703	0.547
FAM184A	0.118226	8.93292e-30	1.73468e-25	0.17	0.134			COX17	0.370902	1.93723e-64	3.76192e-60	0.848	0.606			TMEM232	0.450818	3.28174e-247	6.37281e-243	0.359	0.005
MUC15	0.118113	6.55063e-22	1.27207e-17	0.229	0.193			PPIC	0.369499	5.25355e-87	1.02019e-82	0.662	0.349			C4orf48	0.450738	0.000168493	1	0.766	0.584
DAPK1	0.118045	1.77738e-16	3.4515e-12	0.241	0.281			SVIP	0.369273	2.57921e-83	5.00857e-79	0.722	0.405			ODF2	0.448829	1.52659e-43	2.96449e-39	0.422	0.085
DDIT3	0.117816	5.59566e-11	1.08662e-06	0.341	0.372			CCDC6	0.368881	1.4618e-119	2.83866e-115	0.616	0.259			TTLL7	0.447655	2.3806e-104	4.62289e-100	0.344	0.017
COL27A1	0.117496	1.66099e-29	3.22547e-25	0.187	0.136			CXXC5	0.368221	3.51617e-102	6.82806e-98	0.622	0.291			CTSD	0.446936	0.0028138	1	0.953	0.915
CTD-2561B21.11	0.116929	2.79284e-44	5.42342e-40	0.146	0.06			RAB5C	0.368147	1.07879e-69	2.0949e-65	0.793	0.541			DHCR24	0.446879	0.000131762	1	0.766	0.608
IL6R	0.116723	5.97776e-16	1.16082e-11	0.289	0.309			MX1	0.367376	2.40428e-73	4.66888e-69	0.559	0.279			TSPYL1	0.446426	1.21089e-09	2.35143e-05	0.609	0.335
KLF5	0.116722	3.07978e-08	0.000598062	0.547	0.643			ROMO1	0.367282	9.67475e-60	1.87874e-55	0.885	0.666			SERPINB6	0.446317	2.90134e-07	0.00563412	0.703	0.49
BEX2	0.115699	3.5445e-15	6.88306e-11	0.324	0.29			RBM17	0.367098	2.82345e-102	5.48285e-98	0.637	0.289			ENKD1	0.445086	2.04136e-37	3.96413e-33	0.469	0.095
SCTR	0.115464	2.25203e-20	4.37321e-16	0.207	0.153			ISOC2	0.366373	9.58131e-107	1.86059e-102	0.654	0.319			CCDC17	0.44435	2.48787e-153	4.8312e-149	0.234	0.012
DUOXA1	0.115151	1.86645e-36	3.62447e-32	0.127	0.067			CLTA	0.365208	2.25661e-55	4.38212e-51	0.901	0.728			MSI2	0.442774	5.7162e-08	0.00111003	0.656	0.467
KIAA1683	0.115008	1.88787e-28	3.66606e-24	0.169	0.108			PSMD4	0.365039	2.46232e-80	4.78158e-76	0.714	0.388			MLLT4	0.442381	2.44949e-06	0.0475666	0.734	0.545
IQCA1	0.114625	4.72813e-35	9.18157e-31	0.117	0.051			PVRL2	0.364703	3.50859e-96	6.81333e-92	0.653	0.329			LRRC10B	0.442325	4.04532e-262	7.8556e-258	0.312	0.01
CD302	0.113737	1.04562e-24	2.03048e-20	0.177	0.164			MRPS15	0.363968	4.93016e-73	9.57387e-69	0.8	0.53			SURF2	0.44181	2.05878e-10	3.99795e-06	0.688	0.364
IFI27L2	0.113364	2.17096e-08	0.00042158	0.537	0.589			ECE1	0.363551	1.40613e-137	2.73057e-133	0.55	0.177			HSPH1	0.441562	8.45387e-08	0.00164166	0.547	0.38
HPN	0.112824	6.4257e-15	1.24781e-10	0.303	0.354			RALY	0.363168	2.47641e-66	4.80894e-62	0.806	0.563			MPDZ	0.441326	9.02468e-42	1.7525e-37	0.344	0.076
COLCA1	0.112772	5.90926e-20	1.14752e-15	0.225	0.221			GGCT	0.362402	7.18159e-70	1.39459e-65	0.739	0.45			ZDHHC1	0.4411	1.37716e-43	2.67431e-39	0.375	0.076
KLHDC2	0.112304	8.37816e-10	1.62695e-05	0.421	0.523			EMP1	0.362316	4.83356e-74	9.38628e-70	0.59	0.312			ICA1L	0.440983	4.54227e-97	8.82063e-93	0.422	0.03
EMC3	0.112149	3.90563e-12	7.58434e-08	0.406	0.477			IL13RA1	0.362042	3.88833e-132	7.55074e-128	0.608	0.219			PSMD4	0.440812	6.09008e-06	0.118263	0.703	0.541
RP11-469H8.6	0.112073	1.36128e-23	2.64347e-19	0.198	0.145			PSMB3	0.361846	6.54844e-48	1.27164e-43	0.853	0.678			INTS10	0.44068	3.54169e-12	6.87761e-08	0.547	0.293
CLIC2	0.111621	1.02385e-25	1.98821e-21	0.171	0.138			COX6C	0.361712	1.11792e-43	2.1709e-39	0.95	0.856			NFIX	0.439449	3.68924e-07	0.00716413	0.641	0.258
MTRR	0.111248	3.3953e-21	6.59333e-17	0.199	0.191			DYNLT1	0.361568	4.53457e-53	8.80567e-49	0.885	0.699			ENDOG	0.438709	2.28659e-18	4.44033e-14	0.516	0.216
BDH2	0.110771	3.16993e-17	6.1557e-13	0.253	0.262			CYCS	0.361356	2.52296e-49	4.89934e-45	0.851	0.646			CCP110	0.437928	7.39831e-25	1.43668e-20	0.422	0.128
PCF11	0.110588	3.7541e-13	7.29008e-09	0.327	0.375			MDH2	0.360935	4.18548e-67	8.12779e-63	0.799	0.527			CCDC157	0.437882	3.30765e-58	6.42313e-54	0.438	0.061
ACSM3	0.110569	3.68862e-39	7.16293e-35	0.103	0.041			NDUFA3	0.360605	1.09614e-68	2.1286e-64	0.789	0.504			ANXA2	0.436562	0.00434837	1	0.984	0.914
TMEM91	0.110414	8.75067e-18	1.69929e-13	0.26	0.278			CNN2	0.360119	5.69533e-85	1.10598e-80	0.742	0.411			OCEL1	0.436334	7.68321e-15	1.492e-10	0.516	0.222
ERRFI1	0.110391	9.22676e-05	1	0.661	0.75			CIB1	0.359621	9.01103e-45	1.74985e-40	0.902	0.747			CBY1	0.436111	6.20248e-12	1.20446e-07	0.578	0.312
GGT5	0.108509	3.57489e-27	6.94208e-23	0.128	0.094			SET	0.359075	6.97725e-57	1.35491e-52	0.862	0.667			BLOC1S1	0.43583	2.56589e-05	0.49827	0.828	0.684
EEF1B2	0.108475	1.51852e-05	0.294882	0.917	0.965			CTNNBIP1	0.358553	2.38171e-90	4.62505e-86	0.683	0.35			C2orf81	0.43557	2.19241e-97	4.25743e-93	0.359	0.037
TACC1	0.108353	3.58679e-18	6.96519e-14	0.218	0.196			DGUOK	0.358297	4.64968e-94	9.02922e-90	0.679	0.333			CCDC39	0.435402	7.80562e-304	1.51577e-299	0.312	0.001
PTPRM	0.10835	4.967e-32	9.64541e-28	0.147	0.096			FAM49B	0.358139	2.44289e-105	4.74386e-101	0.603	0.24			KCTD12	0.43532	2.10086e-19	4.07967e-15	0.328	0.142
WWTR1	0.107613	8.99642e-11	1.74702e-06	0.368	0.439			PRELID1	0.357862	3.48709e-62	6.77157e-58	0.85	0.627			DAPK1	0.435135	1.36654e-09	2.65369e-05	0.578	0.257
RP11-793H13.3	0.107593	4.02843e-43	7.82281e-39	0.104	0.028			CXCL1	0.357618	3.44616e-52	6.6921e-48	0.391	0.132			FHAD1	0.434587	1.06017e-139	2.05875e-135	0.344	0.024
ID2	0.107377	2.53671e-09	4.92604e-05	0.286	0.344			CTNND1	0.357592	1.00673e-95	1.95498e-91	0.688	0.347			UQCRB	0.433789	0.000175367	1	0.938	0.94
DPYSL2	0.106908	1.92658e-09	3.74123e-05	0.442	0.49			SYT8	0.357327	2.31273e-135	4.49109e-131	0.306	0.026			MDM2	0.433629	6.78804e-12	1.31817e-07	0.469	0.248
FOXA2	0.106761	5.20216e-11	1.01021e-06	0.35	0.405			BID	0.357277	1.19806e-107	2.32651e-103	0.604	0.263			PNMA2	0.432933	1.16527e-15	2.26284e-11	0.484	0.192
FAM27C	0.105983	1.43212e-31	2.78104e-27	0.14	0.087			CCDC167	0.357082	9.2156e-144	1.78958e-139	0.533	0.156			RRM2B	0.432498	8.93059e-16	1.73423e-11	0.5	0.194
PSMA3-AS1	0.10598	8.08904e-10	1.57081e-05	0.406	0.49			PSCA	0.356401	5.33651e-83	1.0363e-78	0.167	0.004			GTF2H5	0.432057	5.62176e-06	0.109169	0.766	0.579
OGT	0.105851	1.04062e-11	2.02079e-07	0.353	0.411			TRPM4	0.356375	2.32273e-113	4.51052e-109	0.337	0.071			FTO	0.431864	2.83497e-33	5.50522e-29	0.328	0.101
SBDS	0.105614	4.70502e-08	0.000913667	0.538	0.645			AHNAK	0.356016	3.49045e-94	6.77811e-90	0.571	0.256			COX20	0.43132	1.32369e-05	0.257047	0.703	0.525
RND1	0.105535	9.51199e-10	1.84713e-05	0.217	0.25			ARF5	0.355964	1.80922e-112	3.51332e-108	0.623	0.256			MYCBP	0.430939	1.46499e-18	2.84486e-14	0.438	0.2
NEK8	0.105413	6.19867e-14	1.20372e-09	0.229	0.24			CANX	0.355355	2.41252e-64	4.68486e-60	0.837	0.584			MORF4L2	0.430888	2.42385e-05	0.470686	0.812	0.651
ATP2C2	0.104849	1.31991e-31	2.56313e-27	0.143	0.086			COA4	0.355273	3.42196e-80	6.6451e-76	0.737	0.439			LINC01513	0.429547	0	0	0.359	0.005
NFIA	0.104533	4.64841e-10	9.02674e-06	0.376	0.415			YWHAQ	0.355222	8.52021e-62	1.65454e-57	0.844	0.607			RP4-666F24.3	0.429348	2.35406e-302	4.57135e-298	0.266	0
IGFBP4	0.104335	3.53004e-06	0.0685498	0.571	0.606			LAMB3	0.35504	8.52869e-75	1.65619e-70	0.614	0.306			NKX2-1	0.429229	0.000167811	1	0.766	0.667
WDR33	0.104009	3.25931e-10	6.32925e-06	0.417	0.488			VMP1	0.35461	1.43404e-43	2.78476e-39	0.854	0.65			IGFBP5	0.428841	2.9135e-12	5.65772e-08	0.344	0.074
RIMKLB	0.103728	6.11862e-23	1.18818e-18	0.172	0.14			GLRX5	0.354309	1.20557e-118	2.34109e-114	0.617	0.272			VDAC3	0.428223	1.38276e-08	0.000268518	0.609	0.376
PHIP	0.102987	1.26826e-07	0.00246284	0.494	0.595			RPL39	0.353649	1.00255e-51	1.94686e-47	0.992	0.985			BANF1	0.427868	6.26268e-05	1	0.812	0.677
EPS8	0.102863	2.96543e-06	0.0575856	0.622	0.714			FKBP1A	0.353624	2.26704e-53	4.40237e-49	0.842	0.626			ANKRD45	0.427756	5.91371e-133	1.14838e-128	0.422	0.025
BEX4	0.102353	4.39549e-15	8.5356e-11	0.247	0.227			MGAT4B	0.353421	8.3725e-124	1.62586e-119	0.589	0.229			AADAC	0.427729	6.96987e-103	1.35348e-98	0.312	0.011
ERN1	0.101253	5.31727e-16	1.03256e-11	0.237	0.254			ZNF593	0.353112	5.70554e-78	1.10796e-73	0.744	0.446			CFAP100	0.426394	2.22674e-270	4.32411e-266	0.328	0.004
FLRT3	0.101055	4.38322e-20	8.51178e-16	0.129	0.125			SH3GLB1	0.352893	4.52626e-101	8.78954e-97	0.682	0.319			C5orf15	0.426195	3.13633e-12	6.09045e-08	0.547	0.285
GAS6	0.100888	6.39097e-17	1.24106e-12	0.172	0.135			KHDRBS1	0.35284	1.15737e-75	2.2475e-71	0.777	0.471			EVI5	0.426174	1.31057e-16	2.545e-12	0.562	0.211
METTL7B	0.100719	4.2906e-26	8.33191e-22	0.158	0.121			RAB25	0.352659	1.2817e-53	2.48893e-49	0.856	0.648			ZNF106	0.426036	6.10734e-10	1.18598e-05	0.609	0.339
PARVB	0.100346	8.33944e-31	1.61944e-26	0.079	0.038			GNAI2	0.352384	2.07708e-104	4.03347e-100	0.641	0.289			SLC27A3	0.425406	4.8276e-10	9.37471e-06	0.406	0.142
ASGR1	0.0999294	4.01278e-31	7.79241e-27	0.145	0.075			DDX18	0.352129	2.53242e-81	4.91771e-77	0.719	0.401			EIF2AK2	0.424383	5.87156e-09	0.00011402	0.547	0.343
DOCK5	0.0996825	5.19904e-16	1.0096e-11	0.233	0.234			IGHG3	0.351998	5.80557e-68	1.12738e-63	0.438	0.148			ID4	0.423661	1.00884e-12	1.95906e-08	0.422	0.15
HSDL2	0.0996664	1.5254e-16	2.96218e-12	0.224	0.251			VEGFA	0.351645	4.95467e-56	9.62148e-52	0.656	0.377			GAS8	0.42336	3.79875e-27	7.37679e-23	0.438	0.115
RUFY3	0.0993812	1.37288e-14	2.666e-10	0.23	0.271			KRTCAP2	0.35145	5.39596e-63	1.04784e-58	0.802	0.526			MAST4	0.42288	6.15021e-06	0.119431	0.625	0.439
BORCS7	0.0993477	4.74052e-13	9.20562e-09	0.286	0.328			DPYSL3	0.351173	2.37199e-159	4.60617e-155	0.356	0.048			FAM65B	0.422562	1.50553e-131	2.9236e-127	0.266	0.012
UNC13B	0.0991342	1.11814e-15	2.17131e-11	0.228	0.25			BCL2L1	0.351023	3.92804e-104	7.62787e-100	0.611	0.261			HLA-DPA1	0.422158	0.00219003	1	0.75	0.579
SHROOM4	0.0990769	2.65744e-22	5.16049e-18	0.198	0.166			OST4	0.35098	5.44056e-47	1.0565e-42	0.968	0.89			DCAF6	0.421713	2.34537e-10	4.55447e-06	0.562	0.304
BFAR	0.0990143	3.01368e-09	5.85227e-05	0.423	0.522			PGD	0.350943	5.35958e-125	1.04078e-120	0.555	0.189			SMKR1	0.421456	3.40713e-72	6.6163e-68	0.328	0.044
PPP1R1C	0.0990066	8.32497e-23	1.61663e-18	0.126	0.108			SRSF9	0.350699	8.09589e-67	1.57214e-62	0.796	0.55			RWDD1	0.421344	5.07677e-05	0.985859	0.703	0.572
TSPAN9	0.098841	1.30758e-20	2.53919e-16	0.216	0.188			TES	0.349492	9.42701e-86	1.83063e-81	0.671	0.339			NSA2	0.421299	4.61705e-05	0.896586	0.641	0.621
MED13	0.0988084	1.02302e-09	1.98659e-05	0.368	0.451			TPGS2	0.34937	1.00444e-110	1.95052e-106	0.586	0.237			CFAP57	0.421157	1.51597e-74	2.94386e-70	0.344	0.038
AVPI1	0.0982689	2.42758e-14	4.71411e-10	0.239	0.268			THOC7	0.349251	2.47481e-79	4.80583e-75	0.712	0.4			ANG	0.420899	8.01263e-15	1.55597e-10	0.5	0.158
ACADS	0.0981308	2.42546e-18	4.71001e-14	0.218	0.225			POP7	0.349053	2.44638e-106	4.75063e-102	0.655	0.312			SLC39A6	0.42075	2.51711e-11	4.88798e-07	0.562	0.266
KCNQ1OT1	0.0977077	4.65631e-05	0.904209	0.469	0.555			ZCRB1	0.34881	1.91508e-76	3.71889e-72	0.745	0.445			LMBRD1	0.419732	7.63087e-12	1.48184e-07	0.562	0.261
SCGB1A1	0.0975319	2.63816e-09	5.12303e-05	0.135	0.137			MRPS16	0.348694	2.76154e-77	5.36263e-73	0.718	0.424			GSTA3	0.419403	0	0	0.328	0
FGFR1	0.0971329	3.28911e-31	6.38712e-27	0.116	0.066			TOMM7	0.348292	1.45763e-44	2.83057e-40	0.968	0.906			GFPT1	0.418562	5.73553e-09	0.000111378	0.578	0.352
PPP2R5A	0.0968542	2.42123e-09	4.70179e-05	0.362	0.455			PFDN6	0.347214	3.7432e-88	7.26893e-84	0.655	0.313			PRRC2C	0.41853	0.000104335	1	0.781	0.684
APOH	0.0966889	1.20827e-28	2.34634e-24	0.068	0.026			UBALD2	0.346647	1.98638e-82	3.85736e-78	0.672	0.376			VWA3B	0.418431	2.24499e-209	4.35954e-205	0.312	0.005
PHPT1	0.0966309	6.30049e-05	1	0.774	0.853			APOE	0.346598	2.95072e-65	5.73001e-61	0.622	0.264			ANKRD36C	0.418084	6.84495e-05	1	0.484	0.265
HLA-DMA	0.0958817	4.45544e-06	0.0865201	0.544	0.607			ASS1	0.346544	1.11995e-59	2.17483e-55	0.581	0.32			ANKRD37	0.418043	3.47497e-08	0.000674804	0.484	0.253
SERP1	0.0958671	3.66531e-05	0.711766	0.851	0.926			STAT1	0.346176	4.14942e-85	8.05776e-81	0.614	0.291			SESN1	0.417987	4.18575e-66	8.12831e-62	0.375	0.039
BTG3	0.0957869	5.86689e-06	0.113929	0.572	0.686			PYCR1	0.346014	1.2843e-115	2.49398e-111	0.549	0.219			RAB36	0.416103	4.89895e-94	9.51328e-90	0.328	0.028
PDE4D	0.0948918	2.44972e-20	4.75711e-16	0.166	0.137			PKP3	0.345641	2.18005e-100	4.23345e-96	0.578	0.235			LPGAT1	0.416102	1.65905e-11	3.22171e-07	0.578	0.286
HNRNPU-AS1	0.094585	1.36567e-13	2.65199e-09	0.219	0.244			TMEM54	0.345037	2.33963e-73	4.54334e-69	0.734	0.455			POLD2	0.415796	2.70861e-07	0.00525986	0.688	0.433
SNX25	0.0944835	3.8211e-18	7.42019e-14	0.184	0.177			GPCPD1	0.344599	1.56735e-123	3.04363e-119	0.496	0.139			VAPA	0.414875	0.000284266	1	0.859	0.792
RPL19	0.0943207	1.81586e-05	0.352622	0.991	0.994			NONO	0.343984	5.81274e-71	1.12878e-66	0.776	0.474			NEK10	0.414558	1.21411e-170	2.35768e-166	0.297	0.013
ETS2	0.0943072	1.09919e-07	0.00213451	0.402	0.474			KPNB1	0.342866	7.34108e-67	1.42556e-62	0.756	0.473			TMEM63A	0.414383	4.57267e-10	8.87967e-06	0.516	0.305
SPAG7	0.0942819	2.11232e-11	4.10192e-07	0.29	0.343			PLTP	0.342376	2.38631e-156	4.63398e-152	0.341	0.028			DALRD3	0.414198	6.34339e-16	1.23182e-11	0.484	0.208
RYR1	0.0942709	3.05025e-27	5.92328e-23	0.139	0.095			MTCH2	0.342314	6.22898e-98	1.20961e-93	0.612	0.271			TLE4	0.414	6.81413e-10	1.32323e-05	0.516	0.285
MAP1LC3B	0.0942328	2.76645e-07	0.00537218	0.491	0.6			NTHL1	0.342099	6.94762e-115	1.34916e-110	0.538	0.182			DAW1	0.413388	8.07932e-107	1.56892e-102	0.328	0.021
PPIB	0.0938365	0.000262308	1	0.756	0.839			POLR2K	0.342075	3.82239e-61	7.42271e-57	0.79	0.54			LAMTOR2	0.413329	0.000908169	1	0.844	0.748
PCP4L1	0.0935144	4.65183e-18	9.03339e-14	0.192	0.162			SLC2A1	0.342003	6.04774e-129	1.17441e-124	0.47	0.136			WDR78	0.410415	5.69567e-77	1.10604e-72	0.359	0.034
GALNT11	0.0933764	9.42162e-11	1.82958e-06	0.32	0.38			HSP90AB1	0.341397	8.16105e-40	1.58479e-35	0.959	0.867			LRRC71	0.409535	0	0	0.328	0
ADGRE5	0.093364	1.29793e-10	2.52046e-06	0.315	0.339			CLPTM1L	0.341122	2.72581e-72	5.29325e-68	0.74	0.442			MAP3K19	0.40912	0	0	0.328	0.002
ZFAND5	0.0932595	3.03231e-05	0.588845	0.643	0.76			RNF141	0.340616	2.02282e-122	3.9281e-118	0.532	0.176			PIN1	0.408538	9.83249e-08	0.00190937	0.609	0.431
TERF2IP	0.0931559	1.88736e-09	3.66507e-05	0.355	0.425			PDIA6	0.340615	6.40672e-57	1.24412e-52	0.814	0.559			KIF21A	0.408388	4.31527e-16	8.37982e-12	0.359	0.181
NR4A3	0.0930979	3.87843e-20	7.53152e-16	0.119	0.088			RBM8A	0.34059	7.27703e-51	1.41313e-46	0.861	0.64			DZIP3	0.408288	2.12096e-22	4.11869e-18	0.312	0.13
ATP10B	0.0929864	7.4667e-13	1.44996e-08	0.194	0.17			MCTS1	0.340194	2.88739e-80	5.60701e-76	0.649	0.334			DOC2A	0.408072	1.22046e-111	2.37001e-107	0.344	0.021
CAV1	0.0929333	1.1039e-05	0.214366	0.173	0.251			UFD1L	0.340129	1.17079e-116	2.27355e-112	0.582	0.203			CFAP46	0.407957	6.62934e-180	1.28735e-175	0.328	0.01
RSL24D1	0.0929088	5.64599e-07	0.0109639	0.517	0.615			UPP1	0.339751	1.01218e-54	1.96555e-50	0.755	0.488			ACADVL	0.407503	4.17726e-06	0.0811182	0.641	0.464
CRTAC1	0.0928791	3.79558e-35	7.37064e-31	0.08	0.02			TIMP2	0.339722	8.03973e-124	1.56123e-119	0.441	0.121			CHST9	0.407352	5.2423e-171	1.018e-166	0.203	0.004
DHPS	0.0923714	2.88251e-10	5.59754e-06	0.335	0.394			LAMTOR1	0.339509	1.95371e-62	3.79391e-58	0.832	0.592			LYRM2	0.407328	1.54855e-14	3.00712e-10	0.5	0.21
RGCC	0.0920852	2.33901e-07	0.00454212	0.256	0.29			LSM14A	0.339168	2.32425e-87	4.51346e-83	0.643	0.309			SLC41A1	0.406662	1.25017e-16	2.4277e-12	0.5	0.177
RANGRF	0.092065	1.73707e-16	3.37322e-12	0.209	0.224			CTNNB1	0.33902	4.13052e-42	8.02105e-38	0.803	0.56			TRAF3IP1	0.406225	1.13165e-22	2.19756e-18	0.438	0.137
HHIP	0.091913	2.57437e-28	4.99917e-24	0.059	0.018			UBE2D1	0.338885	1.18273e-118	2.29674e-114	0.543	0.187			KIF19	0.406213	4.60198e-258	8.93658e-254	0.312	0.002
MAST4	0.091578	9.56552e-07	0.0185753	0.412	0.472			FAM195B	0.337978	4.10528e-92	7.97205e-88	0.636	0.299			NDUFAF3	0.40621	8.46019e-05	1	0.766	0.625
RAB17	0.0914311	9.82204e-12	1.90734e-07	0.287	0.322			TMEM258	0.337936	5.69188e-48	1.10531e-43	0.93	0.776			SDHA	0.405927	1.48775e-09	2.88907e-05	0.562	0.312
ITGA1	0.0910702	2.25901e-15	4.38677e-11	0.135	0.152			SLC25A37	0.33785	5.85666e-50	1.1373e-45	0.746	0.474			ZNF487	0.405553	8.73488e-45	1.69623e-40	0.391	0.072
ASNA1	0.0907	4.31892e-08	0.000838692	0.419	0.511			NBL1	0.337786	1.16822e-118	2.26856e-114	0.451	0.166			AP2B1	0.405534	2.52345e-07	0.00490029	0.656	0.435
RPS25	0.0906832	3.55959e-06	0.0691238	0.989	0.994			TMEM106B	0.337698	6.89721e-92	1.33937e-87	0.644	0.296			IQCA1	0.405326	3.25822e-18	6.32714e-14	0.422	0.082
SLCO4C1	0.0901579	1.04379e-26	2.02693e-22	0.127	0.074			SLC39A4	0.337489	4.04429e-73	7.8536e-69	0.617	0.337			PTP4A1	0.404989	0.00138866	1	0.797	0.716
COX7C	0.0900215	7.47471e-05	1	0.954	0.974			EIF3K	0.337361	2.68125e-34	5.20672e-30	0.909	0.802			SRSF3	0.403771	0.000727233	1	0.922	0.773
GATM	0.0898245	9.41897e-27	1.82907e-22	0.072	0.029			MRPL51	0.337351	6.22414e-51	1.20867e-46	0.861	0.669			SNX14	0.403494	7.81098e-14	1.51681e-09	0.5	0.21
NFKB2	0.089751	6.86177e-13	1.33249e-08	0.218	0.248			MT-CO1	0.337342	1.12268e-18	2.18013e-14	0.985	0.966			NDUFS4	0.403285	4.08009e-06	0.0792312	0.688	0.502
ALDH6A1	0.089639	1.09242e-11	2.12137e-07	0.226	0.27			HDLBP	0.336957	3.61254e-61	7.01519e-57	0.801	0.51			S100A10	0.402565	0.0141585	1	0.938	0.977
ERP27	0.0895204	2.0497e-21	3.98032e-17	0.145	0.108			LSM8	0.336957	6.79741e-70	1.31999e-65	0.742	0.449			KANSL1L	0.402472	1.89349e-36	3.67697e-32	0.375	0.061
IL37	0.0893642	3.11213e-10	6.04344e-06	0.158	0.129			VAT1	0.336213	2.27266e-157	4.41329e-153	0.495	0.117			HNRNPF	0.400825	0.000166023	1	0.828	0.667
GNG5	0.0887969	0.000206007	1	0.836	0.912			PLSCR1	0.335454	2.13304e-71	4.14216e-67	0.684	0.362			IFT20	0.400191	4.47867e-06	0.0869713	0.703	0.51
ACSL4	0.0885289	3.04602e-11	5.91506e-07	0.172	0.236			ACTG1	0.334876	2.26693e-41	4.40216e-37	0.991	0.966			COX7C	0.400173	0.000435201	1	0.953	0.964
RPS18	0.0884913	6.46715e-05	1	0.997	0.998			ABHD11	0.334621	1.32216e-110	2.5675e-106	0.555	0.2			BCO2	0.400051	1.74483e-91	3.38829e-87	0.297	0.018
COX6A1	0.0883093	0.000428129	1	0.836	0.901			SRP9	0.334602	1.32075e-48	2.56476e-44	0.863	0.646			PFDN2	0.39925	0.000546337	1	0.828	0.674
ABCA5	0.0881033	5.06166e-23	9.82924e-19	0.149	0.098			APOA1BP	0.333876	1.03716e-65	2.01405e-61	0.764	0.485			LKAAEAR1	0.399217	2.75828e-144	5.3563e-140	0.281	0.013
CDC25B	0.0877773	1.72499e-08	0.000334976	0.339	0.367			NDUFB2	0.333394	8.66254e-45	1.68218e-40	0.942	0.812			HSPE1	0.398424	0.00222765	1	0.906	0.836
ABCC4	0.0877046	1.10205e-20	2.14008e-16	0.154	0.123			CMTM8	0.332661	3.89748e-82	7.56852e-78	0.619	0.311			SERPING1	0.39799	1.6224e-10	3.15054e-06	0.484	0.188
LINC01550	0.0876293	1.21038e-19	2.35045e-15	0.155	0.11			RWDD1	0.332593	1.17848e-58	2.2885e-54	0.727	0.433			DHX29	0.397895	2.55651e-08	0.00049645	0.578	0.336
GPD1L	0.087139	1.69451e-15	3.29057e-11	0.174	0.18			ZMIZ2	0.332497	2.41565e-148	4.69096e-144	0.498	0.13			GNPAT	0.397587	5.28401e-11	1.0261e-06	0.547	0.271
CHPT1	0.0865838	6.42069e-11	1.24683e-06	0.276	0.274			BIRC3	0.331949	1.07615e-67	2.08977e-63	0.444	0.175			EPHX1	0.397194	0.000490706	1	0.719	0.564
TEPP	0.0865196	9.32273e-23	1.81038e-18	0.076	0.037			IFITM3	0.331506	4.27265e-26	8.29707e-22	0.958	0.889			BORCS7	0.396761	8.04263e-09	0.00015618	0.594	0.303
FAM46A	0.0862618	4.87301e-07	0.00946289	0.306	0.373			PODXL2	0.331494	1.77962e-177	3.45585e-173	0.392	0.047			FKBP2	0.396681	0.000608048	1	0.859	0.802
ODC1	0.0860856	1.47161e-05	0.285771	0.435	0.533			MPLKIP	0.330848	2.24545e-82	4.36043e-78	0.635	0.317			MISP	0.396037	7.19999e-15	1.39817e-10	0.484	0.201
KANK1	0.0857433	7.96322e-17	1.54638e-12	0.161	0.16			PTBP3	0.330744	8.2633e-95	1.60465e-90	0.608	0.253			PTRH1	0.395871	2.36121e-10	4.58523e-06	0.547	0.289
TANC2	0.0854038	5.67979e-06	0.110296	0.435	0.518			EIF4EBP1	0.330574	8.6669e-100	1.68303e-95	0.523	0.207			PMF1	0.394899	5.95318e-06	0.115605	0.656	0.5
SOCS3	0.0848728	7.80951e-05	1	0.368	0.456			MTCH1	0.330544	2.36425e-55	4.59114e-51	0.812	0.558			SAMHD1	0.394086	1.43225e-20	2.78128e-16	0.422	0.133
QTRT1	0.084615	7.56769e-11	1.46957e-06	0.247	0.288			PVRL4	0.330363	1.53792e-80	2.98648e-76	0.579	0.266			RNF19A	0.393007	1.75515e-08	0.000340833	0.594	0.33
HSD17B4	0.0846089	7.35268e-11	1.42782e-06	0.235	0.285			UQCR11	0.330022	1.30782e-39	2.53965e-35	0.947	0.83			ORAI2	0.392323	7.61234e-16	1.47824e-11	0.469	0.209
RPL23	0.0844692	9.54665e-05	1	0.982	0.989			HSPB11	0.329937	3.83016e-85	7.43779e-81	0.62	0.291			CIR1	0.392223	3.02432e-07	0.00587293	0.594	0.409
MIR222HG	0.0844177	3.35152e-11	6.50831e-07	0.181	0.192			ZDHHC4	0.329279	1.90545e-99	3.70019e-95	0.635	0.293			ST6GALNAC1	0.392067	1.27911e-07	0.0024839	0.625	0.343
ADGRD1	0.0843478	4.17456e-22	8.10658e-18	0.113	0.085			FAAP20	0.329226	1.21885e-60	2.36688e-56	0.804	0.547			NAP1L1	0.39189	0.00152315	1	0.844	0.825
SLC40A1	0.0838648	2.64504e-06	0.051364	0.395	0.46			SLC12A2	0.328751	3.78596e-103	7.35195e-99	0.495	0.167			CCT3	0.390667	9.93835e-05	1	0.75	0.59
SDC4	0.0837891	0.000834792	1	0.747	0.85			ATOX1	0.328411	2.3054e-62	4.47685e-58	0.782	0.5			RGS16	0.390422	6.39752e-05	1	0.453	0.244
RILP	0.0836225	4.35321e-13	8.4535e-09	0.201	0.238			CCDC90B	0.328228	2.34251e-153	4.54893e-149	0.483	0.112			CLUAP1	0.389849	3.34621e-19	6.498e-15	0.406	0.15
RPS24	0.0835303	9.44494e-05	1	0.986	0.994			TNNT1	0.328191	4.44671e-160	8.63507e-156	0.345	0.029			OTUD6B-AS1	0.389404	2.34906e-07	0.00456165	0.594	0.379
MICALCL	0.0834681	6.75269e-20	1.3113e-15	0.146	0.117			LASP1	0.32793	8.09511e-71	1.57199e-66	0.724	0.418			RP11-263K19.4	0.389033	7.93303e-59	1.54051e-54	0.375	0.039
RPL37A	0.0834334	5.72238e-05	1	0.987	0.994			EIF5B	0.327794	7.52533e-60	1.46134e-55	0.773	0.465			NDUFA2	0.388997	0.000579606	1	0.875	0.817
METTL7A	0.0834217	2.14736e-17	4.16997e-13	0.144	0.097			PIGT	0.327366	6.52045e-91	1.26621e-86	0.632	0.283			MAT2B	0.38857	2.06308e-11	4.00629e-07	0.531	0.252
IMPDH2	0.0832103	3.81771e-07	0.00741361	0.418	0.505			FNDC3B	0.327228	4.69148e-82	9.11038e-78	0.638	0.301			TTC3	0.388077	0.000102901	1	0.781	0.611
TMEM41B	0.0831484	1.52892e-07	0.002969	0.392	0.494			MUC16	0.326061	8.73266e-205	1.69579e-200	0.316	0.003			ABCC5	0.388042	3.15037e-18	6.1177e-14	0.469	0.144
GGT1	0.083105	2.92318e-17	5.67653e-13	0.102	0.099			OPN3	0.325485	6.77992e-199	1.31659e-194	0.41	0.039			ADIPOR1	0.387747	4.23155e-05	0.821725	0.703	0.573
CPEB2	0.083074	1.46029e-16	2.83574e-12	0.153	0.139			GRINA	0.325464	4.67444e-86	9.07729e-82	0.643	0.319			TSC22D1	0.38742	0.00196112	1	0.812	0.672
LYZ	0.082835	3.25447e-06	0.0631986	0.22	0.318			RABAC1	0.325304	3.77766e-47	7.33585e-43	0.839	0.618			CFAP74	0.387022	1.336e-211	2.59437e-207	0.344	0.006
RPL35	0.0826829	5.93241e-05	1	0.987	0.994			C1orf35	0.325014	8.79708e-84	1.7083e-79	0.63	0.302			ST6GALNAC2	0.386827	6.0711e-22	1.17895e-17	0.422	0.136
EMP2	0.0823306	0.00267117	1	0.694	0.813			JOSD2	0.324934	1.31374e-95	2.55115e-91	0.612	0.265			PET100	0.386641	2.44545e-05	0.474881	0.75	0.561
FLNA	0.082073	0.00025426	1	0.575	0.627			HTATIP2	0.324904	1.34426e-90	2.61041e-86	0.638	0.292			RCAN3	0.386473	2.94407e-14	5.71708e-10	0.469	0.215
IL6ST	0.0818878	1.56113e-05	0.303156	0.483	0.578			ICMT	0.324739	4.74978e-143	9.22359e-139	0.508	0.141			SMIM6	0.386235	6.65956e-15	1.29322e-10	0.312	0.183
MAP2K3	0.0816751	1.16359e-07	0.00225958	0.31	0.382			CD2AP	0.323698	4.26112e-84	8.27467e-80	0.656	0.329			C10orf95	0.385895	6.64931e-29	1.29123e-24	0.391	0.094
SCARF1	0.0816456	7.24803e-27	1.40749e-22	0.114	0.06			ELF3	0.323417	4.73658e-26	9.19796e-22	0.97	0.893			CCDC24	0.385888	1.43613e-25	2.78883e-21	0.406	0.128
SOCS2	0.0812356	3.79358e-11	7.36674e-07	0.147	0.144			TAF10	0.323213	1.62409e-79	3.15382e-75	0.693	0.378			FAM92A1	0.385331	9.37653e-37	1.82083e-32	0.438	0.069
NR0B2	0.0807059	4.16069e-25	8.07964e-21	0.072	0.029			UNC93B1	0.323164	1.70502e-108	3.31099e-104	0.539	0.205			DCAF8	0.385248	1.87651e-10	3.644e-06	0.516	0.248
GLTP	0.0806596	5.58176e-08	0.00108392	0.326	0.403			NAP1L1	0.323154	1.57779e-39	3.06392e-35	0.899	0.759			TUSC2	0.384619	4.25753e-07	0.0082677	0.562	0.391
PTPN1	0.0806545	1.81475e-07	0.00352407	0.337	0.418			PDP1	0.322926	5.06468e-160	9.83511e-156	0.42	0.077			PRDX6	0.384117	0.00100067	1	0.859	0.818
DHCR24	0.0806426	0.000556093	1	0.547	0.675			UBE2D2	0.322638	6.35492e-54	1.23406e-49	0.786	0.539			NDUFB3	0.383591	0.000201085	1	0.766	0.635
ARHGAP44	0.0804455	1.86674e-17	3.62501e-13	0.132	0.115			NDUFB11	0.322416	6.82994e-42	1.32631e-37	0.924	0.781			PLEKHB1	0.383569	3.10308e-16	6.02587e-12	0.438	0.117
OFD1	0.0804042	9.29621e-07	0.0180523	0.356	0.433			POLR2H	0.322272	2.72819e-66	5.29786e-62	0.726	0.429			OMG	0.383528	6.4395e-176	1.25049e-171	0.203	0.003
C12orf49	0.0798166	1.29268e-06	0.0251026	0.401	0.494			SLC9A3R1	0.322221	3.7594e-104	7.30039e-100	0.563	0.231			THUMPD3-AS1	0.383326	7.84809e-06	0.152402	0.578	0.404
TST	0.0797431	9.06584e-10	1.7605e-05	0.275	0.332			ARL6IP1	0.32184	7.98856e-57	1.5513e-52	0.746	0.472			ASL	0.383127	4.35502e-08	0.000845701	0.516	0.341
FXYD2	0.0795104	2.5711e-22	4.99282e-18	0.075	0.03			QPRT	0.321458	1.33348e-173	2.58949e-169	0.357	0.027			NTPCR	0.381564	8.54394e-08	0.00165915	0.609	0.367
CYP27A1	0.0794957	7.00194e-16	1.35971e-11	0.137	0.122			BCAS4	0.32134	1.75261e-154	3.4034e-150	0.434	0.092			CTA-363E6.2	0.380906	8.185e-69	1.58945e-64	0.359	0.032
ABO	0.0794913	3.66357e-13	7.11428e-09	0.204	0.199			MRPL33	0.320965	3.85493e-47	7.48589e-43	0.852	0.644			FABP5	0.380479	3.15586e-05	0.612837	0.438	0.217
COBLL1	0.0791041	5.75231e-12	1.11704e-07	0.175	0.195			C8orf59	0.320884	2.78796e-59	5.41394e-55	0.763	0.487			QSOX1	0.380365	0.0027622	1	0.797	0.662
AC090616.2	0.0791003	2.00049e-19	3.88475e-15	0.145	0.119			VPS28	0.320794	2.49486e-51	4.84477e-47	0.761	0.532			CEP162	0.380108	2.83871e-43	5.5125e-39	0.344	0.038
USP54	0.0789935	1.48095e-10	2.87586e-06	0.183	0.232			TMEM50A	0.320568	1.87529e-52	3.64162e-48	0.813	0.575			AQP4	0.379858	8.42939e-07	0.016369	0.391	0.173
HACD1	0.0789099	5.16387e-18	1.00277e-13	0.127	0.114			TMUB1	0.319996	1.29186e-85	2.50867e-81	0.664	0.325			HNRNPH1	0.379538	0.000413756	1	0.766	0.631
EGR3	0.0788603	3.84561e-19	7.46778e-15	0.128	0.082			UCP2	0.31997	2.37103e-70	4.6043e-66	0.574	0.274			SPAG8	0.379519	6.60231e-143	1.2821e-138	0.312	0.012
FAM46C	0.0786153	1.31245e-14	2.54865e-10	0.179	0.172			PSMB4	0.319533	2.12459e-65	4.12575e-61	0.719	0.421			CCDC64B	0.379279	4.6991e-07	0.00912519	0.562	0.358
NOB1	0.0785266	3.43198e-10	6.66456e-06	0.285	0.329			NDUFB9	0.319377	2.26985e-41	4.40783e-37	0.854	0.681			TFF3	0.378567	8.68691e-08	0.00168691	0.344	0.114
PLXNA2	0.0783711	8.99844e-15	1.74741e-10	0.139	0.128			UBE2F	0.318775	6.90747e-110	1.34136e-105	0.551	0.198			DAD1	0.378427	0.00140333	1	0.844	0.772
ADIRF	0.0782903	0.00246595	1	0.425	0.457			TPI1	0.318709	2.8643e-31	5.56218e-27	0.951	0.852			PRPF8	0.377499	2.6015e-10	5.05185e-06	0.5	0.258
ADI1	0.0781281	0.000296266	1	0.576	0.693			PFDN4	0.318309	1.05765e-79	2.05385e-75	0.639	0.314			XAF1	0.377342	1.25658e-13	2.44015e-09	0.422	0.152
NFAT5	0.0778402	1.47102e-08	0.000285657	0.28	0.324			NARF	0.318104	9.08412e-68	1.76405e-63	0.718	0.391			CDC42BPA	0.377252	2.26829e-08	0.000440479	0.562	0.288
CCNG1	0.077735	7.92138e-09	0.000153825	0.272	0.324			TSR3	0.318077	5.91678e-95	1.14898e-90	0.629	0.286			CCDC113	0.376971	2.21919e-89	4.30945e-85	0.359	0.028
P3H2	0.0774891	4.59828e-25	8.92941e-21	0.101	0.056			TOMM40	0.317984	3.18622e-101	6.18732e-97	0.571	0.234			EVL	0.375975	1.52145e-10	2.95451e-06	0.422	0.219
ETF1	0.0772878	6.77633e-06	0.13159	0.418	0.512			ITGB1BP1	0.317891	3.32181e-91	6.45063e-87	0.622	0.282			OSBPL6	0.375874	5.15259e-154	1.00058e-149	0.297	0.006
EBPL	0.0772594	4.96639e-05	0.964423	0.532	0.625			RRBP1	0.317565	1.15092e-57	2.23496e-53	0.75	0.463			ALKBH5	0.375802	2.63822e-10	5.12315e-06	0.516	0.254
DIO3OS	0.0772584	5.58577e-39	1.0847e-34	0.075	0.01			ZC3H15	0.317532	4.94509e-66	9.60288e-62	0.728	0.427			DNAI2	0.3758	1.55053e-275	3.01097e-271	0.219	0
SLC20A2	0.0772211	5.04577e-09	9.79839e-05	0.261	0.31			NAPRT	0.31731	1.16799e-104	2.26811e-100	0.436	0.143			SYNE2	0.373819	1.74587e-06	0.033903	0.531	0.386
TMEM163	0.0771699	2.49585e-14	4.8467e-10	0.149	0.147			RPS19BP1	0.317291	1.21266e-50	2.35486e-46	0.825	0.601			NAA20	0.373699	7.51386e-06	0.145912	0.625	0.459
EPB41L4A-AS1	0.0771125	2.00558e-06	0.0389463	0.385	0.442			H3F3B	0.317122	3.15474e-32	6.1262e-28	0.992	0.958			CANX	0.373666	0.000425806	1	0.828	0.703
RPL22L1	0.076864	0.000583013	1	0.598	0.737			TAP1	0.316791	1.94559e-103	3.77815e-99	0.488	0.169			CD44	0.373225	0.00280421	1	0.75	0.64
SYNPO	0.0768296	2.40094e-12	4.66238e-08	0.165	0.179			NOP10	0.316682	5.79169e-44	1.12469e-39	0.865	0.674			IFI27L2	0.372975	0.00023537	1	0.672	0.561
ARHGAP31	0.0768164	4.72194e-31	9.16953e-27	0.076	0.023			RNF187	0.316518	1.51545e-81	2.94285e-77	0.657	0.325			C5orf45	0.372842	8.5412e-12	1.65861e-07	0.422	0.194
TNS2	0.0765326	3.635e-18	7.05881e-14	0.135	0.116			KCNN4	0.316361	2.82352e-135	5.48299e-131	0.455	0.107			GRIN3B	0.372389	1.98263e-204	3.85007e-200	0.312	0.01
MTHFS	0.0764481	2.16723e-09	4.20853e-05	0.246	0.303			RPN2	0.315931	2.93768e-56	5.70468e-52	0.777	0.495			HSPA8	0.372324	0.00407788	1	0.922	0.81
RBPMS-AS1	0.0764154	2.71554e-18	5.2733e-14	0.139	0.114			MRPL11	0.315709	3.32266e-79	6.45227e-75	0.672	0.352			COLCA1	0.372243	1.72821e-09	3.35602e-05	0.516	0.22
FAM49A	0.0755663	1.90455e-25	3.69844e-21	0.106	0.056			BZW1	0.315408	4.39091e-55	8.52671e-51	0.777	0.498			ELF3	0.371117	0.0158425	1	0.969	0.929
VPS13A	0.0753762	1.04779e-10	2.0347e-06	0.193	0.223			CAPS	0.3152	8.31293e-71	1.61429e-66	0.457	0.123			MDH1B	0.37079	4.64731e-147	9.02462e-143	0.281	0.009
CD96	0.0753259	5.74461e-24	1.11555e-19	0.092	0.045			UXT	0.314899	2.76912e-51	5.37735e-47	0.834	0.594			CAMLG	0.370649	3.13016e-05	0.607847	0.672	0.541
SULT1C2	0.0749357	1.49927e-12	2.91144e-08	0.17	0.156			TMBIM1	0.314634	1.44905e-85	2.81391e-81	0.589	0.266			RUFY1	0.370572	1.075e-13	2.08755e-09	0.469	0.193
MRPS36	0.0748276	9.39052e-05	1	0.527	0.637			MORF4L2	0.314529	1.70937e-54	3.31942e-50	0.787	0.53			CCDC189	0.370516	1.07842e-29	2.09418e-25	0.391	0.077
NDUFC1	0.0747102	0.000533791	1	0.677	0.779			FAM84B	0.313756	8.25247e-62	1.60255e-57	0.618	0.346			ACBD3	0.370444	7.06309e-06	0.137158	0.609	0.454
APIP	0.074311	1.18203e-11	2.29537e-07	0.195	0.212			NR2F6	0.313503	8.98602e-77	1.745e-72	0.661	0.354			RBX1	0.370385	0.00118907	1	0.875	0.779
APLP2	0.074205	0.00420911	1	0.884	0.938			PDLIM3	0.313339	7.23147e-120	1.40428e-115	0.268	0.031			SNRPE	0.370153	0.00331912	1	0.859	0.797
PNMA2	0.0741366	6.98801e-12	1.357e-07	0.197	0.192			RDX	0.313322	1.61346e-60	3.13317e-56	0.696	0.4			TRIM56	0.369847	1.07741e-05	0.209222	0.703	0.464
PNP	0.0737789	5.82619e-11	1.13139e-06	0.217	0.235			PDZD11	0.313161	1.12484e-99	2.18433e-95	0.549	0.216			C21orf2	0.369841	2.82294e-11	5.48188e-07	0.531	0.25
RCAN1	0.073754	6.31054e-10	1.22544e-05	0.14	0.167			FKBP3	0.312947	2.3724e-69	4.60697e-65	0.627	0.324			ENAH	0.369418	0.000347495	1	0.719	0.535
AC007405.6	0.0732181	1.0175e-13	1.97588e-09	0.145	0.142			MX2	0.312872	6.91165e-92	1.34217e-87	0.482	0.16			FAM104B	0.369402	1.42337e-10	2.76404e-06	0.484	0.245
CDKN2AIP	0.0730219	1.41766e-11	2.75295e-07	0.185	0.192			PSMD2	0.312806	3.41025e-79	6.62236e-75	0.625	0.289			RB1CC1	0.36936	4.39076e-07	0.00852642	0.594	0.35
KIAA1324	0.0728647	1.33071e-18	2.5841e-14	0.114	0.075			RHOV	0.312641	7.57557e-117	1.4711e-112	0.42	0.11			MAOA	0.369356	8.91043e-07	0.0173032	0.625	0.345
RNF212	0.0727043	2.5293e-15	4.91165e-11	0.144	0.131			RNPS1	0.312589	2.06498e-64	4.00999e-60	0.736	0.438			BPTF	0.368924	1.92269e-05	0.373367	0.656	0.486
RBBP6	0.0725766	1.73645e-05	0.337202	0.412	0.509			RPS11	0.312316	5.2122e-40	1.01216e-35	0.991	0.972			MTRNR2L8	0.367774	2.67011e-07	0.00518509	0.531	0.266
ADAMTS1	0.0724744	1.43667e-17	2.78986e-13	0.099	0.067			FBXO32	0.311591	3.97804e-77	7.72495e-73	0.349	0.124			RASD1	0.367669	8.58069e-07	0.0166628	0.406	0.216
WIF1	0.0724489	4.15581e-20	8.07016e-16	0.047	0.014			FIBP	0.311514	1.0569e-77	2.05239e-73	0.642	0.323			PTN	0.36723	1.59468e-09	3.09672e-05	0.359	0.089
GANC	0.0724353	3.34914e-17	6.5037e-13	0.125	0.108			MIEN1	0.310779	4.27215e-50	8.29609e-46	0.778	0.555			LYPLA2	0.367182	9.00118e-07	0.0174794	0.641	0.403
ST3GAL5	0.0722874	7.08545e-05	1	0.46	0.54			RHBDD2	0.310769	1.08782e-63	2.11245e-59	0.667	0.373			ATP6V1D	0.366776	3.13269e-06	0.0608337	0.656	0.433
43525	0.071785	2.88088e-19	5.59438e-15	0.082	0.068			PAK2	0.309803	7.62868e-99	1.48141e-94	0.568	0.214			BOK	0.366569	3.42119e-09	6.6436e-05	0.484	0.252
MAPKAPK3	0.0715802	5.6843e-09	0.000110383	0.23	0.28			UQCRH	0.309664	1.21337e-37	2.35625e-33	0.96	0.88			SCNM1	0.364788	2.72068e-08	0.00052833	0.578	0.288
STOM	0.0713824	0.000314895	1	0.391	0.425			NME4	0.309577	1.53476e-60	2.98034e-56	0.707	0.419			ATP6V1G1	0.36463	0.00252634	1	0.891	0.835
SHISA2	0.0710993	3.13134e-16	6.08076e-12	0.127	0.083			TXNDC17	0.309233	6.86003e-31	1.33215e-26	0.897	0.771			TAX1BP1	0.364372	0.00148291	1	0.828	0.728
CACNB4	0.0709846	4.21688e-28	8.18876e-24	0.062	0.014			TSHZ2	0.309133	6.04806e-137	1.17447e-132	0.229	0.009			CIPC	0.364216	3.12717e-23	6.07265e-19	0.359	0.114
AASS	0.070915	7.95841e-23	1.54544e-18	0.081	0.042			PARP1	0.309009	5.83314e-73	1.13274e-68	0.641	0.325			DRC7	0.3638	1.10113e-270	2.13828e-266	0.266	0.002
C8orf34-AS1	0.0707661	1.69053e-27	3.28284e-23	0.088	0.036			DCTPP1	0.308991	8.55611e-92	1.66151e-87	0.568	0.25			SMIM8	0.36356	4.12178e-25	8.00409e-21	0.359	0.087
SLC25A25	0.0704658	9.51266e-09	0.000184726	0.218	0.257			AP3S1	0.308938	2.42162e-65	4.70255e-61	0.715	0.397			PEBP1	0.362896	0.00355418	1	0.859	0.804
JDP2	0.0703834	8.52527e-12	1.65552e-07	0.167	0.175			ZNF428	0.308862	2.81544e-65	5.4673e-61	0.68	0.351			NDFIP1	0.362672	8.77256e-05	1	0.688	0.566
MCL1	0.070088	0.00910436	1	0.763	0.874			SLFN5	0.308847	1.78841e-73	3.47291e-69	0.638	0.322			ALCAM	0.362088	0.0002621	1	0.656	0.509
ATP13A4	0.0699919	4.37619e-13	8.49812e-09	0.145	0.14			DNAJB11	0.30859	1.53144e-90	2.97391e-86	0.583	0.249			KRT10	0.361496	0.00572301	1	0.875	0.814
LGALSL	0.0695652	1.74751e-16	3.39348e-12	0.113	0.098			LITAF	0.308008	4.62136e-53	8.97421e-49	0.741	0.465			DNAAF3	0.361478	7.87786e-115	1.5298e-110	0.328	0.019
RSRP1	0.069408	6.11951e-05	1	0.378	0.461			MT2A	0.307993	5.35067e-26	1.03905e-21	0.643	0.452			WDR13	0.359627	6.05202e-07	0.0117524	0.531	0.379
NFATC3	0.0691014	1.87732e-05	0.364557	0.359	0.457			DPY30	0.307558	4.93547e-43	9.5842e-39	0.819	0.606			DYNC2LI1	0.359423	2.57394e-15	4.99834e-11	0.422	0.152
RP11-157E21.1	0.0689745	4.1207e-20	8.00199e-16	0.045	0.009			GDE1	0.307553	9.98022e-67	1.93806e-62	0.668	0.363			GPATCH2	0.357779	2.75388e-10	5.34777e-06	0.5	0.227
C3	0.0687196	0.00307816	1	0.493	0.553			CLTB	0.307533	1.01901e-59	1.97882e-55	0.725	0.455			PLEKHH2	0.357581	5.03428e-24	9.77606e-20	0.391	0.085
FAM150B	0.0685725	6.53182e-29	1.26841e-24	0.061	0.013			43719	0.307356	1.17749e-150	2.28657e-146	0.442	0.093			DESI2	0.357403	2.31369e-06	0.0449296	0.625	0.372
HYI	0.0684934	6.45752e-07	0.0125399	0.286	0.353			SCCPDH	0.307214	4.18872e-90	8.13407e-86	0.533	0.212			MDM4	0.356525	8.98178e-06	0.174417	0.625	0.378
UBTD1	0.0684484	6.54306e-06	0.12706	0.355	0.418			SERPINH1	0.306563	2.09053e-58	4.05961e-54	0.683	0.4			APOO	0.356063	4.18775e-21	8.13219e-17	0.375	0.125
RPS6KA2	0.0680274	1.06805e-05	0.207404	0.357	0.442			GIPC1	0.305977	2.25551e-60	4.37997e-56	0.711	0.411			ABI2	0.355998	1.00538e-07	0.00195234	0.516	0.303
CAPN1	0.0679805	0.00220533	1	0.573	0.707			DUS1L	0.305878	2.15565e-75	4.18606e-71	0.627	0.322			STAT3	0.35599	0.00112137	1	0.766	0.616
RAD23A	0.0678814	0.0010251	1	0.598	0.726			MED10	0.305589	9.5833e-86	1.86098e-81	0.575	0.243			ERICH2	0.355185	4.69451e-18	9.11627e-14	0.438	0.105
DNTTIP1	0.0677363	0.000858514	1	0.443	0.548			MT-ND3	0.305582	5.52871e-16	1.07362e-11	0.971	0.927			DMKN	0.354399	0.00115262	1	0.75	0.635
PRKCDBP	0.0675197	4.01656e-12	7.79976e-08	0.115	0.1			DUSP5	0.304442	3.25048e-44	6.31211e-40	0.512	0.288			PITPNA	0.354343	3.58741e-13	6.96639e-09	0.5	0.2
ARL5B	0.0668694	2.07541e-05	0.403023	0.308	0.39			SF3B6	0.304223	8.44477e-41	1.63989e-36	0.891	0.718			HLA-DPB1	0.354287	0.00995951	1	0.766	0.612
TLE4	0.0667852	6.40508e-07	0.012438	0.268	0.309			PSMB5	0.30418	1.90661e-49	3.70244e-45	0.786	0.528			TRIM2	0.354077	1.59676e-05	0.310074	0.594	0.401
KCNK5	0.0666941	1.50927e-07	0.00293085	0.252	0.284			DBNL	0.302951	5.6031e-81	1.08807e-76	0.596	0.261			USP43	0.35338	2.12354e-37	4.12371e-33	0.328	0.054
SMIM7	0.0666369	0.000141177	1	0.433	0.541			WASF2	0.302132	8.85682e-60	1.71991e-55	0.72	0.441			LINC00094	0.351898	3.07046e-31	5.96253e-27	0.391	0.083
ANKRD44	0.0665162	1.67876e-12	3.25998e-08	0.131	0.135			DTX2	0.30211	1.80802e-143	3.51099e-139	0.451	0.097			C9orf3	0.351852	9.11752e-06	0.177053	0.641	0.381
RP11-553L6.5	0.0664092	2.91894e-11	5.66829e-07	0.17	0.17			KRAS	0.301898	4.70915e-77	9.1447e-73	0.584	0.285			C4orf22	0.350907	3.80628e-282	7.39142e-278	0.281	0.002
CENPL	0.0662791	2.57297e-10	4.99644e-06	0.154	0.168			BUD31	0.301577	5.70122e-50	1.10712e-45	0.815	0.555			JMJD1C	0.350568	2.51047e-05	0.487508	0.562	0.419
ZDHHC3	0.0662727	1.87719e-05	0.364531	0.287	0.401			RBCK1	0.301307	5.84783e-60	1.13559e-55	0.702	0.439			PDCD6	0.350045	0.00201653	1	0.781	0.702
FRMD4B	0.0662432	1.0693e-06	0.0207648	0.261	0.303			NFIB	0.300865	4.66912e-78	9.06696e-74	0.53	0.181			MYO10	0.350015	5.17124e-09	0.00010042	0.516	0.263
ST3GAL1	0.0661963	1.27706e-06	0.0247992	0.26	0.304			HSPA5	0.300617	5.75465e-32	1.1175e-27	0.827	0.63			TMEM14B	0.349447	0.00247432	1	0.859	0.739
DOC2B	0.066168	4.90769e-23	9.53025e-19	0.098	0.052			HP1BP3	0.300595	1.92144e-66	3.73124e-62	0.694	0.381			RGCC	0.349337	8.94356e-05	1	0.469	0.271
COLEC12	0.0661344	1.74697e-22	3.39244e-18	0.073	0.033			PRSS22	0.300392	2.42928e-74	4.71742e-70	0.531	0.229			ATF6B	0.34883	1.73032e-06	0.0336011	0.562	0.347
ABHD14B	0.0659123	1.60682e-05	0.312029	0.351	0.448			TRMT112	0.300322	1.2715e-39	2.46913e-35	0.925	0.789			TTLL10	0.348302	2.91405e-116	5.6588e-112	0.219	0.01
AZGP1	0.0659003	1.51715e-08	0.000294616	0.066	0.069			CERS6	0.299584	1.89903e-115	3.68773e-111	0.499	0.148			CTNNA1	0.348272	0.00210699	1	0.781	0.734
RORC	0.0658647	4.13303e-09	8.02593e-05	0.19	0.227			CHCHD1	0.299198	2.91548e-61	5.66157e-57	0.692	0.406			PPP1R14C	0.348045	1.43033e-14	2.77757e-10	0.359	0.125
CYP2U1	0.065802	3.49285e-14	6.78276e-10	0.123	0.089			PGP	0.299128	2.08938e-112	4.05737e-108	0.49	0.15			CRACR2B	0.347766	2.44295e-06	0.0474396	0.594	0.371
NFKB1	0.0657553	3.68319e-06	0.071524	0.306	0.371			LSM3	0.298441	6.4339e-47	1.2494e-42	0.781	0.531			DTHD1	0.347543	6.20955e-217	1.20583e-212	0.219	0.001
C16orf74	0.0657508	8.96849e-21	1.74159e-16	0.081	0.05			TGIF1	0.29804	6.62629e-63	1.28676e-58	0.628	0.301			RABL2A	0.347488	6.95754e-38	1.35108e-33	0.328	0.059
C12orf65	0.0655267	7.23638e-08	0.00140523	0.229	0.274			PRMT2	0.297909	1.48118e-74	2.87631e-70	0.642	0.299			NUDCD2	0.346822	3.66161e-06	0.0711049	0.641	0.402
RPPH1	0.0655103	4.25067e-14	8.25438e-10	0.108	0.078			WBP5	0.297892	9.76115e-50	1.89552e-45	0.693	0.412			PHYKPL	0.346636	3.12887e-11	6.07595e-07	0.469	0.192
RSL1D1	0.065438	0.000965613	1	0.583	0.695			DONSON	0.297654	1.31089e-152	2.54563e-148	0.359	0.052			ATP6V0D1	0.346274	2.60211e-05	0.505303	0.641	0.428
N4BP2L1	0.0653851	3.57883e-14	6.94972e-10	0.14	0.124			SUMO1	0.297405	8.55116e-43	1.66055e-38	0.831	0.62			MAFG-AS1	0.345836	2.5076e-22	4.86951e-18	0.406	0.108
SENP6	0.0651766	1.75524e-06	0.034085	0.307	0.379			CHMP2A	0.297138	2.05238e-42	3.98552e-38	0.841	0.632			TTC26	0.345768	2.11335e-44	4.10392e-40	0.359	0.05
TXNDC11	0.0651691	1.05957e-06	0.0205758	0.28	0.356			GCLC	0.29691	6.97494e-150	1.35446e-145	0.301	0.015			TNFAIP8L1	0.345025	2.63596e-44	5.11878e-40	0.203	0.043
LRIG1	0.0651468	9.58333e-09	0.000186099	0.228	0.249			MRPL41	0.296735	3.25159e-44	6.31425e-40	0.828	0.607			MED11	0.344626	3.72323e-12	7.23015e-08	0.438	0.17
FAM177A1	0.0650584	0.00321766	1	0.665	0.764			ID1	0.296706	1.75258e-31	3.40333e-27	0.615	0.372			RALB	0.344597	1.13154e-11	2.19734e-07	0.5	0.203
ARC	0.0650312	6.67445e-23	1.29611e-18	0.075	0.029			IGFBP2	0.296363	2.13612e-54	4.14813e-50	0.317	0.151			CLMN	0.344514	6.89266e-15	1.33849e-10	0.328	0.148
PRR13	0.0649351	0.00280865	1	0.674	0.787			ILF2	0.296293	1.0566e-54	2.05182e-50	0.712	0.417			CHD6	0.344416	8.77943e-08	0.00170488	0.453	0.292
GPR68	0.064914	6.56865e-23	1.27557e-18	0.083	0.039			RAB13	0.295917	4.96543e-40	9.64236e-36	0.844	0.637			EPS8L2	0.34427	4.75602e-05	0.923572	0.656	0.449
C1R	0.0648643	8.53976e-07	0.0165834	0.205	0.241			HNRNPAB	0.295848	6.03548e-62	1.17203e-57	0.662	0.361			TP53INP1	0.344243	2.52349e-10	4.90037e-06	0.406	0.191
DOCK9	0.06485	8.99418e-07	0.0174658	0.272	0.321			CDC34	0.295658	1.14793e-106	2.22916e-102	0.523	0.192			STX7	0.343893	7.85345e-09	0.000152506	0.5	0.239
C1S	0.0647352	4.84406e-09	9.40667e-05	0.168	0.172			PIN4	0.295592	1.78117e-66	3.45886e-62	0.679	0.364			NIPBL	0.343761	1.28511e-06	0.0249556	0.578	0.359
DHRS3	0.0647003	0.000227148	1	0.371	0.448			DTYMK	0.295587	7.80096e-103	1.51487e-98	0.487	0.164			HIPK1	0.343325	1.51278e-08	0.000293766	0.422	0.27
ZFAND1	0.0646419	4.80853e-07	0.00933768	0.269	0.334			FAM127A	0.295547	9.86612e-114	1.9159e-109	0.493	0.141			ACYP1	0.343188	1.04862e-16	2.03631e-12	0.375	0.143
SIAE	0.064471	9.32733e-14	1.81127e-09	0.15	0.14			EIF2S2	0.295474	8.62361e-43	1.67462e-38	0.825	0.597			WBSCR27	0.342759	9.91966e-11	1.9263e-06	0.438	0.198
MAOA	0.0644487	1.78523e-05	0.346673	0.317	0.381			FTH1	0.29528	5.42518e-36	1.05352e-31	0.999	0.997			ATP5O	0.342637	0.00359073	1	0.891	0.815
TAPT1	0.0643655	1.73395e-12	3.36717e-08	0.145	0.147			CALR	0.294961	3.57263e-31	6.93769e-27	0.915	0.785			LIMS1	0.341876	4.74613e-06	0.0921651	0.516	0.36
TOX3	0.0643067	2.29222e-11	4.45127e-07	0.172	0.162			MYADM	0.294959	1.06884e-124	2.07557e-120	0.367	0.068			ARL5A	0.34166	3.48442e-05	0.676639	0.656	0.462
SPRY2	0.0642394	3.57836e-08	0.000694882	0.211	0.258			PLEKHJ1	0.294481	4.88056e-74	9.47756e-70	0.63	0.328			CHCHD5	0.341536	0.000160024	1	0.641	0.542
ABLIM1	0.0641451	4.53579e-06	0.0880804	0.27	0.348			RPS29	0.294434	1.37855e-34	2.677e-30	0.991	0.975			DNAJC10	0.340601	2.07891e-09	4.03703e-05	0.469	0.239
PTPN4	0.0640902	4.92582e-11	9.56545e-07	0.153	0.165			MYDGF	0.294419	1.03396e-43	2.00785e-39	0.791	0.567			CD4	0.340008	2.37608e-76	4.6141e-72	0.281	0.018
CRYZ	0.0640455	1.06496e-07	0.00206804	0.195	0.255			TPRKB	0.294216	2.44856e-83	4.75485e-79	0.554	0.235			ELK3	0.339995	3.36844e-11	6.54117e-07	0.344	0.211
MPC1	0.0639411	0.000247397	1	0.425	0.53			PFKP	0.293951	8.94377e-104	1.73679e-99	0.468	0.139			SUCNR1	0.339989	2.59399e-33	5.03727e-29	0.266	0.016
RBL2	0.0638857	3.91911e-07	0.00761052	0.231	0.286			SUPT4H1	0.293861	6.10731e-51	1.18598e-46	0.748	0.48			KMT2E	0.33993	0.000396764	1	0.734	0.568
HLA-DQA1	0.0638793	0.000159746	1	0.22	0.262			MT-CYB	0.293793	1.95808e-13	3.8024e-09	0.981	0.951			CST6	0.339807	0.0124559	1	0.469	0.347
SLC35A1	0.0637268	1.76297e-09	3.42351e-05	0.179	0.203			ERBB2	0.293582	6.36458e-58	1.23594e-53	0.691	0.392			PREPL	0.339801	2.23611e-08	0.00043423	0.516	0.25
WDR61	0.0636806	6.17882e-06	0.119987	0.302	0.38			CTBP2	0.293205	1.66956e-79	3.24211e-75	0.6	0.269			FNIP1	0.339339	4.44776e-06	0.0863711	0.578	0.354
RP11-160E2.6	0.0636432	2.74193e-11	5.32455e-07	0.094	0.084			LSM4	0.293195	1.32036e-46	2.56401e-42	0.771	0.531			TCTEX1D4	0.339213	1.97245e-105	3.8303e-101	0.234	0.012
ATP6V0D1	0.0635651	0.000111944	1	0.374	0.49			PAPOLA	0.292946	1.17333e-49	2.27848e-45	0.759	0.491			MRPL55	0.337865	0.00161262	1	0.719	0.664
AC026471.6	0.0634396	4.08617e-21	7.93494e-17	0.085	0.047			BANF1	0.292759	2.98862e-43	5.80359e-39	0.805	0.565			SCAMP4	0.337857	1.29012e-07	0.00250529	0.516	0.312
ZNF682	0.0632717	3.72669e-16	7.23686e-12	0.101	0.073			DUSP10	0.292727	2.14865e-116	4.17246e-112	0.382	0.086			CEP164	0.337681	2.09218e-13	4.06281e-09	0.406	0.174
ZBTB20	0.0629353	1.92337e-05	0.3735	0.298	0.341			CWC15	0.292557	4.48386e-62	8.7072e-58	0.684	0.389			RAMP1	0.337108	2.79144e-05	0.542069	0.516	0.328
USP12	0.0629241	8.10982e-09	0.000157485	0.201	0.233			PDLIM1	0.292495	2.47727e-35	4.81061e-31	0.825	0.619			CD81	0.336764	0.00356984	1	0.797	0.723
SCAPER	0.0624779	3.63562e-09	7.06001e-05	0.165	0.19			APOPT1	0.292302	3.65278e-71	7.09333e-67	0.636	0.309			ST5	0.33666	1.50434e-06	0.0292128	0.531	0.337
NAB2	0.0623769	7.89579e-07	0.0153328	0.236	0.283			DST	0.292194	1.77766e-107	3.45204e-103	0.373	0.078			CAT	0.336646	4.24608e-06	0.0824546	0.531	0.304
IGHA2	0.0622743	8.13134e-13	1.57902e-08	0.069	0.058			ITGB4	0.291772	1.05271e-101	2.04425e-97	0.505	0.174			SRA1	0.33658	9.15081e-06	0.177699	0.609	0.397
MMP1	0.0622519	1.07644e-10	2.09034e-06	0.113	0.066			C11orf73	0.291472	8.82034e-80	1.71282e-75	0.594	0.274			AKNA	0.336234	4.60922e-16	8.95064e-12	0.391	0.135
GABARAP	0.0621587	3.60834e-09	7.00703e-05	0.152	0.175			BZW2	0.291316	4.29473e-75	8.33994e-71	0.593	0.279			SLC7A2	0.335912	5.57583e-15	1.08277e-10	0.422	0.087
DUSP16	0.0620828	2.68622e-09	5.21637e-05	0.189	0.214			MT-ND4L	0.291247	3.39261e-37	6.58811e-33	0.785	0.548			HSPA5	0.33591	0.00889585	1	0.828	0.723
OXA1L	0.0620782	0.000375749	1	0.472	0.599			METTL5	0.291095	4.87034e-66	9.45771e-62	0.655	0.344			RSRP1	0.335734	0.00010703	1	0.578	0.416
LRAT	0.0618202	3.80309e-22	7.38523e-18	0.09	0.042			HSBP1	0.289918	1.24578e-34	2.41918e-30	0.884	0.73			FLNB	0.335702	8.09665e-06	0.157229	0.656	0.396
FOXP1	0.0615836	0.000734609	1	0.446	0.571			COA6	0.28981	8.95259e-72	1.7385e-67	0.618	0.288			LRRC73	0.335273	2.21144e-47	4.2944e-43	0.359	0.042
SPTLC3	0.0614456	1.42802e-13	2.77306e-09	0.125	0.105			HNRNPK	0.289242	4.51102e-38	8.75995e-34	0.926	0.77			SSR2	0.33521	0.00600251	1	0.875	0.834
LIMD1	0.0614413	1.48184e-09	2.87759e-05	0.135	0.161			SDF4	0.28914	1.99503e-59	3.87415e-55	0.706	0.417			UTRN	0.334659	1.5717e-06	0.0305208	0.531	0.268
NDUFA7	0.0613869	7.02252e-07	0.013637	0.245	0.3			SNRPB2	0.289101	1.51419e-46	2.9404e-42	0.714	0.457			MEG3	0.333705	0.000296882	1	0.391	0.164
NXF1	0.0613739	1.03993e-05	0.201944	0.284	0.349			SMIM5	0.288568	1.52458e-117	2.96058e-113	0.405	0.095			ANKRD54	0.333496	1.10482e-15	2.14544e-11	0.375	0.144
LRRFIP1	0.0613435	0.0052519	1	0.642	0.766			LSM7	0.288257	2.55176e-43	4.95525e-39	0.794	0.563			LINC00467	0.333294	6.23158e-06	0.121011	0.594	0.357
ARMT1	0.0610587	1.13862e-07	0.00221108	0.194	0.242			SSRP1	0.288083	4.76721e-78	9.25745e-74	0.587	0.275			TXN	0.333248	0.015781	1	0.953	0.94
KRBOX1	0.0609978	5.73134e-22	1.11297e-17	0.048	0.015			MANF	0.288034	1.44033e-58	2.79697e-54	0.618	0.319			CFAP69	0.33312	7.36951e-84	1.43109e-79	0.266	0.016
GSAP	0.0609201	2.78783e-09	5.41369e-05	0.148	0.162			PTGR1	0.287992	2.00714e-65	3.89766e-61	0.488	0.207			SSFA2	0.333049	4.52718e-08	0.000879134	0.5	0.233
ACP5	0.0608646	6.38128e-05	1	0.287	0.368			CCDC107	0.287968	4.13309e-66	8.02605e-62	0.645	0.34			ZNF24	0.332868	5.95693e-08	0.00115678	0.547	0.278
CPAMD8	0.0607413	5.59391e-15	1.08628e-10	0.09	0.068			CKS1B	0.287659	3.1001e-48	6.02009e-44	0.597	0.341			TEKT4	0.33283	6.32621e-108	1.22849e-103	0.25	0.013
ZNF750	0.0607403	2.07898e-11	4.03717e-07	0.156	0.146			FAM127B	0.287421	9.90867e-74	1.92416e-69	0.604	0.271			AHSA1	0.332676	4.22689e-06	0.0820819	0.516	0.357
SH3BGRL	0.0605072	4.76511e-05	0.925337	0.298	0.377			NUDC	0.287214	1.42417e-44	2.76559e-40	0.722	0.463			C20orf96	0.332637	3.36679e-19	6.53796e-15	0.438	0.111
ZC3H12A	0.060466	0.000109012	1	0.297	0.362			CLSTN1	0.287172	1.87422e-102	3.63955e-98	0.508	0.167			FSD1L	0.33223	1.08359e-82	2.10422e-78	0.281	0.024
CLPX	0.060464	1.16827e-08	0.000226867	0.188	0.22			ARL4A	0.286781	4.82478e-50	9.36925e-46	0.628	0.356			ANKMY1	0.331929	1.4977e-30	2.90838e-26	0.344	0.061
PHB2	0.060398	0.000987746	1	0.509	0.608			ATP5C1	0.286618	9.21447e-41	1.78936e-36	0.781	0.543			MRPS36	0.331884	0.000537601	1	0.719	0.579
GLDN	0.0603143	7.35253e-24	1.42779e-19	0.057	0.016			G6PD	0.286535	1.0736e-90	2.08483e-86	0.444	0.141			PRR7	0.331757	2.7454e-15	5.33128e-11	0.391	0.147
RPAIN	0.06028	0.000109646	1	0.356	0.456			NOL7	0.28632	2.93832e-58	5.70593e-54	0.676	0.392			CCDC30	0.331726	1.84237e-40	3.57769e-36	0.328	0.038
CPEB4	0.0602713	1.90877e-05	0.370664	0.272	0.332			TRAPPC3	0.286206	1.61281e-60	3.13192e-56	0.69	0.397			PGM2L1	0.331697	0.000136331	1	0.578	0.356
ACOXL	0.0602116	2.75719e-21	5.35419e-17	0.07	0.033			YPEL3	0.28603	1.44229e-49	2.80078e-45	0.7	0.434			RP11-242D8.1	0.331687	6.0698e-13	1.17869e-08	0.453	0.156
MTHFR	0.0600384	3.8147e-07	0.00740776	0.219	0.262			HNRNPD	0.285638	1.59087e-48	3.08931e-44	0.78	0.522			RP5-1159O4.1	0.330942	9.97632e-09	0.00019373	0.516	0.222
GATA6	0.0597595	6.64238e-15	1.28988e-10	0.084	0.072			MUC5B	0.284953	3.36782e-61	6.53996e-57	0.319	0.113			VPS35	0.330811	1.25552e-05	0.243809	0.547	0.395
SPG20	0.0596765	3.21645e-08	0.000624602	0.186	0.201			IGHG4	0.284758	3.55213e-40	6.89787e-36	0.426	0.235			INTS3	0.330641	8.29818e-09	0.000161142	0.422	0.189
NHSL2	0.0596408	4.26785e-11	8.28774e-07	0.148	0.156			ACTR3	0.284652	1.38869e-63	2.6967e-59	0.658	0.329			NDUFA8	0.329403	0.000101131	1	0.641	0.477
HBP1	0.0596254	7.40751e-05	1	0.33	0.425			DNAJC15	0.284441	1.79587e-56	3.48739e-52	0.647	0.356			WDR73	0.329399	1.62755e-11	3.16055e-07	0.438	0.164
SLC7A2	0.059466	4.57539e-12	8.88495e-08	0.094	0.085			AP3D1	0.284156	2.29863e-70	4.4637e-66	0.635	0.317			KIF5B	0.328203	0.00132841	1	0.719	0.635
TOB2	0.0594491	6.21556e-05	1	0.335	0.415			NXT1	0.283796	2.91724e-99	5.66499e-95	0.51	0.179			CPM	0.327672	0.00210434	1	0.562	0.402
HSD17B14	0.0590726	4.17569e-10	8.10878e-06	0.144	0.142			CISD3	0.283736	1.43062e-48	2.77812e-44	0.726	0.48			HLA-E	0.327573	0.00612724	1	0.891	0.749
MEGF9	0.0590694	4.31715e-06	0.0838348	0.251	0.302			HSF1	0.28367	4.35202e-85	8.45119e-81	0.522	0.217			C11orf58	0.327529	0.00207668	1	0.828	0.71
TEX14	0.0590641	9.50292e-19	1.84537e-14	0.081	0.04			MAD2L2	0.283653	1.67446e-111	3.25163e-107	0.473	0.146			PRRX1	0.327303	4.75019e-29	9.22439e-25	0.344	0.033
FGF9	0.0590236	1.12184e-17	2.1785e-13	0.093	0.057			C19orf24	0.283424	4.35468e-54	8.45635e-50	0.719	0.45			FDXR	0.327195	7.18707e-13	1.39566e-08	0.422	0.151
SNX1	0.058815	1.03028e-06	0.020007	0.218	0.285			PRELID3B	0.28334	4.8334e-73	9.38597e-69	0.558	0.254			CERS2	0.326933	0.000267159	1	0.594	0.462
SYNGR1	0.058801	3.75585e-15	7.29349e-11	0.114	0.079			TREM1	0.282906	1.69062e-65	3.28302e-61	0.343	0.112			C19orf70	0.326769	0.00200836	1	0.797	0.667
CD83	0.0587904	1.49399e-05	0.290118	0.195	0.238			RPN1	0.282832	1.02935e-56	1.99889e-52	0.678	0.387			INHBB	0.326611	1.99139e-12	3.86707e-08	0.344	0.108
DHRS7	0.0587509	0.00207467	1	0.472	0.588			HS3ST1	0.282468	7.4558e-131	1.44784e-126	0.366	0.064			CH17-340M24.3	0.326522	1.78532e-07	0.00346691	0.391	0.258
EPHA2	0.0585942	0.00162663	1	0.382	0.474			PRRC2C	0.282378	1.26468e-39	2.45589e-35	0.821	0.561			ARGLU1	0.325847	0.0014237	1	0.672	0.569
GABARAPL1	0.0585801	1.35424e-05	0.26298	0.246	0.315			MAGED1	0.281876	3.10862e-65	6.03663e-61	0.597	0.287			CCDC34	0.325822	5.08276e-09	9.87021e-05	0.438	0.21
MGRN1	0.0585373	0.000119711	1	0.344	0.428			MRPL17	0.280879	7.3127e-67	1.42005e-62	0.614	0.302			SNAPIN	0.325794	1.5034e-05	0.291945	0.594	0.391
CCDC159	0.0584389	7.32606e-10	1.42265e-05	0.136	0.155			ENSA	0.280836	7.42366e-35	1.4416e-30	0.837	0.62			NUDT2	0.325533	1.92152e-14	3.73139e-10	0.406	0.15
LONP2	0.0583555	1.13621e-05	0.220641	0.271	0.338			RCC2	0.280228	7.01023e-109	1.36132e-104	0.499	0.156			LINC00493	0.325375	0.00172997	1	0.766	0.658
RFC1	0.0583153	0.000159734	1	0.324	0.433			BAIAP2L1	0.280221	2.53088e-85	4.91471e-81	0.571	0.236			MYLK	0.325147	3.10389e-50	6.02744e-46	0.312	0.026
KIFC3	0.0582814	1.72269e-05	0.334529	0.264	0.329			NDUFAB1	0.279971	1.7964e-41	3.48843e-37	0.803	0.583			RIBC1	0.324987	1.12515e-67	2.18494e-63	0.266	0.025
ADH5	0.0581283	0.00028693	1	0.365	0.469			ADAM15	0.279497	3.94449e-63	7.65981e-59	0.649	0.334			CAPN2	0.32475	0.00542794	1	0.859	0.719
ARMC9	0.0580081	4.40776e-07	0.00855944	0.159	0.209			IFI16	0.279478	1.6882e-59	3.27832e-55	0.562	0.281			PHTF1	0.324533	4.68479e-19	9.09739e-15	0.359	0.116
YBX3	0.0579964	0.0158513	1	0.724	0.818			RNF130	0.279211	6.95476e-77	1.35054e-72	0.584	0.256			VPS28	0.324379	0.0025126	1	0.734	0.64
C6orf48	0.0579894	0.0243969	1	0.778	0.863			SDCCAG8	0.279022	3.12073e-47	6.06014e-43	0.543	0.332			STIP1	0.324329	4.31918e-07	0.00838741	0.516	0.293
RP11-476D10.1	0.0579524	1.3523e-23	2.62602e-19	0.04	0.002			GOLPH3	0.278726	1.06595e-58	2.06996e-54	0.679	0.371			SLC22A23	0.323809	1.25426e-13	2.43566e-09	0.453	0.152
NUDT9	0.0577145	8.21413e-09	0.00015951	0.172	0.199			NCBP2-AS2	0.278506	1.48251e-86	2.87888e-82	0.55	0.22			SERINC5	0.323802	5.28338e-08	0.00102598	0.469	0.247
TNFRSF10B	0.057581	8.55545e-05	1	0.314	0.384			RAP2B	0.278134	2.8237e-99	5.48334e-95	0.451	0.135			PHACTR2	0.323716	2.35076e-07	0.00456493	0.484	0.204
ADAMTS9-AS2	0.057576	2.22289e-21	4.31663e-17	0.061	0.022			HN1L	0.278125	4.22379e-93	8.20217e-89	0.524	0.188			CH17-189H20.1	0.323328	2.36387e-09	4.5904e-05	0.438	0.18
FAM20A	0.0573815	8.48304e-05	1	0.306	0.358			AZIN1	0.277934	2.23705e-74	4.34412e-70	0.573	0.259			ROCK1	0.323317	8.42412e-06	0.163588	0.531	0.346
SULT1A2	0.0572365	7.5751e-13	1.47101e-08	0.101	0.092			HTATSF1	0.277862	1.08951e-89	2.11572e-85	0.527	0.181			TMEM68	0.32275	2.62664e-13	5.10067e-09	0.359	0.161
MATN2	0.0570307	1.45723e-18	2.8298e-14	0.086	0.053			PIGS	0.277478	7.25225e-92	1.40832e-87	0.526	0.204			ARMC4	0.322336	1.34926e-198	2.62013e-194	0.25	0.003
RPL15	0.0566349	0.00945387	1	0.985	0.994			SUPT5H	0.277348	5.10132e-42	9.90625e-38	0.664	0.374			SMAD5	0.322285	1.72457e-07	0.00334894	0.531	0.265
PLA2G4F	0.0564686	6.70957e-20	1.30293e-15	0.069	0.036			TMED10	0.276971	5.75247e-40	1.11707e-35	0.827	0.583			PIGC	0.3221	5.09195e-08	0.000988807	0.516	0.263
COPZ1	0.0564204	0.00254915	1	0.476	0.616			NDUFB7	0.276724	2.01957e-35	3.92181e-31	0.922	0.778			AP4M1	0.322087	4.01466e-13	7.79606e-09	0.359	0.152
CREBL2	0.0561447	1.20296e-06	0.0233604	0.218	0.274			IGLC2	0.276556	5.68875e-32	1.1047e-27	0.446	0.2			MAK	0.321627	2.79595e-75	5.42945e-71	0.344	0.022
FBXL18	0.0560251	2.37222e-10	4.6066e-06	0.113	0.108			IRF2BP2	0.276538	1.64151e-36	3.18766e-32	0.796	0.528			RBM38	0.321493	8.86806e-10	1.72209e-05	0.469	0.222
CFAP221	0.0559048	4.48622e-08	0.00087118	0.128	0.128			PSMB8	0.276258	1.66269e-45	3.22879e-41	0.702	0.448			ZMAT2	0.3213	0.000173952	1	0.641	0.505
ATOH8	0.0558981	2.5758e-08	0.000500194	0.15	0.142			BRI3	0.275907	1.87993e-24	3.65063e-20	0.909	0.764			CATIP	0.320107	6.30542e-156	1.22445e-151	0.266	0.007
KANK2	0.0558715	1.02644e-06	0.0199324	0.187	0.246			TSTA3	0.27546	1.95267e-50	3.7919e-46	0.619	0.358			ENOSF1	0.319651	1.06793e-07	0.00207382	0.469	0.244
EPHX2	0.0558419	4.06174e-13	7.8875e-09	0.11	0.088			H2AFJ	0.275398	7.49338e-42	1.45514e-37	0.741	0.487			IL7	0.319315	7.80299e-45	1.51526e-40	0.281	0.028
DOCK8	0.0556044	3.02853e-13	5.88111e-09	0.118	0.082			PSMD11	0.275389	3.31092e-63	6.42947e-59	0.64	0.334			NDUFAF2	0.319243	4.02131e-06	0.0780898	0.531	0.336
RPS3A	0.0553568	0.00827997	1	0.984	0.991			COX20	0.275328	1.53033e-44	2.97174e-40	0.69	0.379			PSMD5-AS1	0.319075	1.87136e-07	0.003634	0.5	0.254
PAQR5	0.0551322	5.6155e-19	1.09047e-14	0.062	0.03			UBE2A	0.275306	2.11294e-64	4.10312e-60	0.62	0.298			SCAND1	0.318971	0.00361291	1	0.812	0.691
C5orf45	0.0551145	4.47218e-07	0.00868452	0.183	0.211			MRPS26	0.275184	1.0724e-51	2.08249e-47	0.66	0.394			IRX3	0.318623	0.000261795	1	0.656	0.401
TCF7	0.0551143	3.72023e-11	7.22431e-07	0.119	0.102			UBXN4	0.275124	2.81948e-41	5.47514e-37	0.778	0.538			RNF130	0.318364	2.94003e-05	0.570924	0.641	0.41
XAB2	0.0550565	3.63385e-06	0.0705657	0.203	0.266			TMCO1	0.27445	2.8809e-45	5.59441e-41	0.751	0.487			MPLKIP	0.318103	0.000266769	1	0.672	0.466
HPCAL1	0.0549877	0.0024432	1	0.458	0.562			NPM3	0.274322	1.65826e-73	3.22017e-69	0.558	0.25			NRAV	0.317935	2.76182e-33	5.36319e-29	0.312	0.07
IL18	0.0548742	1.10405e-05	0.214396	0.198	0.254			ACTN1	0.274154	3.48639e-87	6.77023e-83	0.497	0.178			SCCPDH	0.317883	4.09022e-05	0.79428	0.547	0.363
GKN2	0.0546474	4.94264e-15	9.59812e-11	0.041	0.014			ST3GAL4	0.273777	1.09875e-149	2.13366e-145	0.373	0.05			SLU7	0.31738	1.21059e-06	0.0235084	0.547	0.333
ISOC1	0.054642	4.36996e-07	0.00848602	0.186	0.229			PTOV1	0.273751	2.21262e-74	4.29669e-70	0.578	0.263			TSSC4	0.316996	3.61761e-06	0.0702505	0.547	0.348
HSD17B8	0.0544253	1.38465e-06	0.0268886	0.214	0.262			PSMC1	0.273708	1.05308e-60	2.04498e-56	0.606	0.306			ARL4A	0.316914	0.00111327	1	0.656	0.483
PRX	0.0543766	1.19068e-11	2.31218e-07	0.112	0.096			FAM3B	0.273646	5.4586e-117	1.06001e-112	0.344	0.06			ZC2HC1C	0.316907	1.22021e-41	2.36953e-37	0.297	0.03
SLC4A5	0.0543651	9.23714e-18	1.79376e-13	0.057	0.03			UCHL3	0.27342	1.95815e-86	3.80254e-82	0.494	0.168			AGTRAP	0.316429	1.32619e-05	0.257533	0.531	0.397
GSE1	0.0543368	5.14546e-05	0.999197	0.279	0.356			CREB5	0.273298	6.56009e-111	1.2739e-106	0.223	0.023			SNED1	0.316021	2.81651e-23	5.46937e-19	0.344	0.068
DDX17	0.0540983	0.0158702	1	0.669	0.789			CLTC	0.273239	1.3043e-39	2.53283e-35	0.765	0.519			XBP1	0.315869	0.00688882	1	0.766	0.718
CDK10	0.0540712	1.13612e-05	0.220623	0.22	0.285			GSTK1	0.273171	2.01502e-44	3.91296e-40	0.75	0.49			SENP6	0.315729	3.71799e-06	0.0721996	0.578	0.339
TLR2	0.0539662	4.21964e-10	8.19412e-06	0.131	0.126			GDI2	0.273028	4.44459e-49	8.63095e-45	0.71	0.436			IL20RA	0.315404	1.98913e-48	3.86269e-44	0.375	0.036
KRTCAP3	0.0539561	0.00539172	1	0.52	0.617			CALD1	0.272965	2.19853e-84	4.26933e-80	0.276	0.081			ABO	0.315068	8.84283e-09	0.000171719	0.438	0.199
ZBTB18	0.0536655	3.69366e-06	0.0717271	0.209	0.25			TPR	0.272876	2.85316e-51	5.54056e-47	0.689	0.376			PEX2	0.315017	7.23382e-08	0.00140474	0.438	0.257
MAGEH1	0.0536011	9.71264e-12	1.8861e-07	0.102	0.089			PSMD13	0.272498	3.42077e-67	6.64279e-63	0.59	0.275			REEP5	0.314572	0.00116376	1	0.703	0.592
TTC19	0.0535451	1.92746e-05	0.374294	0.218	0.288			PARK7	0.272329	5.57762e-31	1.08312e-26	0.909	0.775			RAB3IP	0.313631	2.87145e-06	0.0557607	0.5	0.304
NAF1	0.0535304	3.51071e-12	6.81745e-08	0.095	0.097			TTC9	0.272251	8.38445e-129	1.62818e-124	0.377	0.077			ARHGDIB	0.312519	0.0154699	1	0.766	0.702
C11orf54	0.0534058	8.50187e-06	0.165098	0.222	0.274			ARF6	0.271847	8.22516e-49	1.59724e-44	0.712	0.425			ZBTB4	0.312355	3.14212e-08	0.000610168	0.5	0.209
TXN2	0.0533225	0.00232454	1	0.473	0.592			VMA21	0.271557	2.32644e-92	4.51772e-88	0.518	0.185			AKR1C3	0.312036	0.000104598	1	0.469	0.206
TCEA3	0.0532378	0.00571822	1	0.51	0.622			NDUFB3	0.271441	5.28786e-40	1.02685e-35	0.757	0.527			DNER	0.311627	6.1193e-118	1.18831e-113	0.25	0.011
IKBKB	0.053169	1.57336e-05	0.30553	0.204	0.262			NMB	0.271412	1.68951e-66	3.28086e-62	0.513	0.247			ANXA5	0.311579	0.00294069	1	0.766	0.606
SPRY4	0.0530793	7.48164e-07	0.0145286	0.166	0.204			43530	0.271231	2.45829e-60	4.77375e-56	0.629	0.312			C6	0.31136	2.51786e-140	4.88943e-136	0.234	0.004
SLC4A4	0.053053	1.40695e-08	0.000273216	0.146	0.15			PAFAH1B2	0.271199	2.65172e-70	5.14938e-66	0.594	0.267			RORC	0.311269	2.84216e-08	0.000551919	0.406	0.206
MED13L	0.0529943	1.9293e-05	0.37465	0.238	0.3			VTI1B	0.271146	2.4172e-56	4.69396e-52	0.667	0.372			NEIL1	0.311161	4.61879e-12	8.96922e-08	0.344	0.139
PRTG	0.0529489	4.24658e-12	8.24643e-08	0.088	0.079			MRPS34	0.271135	1.08326e-44	2.10358e-40	0.749	0.496			GALK2	0.311158	9.22514e-13	1.79143e-08	0.438	0.14
GPAT3	0.0528498	2.39231e-12	4.64564e-08	0.096	0.08			ITGAV	0.271025	1.59722e-78	3.10163e-74	0.471	0.184			DGKH	0.311058	1.44077e-16	2.79783e-12	0.266	0.098
CACNA1D	0.0528325	8.81462e-15	1.71171e-10	0.063	0.043			TRIM8	0.27095	5.09849e-60	9.90076e-56	0.52	0.285			PSMB6	0.309824	0.00109087	1	0.672	0.534
OPA3	0.0527261	1.4482e-07	0.00281227	0.159	0.183			ARL6IP5	0.270308	2.85719e-33	5.54838e-29	0.791	0.568			HDDC2	0.309207	2.03778e-05	0.395716	0.547	0.334
ANKRD6	0.052577	3.77419e-13	7.3291e-09	0.069	0.062			TMEM134	0.270254	1.88755e-38	3.66543e-34	0.754	0.528			BUD31	0.308811	0.00253956	1	0.812	0.677
KIF1C	0.0521435	6.70144e-05	1	0.211	0.294			HINT2	0.270113	3.5651e-42	6.92307e-38	0.738	0.487			TCP1	0.308731	6.32164e-05	1	0.594	0.417
HIST3H2A	0.0520914	1.80729e-09	3.50958e-05	0.118	0.099			PPCS	0.269947	4.91262e-50	9.53981e-46	0.715	0.434			PBXIP1	0.308336	8.81703e-06	0.171218	0.547	0.326
CYLD	0.0520209	3.88349e-07	0.00754135	0.158	0.191			PHB	0.269804	3.46506e-38	6.72879e-34	0.755	0.55			RP4-568C11.4	0.308277	1.41036e-07	0.00273879	0.5	0.216
TGFB1I1	0.051904	3.94969e-10	7.6699e-06	0.107	0.102			LGALS3BP	0.269716	7.10872e-24	1.38044e-19	0.911	0.775			ANKRD42	0.307939	1.33393e-15	2.59037e-11	0.406	0.122
PROCR	0.0518076	3.07797e-11	5.97711e-07	0.115	0.118			DYNC1I2	0.269412	2.21428e-56	4.2999e-52	0.638	0.322			SATB1	0.30788	7.77523e-13	1.50987e-08	0.344	0.093
EDF1	0.0517846	0.0254142	1	0.89	0.948			POLR2J3	0.269311	1.86737e-42	3.62624e-38	0.639	0.363			BTBD9	0.307814	2.6046e-11	5.05787e-07	0.422	0.154
CHRDL2	0.0516258	5.71081e-22	1.10898e-17	0.039	0.007			TPBG	0.269232	1.09176e-103	2.12008e-99	0.451	0.132			C15orf65	0.307343	1.64622e-24	3.19679e-20	0.328	0.061
RP11-11N9.4	0.0515738	1.55092e-06	0.0301174	0.18	0.209			TMEM230	0.269207	3.29062e-37	6.39005e-33	0.775	0.543			SUGP2	0.307322	3.621e-08	0.000703162	0.422	0.212
PREPL	0.0515159	2.22676e-05	0.432414	0.225	0.281			TUBA1A	0.269155	9.44661e-38	1.83444e-33	0.5	0.287			BBIP1	0.307114	2.33898e-08	0.000454207	0.422	0.226
LYSMD2	0.0513497	1.56983e-07	0.00304845	0.163	0.188			ARL3	0.269047	3.61421e-66	7.01843e-62	0.536	0.226			SCPEP1	0.306788	0.000109573	1	0.469	0.37
MED26	0.0513335	2.31601e-08	0.000449747	0.135	0.146			SNRPF	0.268875	1.18166e-36	2.29466e-32	0.788	0.575			CYB5R1	0.306613	7.15312e-05	1	0.594	0.4
43526	0.0513124	2.2208e-13	4.31258e-09	0.088	0.071			LYN	0.268678	1.37108e-69	2.66249e-65	0.551	0.249			RPRD2	0.306518	1.7341e-06	0.0336746	0.516	0.287
COA3	0.0513032	0.0221125	1	0.68	0.783			FAM162A	0.268456	2.78895e-41	5.41587e-37	0.694	0.44			CRLF1	0.306283	2.04543e-07	0.00397202	0.375	0.112
PRPF38B	0.0512848	0.00257703	1	0.427	0.543			VDAC1	0.268397	7.28901e-50	1.41545e-45	0.701	0.406			GMCL1	0.305716	8.73105e-07	0.0169548	0.547	0.292
MYBPHL	0.0510218	9.36047e-16	1.81771e-11	0.061	0.039			CYB561	0.268342	5.96531e-82	1.1584e-77	0.529	0.208			MARVELD2	0.305581	1.63211e-08	0.00031694	0.484	0.233
PFKFB2	0.0509858	9.8215e-05	1	0.244	0.29			RBM42	0.268258	7.78254e-69	1.51129e-64	0.535	0.218			TIPRL	0.305559	2.20854e-05	0.428877	0.516	0.359
CAPN3	0.0507172	1.0882e-14	2.11317e-10	0.074	0.049			SVBP	0.26757	2.74468e-84	5.3299e-80	0.523	0.209			KIAA1191	0.305093	2.235e-06	0.0434015	0.516	0.322
MMAB	0.0507145	0.000287348	1	0.28	0.377			CRELD2	0.267477	1.40657e-69	2.73142e-65	0.507	0.228			AK7	0.305057	3.09968e-122	6.01928e-118	0.297	0.01
FLCN	0.0506412	1.30508e-07	0.00253434	0.125	0.147			CAMK2G	0.267257	6.73097e-95	1.30709e-90	0.482	0.162			MYEOV2	0.304657	0.00898183	1	0.812	0.736
HLA-DOA	0.0505939	4.59518e-12	8.92339e-08	0.069	0.058			CKLF	0.267104	3.87966e-36	7.53391e-32	0.735	0.471			ZC2HC1A	0.304392	3.26288e-16	6.33619e-12	0.328	0.101
CALCOCO1	0.050453	3.01682e-07	0.00585837	0.135	0.165			TP53TG1	0.266781	1.37701e-65	2.67401e-61	0.587	0.279			NFATC3	0.304307	0.00016662	1	0.625	0.404
ITPR2	0.0503946	5.98574e-07	0.0116237	0.158	0.184			ARF1	0.266585	4.4353e-31	8.61291e-27	0.908	0.749			ADGB	0.304306	2.14919e-256	4.17351e-252	0.234	0.001
MAN1C1	0.0502032	7.56134e-15	1.46834e-10	0.072	0.045			ZFP36L2	0.266579	2.44044e-36	4.73908e-32	0.648	0.39			ARHGAP18	0.304104	1.22587e-09	2.38053e-05	0.312	0.18
SMCO4	0.0501985	0.00180507	1	0.355	0.446			ESYT2	0.266423	1.07173e-62	2.08119e-58	0.615	0.305			STRBP	0.303958	4.57057e-07	0.00887558	0.531	0.265
DNAJB9	0.0501731	0.0007211	1	0.311	0.402			RSF1	0.266305	1.8052e-54	3.50552e-50	0.68	0.367			SRSF7	0.303764	0.00796199	1	0.781	0.664
CTD-2589M5.4	0.0500804	2.56417e-19	4.97936e-15	0.043	0.013			CYHR1	0.266029	2.00757e-72	3.89851e-68	0.518	0.232			SECISBP2L	0.303707	4.70922e-06	0.0914483	0.484	0.228
ZNF626	0.0497993	2.20918e-08	0.000429001	0.137	0.125			CLIC6	0.265697	3.99383e-66	7.75561e-62	0.334	0.108			SF3B2	0.303233	0.000955236	1	0.703	0.556
RIC3	0.0497297	5.34835e-10	1.0386e-05	0.063	0.054			SNX6	0.265679	8.82281e-63	1.7133e-58	0.595	0.283			FAIM	0.303044	5.83353e-09	0.000113281	0.406	0.202
SLC16A4	0.0496963	1.41179e-07	0.00274155	0.127	0.138			IRF7	0.265467	2.01724e-55	3.91728e-51	0.593	0.32			ITGAE	0.302663	1.38587e-06	0.0269123	0.516	0.275
AATK	0.0495123	5.53856e-13	1.07553e-08	0.069	0.058			TRIP6	0.265113	1.85328e-45	3.59888e-41	0.696	0.427			CDC26	0.302339	0.000237726	1	0.641	0.491
HSD17B1	0.0494922	1.01498e-06	0.0197098	0.174	0.19			MAF1	0.265109	4.29509e-46	8.34064e-42	0.655	0.409			CITED2	0.302309	0.0584213	1	0.828	0.681
RPS7	0.0494279	0.0194724	1	0.981	0.99			KNOP1	0.264993	1.76651e-94	3.43039e-90	0.458	0.129			RPA1	0.302249	3.01837e-12	5.86138e-08	0.469	0.151
GNAQ	0.0492092	0.00660183	1	0.439	0.559			CSDE1	0.264757	9.4752e-37	1.83999e-32	0.843	0.616			C14orf79	0.301913	3.29529e-21	6.39912e-17	0.344	0.08
DCUN1D3	0.0491765	9.34288e-08	0.00181429	0.13	0.149			WEE1	0.264648	1.61221e-59	3.13076e-55	0.552	0.246			NEDD4L	0.301843	0.00436035	1	0.75	0.529
RMDN2	0.0491288	1.94145e-14	3.7701e-10	0.074	0.053			SPTSSA	0.264511	1.90499e-34	3.6993e-30	0.7	0.439			EPAS1	0.30141	0.000134763	1	0.562	0.38
FMN1	0.0491201	5.02275e-10	9.75367e-06	0.115	0.112			C6orf132	0.264374	6.99463e-79	1.35829e-74	0.494	0.191			FAM3B	0.301337	6.87378e-07	0.0133482	0.438	0.192
KCNK15	0.0489799	1.58959e-13	3.08683e-09	0.071	0.046			CKB	0.264306	9.35777e-25	1.81718e-20	0.741	0.487			DNAH2	0.30112	1.6395e-23	3.18375e-19	0.281	0.066
COL4A4	0.0488684	1.80114e-07	0.00349763	0.12	0.127			IFT57	0.264177	3.69225e-22	7.16999e-18	0.792	0.633			RP11-128M1.1	0.301113	4.17782e-193	8.11291e-189	0.219	0.004
FAM13A	0.048822	0.00367613	1	0.34	0.416			LSP1	0.264152	7.54772e-100	1.46569e-95	0.278	0.04			PPIG	0.301102	0.0017813	1	0.719	0.605
EEF1G	0.0488045	1.40484e-10	2.72805e-06	0.117	0.116			KDELR1	0.263871	1.16696e-44	2.26611e-40	0.738	0.472			FAM179B	0.300992	4.27988e-14	8.3111e-10	0.344	0.125
S100A14	0.0487711	0.089703	1	0.799	0.857			CMTM3	0.26378	2.00785e-114	3.89904e-110	0.426	0.104			CHCHD1	0.300974	0.00100822	1	0.688	0.54
TXLNG	0.0484979	5.15162e-07	0.0100039	0.17	0.194			YY1	0.263674	1.94741e-45	3.78168e-41	0.74	0.478			SYNGAP1	0.300527	5.21397e-35	1.0125e-30	0.297	0.041
PAG1	0.0482909	0.00387967	1	0.349	0.369			OXLD1	0.263636	1.88479e-67	3.66008e-63	0.587	0.287			ST6GALNAC6	0.300213	1.25088e-09	2.42909e-05	0.406	0.188
LGI3	0.0482678	8.15397e-22	1.58342e-17	0.035	0.001			QSOX1	0.263543	2.2289e-25	4.3283e-21	0.808	0.533			SF3B4	0.300009	2.21988e-05	0.431079	0.547	0.335
PLEKHB1	0.0482655	2.80553e-07	0.00544806	0.108	0.134			B2M	0.263453	4.68018e-26	9.08845e-22	0.997	0.991			HSD11B1L	0.299986	5.02637e-12	9.76072e-08	0.453	0.166
PER1	0.048157	4.48588e-05	0.871113	0.171	0.238			LAMP2	0.263344	2.11883e-55	4.11455e-51	0.604	0.301			ELF1	0.299865	2.15336e-05	0.418161	0.531	0.352
METTL16	0.0480892	1.15396e-07	0.00224088	0.137	0.155			SAMD4B	0.263228	8.57841e-54	1.66584e-49	0.571	0.294			KIAA0040	0.299805	2.01982e-14	3.92229e-10	0.375	0.116
MCEE	0.04808	7.85259e-07	0.0152489	0.157	0.196			PFKL	0.263103	2.08051e-65	4.04013e-61	0.589	0.262			TJP3	0.299332	2.53997e-08	0.000493236	0.469	0.221
RGL3	0.0479854	2.78944e-06	0.0541681	0.16	0.192			EXOSC4	0.262935	1.05849e-79	2.05549e-75	0.496	0.201			ABCA5	0.299284	2.18642e-11	4.24581e-07	0.344	0.122
PRRT2	0.047919	2.81795e-12	5.47218e-08	0.084	0.053			SCNN1A	0.262808	8.37606e-56	1.62655e-51	0.575	0.29			IFT88	0.299132	3.87223e-21	7.51949e-17	0.281	0.072
SLC19A2	0.0476076	2.6895e-05	0.522275	0.176	0.221			MTRNR2L8	0.262781	2.41398e-77	4.68771e-73	0.419	0.133			C11orf49	0.298823	3.53973e-09	6.87381e-05	0.406	0.2
CYFIP2	0.0475366	1.77926e-08	0.000345514	0.128	0.123			EPN1	0.262774	7.75618e-67	1.50617e-62	0.595	0.286			AC159540.1	0.298556	2.59975e-11	5.04846e-07	0.375	0.097
PYGB	0.047536	0.000574187	1	0.269	0.354			EPS8L2	0.262764	2.71943e-55	5.28086e-51	0.622	0.297			SEPW1	0.298351	0.0275866	1	0.938	0.907
C3orf58	0.0474065	1.82819e-09	3.55016e-05	0.111	0.102			SGPL1	0.262708	4.71153e-95	9.14932e-91	0.489	0.161			FAM46A	0.298051	0.000516634	1	0.453	0.338
TOM1L1	0.0473908	0.00052569	1	0.302	0.391			RAI14	0.262617	5.35801e-47	1.04047e-42	0.673	0.4			CACYBP	0.297733	0.00157155	1	0.625	0.48
IRF4	0.0473603	2.48646e-17	4.82846e-13	0.046	0.016			TMEM248	0.262514	4.3447e-58	8.43697e-54	0.659	0.342			TOP2B	0.297585	9.77105e-08	0.00189744	0.484	0.224
CFI	0.0472559	5.12304e-06	0.0994844	0.134	0.154			CISD1	0.262057	5.0281e-49	9.76406e-45	0.645	0.372			TGOLN2	0.297461	0.000334152	1	0.594	0.473
UBAP1	0.0469478	0.0029541	1	0.358	0.467			PDLIM5	0.261932	1.42867e-79	2.77433e-75	0.515	0.193			RPAIN	0.296843	0.000141032	1	0.562	0.403
RP11-1391J7.1	0.0468836	1.76968e-11	3.43655e-07	0.08	0.062			SPCS1	0.261567	8.80998e-32	1.71081e-27	0.838	0.63			RAB4A	0.296572	0.000730823	1	0.656	0.479
ERO1B	0.0468256	4.99526e-13	9.7003e-09	0.081	0.055			NCBP2	0.261527	2.0105e-64	3.90419e-60	0.599	0.274			FDFT1	0.29637	0.00090151	1	0.641	0.44
ZNF467	0.0468204	7.51527e-12	1.45939e-07	0.076	0.062			LAD1	0.261526	2.27331e-42	4.41454e-38	0.622	0.376			ZNF3	0.296338	7.32609e-10	1.42265e-05	0.406	0.178
SARS	0.0468098	0.00264273	1	0.373	0.482			IDH2	0.261383	6.75016e-42	1.31081e-37	0.694	0.423			WDR63	0.296229	4.1539e-270	8.06646e-266	0.297	0.003
ASH1L	0.0466209	0.00697259	1	0.407	0.531			UBE2M	0.261352	1.68737e-79	3.27671e-75	0.537	0.224			C11orf54	0.296076	8.09477e-07	0.0157192	0.453	0.245
FGF18	0.04656	1.92206e-10	3.73245e-06	0.098	0.079			SLC16A9	0.261248	2.72402e-102	5.28977e-98	0.35	0.092			WDR90	0.296056	7.66888e-17	1.48922e-12	0.359	0.104
UBL3	0.0465434	0.000934357	1	0.293	0.364			COA1	0.261027	2.53765e-57	4.92786e-53	0.618	0.321			SRSF10	0.295989	0.00111363	1	0.688	0.536
SLC35G1	0.04641	4.4378e-13	8.61776e-09	0.063	0.045			AKT1	0.260985	1.30056e-73	2.52556e-69	0.536	0.211			TULP3	0.295967	3.79848e-13	7.37626e-09	0.391	0.135
MOAP1	0.0463919	1.58002e-05	0.306824	0.183	0.237			PSMD7	0.260963	3.61748e-57	7.02478e-53	0.61	0.318			DENND6B	0.295668	1.65078e-12	3.20565e-08	0.297	0.136
MESP2	0.0463334	6.38154e-08	0.00123923	0.061	0.086			COPS6	0.260731	7.98929e-48	1.55144e-43	0.669	0.384			RAB25	0.295645	0.0104306	1	0.781	0.747
CRTAP	0.0462436	0.000412271	1	0.253	0.342			MRPL32	0.260642	9.0217e-54	1.75192e-49	0.63	0.359			MPV17	0.295465	1.29838e-05	0.252133	0.516	0.324
AHI1	0.0462234	0.00164602	1	0.271	0.337			PRDX4	0.260626	4.25528e-35	8.26334e-31	0.752	0.519			ZC3H11A	0.295393	0.000443828	1	0.625	0.467
ATXN7	0.0462036	0.00205436	1	0.285	0.405			ETFB	0.260444	7.93007e-37	1.53994e-32	0.783	0.534			SURF1	0.295388	0.000230554	1	0.594	0.472
LHX9	0.0461217	1.45954e-05	0.283429	0.059	0.05			MRPL3	0.260425	1.4993e-56	2.91149e-52	0.625	0.328			RAB11B	0.295182	0.000827115	1	0.75	0.542
PHF3	0.0460938	0.000368	1	0.261	0.329			SNRPD2	0.260378	2.47862e-27	4.81324e-23	0.921	0.762			ACSS1	0.294825	3.77108e-09	7.32307e-05	0.453	0.168
FBXO21	0.0459998	0.00042382	1	0.261	0.338			PSMC5	0.260063	4.03759e-40	7.84059e-36	0.719	0.481			NCOR1	0.294496	5.63469e-05	1	0.531	0.345
CLK4	0.0459268	2.41187e-07	0.0046836	0.123	0.136			PAM	0.25997	3.24275e-62	6.29709e-58	0.568	0.273			MEIS2	0.294096	2.50169e-13	4.85803e-09	0.344	0.107
LAMA3	0.0459244	6.4578e-13	1.25404e-08	0.055	0.04			TOMM22	0.25988	5.41564e-44	1.05166e-39	0.687	0.438			ATP5A1	0.293754	0.00311146	1	0.766	0.551
TACC2	0.045894	0.000241912	1	0.225	0.29			LYPLA2	0.259625	4.77218e-69	9.26709e-65	0.574	0.253			GAPVD1	0.293725	7.69845e-08	0.00149496	0.438	0.233
ALDH9A1	0.0456743	0.00044387	1	0.236	0.32			TMC6	0.259441	1.30973e-54	2.54336e-50	0.642	0.344			KATNB1	0.293707	4.05255e-21	7.86964e-17	0.328	0.078
CHI3L2	0.0456235	3.58631e-12	6.96425e-08	0.063	0.048			DDOST	0.25929	3.65468e-51	7.09703e-47	0.652	0.369			GTF2F1	0.293528	2.31688e-06	0.0449916	0.484	0.305
MILR1	0.045606	2.77457e-08	0.000538794	0.083	0.082			TP53I11	0.259215	2.31895e-68	4.50316e-64	0.472	0.187			TADA3	0.293374	6.56602e-06	0.127505	0.531	0.323
STIM2	0.0456014	1.12701e-05	0.218854	0.179	0.204			TOMM20	0.25901	1.99224e-30	3.86873e-26	0.889	0.715			SMARCA2	0.292965	1.99179e-08	0.000386785	0.438	0.185
CD81	0.0455321	0.0487032	1	0.651	0.801			PUM1	0.258838	1.35183e-50	2.62513e-46	0.67	0.374			TP53TG1	0.292515	0.000207388	1	0.609	0.424
LYRM5	0.045522	0.000216799	1	0.226	0.299			ADSS	0.258602	7.21484e-65	1.40105e-60	0.587	0.27			LYRM4	0.292295	8.48278e-05	1	0.547	0.395
CYS1	0.0453074	3.29784e-19	6.40407e-15	0.042	0.009			PAK1	0.258398	4.0105e-109	7.78798e-105	0.44	0.117			RRAGA	0.292017	2.92275e-05	0.56757	0.531	0.362
ST3GAL6	0.0450943	5.39091e-12	1.04686e-07	0.06	0.045			C14orf2	0.258375	4.39969e-28	8.54375e-24	0.937	0.794			RGS22	0.291945	1.02639e-142	1.99314e-138	0.188	0.002
MRPS25	0.0450305	0.00902222	1	0.426	0.531			FAM207A	0.258356	4.49993e-65	8.73841e-61	0.593	0.28			NLRP1	0.291855	5.7316e-64	1.11302e-59	0.281	0.018
KIAA1324L	0.0449507	4.87146e-18	9.45989e-14	0.044	0.016			EDN1	0.25822	2.38349e-62	4.62851e-58	0.399	0.133			FAM27C	0.291461	1.55265e-10	3.01508e-06	0.375	0.111
DIRAS3	0.0449273	6.87251e-13	1.33457e-08	0.074	0.052			ITGB2	0.258058	1.98891e-83	3.86226e-79	0.427	0.145			RP11-395B7.4	0.291412	2.53057e-162	4.91411e-158	0.203	0.006
CACHD1	0.0449266	9.90938e-10	1.9243e-05	0.08	0.078			EFNA5	0.257993	1.21878e-77	2.36675e-73	0.472	0.174			CYP4X1	0.291288	8.08247e-14	1.56954e-09	0.344	0.084
ZNF219	0.0449037	2.54934e-06	0.0495056	0.143	0.182			NTAN1	0.257969	2.53001e-130	4.91302e-126	0.383	0.068			PSD3	0.291223	6.09541e-07	0.0118367	0.469	0.248
ATP6V1C2	0.0448655	2.51609e-15	4.88599e-11	0.062	0.037			MPZL2	0.257544	7.44531e-36	1.44581e-31	0.737	0.501			SLC17A5	0.290984	9.82148e-09	0.000190723	0.438	0.186
COL1A2	0.0448319	2.37873e-07	0.00461925	0.08	0.079			HES6	0.257365	8.25047e-103	1.60216e-98	0.399	0.108			EBLN3	0.290746	0.00012579	1	0.531	0.403
NECAB1	0.0446416	2.3045e-20	4.47512e-16	0.047	0.014			NCOA7	0.257308	1.11386e-22	2.163e-18	0.754	0.577			CASC4	0.290607	5.09816e-05	0.990011	0.516	0.382
ALDH5A1	0.0446167	1.65623e-07	0.00321623	0.127	0.144			PPP4R1	0.257017	7.22901e-60	1.4038e-55	0.577	0.247			TSPAN19	0.290442	8.63608e-109	1.67704e-104	0.125	0.002
ILF3-AS1	0.0445165	0.000296963	1	0.217	0.274			CLDN7	0.256895	8.02834e-30	1.55902e-25	0.805	0.587			DYNC1LI2	0.290413	0.000277039	1	0.578	0.437
RPH3AL	0.0444362	8.59319e-07	0.0166871	0.117	0.142			COPRS	0.256735	4.27721e-68	8.30591e-64	0.561	0.261			NWD1	0.290108	1.9768e-153	3.83874e-149	0.234	0.005
FABP4	0.0443981	2.66108e-08	0.000516755	0.075	0.065			OSMR	0.256276	7.88309e-56	1.53082e-51	0.612	0.313			MRPS14	0.289939	0.000146939	1	0.578	0.392
JADE1	0.0442696	5.43844e-06	0.105609	0.139	0.178			RAB34	0.256218	9.29376e-34	1.80475e-29	0.767	0.535			ETNK1	0.289925	1.64238e-07	0.00318933	0.453	0.238
TMEM56	0.0442575	2.99063e-09	5.80751e-05	0.09	0.088			PARP14	0.256197	7.98024e-42	1.54968e-37	0.653	0.384			BASP1	0.289743	1.12485e-05	0.218434	0.344	0.168
USE1	0.0442542	0.00181891	1	0.283	0.394			SPCS2	0.255896	2.92563e-33	5.68129e-29	0.811	0.577			POLR2A	0.289727	1.03243e-06	0.0200487	0.469	0.257
CELF2	0.0441431	0.00629149	1	0.359	0.458			FKBP10	0.255866	4.03806e-180	7.84151e-176	0.296	0.005			CAPS2	0.289374	3.56795e-75	6.9286e-71	0.219	0.014
UBR1	0.0436113	1.35087e-06	0.0262326	0.134	0.16			B4GALT1	0.25586	1.50153e-43	2.91582e-39	0.617	0.332			CFAP61	0.28862	7.26752e-250	1.41128e-245	0.234	0.001
NAGS	0.0436061	8.72262e-13	1.69384e-08	0.074	0.056			GPI	0.255826	2.14964e-51	4.17439e-47	0.612	0.319			C6orf89	0.288601	1.22908e-05	0.238675	0.547	0.329
PMF1	0.043432	0.0127465	1	0.44	0.566			ADAM9	0.255655	1.72575e-77	3.35124e-73	0.473	0.17			CETN3	0.288583	1.22616e-06	0.0238109	0.438	0.227
CSF2	0.0434161	5.74369e-08	0.00111537	0.077	0.067			UBE2L6	0.255654	4.57904e-55	8.89204e-51	0.573	0.289			DCTN3	0.288424	0.000413786	1	0.594	0.463
LIMA1	0.0434129	0.00420561	1	0.328	0.417			NMRAL1	0.255569	1.26525e-66	2.45699e-62	0.555	0.264			AC007405.6	0.288177	5.04813e-09	9.80297e-05	0.375	0.141
TXNRD2	0.0433687	2.14228e-05	0.41601	0.146	0.187			TMED2	0.25549	6.51639e-31	1.26542e-26	0.836	0.631			HSPA1A	0.288007	0.0528777	1	0.688	0.59
MAPK10	0.0433585	1.81423e-11	3.52306e-07	0.079	0.058			MRPL13	0.255433	2.10954e-59	4.09653e-55	0.556	0.259			TMEM60	0.287877	7.45693e-06	0.144806	0.578	0.309
ARMCX1	0.0433503	4.9752e-11	9.66134e-07	0.063	0.054			ARHGAP29	0.255265	3.62816e-89	7.04552e-85	0.391	0.081			MRPL24	0.287733	0.000225344	1	0.594	0.403
CCDC28A	0.0433262	0.000168505	1	0.212	0.271			COX8A	0.255229	6.75616e-29	1.31198e-24	0.935	0.822			DFNB31	0.287627	5.13597e-27	9.97355e-23	0.359	0.067
LRP2	0.0432961	3.26869e-14	6.34748e-10	0.066	0.035			ARL8A	0.255121	1.44851e-75	2.81286e-71	0.503	0.184			ARHGAP39	0.287585	7.98759e-30	1.55111e-25	0.312	0.057
FAM84A	0.0432743	8.45143e-08	0.00164118	0.112	0.091			EBNA1BP2	0.255013	1.53075e-57	2.97257e-53	0.587	0.296			APP	0.287572	0.00516272	1	0.781	0.616
DRGX	0.0431224	2.50181e-20	4.85826e-16	0.059	0.023			DNAJC2	0.254957	2.4771e-64	4.81028e-60	0.562	0.235			UHMK1	0.287451	0.000108554	1	0.562	0.392
FGFR2	0.0430683	2.35945e-08	0.000458182	0.074	0.08			SCRN1	0.254849	1.59287e-102	3.0932e-98	0.41	0.113			PRSS12	0.287351	1.04614e-17	2.03151e-13	0.281	0.079
DENND3	0.0428729	3.26081e-05	0.633216	0.121	0.157			TK1	0.254629	1.07011e-86	2.07805e-82	0.281	0.048			TRIP13	0.28712	1.26437e-26	2.45528e-22	0.203	0.049
NCOR1	0.0428331	0.00338272	1	0.297	0.399			AAMDC	0.254597	9.97104e-69	1.93628e-64	0.524	0.205			HOOK2	0.287022	0.00494507	1	0.688	0.548
HHIP-AS1	0.0427092	2.06403e-07	0.00400815	0.081	0.088			ABCF1	0.254338	3.17016e-63	6.15614e-59	0.566	0.251			PLEKHS1	0.286975	6.08601e-39	1.18184e-34	0.219	0.027
ANKH	0.0426976	8.09209e-08	0.0015714	0.094	0.091			KDM2A	0.254179	3.20685e-59	6.22739e-55	0.557	0.285			ZNF688	0.286718	4.96888e-08	0.000964908	0.453	0.228
DPCR1	0.0426543	1.77028e-18	3.43771e-14	0.055	0.021			MBOAT7	0.254102	4.34298e-78	8.43363e-74	0.536	0.224			NT5DC1	0.286383	3.27005e-07	0.0063501	0.438	0.195
RCHY1	0.0424819	2.08993e-05	0.405843	0.161	0.207			LAMC2	0.254097	4.50295e-86	8.74427e-82	0.378	0.091			ZNF474	0.28613	0	0	0.281	0.001
MT-ND4	0.0424608	0.256023	1	0.957	0.982			ERGIC1	0.2535	1.64993e-51	3.20401e-47	0.634	0.334			SPATA4	0.286107	5.9121e-195	1.14807e-190	0.234	0.002
HSD17B2	0.0423971	1.79864e-16	3.49277e-12	0.041	0.011			CDC42EP5	0.253371	1.66542e-142	3.23408e-138	0.249	0.006			MED10	0.285799	0.0002976	1	0.609	0.399
CTD-2313J17.6	0.0423303	1.0969e-14	2.13007e-10	0.042	0.017			SSBP1	0.253324	2.36537e-29	4.5933e-25	0.794	0.59			SMPD2	0.285789	5.62252e-16	1.09184e-11	0.375	0.094
FOXF2	0.0421917	2.79743e-16	5.43233e-12	0.053	0.02			ZG16B	0.253323	3.94745e-144	7.66556e-140	0.25	0.007			AZI2	0.285493	2.76999e-07	0.00537905	0.391	0.221
C21orf33	0.0421593	7.5721e-15	1.47043e-10	0.041	0.015			MIDN	0.253318	5.18369e-25	1.00662e-20	0.836	0.605			RAB28	0.285208	3.55306e-15	6.89969e-11	0.328	0.1
MARVELD1	0.0420354	7.54522e-08	0.00146521	0.116	0.119			GPS1	0.253165	6.29098e-68	1.22164e-63	0.548	0.25			ILF3-AS1	0.285183	3.60406e-06	0.0699873	0.469	0.242
JMJD6	0.0420112	0.000409948	1	0.221	0.28			VPS72	0.252545	7.1057e-70	1.37986e-65	0.501	0.194			NAAA	0.285043	3.54835e-26	6.89055e-22	0.328	0.063
43712	0.0419755	1.15035e-12	2.23386e-08	0.056	0.03			ZKSCAN1	0.251556	4.37256e-81	8.49108e-77	0.459	0.149			ECI2	0.284771	2.54801e-07	0.00494798	0.375	0.221
ICAM2	0.0419705	1.61947e-06	0.0314484	0.134	0.149			DNAJC19	0.251492	2.69642e-44	5.23617e-40	0.7	0.431			PLXNB1	0.28465	1.4677e-07	0.00285012	0.438	0.201
MTMR10	0.0418718	2.15572e-09	4.1862e-05	0.063	0.062			MGMT	0.251422	2.36821e-49	4.59883e-45	0.583	0.318			DNAJB2	0.284608	1.28452e-05	0.249441	0.547	0.307
RP11-284N8.3	0.0418616	1.01862e-07	0.00197805	0.108	0.102			PHC2	0.250966	2.55926e-73	4.96982e-69	0.535	0.217			CD59	0.284581	0.0280128	1	0.875	0.828
ANKRD22	0.0418373	3.63671e-07	0.00706212	0.108	0.103			NASP	0.25073	5.28574e-50	1.02644e-45	0.567	0.285			RAB29	0.283682	1.21967e-08	0.000236848	0.422	0.171
PDZD2	0.0418279	1.26489e-11	2.4563e-07	0.068	0.048			ZMAT2	0.250673	2.53472e-49	4.92218e-45	0.654	0.372			C1orf87	0.283657	3.65748e-254	7.10246e-250	0.219	0
FCHO2	0.0418097	5.42902e-05	1	0.169	0.213			IGHA1	0.250502	4.48485e-21	8.70913e-17	0.545	0.272			TTC21A	0.283076	8.09769e-45	1.57249e-40	0.266	0.028
LRG1	0.0417736	0.000238663	1	0.199	0.234			TMEM183A	0.250118	1.49615e-57	2.90536e-53	0.579	0.276			GABPB2	0.282973	2.72219e-16	5.28622e-12	0.375	0.093
HELZ	0.0417101	0.00317043	1	0.3	0.394			TARS	0.25001	1.96476e-85	3.81536e-81	0.44	0.134			STPG1	0.282899	2.08467e-23	4.04822e-19	0.344	0.074
ASB9	0.0414203	6.35768e-12	1.2346e-07	0.075	0.051			AHNAK2	0.250001	1.57202e-135	3.05271e-131	0.274	0.017			ANKRD66	0.28269	4.73754e-228	9.19983e-224	0.172	0
RBMS3	0.0411561	2.92248e-05	0.567517	0.151	0.165			SHISA5	0.249697	3.25502e-60	6.32093e-56	0.569	0.272			STOX1	0.282628	3.45695e-45	6.71306e-41	0.281	0.038
IRX6	0.0408625	3.9106e-18	7.59398e-14	0.04	0.01			MORN2	0.249637	6.54835e-54	1.27162e-49	0.511	0.204			GABARAPL2	0.282575	0.00751397	1	0.781	0.691
SLC7A8	0.0408181	2.71836e-11	5.27879e-07	0.06	0.048			RAC3	0.249551	4.14415e-101	8.04753e-97	0.384	0.089			NELL1	0.282438	1.3597e-22	2.64041e-18	0.266	0.048
SLC16A10	0.0407002	1.14446e-14	2.22243e-10	0.054	0.027			LAMTOR4	0.249388	2.60049e-29	5.04989e-25	0.89	0.716			CES2	0.282407	1.55161e-08	0.000301307	0.391	0.2
CYB5D1	0.040688	8.1799e-07	0.0158845	0.12	0.126			PTPN2	0.249326	6.64298e-64	1.29e-59	0.533	0.211			UBE2Q1	0.282185	7.83278e-05	1	0.531	0.371
REL	0.0406848	0.0499443	1	0.495	0.625			CHMP1B	0.249241	2.33269e-50	4.52985e-46	0.585	0.268			C22orf15	0.282169	1.05174e-201	2.04237e-197	0.188	0.001
ARSE	0.040665	2.22274e-09	4.31634e-05	0.088	0.081			ZDHHC9	0.248926	1.19361e-47	2.31788e-43	0.642	0.367			CLTA	0.282113	0.0164491	1	0.859	0.81
ARL4D	0.0406332	4.94e-06	0.0959299	0.129	0.154			UBE2R2	0.248816	1.3495e-59	2.62059e-55	0.619	0.306			IFI6	0.282073	0.134294	1	0.734	0.723
TMEM205	0.0405798	0.0461016	1	0.563	0.678			GALNT1	0.248793	4.11491e-84	7.99075e-80	0.461	0.153			ZNF440	0.281518	4.05644e-23	7.87719e-19	0.297	0.057
CDS1	0.0405263	0.00195615	1	0.247	0.323			CHMP4A	0.248543	4.32874e-50	8.40597e-46	0.639	0.337			RNF167	0.281335	2.61782e-05	0.508355	0.531	0.311
AC245100.1	0.040516	8.08969e-07	0.0157094	0.093	0.1			PSMA1	0.248379	9.61677e-36	1.86748e-31	0.74	0.498			WDR19	0.281097	4.98542e-20	9.68119e-16	0.375	0.061
EPB41L5	0.0404368	0.000675657	1	0.191	0.267			ATP5I	0.247363	1.61139e-26	3.12916e-22	0.903	0.737			YBX3	0.280939	0.019541	1	0.828	0.769
LINC01612	0.0404195	4.69814e-18	9.12333e-14	0.053	0.02			SPINK1	0.247183	4.17411e-23	8.1057e-19	0.293	0.142			FAM179A	0.280693	1.50455e-172	2.92168e-168	0.234	0.004
PYCARD-AS1	0.0403396	4.36995e-08	0.0008486	0.099	0.084			MICALL2	0.247131	9.69489e-89	1.88265e-84	0.42	0.129			H2AFY	0.280577	0.0104536	1	0.797	0.662
HSPB8	0.0403311	3.01602e-08	0.000585681	0.079	0.071			ANXA7	0.247026	7.95858e-48	1.54548e-43	0.632	0.34			CCDC96	0.280396	4.16256e-64	8.08327e-60	0.281	0.024
C4orf19	0.0403208	5.51071e-09	0.000107013	0.093	0.078			CREB3L2	0.246902	8.83609e-68	1.71588e-63	0.509	0.223			IFT122	0.28035	3.61451e-22	7.01902e-18	0.266	0.066
DGCR6	0.0402854	7.51133e-06	0.145863	0.135	0.148			ALG3	0.246775	5.0663e-74	9.83824e-70	0.515	0.206			ELF2	0.280288	2.93646e-07	0.0057023	0.453	0.24
MICU2	0.0401436	0.000258713	1	0.185	0.241			RUSC1	0.246766	1.38783e-83	2.69503e-79	0.47	0.155			NANS	0.27991	0.000491681	1	0.594	0.421
THG1L	0.0400001	2.38314e-06	0.0462781	0.128	0.162			ACBD3	0.246736	2.128e-51	4.13236e-47	0.613	0.313			FLII	0.279909	1.08069e-06	0.0209859	0.453	0.248
EID1	0.039997	0.0731528	1	0.682	0.777			IFITM1	0.246467	1.2208e-78	2.37067e-74	0.347	0.113			PSIP1	0.279876	2.73039e-06	0.0530214	0.469	0.244
LIAS	0.0399837	1.23176e-07	0.00239195	0.101	0.112			KDR	0.246405	3.30201e-129	6.41217e-125	0.242	0.01			ELK4	0.279553	4.13819e-05	0.803596	0.438	0.305
AC079630.2	0.0399755	1.56547e-16	3.03998e-12	0.043	0.015			GPX1	0.246318	1.52544e-19	2.96225e-15	0.957	0.895			MYH10	0.279132	9.17009e-14	1.78074e-09	0.344	0.094
C10orf11	0.0396605	0.000243434	1	0.174	0.23			HMG20B	0.246278	1.42887e-66	2.77473e-62	0.54	0.236			ENPP4	0.279049	2.24064e-09	4.35109e-05	0.375	0.169
CXXC4	0.039643	2.64881e-09	5.14373e-05	0.078	0.071			MAP1B	0.246241	1.6408e-47	3.18627e-43	0.299	0.05			ARHGAP44	0.278943	4.04923e-09	7.86319e-05	0.375	0.121
UST	0.0396391	5.19126e-13	1.00809e-08	0.062	0.041			ARMC10	0.246153	9.3756e-64	1.82065e-59	0.568	0.256			NUDT3	0.278683	5.50011e-05	1	0.516	0.356
TPTEP1	0.0396383	4.5852e-11	8.904e-07	0.045	0.029			ARL16	0.245975	7.68102e-64	1.49158e-59	0.557	0.255			DTX3	0.278647	4.59949e-12	8.93176e-08	0.406	0.116
EIF3G	0.0396102	0.0587815	1	0.617	0.752			BASP1	0.24571	2.02276e-79	3.92799e-75	0.281	0.07			ARL2	0.278463	0.000979692	1	0.641	0.487
FZD5	0.0395315	0.000116949	1	0.156	0.205			CSNK1E	0.245665	2.33088e-50	4.52633e-46	0.622	0.327			RIBC2	0.277886	4.7004e-105	9.1277e-101	0.312	0.015
APITD1	0.0395147	0.000499373	1	0.138	0.218			AKT2	0.245637	1.02559e-67	1.99159e-63	0.464	0.188			SYS1	0.277846	4.40143e-06	0.0854714	0.516	0.294
LCT	0.039498	5.00946e-18	9.72788e-14	0.045	0.014			UGP2	0.245564	5.1562e-43	1.00128e-38	0.663	0.384			FAM161A	0.277683	5.89556e-17	1.14486e-12	0.281	0.077
GNMT	0.0393509	1.52261e-16	2.95676e-12	0.032	0.008			CDV3	0.245151	1.57883e-45	3.06592e-41	0.662	0.371			ARV1	0.277525	8.1991e-07	0.0159218	0.422	0.234
ELF5	0.039277	2.44097e-09	4.74011e-05	0.062	0.055			CAPN12	0.245049	9.10349e-42	1.76781e-37	0.426	0.183			USP22	0.277433	0.000372141	1	0.516	0.385
EIF2A	0.039195	0.0103229	1	0.341	0.465			GLRX	0.244955	2.31767e-66	4.50069e-62	0.453	0.164			SOAT1	0.277239	1.28906e-06	0.0250323	0.469	0.239
NOL3	0.0390001	0.014676	1	0.356	0.458			SSR2	0.244952	6.99192e-24	1.35776e-19	0.907	0.77			TACC2	0.277167	9.38377e-06	0.182223	0.422	0.255
GPRIN3	0.0388479	3.54286e-13	6.87987e-09	0.04	0.019			DAD1	0.24482	3.33265e-25	6.47168e-21	0.863	0.691			GABPB1-AS1	0.277098	5.55004e-07	0.0107776	0.359	0.196
EIF3D	0.0387858	0.0417265	1	0.504	0.644			NAA50	0.24435	5.6786e-68	1.10273e-63	0.536	0.225			C1QBP	0.276824	0.00115882	1	0.594	0.439
ESYT3	0.0387732	2.96939e-08	0.000576626	0.089	0.081			HNRNPF	0.244105	1.03174e-30	2.00353e-26	0.78	0.568			SPATS2L	0.276801	0.0241072	1	0.75	0.582
LONRF3	0.0387552	2.98604e-08	0.000579859	0.08	0.085			AMIGO2	0.243953	1.18357e-68	2.29837e-64	0.405	0.147			NDUFAB1	0.276493	0.00814423	1	0.812	0.687
NDNF	0.0386842	1.50939e-05	0.293109	0.119	0.129			DCUN1D5	0.243894	1.93692e-74	3.76131e-70	0.499	0.194			DLEC1	0.276474	1.39148e-157	2.70212e-153	0.172	0.003
EFCAB2	0.038626	0.000186876	1	0.122	0.176			ACSL5	0.243821	9.6264e-46	1.86935e-41	0.524	0.29			NFIA	0.27608	0.00102126	1	0.609	0.392
UBE2D3	0.0385327	0.0800614	1	0.755	0.872			CAMK2N1	0.243564	4.16716e-101	8.09221e-97	0.299	0.073			CYFIP2	0.275579	6.69375e-11	1.29986e-06	0.359	0.123
EIF1B	0.0385013	0.0193043	1	0.352	0.482			COPA	0.243483	7.09913e-45	1.37858e-40	0.649	0.334			TFPI	0.275475	0.0979332	1	0.703	0.59
RETN	0.0384477	1.60407e-11	3.11495e-07	0.031	0.01			GID8	0.243125	6.27121e-66	1.21781e-61	0.525	0.217			XPR1	0.275221	8.40139e-05	1	0.484	0.305
HEY1	0.0384382	2.64276e-10	5.13198e-06	0.072	0.051			CMTM6	0.243062	2.99553e-60	5.81701e-56	0.556	0.237			CYB5D1	0.274997	2.64715e-11	5.14051e-07	0.391	0.12
MYO9A	0.038415	0.00220454	1	0.237	0.315			MPZL1	0.243034	2.23898e-56	4.34788e-52	0.576	0.266			IFITM10	0.274618	3.00839e-08	0.000584199	0.312	0.167
RNU12	0.0383496	4.82285e-08	0.000936549	0.077	0.065			ZNRD1	0.242893	4.44529e-73	8.63231e-69	0.53	0.213			COX7A2L	0.274615	0.00962454	1	0.781	0.698
LHFP	0.0383247	2.17799e-11	4.22944e-07	0.047	0.03			FAM136A	0.242861	2.17471e-59	4.22307e-55	0.57	0.264			F11R	0.274288	0.00453144	1	0.703	0.6
DAPK2	0.0382513	0.000380191	1	0.14	0.188			A1BG	0.242798	2.91716e-100	5.66482e-96	0.357	0.064			IGFBP2	0.274237	0.00439991	1	0.25	0.23
CLDN23	0.038234	1.1013e-05	0.213861	0.12	0.138			ICAM1	0.242713	1.12915e-20	2.1927e-16	0.81	0.635			INTU	0.274125	1.50589e-16	2.92429e-12	0.297	0.078
SLC25A6	0.0381669	0.175343	1	0.862	0.949			USP22	0.242369	1.7611e-55	3.41989e-51	0.543	0.245			BSG	0.274001	0.0164706	1	0.859	0.707
CETN3	0.0380756	0.00136704	1	0.2	0.26			SNAPIN	0.242357	2.04636e-59	3.97382e-55	0.545	0.255			DSTYK	0.273726	1.87138e-10	3.63403e-06	0.391	0.146
BEX5	0.0378297	1.2229e-06	0.0237475	0.1	0.1			RP11-295G20.2	0.242285	5.53024e-103	1.07392e-98	0.377	0.077			SRGN	0.2736	0.000496244	1	0.484	0.241
ZNRF3	0.0378024	1.20498e-06	0.0233996	0.102	0.12			TMEM132A	0.242209	1.01093e-173	1.96313e-169	0.318	0.022			MT2A	0.273551	0.0621609	1	0.672	0.542
DLG2	0.0377834	3.37333e-14	6.55066e-10	0.05	0.022			C17orf62	0.242087	1.09673e-63	2.12974e-59	0.547	0.238			CCDC151	0.273523	2.39043e-47	4.64197e-43	0.203	0.027
DENND4A	0.0377147	4.9836e-06	0.0967765	0.118	0.129			TMEM41A	0.241888	8.41218e-53	1.63356e-48	0.588	0.295			FOXO3	0.273465	5.3439e-05	1	0.453	0.293
EIF2S3	0.0376755	0.0247136	1	0.409	0.522			TMA7	0.241714	3.02856e-21	5.88116e-17	0.945	0.853			FAM204A	0.273361	0.000115268	1	0.578	0.358
THOC6	0.0375138	0.00064162	1	0.171	0.225			NEK6	0.241696	2.29587e-78	4.45836e-74	0.488	0.184			MR1	0.273123	2.93496e-07	0.0056994	0.391	0.201
KIF16B	0.0374842	0.000377045	1	0.178	0.217			DNAJC12	0.241656	1.53316e-125	2.97724e-121	0.277	0.022			MCAT	0.273079	7.54622e-11	1.4654e-06	0.375	0.153
ABCC6	0.0374275	0.000180926	1	0.159	0.203			YES1	0.241403	4.93554e-106	9.58433e-102	0.414	0.097			YWHAH	0.272943	0.00520161	1	0.609	0.503
SLC41A1	0.0374237	0.000142223	1	0.156	0.206			UBE2L3	0.241315	4.88485e-34	9.4859e-30	0.729	0.485			WDR92	0.272677	1.26183e-25	2.45035e-21	0.297	0.061
FHIT	0.0373893	6.54943e-05	1	0.158	0.186			DENR	0.241259	2.75534e-63	5.35059e-59	0.557	0.244			CRIM1	0.272533	8.89626e-07	0.0172756	0.422	0.2
SHE	0.0373589	2.75457e-09	5.3491e-05	0.067	0.058			CALM2	0.240975	2.00574e-20	3.89495e-16	0.979	0.93			KCNK1	0.272367	0.000304877	1	0.562	0.403
PPP2R2A	0.0372071	0.0220432	1	0.373	0.476			43710	0.240497	8.18546e-37	1.58953e-32	0.741	0.477			EPRS	0.272262	4.81651e-05	0.935318	0.469	0.311
BLNK	0.0371431	7.46343e-09	0.000144932	0.083	0.076			RAB10	0.240462	4.72007e-43	9.16591e-39	0.65	0.378			MYO1C	0.272097	0.000112879	1	0.531	0.343
SNHG12	0.0371098	0.00295211	1	0.231	0.3			BTF3L4	0.240423	1.52606e-48	2.96346e-44	0.628	0.333			MFSD6	0.272015	5.39728e-08	0.0010481	0.406	0.19
HECW2	0.0370717	4.2324e-08	0.00082189	0.086	0.082			ADRBK1	0.240381	7.46359e-91	1.44935e-86	0.437	0.136			CRIP2	0.271804	0.0479416	1	0.719	0.591
TRAPPC2L	0.0370254	0.0353447	1	0.455	0.589			GBAS	0.240282	5.93103e-53	1.15175e-48	0.562	0.268			PIH1D3	0.271728	1.58897e-181	3.08563e-177	0.172	0.001
LNX2	0.0369755	0.000171948	1	0.15	0.195			COX5B	0.240061	5.22733e-24	1.0151e-19	0.947	0.853			TBPL1	0.271573	2.50262e-09	4.85983e-05	0.344	0.161
ST7	0.0369667	0.000140176	1	0.144	0.186			IFNAR1	0.23975	8.43922e-62	1.63881e-57	0.542	0.237			GALNT13	0.271433	8.40556e-38	1.63228e-33	0.281	0.018
REPS2	0.0369049	1.06093e-05	0.206022	0.09	0.117			RHOF	0.239445	2.74816e-73	5.33664e-69	0.415	0.144			PIH1D2	0.271128	3.44874e-52	6.69711e-48	0.266	0.028
NOD1	0.0367734	2.28463e-06	0.0443652	0.106	0.118			FXYD5	0.238963	3.30846e-26	6.4247e-22	0.679	0.507			MAP6	0.27111	9.76847e-67	1.89694e-62	0.25	0.013
FGD4	0.0366782	0.000178136	1	0.142	0.185			IER5	0.238868	2.47133e-32	4.79907e-28	0.676	0.415			COPS6	0.270797	0.00275473	1	0.656	0.518
ARHGEF2	0.0366459	0.00805926	1	0.227	0.34			DNAJC21	0.238653	1.49718e-46	2.90737e-42	0.647	0.356			ZNF292	0.270716	4.69825e-05	0.912353	0.453	0.277
CFL2	0.0362809	0.000768145	1	0.136	0.206			VKORC1	0.238412	2.89627e-33	5.62426e-29	0.758	0.517			CEBPB	0.270476	0.0197894	1	0.812	0.679
GPM6B	0.0362727	1.59965e-07	0.00310635	0.079	0.059			TXNDC12	0.238337	1.38159e-51	2.68291e-47	0.606	0.322			FBXO15	0.270169	1.98331e-62	3.85139e-58	0.203	0.014
SLC2A13	0.0362292	5.05828e-06	0.0982268	0.112	0.119			SRPK2	0.238274	5.56638e-56	1.08094e-51	0.572	0.278			WDR61	0.269986	0.000128847	1	0.531	0.338
ROS1	0.0357267	1.76152e-08	0.00034207	0.056	0.049			MEX3D	0.238009	2.71509e-137	5.27244e-133	0.364	0.055			PPP1R11	0.26984	0.000921793	1	0.562	0.448
TMEM220	0.0357199	9.33789e-10	1.81332e-05	0.061	0.048			POLD2	0.237966	9.49262e-50	1.84337e-45	0.578	0.306			IARS2	0.269787	0.000243567	1	0.562	0.371
RRM2B	0.035612	0.000945574	1	0.177	0.219			HIF1A	0.237936	4.43598e-52	8.61423e-48	0.559	0.263			GGPS1	0.269762	5.47651e-05	1	0.484	0.314
SHMT1	0.0355716	1.00578e-05	0.195313	0.103	0.12			SVIL	0.237906	4.53199e-51	8.80066e-47	0.563	0.268			PTPRT	0.269163	4.50682e-61	8.7518e-57	0.172	0.01
TMEM213	0.0354467	8.0026e-13	1.55402e-08	0.03	0.009			DDB1	0.237901	5.60982e-47	1.08937e-42	0.604	0.321			YWHAB	0.268694	0.0188094	1	0.891	0.784
PTGER2	0.0352532	1.1564e-07	0.00224562	0.066	0.064			POLDIP2	0.237873	2.90706e-51	5.64522e-47	0.595	0.313			C6orf132	0.26859	0.00016319	1	0.5	0.334
HTRA1	0.0351183	2.09513e-05	0.406853	0.111	0.104			OAT	0.23769	8.49417e-52	1.64948e-47	0.526	0.24			B2M	0.268503	0.0321242	1	1	0.994
ACSS1	0.0350779	0.000454573	1	0.155	0.188			TMED3	0.237618	6.20563e-33	1.20507e-28	0.781	0.536			NELFE	0.267638	0.00184131	1	0.594	0.474
CENPC	0.0350528	6.84822e-06	0.132986	0.1	0.113			TMEM176B	0.237146	1.92525e-55	3.73865e-51	0.242	0.079			PROSER3	0.26763	1.89417e-15	3.67829e-11	0.312	0.082
KLF13	0.0350333	0.00438716	1	0.238	0.311			IGF2	0.236991	1.79412e-27	3.484e-23	0.095	0.023			CREB3L1	0.267561	0.000554391	1	0.406	0.271
PCOLCE	0.0349773	6.5709e-05	1	0.08	0.1			EGFR	0.236882	2.20062e-46	4.27338e-42	0.569	0.306			WDR35	0.267542	1.31413e-26	2.5519e-22	0.297	0.044
LPL	0.034946	1.25892e-09	2.4447e-05	0.037	0.025			FNBP1L	0.23678	9.93088e-64	1.92848e-59	0.511	0.204			CLHC1	0.267463	7.35814e-34	1.42888e-29	0.312	0.038
RP11-431K24.1	0.034907	3.60835e-06	0.0700705	0.078	0.087			FAM20C	0.236742	9.33841e-103	1.81343e-98	0.232	0.032			GOLM1	0.267398	0.00561126	1	0.641	0.487
RAB29	0.0348906	0.000458957	1	0.158	0.19			PPP1R35	0.236619	9.34911e-65	1.8155e-60	0.52	0.224			LRWD1	0.267177	2.64052e-13	5.12762e-09	0.312	0.12
SHF	0.0348554	1.55595e-08	0.000302151	0.077	0.063			ABHD11-AS1	0.236462	8.90311e-81	1.72889e-76	0.39	0.136			LPIN1	0.267161	3.81049e-06	0.0739959	0.391	0.216
ATPIF1	0.0348407	0.155269	1	0.779	0.859			PMAIP1	0.236384	3.67637e-35	7.13915e-31	0.561	0.292			REV3L	0.26703	4.45622e-09	8.65354e-05	0.344	0.131
ZBTB4	0.0348101	0.00204666	1	0.176	0.25			PUF60	0.236358	1.21809e-47	2.36542e-43	0.547	0.272			RP11-368I7.4	0.26665	3.67445e-154	7.13541e-150	0.266	0.005
PCDH9	0.0348004	2.96076e-09	5.74951e-05	0.056	0.039			BACE2	0.236194	1.7587e-53	3.41522e-49	0.412	0.206			RP11-792A8.4	0.266538	2.24075e-05	0.435131	0.469	0.295
SCNN1B	0.0347587	0.000221904	1	0.126	0.159			ANKRD13D	0.236151	5.74603e-81	1.11582e-76	0.429	0.136			IL5RA	0.266263	8.68604e-204	1.68674e-199	0.203	0
XX-FW83563B9.5	0.0346815	2.01781e-10	3.91839e-06	0.054	0.033			PICALM	0.236052	2.1538e-68	4.18247e-64	0.508	0.205			IKBKB	0.266116	1.56852e-05	0.30459	0.438	0.23
VPS13C	0.0346097	0.00774754	1	0.254	0.332			ERH	0.235941	1.84952e-24	3.59159e-20	0.869	0.712			BAMBI	0.266022	6.74331e-05	1	0.422	0.169
LRRC36	0.0346046	1.02457e-11	1.98961e-07	0.034	0.008			SNRNP25	0.235858	5.13262e-54	9.96704e-50	0.571	0.29			EPB41L1	0.265992	2.16062e-07	0.00419572	0.391	0.194
PLPP3	0.0345843	0.00314753	1	0.167	0.229			GTF2A2	0.235581	4.22758e-35	8.20954e-31	0.722	0.478			MRPL9	0.265463	0.000597241	1	0.625	0.411
FAM133B	0.0345713	0.104101	1	0.546	0.686			PPP1R11	0.235448	4.29894e-48	8.34811e-44	0.605	0.308			HIPK2	0.265247	3.39202e-05	0.658696	0.422	0.314
SHH	0.0344794	2.38171e-11	4.62503e-07	0.051	0.034			TMEM179B	0.235327	1.34707e-35	2.61588e-31	0.709	0.457			ST8SIA4	0.264871	5.21786e-19	1.01326e-14	0.281	0.07
RP11-66N24.6	0.0343932	1.25588e-11	2.43879e-07	0.046	0.025			CXADR	0.235104	3.44139e-37	6.68283e-33	0.674	0.395			IL1R1	0.264713	0.000127084	1	0.453	0.27
CWC25	0.0343907	0.0216965	1	0.338	0.444			BCL9L	0.235069	1.87799e-66	3.64687e-62	0.487	0.191			MIA3	0.264628	1.16024e-06	0.0225307	0.438	0.225
FCGR2A	0.0343517	0.00848431	1	0.172	0.229			TCEAL3	0.234976	9.02229e-57	1.75204e-52	0.52	0.211			CD52	0.264602	2.2341e-05	0.43384	0.469	0.186
FZD7	0.0342747	1.77241e-11	3.44185e-07	0.054	0.036			MSI2	0.234739	1.39847e-47	2.71569e-43	0.625	0.328			MRFAP1	0.264508	0.00961222	1	0.766	0.665
SLC7A6	0.0341758	4.12492e-06	0.0801018	0.076	0.091			CCL20	0.234606	1.18283e-39	2.29694e-35	0.283	0.105			VCP	0.264395	0.00143009	1	0.594	0.476
ACADM	0.0341647	0.0053685	1	0.21	0.288			RABIF	0.234417	2.97912e-75	5.78515e-71	0.479	0.165			CKS1B	0.264273	0.00782288	1	0.625	0.461
STOX2	0.0341169	4.53525e-08	0.000880701	0.064	0.055			UBA2	0.234297	4.01539e-58	7.79748e-54	0.556	0.253			ING2	0.264258	4.36498e-06	0.0847635	0.391	0.233
BIN3	0.0340612	0.0010641	1	0.161	0.197			TCEAL4	0.233569	1.43316e-34	2.78305e-30	0.678	0.424			CMTM6	0.264137	0.000427114	1	0.547	0.387
GGA2	0.0340497	0.00822542	1	0.246	0.335			NDUFB1	0.233419	1.51296e-24	2.93801e-20	0.85	0.679			GATAD2B	0.2641	2.47592e-05	0.4808	0.469	0.273
TMED6	0.0339603	7.70979e-13	1.49716e-08	0.039	0.019			SLC35B1	0.233362	5.10634e-44	9.91601e-40	0.624	0.372			CCDC66	0.263725	4.98685e-07	0.00968397	0.391	0.191
BCL2L14	0.0339579	4.73575e-10	9.19636e-06	0.07	0.056			HGS	0.233324	5.34941e-61	1.0388e-56	0.545	0.239			PEA15	0.263585	0.0001535	1	0.516	0.31
FAM149A	0.0338461	2.23968e-08	0.000434924	0.055	0.045			SLC2A4RG	0.233254	9.42682e-72	1.83059e-67	0.472	0.172			TROVE2	0.263191	6.78352e-05	1	0.5	0.326
PRKAB1	0.0337924	0.00121539	1	0.163	0.223			TRIO	0.232859	1.54775e-85	3.00557e-81	0.417	0.116			TPR	0.262757	0.00402934	1	0.656	0.523
LONRF2	0.0337782	0.000292675	1	0.12	0.144			KRCC1	0.232818	3.4754e-52	6.74888e-48	0.533	0.239			FAM96B	0.262529	0.0146742	1	0.797	0.695
CTSE	0.0337241	0.0606708	1	0.22	0.228			ARPC4	0.232733	2.78321e-48	5.40472e-44	0.601	0.297			SORBS3	0.262505	1.04472e-08	0.000202875	0.375	0.152
CISH	0.0336312	0.000372487	1	0.12	0.155			KIAA1522	0.232442	2.65366e-44	5.15314e-40	0.629	0.35			SUPT20H	0.262099	1.40222e-06	0.0272298	0.359	0.204
MED11	0.0336096	0.000709995	1	0.146	0.2			MRPS6	0.232322	1.54684e-26	3.00381e-22	0.688	0.428			CFDP1	0.261957	0.000620231	1	0.531	0.402
SEC14L6	0.0335942	6.73081e-12	1.30706e-07	0.049	0.029			MKKS	0.232286	1.25316e-52	2.43351e-48	0.558	0.275			STYXL1	0.261953	5.62126e-07	0.0109159	0.375	0.237
NETO2	0.0334822	1.52045e-07	0.00295256	0.083	0.07			GAA	0.231957	8.08251e-58	1.56954e-53	0.559	0.249			KIF3B	0.261596	1.70334e-07	0.00330772	0.422	0.208
FERMT2	0.0334173	0.0003234	1	0.106	0.152			KRT23	0.231846	1.44264e-82	2.80146e-78	0.16	0.006			KRIT1	0.26157	3.2988e-06	0.0640594	0.5	0.253
RSRC2	0.0331743	0.0808392	1	0.491	0.63			CCL2	0.231446	4.8309e-47	9.38113e-43	0.263	0.089			C12orf10	0.261498	6.30553e-05	1	0.469	0.32
PRKACB	0.0331205	6.05736e-08	0.00117628	0.05	0.042			MAP4K4	0.231436	6.95626e-96	1.35084e-91	0.371	0.083			LRRC74B	0.261143	2.00895e-107	3.90119e-103	0.172	0.003
DGAT2	0.0330172	1.70729e-08	0.000331539	0.054	0.05			ACLY	0.231412	3.19556e-74	6.20547e-70	0.473	0.172			BCL2L1	0.26106	0.00154749	1	0.531	0.427
RP4-710M16.2	0.0329413	1.45867e-11	2.83258e-07	0.027	0.01			TM9SF3	0.231094	5.85593e-39	1.13716e-34	0.69	0.425			DHRS7B	0.260248	7.42469e-10	1.4418e-05	0.297	0.133
AGA	0.0328999	0.00109446	1	0.138	0.191			GTF3C6	0.230907	3.26392e-37	6.3382e-33	0.652	0.378			GADD45GIP1	0.259504	0.0183137	1	0.875	0.74
SHISA3	0.032871	0.0561534	1	0.202	0.2			SYNCRIP	0.230744	4.88504e-48	9.48627e-44	0.604	0.299			FAM172A	0.259303	1.05335e-07	0.00204551	0.391	0.181
PIBF1	0.0326704	3.03718e-05	0.589791	0.097	0.115			CAPZA1	0.230725	3.12934e-45	6.07686e-41	0.626	0.332			DRAM2	0.259186	0.000206362	1	0.547	0.361
ACVR1B	0.0325775	0.00093985	1	0.165	0.211			HSPD1	0.230689	6.81596e-28	1.32359e-23	0.745	0.519			PHAX	0.259038	2.26771e-06	0.0440367	0.453	0.223
USP13	0.0325682	0.00046516	1	0.14	0.177			CMTM7	0.23065	1.92702e-63	3.74208e-59	0.459	0.173			ALDH9A1	0.258961	6.88761e-05	1	0.5	0.275
PROS1	0.0324348	4.29683e-05	0.834402	0.089	0.106			CTNNA1	0.23057	1.67079e-24	3.2445e-20	0.841	0.638			NEK7	0.258787	2.16098e-05	0.41964	0.406	0.244
HEY2	0.0324346	5.03604e-13	9.77949e-09	0.054	0.025			TMEM176A	0.230559	8.49906e-52	1.65043e-47	0.233	0.077			ARMC9	0.25818	7.09367e-06	0.137752	0.469	0.18
SREBF2	0.032346	0.00397465	1	0.184	0.254			ABCA7	0.230362	2.69639e-58	5.23612e-54	0.462	0.164			PFN1	0.25777	0.0600352	1	0.953	0.909
KCNQ1	0.032334	2.87191e-05	0.557696	0.099	0.109			LGALS9	0.230151	1.00515e-42	1.9519e-38	0.587	0.313			PRMT2	0.257658	0.00180891	1	0.625	0.46
SATB1	0.0322924	0.000173121	1	0.091	0.1			PCSK1N	0.230034	1.3857e-21	2.69089e-17	0.499	0.323			IRAK1BP1	0.257632	6.52118e-24	1.26635e-19	0.312	0.051
RP3-325F22.5	0.0322818	8.01382e-08	0.0015562	0.068	0.055			PKIB	0.229405	5.43876e-89	1.05615e-84	0.205	0.02			IQCE	0.257429	4.59576e-08	0.000892452	0.406	0.184
PUS10	0.0322311	6.06807e-07	0.0117836	0.072	0.072			RNPEP	0.229336	8.64595e-49	1.67896e-44	0.567	0.27			BAZ1B	0.257227	0.000200208	1	0.516	0.339
ESRP2	0.0321635	0.000355344	1	0.13	0.165			CDKN2B	0.229055	1.06054e-71	2.05947e-67	0.396	0.13			CFAP20	0.257076	2.52547e-05	0.490421	0.391	0.258
RP11-983P16.4	0.032145	0.000176098	1	0.109	0.136			GARS	0.228876	3.4236e-73	6.64829e-69	0.439	0.139			ANKZF1	0.256876	5.99114e-08	0.00116342	0.391	0.16
UTP3	0.0320909	0.00150874	1	0.154	0.21			INTS1	0.228545	5.0063e-72	9.72172e-68	0.456	0.152			STOML3	0.25672	1.17383e-147	2.27945e-143	0.156	0.001
TRMT1	0.0320604	0.000328663	1	0.123	0.152			U2SURP	0.228435	5.4311e-40	1.05467e-35	0.667	0.387			EFNB3	0.256623	8.82165e-46	1.71308e-41	0.297	0.021
WHAMM	0.0320501	0.00011666	1	0.125	0.15			TMOD3	0.228418	2.09646e-49	4.07111e-45	0.56	0.262			METTL16	0.256385	1.62329e-08	0.000315226	0.375	0.143
FGG	0.0320326	3.24907e-08	0.000630937	0.017	0.006			CDH1	0.228396	3.9924e-27	7.75284e-23	0.724	0.519			SQLE	0.256351	0.00020833	1	0.422	0.247
LARGE	0.0318592	4.27056e-07	0.00829301	0.071	0.068			MAPKAPK2	0.228262	1.197e-40	2.32446e-36	0.627	0.337			PGAP1	0.255796	1.06679e-25	2.0716e-21	0.234	0.046
CCNB1IP1	0.0318404	0.00688658	1	0.229	0.295			CAPRIN1	0.228233	5.1173e-52	9.93728e-48	0.605	0.3			UCP2	0.255782	0.0050955	1	0.469	0.416
PTPRN2	0.0317933	4.64319e-08	0.000901662	0.047	0.034			ZCCHC17	0.227948	1.50003e-55	2.9129e-51	0.542	0.241			HNRNPU-AS1	0.255708	6.5684e-05	1	0.422	0.229
NREP	0.0317099	0.00510283	1	0.165	0.216			MXI1	0.227848	4.83014e-80	9.37965e-76	0.396	0.122			ISCA1	0.255629	0.000152761	1	0.547	0.346
SPIRE1	0.0317082	0.000479311	1	0.113	0.154			NHP2	0.22776	1.16422e-27	2.2608e-23	0.823	0.619			MPZL1	0.255434	0.000986735	1	0.547	0.412
TEF	0.0316558	1.57813e-05	0.306457	0.089	0.109			TRIM47	0.227649	5.74595e-76	1.11581e-71	0.451	0.159			ZNF599	0.254583	2.65384e-19	5.15349e-15	0.25	0.056
ROM1	0.031571	1.47371e-07	0.00286181	0.074	0.069			IFI6	0.227481	1.48087e-09	2.8757e-05	0.774	0.677			NDUFB5	0.254573	0.010052	1	0.719	0.601
EPOR	0.0315144	5.34494e-05	1	0.096	0.116			SF3B2	0.227235	1.42737e-35	2.77181e-31	0.694	0.434			ATL2	0.254457	1.62703e-05	0.315952	0.484	0.257
MYO6	0.0313733	0.148678	1	0.609	0.753			AVL9	0.22708	4.25781e-79	8.26824e-75	0.435	0.14			SSBP2	0.254403	2.92015e-11	5.67064e-07	0.375	0.103
USP44	0.0312729	5.32811e-05	1	0.085	0.101			USP14	0.226793	8.16708e-74	1.58596e-69	0.449	0.139			SYNGR1	0.254365	1.10092e-11	2.13787e-07	0.344	0.094
PAFAH1B1	0.0312514	0.0203741	1	0.257	0.36			PEG10	0.226781	1.37119e-54	2.66271e-50	0.281	0.066			APH1B	0.254207	1.04324e-18	2.02587e-14	0.312	0.072
CDIP1	0.0312503	3.25081e-05	0.631276	0.089	0.107			SMARCB1	0.226446	1.20807e-49	2.34596e-45	0.558	0.276			RP11-101E5.1	0.254091	6.12976e-155	1.19034e-150	0.141	0
DACT2	0.0311854	2.21886e-10	4.3088e-06	0.031	0.016			ARID1A	0.226239	3.56195e-47	6.91696e-43	0.597	0.307			PLCE1	0.253738	9.64106e-20	1.8722e-15	0.328	0.043
TNFRSF10D	0.0310765	5.756e-05	1	0.112	0.118			STK17A	0.226216	3.3829e-27	6.56926e-23	0.666	0.429			FAM83H-AS1	0.253556	2.30606e-10	4.47814e-06	0.312	0.141
ZNF330	0.0310557	0.00804768	1	0.221	0.297			FAM96B	0.226178	4.74466e-26	9.21365e-22	0.801	0.6			CCDC191	0.253308	5.44586e-17	1.05753e-12	0.297	0.075
FMOD	0.0310132	1.3252e-14	2.57341e-10	0.042	0.015			CUTA	0.225635	6.35648e-23	1.23436e-18	0.895	0.749			TMEM245	0.253118	0.000443301	1	0.516	0.362
AFF3	0.0309687	3.05029e-13	5.92336e-09	0.035	0.012			PTBP1	0.225544	8.49982e-38	1.65058e-33	0.681	0.41			PTPRF	0.252809	0.010667	1	0.641	0.588
KITLG	0.030925	0.0124489	1	0.205	0.271			HIST1H2BD	0.225485	1.65759e-57	3.21888e-53	0.403	0.162			FUZ	0.252756	2.31376e-11	4.49308e-07	0.297	0.115
SYT15	0.0309104	6.38022e-10	1.23897e-05	0.04	0.023			FOSL2	0.225475	3.29168e-53	6.39212e-49	0.514	0.214			SPG20	0.252579	2.94213e-06	0.0571333	0.406	0.191
RP4-569M23.2	0.0308387	1.08309e-09	2.10325e-05	0.058	0.042			SERF2	0.22542	9.09342e-24	1.76585e-19	0.99	0.971			ATPIF1	0.252475	0.0395791	1	0.859	0.818
SORBS1	0.0307931	9.55664e-05	1	0.076	0.105			TSEN34	0.225349	6.33726e-38	1.23063e-33	0.67	0.41			DNAJB13	0.252383	3.27769e-26	6.36494e-22	0.281	0.05
AP1S2	0.030748	0.000385326	1	0.072	0.099			PDLIM4	0.225208	2.05608e-45	3.9927e-41	0.471	0.231			CELSR1	0.252317	2.57418e-06	0.0499881	0.359	0.202
FOXA3	0.0307096	2.40649e-09	4.67316e-05	0.055	0.044			PURB	0.225084	5.70797e-61	1.10843e-56	0.485	0.212			AAED1	0.252271	1.11348e-05	0.216227	0.438	0.227
CDK2AP2	0.0306919	0.214467	1	0.638	0.719			XRCC5	0.225034	5.95096e-37	1.15562e-32	0.659	0.389			LITAF	0.251811	0.0129745	1	0.719	0.595
EFNB2	0.0306505	0.0109138	1	0.206	0.25			LAPTM4B	0.224955	1.70058e-25	3.30236e-21	0.729	0.537			ELP2	0.251724	8.32882e-07	0.0161737	0.344	0.185
NUDT14	0.0305942	0.120614	1	0.524	0.626			VGLL4	0.224589	1.91032e-62	3.70965e-58	0.502	0.196			PWWP2B	0.251462	7.74337e-07	0.0150369	0.375	0.202
VPS39	0.0305051	0.00138509	1	0.15	0.189			NCL	0.224515	8.06059e-25	1.56529e-20	0.742	0.521			SH3BGRL2	0.251097	3.03355e-07	0.00589084	0.453	0.161
ADGRV1	0.0305011	4.62209e-06	0.0897563	0.067	0.068			NQO1	0.224422	1.2693e-27	2.46485e-23	0.546	0.334			TUBGCP2	0.250979	1.25055e-05	0.242845	0.406	0.251
ACADVL	0.0304736	0.0852329	1	0.401	0.535			CNPY3	0.224396	5.50503e-56	1.06902e-51	0.53	0.232			TMCO3	0.25092	2.71815e-05	0.527837	0.391	0.253
C4orf32	0.03044	2.48929e-05	0.483395	0.073	0.079			SIX1	0.224392	9.65613e-100	1.87512e-95	0.324	0.054			CASZ1	0.250549	7.12201e-07	0.0138302	0.391	0.185
GAL3ST1	0.0304199	5.7287e-09	0.000111246	0.046	0.034			COX7B	0.224348	1.214e-21	2.35747e-17	0.886	0.745			FAM217B	0.250464	2.29124e-07	0.00444935	0.406	0.187
NECAB3	0.0304135	0.0171038	1	0.247	0.33			TOMM5	0.224151	2.25774e-78	4.3843e-74	0.438	0.131			SEC62	0.250392	0.0300926	1	0.844	0.806
SDCBP	0.0303943	0.131714	1	0.528	0.656			RAD21	0.224133	7.93553e-39	1.541e-34	0.617	0.336			TMA7	0.250389	0.0507543	1	0.953	0.896
FREM2	0.0303517	1.36276e-12	2.64635e-08	0.044	0.02			PSMD3	0.224127	1.86087e-42	3.61363e-38	0.629	0.346			MBP	0.250353	2.73788e-05	0.531668	0.453	0.249
TRIM72	0.0302759	2.96322e-11	5.75428e-07	0.052	0.028			RAB4A	0.223931	1.11581e-37	2.1668e-33	0.626	0.35			PTK7	0.250251	0.000114741	1	0.469	0.311
DLX3	0.0301699	3.39396e-11	6.59073e-07	0.05	0.027			IRS1	0.223881	1.47499e-120	2.86428e-116	0.292	0.037			PAIP2B	0.250144	1.68986e-12	3.28154e-08	0.312	0.097
RILPL2	0.0301675	0.0104143	1	0.213	0.297			DNMT1	0.223877	5.99397e-65	1.16397e-60	0.449	0.161			BTBD3	0.250103	3.58327e-16	6.95835e-12	0.312	0.086
LRP6	0.0300005	0.0051176	1	0.161	0.232			DPH3	0.223559	1.04508e-74	2.02944e-70	0.428	0.127			LRRC45	0.249747	2.46323e-08	0.000478334	0.344	0.164
REV3L	0.0299508	0.00100302	1	0.116	0.15			MAP2K2	0.223538	1.41893e-43	2.75543e-39	0.636	0.36			CCDC186	0.249644	0.000641619	1	0.516	0.359
LETM2	0.0297511	1.99779e-08	0.000387951	0.039	0.033			DDX21	0.22348	3.89602e-30	7.56568e-26	0.728	0.48			UBAC1	0.249589	2.02223e-07	0.00392697	0.359	0.215
RP13-580F15.2	0.0297479	7.07819e-10	1.37451e-05	0.031	0.019			SKA2	0.223411	6.34968e-62	1.23304e-57	0.451	0.175			DCDC1	0.24942	1.28022e-205	2.48606e-201	0.188	0.001
ZNF34	0.029713	4.5384e-07	0.00881312	0.077	0.068			MOB1A	0.223357	3.12882e-45	6.07585e-41	0.603	0.32			ASPSCR1	0.249331	4.11602e-05	0.79929	0.484	0.274
ADGRE2	0.029687	1.96944e-05	0.382446	0.08	0.08			IFT20	0.2232	6.85341e-38	1.33086e-33	0.653	0.385			ZNHIT2	0.24926	1.18459e-08	0.000230035	0.375	0.166
ACAA2	0.0296425	0.0122437	1	0.208	0.288			PIM1	0.22307	3.24932e-67	6.30985e-63	0.376	0.112			FZD3	0.249139	5.49445e-15	1.06697e-10	0.328	0.078
MSRA	0.0296244	9.54459e-05	1	0.081	0.092			EIF3J	0.22276	4.87833e-39	9.47324e-35	0.635	0.358			CFAP54	0.2491	8.3798e-103	1.62727e-98	0.203	0.009
SNX21	0.0295933	0.0437958	1	0.265	0.358			DBN1	0.222746	1.22105e-129	2.37115e-125	0.322	0.033			FLRT3	0.249036	6.52973e-06	0.126801	0.375	0.124
CCRL2	0.0295583	3.58104e-08	0.000695401	0.048	0.043			IFT22	0.222659	1.32806e-51	2.57896e-47	0.516	0.227			KCNJ15	0.248947	0.00545908	1	0.438	0.326
ORM2	0.0295241	1.47968e-10	2.87339e-06	0.027	0.012			SCNM1	0.222512	8.97323e-66	1.74251e-61	0.445	0.152			MGST2	0.248803	0.00207955	1	0.625	0.432
RAB5B	0.0294699	0.0465629	1	0.3	0.429			ZPR1	0.222185	8.70824e-79	1.69105e-74	0.439	0.142			FIS1	0.248529	0.0268167	1	0.875	0.807
ZC3HAV1	0.0294637	0.0658348	1	0.347	0.463			SNRPC	0.221883	1.72134e-31	3.34266e-27	0.718	0.466			PILRB	0.248494	5.33973e-06	0.103692	0.453	0.22
JCHAIN	0.0294502	0.0398124	1	0.105	0.183			SERPINB1	0.221688	4.45208e-19	8.64549e-15	0.805	0.629			FAM120A	0.248384	0.00871971	1	0.672	0.583
THRB	0.0293222	1.33593e-05	0.259424	0.07	0.071			DAP3	0.221612	4.05843e-41	7.88107e-37	0.617	0.33			CRY2	0.24834	6.58474e-09	0.000127869	0.375	0.144
TNS1	0.0292896	0.0538731	1	0.261	0.33			LEPROT	0.221568	7.03739e-42	1.36659e-37	0.617	0.334			KMT2A	0.248108	0.00055681	1	0.562	0.365
WWC1	0.0291055	0.00958534	1	0.206	0.28			COL6A2	0.221461	2.46881e-61	4.79418e-57	0.192	0.044			RSBN1L	0.248068	0.00626037	1	0.688	0.536
LINC01314	0.0290853	2.63906e-13	5.12479e-09	0.021	0			GRHL1	0.221351	8.85348e-85	1.71926e-80	0.375	0.094			GOLGA2	0.24805	0.000824034	1	0.531	0.381
SLC16A7	0.0290278	0.00745365	1	0.145	0.203			SPRR1B	0.221315	2.03374e-41	3.94932e-37	0.167	0.042			PPP1R42	0.248019	1.26222e-108	2.4511e-104	0.203	0.001
THSD4	0.0290015	6.30918e-06	0.122518	0.069	0.076			C3orf14	0.221261	1.57013e-47	3.04904e-43	0.508	0.245			RNF146	0.247842	4.47674e-06	0.0869337	0.422	0.204
RP11-468N14.13	0.0289245	3.26324e-11	6.33689e-07	0.021	0.005			STK24	0.221233	2.91794e-53	5.66635e-49	0.532	0.242			SMIM14	0.247713	0.0186274	1	0.75	0.666
ECHDC2	0.0288159	0.0508949	1	0.328	0.447			METRN	0.221119	1.74262e-53	3.38399e-49	0.487	0.242			CASC3	0.247501	1.29953e-05	0.252356	0.469	0.247
NPL	0.0287945	1.25484e-07	0.00243677	0.057	0.044			FAM58A	0.220558	4.54378e-102	8.82357e-98	0.395	0.095			RND3	0.247496	0.0277729	1	0.609	0.415
TM4SF4	0.0286313	0.313618	1	0.255	0.231			AP2B1	0.220498	3.15087e-45	6.11868e-41	0.585	0.304			HINT1	0.247449	0.0342318	1	0.922	0.949
PDE8B	0.0286186	8.6071e-12	1.67141e-07	0.025	0.006			SRRM1	0.220489	1.13173e-27	2.19771e-23	0.764	0.529			CERKL	0.247289	7.48602e-40	1.45371e-35	0.297	0.029
ADCY7	0.0285766	6.52951e-06	0.126797	0.058	0.067			C1GALT1	0.220467	9.95417e-55	1.933e-50	0.497	0.207			PRDM2	0.247287	1.34618e-06	0.0261415	0.344	0.197
MTO1	0.0285146	0.000160524	1	0.095	0.112			UBE2J1	0.220457	5.96076e-59	1.15752e-54	0.493	0.188			NDN	0.247212	4.16003e-14	8.07836e-10	0.312	0.067
SECISBP2	0.0284638	0.04424	1	0.295	0.416			ETV6	0.220457	3.70879e-73	7.2021e-69	0.442	0.154			EIF5B	0.246862	0.0149955	1	0.688	0.61
STARD4	0.0284458	4.36052e-06	0.0846768	0.055	0.059			SLC38A10	0.220301	1.26307e-46	2.45275e-42	0.581	0.3			SEC14L1	0.246784	6.81917e-06	0.132422	0.375	0.228
TBC1D2	0.0284363	0.0035895	1	0.131	0.179			SAA2	0.22027	7.00968e-66	1.36121e-61	0.164	0.007			GGA1	0.246759	0.000679712	1	0.562	0.359
EDNRB	0.0284354	1.05293e-11	2.04468e-07	0.023	0.003			TNFAIP3	0.220122	1.65197e-47	3.20796e-43	0.345	0.126			CCT4	0.24652	0.00480434	1	0.719	0.531
DNM2	0.0283422	0.0387822	1	0.269	0.372			AIMP1	0.220103	8.43149e-38	1.63731e-33	0.627	0.352			HSP90AB1	0.246403	0.0583122	1	0.922	0.911
RP11-483L5.1	0.0283085	1.21127e-10	2.35217e-06	0.028	0.013			XPR1	0.219951	1.16747e-56	2.26712e-52	0.457	0.17			ZNF264	0.246316	2.41487e-09	4.68944e-05	0.297	0.135
AC025335.1	0.0281968	2.00291e-08	0.000388945	0.032	0.025			VKORC1L1	0.219813	1.85711e-43	3.60631e-39	0.585	0.304			KIAA1211L	0.245751	5.14378e-13	9.9887e-09	0.25	0.095
FAM71A	0.0280787	8.01967e-06	0.155734	0.067	0.054			ITGB5	0.219807	4.43086e-93	8.60429e-89	0.386	0.1			C2orf73	0.245548	1.24628e-129	2.42014e-125	0.172	0.004
GAREM1	0.0280373	0.00780925	1	0.174	0.232			CSNK1D	0.219659	4.86525e-33	9.44782e-29	0.698	0.427			PRRC1	0.245346	4.51054e-05	0.875901	0.438	0.284
PIP5KL1	0.0280068	0.00239137	1	0.15	0.197			EFNA4	0.219506	7.25281e-86	1.40842e-81	0.411	0.127			ZNF638	0.245144	0.000199829	1	0.469	0.288
ZNF791	0.0280062	0.00724539	1	0.169	0.224			MAGOH	0.219143	8.08738e-37	1.57049e-32	0.618	0.354			SYPL1	0.244957	0.00245487	1	0.625	0.454
SACM1L	0.028002	0.00081404	1	0.099	0.134			RNASET2	0.219062	2.58358e-40	5.01706e-36	0.591	0.319			TTC37	0.244878	8.63243e-06	0.167633	0.453	0.221
LEAP2	0.0279004	2.04575e-07	0.00397264	0.05	0.043			SSB	0.218728	4.03952e-30	7.84435e-26	0.679	0.431			EML2	0.244534	2.41262e-08	0.000468507	0.359	0.129
SPAG6	0.027828	1.1463e-06	0.02226	0.065	0.042			SRPK1	0.2187	4.34675e-60	8.44095e-56	0.489	0.197			ENPP5	0.244485	3.1935e-08	0.000620147	0.359	0.148
PECAM1	0.0278107	5.01946e-05	0.974728	0.061	0.073			LFNG	0.218641	6.09217e-107	1.18304e-102	0.306	0.056			HECTD1	0.244468	0.000590833	1	0.484	0.36
RP1-78O14.1	0.0277835	5.92865e-07	0.0115128	0.031	0.023			MPG	0.218617	2.20924e-32	4.29012e-28	0.709	0.458			RAB14	0.244101	0.00199834	1	0.547	0.432
LINC01315	0.0277177	0.000249339	1	0.102	0.119			FIS1	0.218612	1.46211e-22	2.83927e-18	0.892	0.731			FBXW9	0.244079	3.77804e-11	7.33657e-07	0.297	0.109
KCND3	0.0277029	1.17269e-11	2.27725e-07	0.043	0.023			MXRA8	0.218326	2.83924e-115	5.51352e-111	0.256	0.019			LRPAP1	0.243831	0.0055341	1	0.594	0.489
RP11-350J20.12	0.0276824	0.0621861	1	0.277	0.32			UGCG	0.218263	3.29392e-32	6.39647e-28	0.633	0.357			ARMC2	0.24371	4.71269e-78	9.15157e-74	0.25	0.014
RP4-665J23.1	0.0275929	1.08249e-05	0.210208	0.072	0.071			MOSPD3	0.218133	6.34078e-55	1.23132e-50	0.507	0.218			BACE2	0.243688	0.00164178	1	0.469	0.302
LINC01508	0.0275686	1.58205e-09	3.07218e-05	0.04	0.025			FASTK	0.218009	3.50361e-50	6.80367e-46	0.545	0.239			MRPL22	0.243523	0.00162355	1	0.531	0.403
NCKAP5L	0.0275203	0.00146488	1	0.123	0.154			SLC39A3	0.217698	4.32204e-65	8.39297e-61	0.472	0.18			RASAL2	0.243234	3.79767e-08	0.000737469	0.375	0.132
ECI2	0.0274282	0.0130543	1	0.191	0.256			TFDP1	0.217656	1.48832e-65	2.89016e-61	0.44	0.16			KIAA1671	0.243093	6.45398e-07	0.012533	0.391	0.189
ALKBH5	0.0273776	0.0214224	1	0.218	0.298			ATP5O	0.217605	1.76189e-20	3.42141e-16	0.89	0.749			MRPS21	0.243062	0.0495477	1	0.844	0.788
CRYL1	0.0273425	0.00584865	1	0.162	0.222			TMEM51	0.217556	5.9261e-100	1.15079e-95	0.359	0.079			HAT1	0.242976	2.19182e-05	0.42563	0.375	0.249
ITGA6	0.0273123	0.000131354	1	0.068	0.082			TRAPPC4	0.217551	2.32683e-49	4.51847e-45	0.546	0.268			KIAA2026	0.242885	1.57032e-05	0.30494	0.453	0.232
HKDC1	0.0272252	7.41712e-05	1	0.075	0.084			CD46	0.217503	6.84344e-25	1.32893e-20	0.786	0.53			ERP27	0.242762	2.80034e-07	0.00543799	0.297	0.125
TMEM116	0.0271815	0.000294107	1	0.088	0.103			VWA1	0.217445	1.04676e-47	2.0327e-43	0.533	0.264			LRBA	0.242755	3.20473e-05	0.622327	0.422	0.247
SLC16A11	0.0270477	1.54186e-10	2.99413e-06	0.028	0.012			TRIM28	0.217424	7.03125e-44	1.3654e-39	0.588	0.312			RP11-347J14.7	0.242686	1.01033e-173	1.96197e-169	0.188	0
GCNT4	0.0270414	1.07363e-09	2.08489e-05	0.035	0.018			SLC39A1	0.217229	2.76568e-40	5.37068e-36	0.615	0.334			MYB	0.242627	4.33029e-58	8.40899e-54	0.234	0.016
MVK	0.0270239	0.00206051	1	0.115	0.165			TIPRL	0.217072	3.66388e-52	7.11489e-48	0.521	0.216			IFITM3	0.242588	0.123633	1	0.938	0.922
DPYD	0.0268764	0.0150175	1	0.19	0.238			IER5L	0.217023	7.80607e-80	1.51586e-75	0.375	0.109			CCNO	0.242447	8.23409e-13	1.59898e-08	0.266	0.098
ELMO3	0.0268116	0.0104504	1	0.161	0.221			MAP4	0.216902	5.94817e-67	1.15507e-62	0.448	0.147			FMO5	0.242241	0.000394771	1	0.422	0.251
CYSLTR1	0.0267319	1.27274e-06	0.0247154	0.063	0.051			NDUFB5	0.216887	3.23079e-28	6.27387e-24	0.729	0.487			TXNIP	0.242204	0.0491215	1	0.703	0.536
IRX5	0.0267281	0.00468174	1	0.142	0.183			UBE2Q1	0.216865	6.76614e-53	1.31392e-48	0.527	0.234			RPL7L1	0.242156	0.00113658	1	0.594	0.42
GUCD1	0.0266261	0.0491889	1	0.258	0.382			YIF1B	0.216676	5.03682e-79	9.78101e-75	0.398	0.108			ERLEC1	0.242077	0.00474344	1	0.625	0.52
CHST7	0.0266124	2.49272e-07	0.00484062	0.037	0.031			EIF3A	0.216471	9.49671e-28	1.84417e-23	0.739	0.513			SLC22A4	0.242036	3.90323e-85	7.57969e-81	0.172	0.01
MRPL34	0.026567	0.110855	1	0.382	0.528			EBP	0.216402	1.53797e-41	2.98659e-37	0.55	0.279			DEGS1	0.242003	7.36674e-05	1	0.5	0.275
AC016700.5	0.0265461	2.60117e-08	0.00050512	0.029	0.023			ENDOD1	0.2162	3.43124e-61	6.66312e-57	0.448	0.192			DUSP3	0.241939	0.000187	1	0.531	0.319
VSIG10	0.026544	0.000499723	1	0.093	0.119			GPAA1	0.216185	3.89474e-40	7.5632e-36	0.586	0.319			LCA5L	0.241772	5.74186e-43	1.11501e-38	0.25	0.028
MCCC1	0.0264749	0.00457263	1	0.135	0.187			C4orf3	0.216076	2.04852e-20	3.97802e-16	0.875	0.72			LINC00261	0.241691	1.94882e-11	3.78442e-07	0.312	0.088
RP11-96D1.11	0.0264603	0.00204651	1	0.115	0.148			FKBP9	0.215865	1.10878e-75	2.15313e-71	0.419	0.133			ESD	0.241652	0.00608815	1	0.578	0.468
PPTC7	0.026455	0.0233329	1	0.209	0.29			CISD2	0.215749	5.72356e-39	1.11146e-34	0.638	0.359			EFHB	0.241608	2.4412e-152	4.74057e-148	0.219	0.004
CREG1	0.0263998	0.0660216	1	0.298	0.417			LYPLA1	0.215704	4.65951e-34	9.04829e-30	0.659	0.403			SNHG18	0.2414	1.12438e-06	0.0218344	0.391	0.116
FAHD2B	0.0263607	0.000864207	1	0.091	0.121			MXRA7	0.215648	6.59845e-76	1.28135e-71	0.442	0.146			PITPNM1	0.241324	9.96277e-08	0.00193467	0.344	0.179
PHF1	0.026292	0.0332567	1	0.224	0.311			43723	0.215426	1.93925e-28	3.76584e-24	0.765	0.528			SIX1	0.241121	7.47029e-06	0.145066	0.344	0.181
MORN4	0.0262776	0.00194477	1	0.133	0.159			KRT16	0.215419	3.14011e-78	6.09777e-74	0.193	0.013			CYB5D2	0.241056	5.97843e-09	0.000116095	0.359	0.131
HMCN1	0.0262666	7.44182e-10	1.44513e-05	0.034	0.015			RNF115	0.2153	7.06705e-45	1.37235e-40	0.545	0.26			MORN3	0.241008	5.57411e-33	1.08244e-28	0.219	0.032
ITPR1	0.0262648	0.000565227	1	0.104	0.119			XIAP	0.215287	1.96733e-42	3.82036e-38	0.608	0.319			PCNXL4	0.240944	5.30786e-06	0.103073	0.297	0.192
SYDE2	0.0262452	0.000680832	1	0.065	0.092			SLC39A6	0.215286	1.3005e-66	2.52544e-62	0.415	0.138			CGN	0.240889	0.000437179	1	0.438	0.302
TRAF5	0.0262141	0.00235555	1	0.125	0.155			TXNRD1	0.215236	9.07882e-29	1.76302e-24	0.569	0.36			CASC1	0.240426	5.02381e-85	9.75573e-81	0.234	0.008
IL6	0.0262064	0.000302892	1	0.039	0.046			DAAM1	0.215183	2.65811e-50	5.16178e-46	0.51	0.222			RASGEF1B	0.240412	1.60601e-14	3.1187e-10	0.266	0.067
NRG1	0.0261767	6.10981e-10	1.18646e-05	0.024	0.011			TIMM17B	0.215168	5.80317e-38	1.12692e-33	0.608	0.364			SMDT1	0.240162	0.0298685	1	0.812	0.729
RNF128	0.0261351	0.00117617	1	0.1	0.106			COL18A1	0.215114	5.93828e-113	1.15315e-108	0.309	0.039			LYRM7	0.240089	6.72863e-10	1.30663e-05	0.375	0.12
TSPYL2	0.0260715	0.0394426	1	0.215	0.284			HLA-F	0.214801	1.26064e-39	2.44804e-35	0.479	0.247			PTPN2	0.239501	0.0013391	1	0.594	0.362
PID1	0.0260413	0.00229272	1	0.076	0.118			KRT81	0.214782	4.78837e-54	9.29854e-50	0.12	0.006			PPP2R2A	0.239281	0.00325261	1	0.625	0.421
FEZF1-AS1	0.0259861	8.8913e-08	0.0017266	0.039	0.024			NQO2	0.214749	9.27261e-83	1.80065e-78	0.408	0.118			ESF1	0.239151	0.000375223	1	0.438	0.3
HIRIP3	0.0259648	0.00210091	1	0.111	0.144			TAF11	0.21466	2.0272e-72	3.93661e-68	0.459	0.156			DDX1	0.239021	0.000163736	1	0.516	0.31
ACSS3	0.0259455	1.79573e-10	3.48712e-06	0.024	0.006			CALM1	0.214491	4.03265e-17	7.831e-13	0.9	0.774			C4orf3	0.238981	0.0411923	1	0.859	0.793
RP11-539L10.3	0.0258179	0.000101211	1	0.079	0.091			PCSK7	0.214482	3.51259e-55	6.82109e-51	0.5	0.198			EBNA1BP2	0.238536	0.0030552	1	0.578	0.433
TBC1D17	0.0258124	0.0231768	1	0.211	0.271			TIMM10	0.21448	1.66475e-42	3.23277e-38	0.594	0.314			PRKAA1	0.238533	7.9818e-05	1	0.391	0.257
SLC51B	0.0257442	2.45577e-10	4.76886e-06	0.02	0.005			SEC61A1	0.214464	1.2203e-34	2.36971e-30	0.662	0.402			PPP1CB	0.23842	0.0356795	1	0.734	0.646
PLPPR1	0.025709	3.5987e-11	6.98831e-07	0.025	0.007			PSMC6	0.21431	1.6228e-38	3.15131e-34	0.602	0.328			ATP6V0E2	0.238414	5.30301e-07	0.0102979	0.406	0.185
ROBO3	0.0256605	2.05009e-09	3.98107e-05	0.043	0.026			PSMD1	0.214277	2.4556e-65	4.76854e-61	0.464	0.17			CCDC160	0.238252	7.43016e-38	1.44286e-33	0.25	0.021
APBB1IP	0.0256488	5.10503e-08	0.000991345	0.042	0.029			TMEM14A	0.214189	3.81479e-45	7.40795e-41	0.547	0.269			MFSD10	0.238131	0.00426468	1	0.594	0.465
RPL27A	0.0256156	0.210472	1	0.991	0.995			STAU1	0.21418	5.89334e-37	1.14443e-32	0.639	0.355			UPF3A	0.237812	0.002283	1	0.578	0.415
PHKB	0.0255896	0.0501261	1	0.261	0.348			REPIN1	0.213878	5.60737e-56	1.0889e-51	0.51	0.226			STX16	0.237556	0.000221498	1	0.438	0.295
RP11-561B11.3	0.0255847	1.41195e-08	0.000274186	0.045	0.024			TNIP1	0.213759	7.40684e-44	1.43833e-39	0.588	0.313			GADD45B	0.237518	0.0960002	1	0.531	0.544
TYW1B	0.0255167	1.3762e-06	0.0267245	0.054	0.05			CARD19	0.213751	1.33482e-55	2.59208e-51	0.488	0.202			MVB12A	0.237291	0.00110894	1	0.578	0.377
RCOR3	0.0254084	0.0185263	1	0.168	0.244			RP9	0.213741	9.97793e-83	1.93761e-78	0.403	0.115			HSPB11	0.23709	0.00562065	1	0.453	0.447
MLXIPL	0.0253471	9.29123e-08	0.00180426	0.043	0.028			HSPH1	0.213485	9.06124e-39	1.7596e-34	0.529	0.249			EIF3G	0.236898	0.0239022	1	0.766	0.681
AMOTL1	0.0253372	0.000200428	1	0.074	0.09			KLHL7	0.213409	1.20007e-103	2.33042e-99	0.346	0.055			EPB41L4A-AS1	0.236838	0.00355245	1	0.578	0.411
TNIK	0.0253315	0.0145091	1	0.173	0.218			STEAP1	0.213387	2.51903e-126	4.89171e-122	0.245	0.01			PSMB1	0.236728	0.0444982	1	0.828	0.71
GOLGA8B	0.025245	0.0115946	1	0.117	0.163			EVA1B	0.213269	1.15513e-84	2.24314e-80	0.403	0.13			TNPO1	0.236544	0.000163526	1	0.453	0.308
OCIAD1	0.0252137	0.17412	1	0.502	0.637			PCBD1	0.213218	8.76812e-20	1.70268e-15	0.85	0.718			SPIDR	0.236353	3.36185e-06	0.0652837	0.344	0.19
DHRS4L2	0.0251981	0.0259049	1	0.212	0.288			IFI44L	0.213197	1.63636e-33	3.17765e-29	0.427	0.212			EFHC2	0.236338	1.24904e-37	2.42551e-33	0.266	0.022
C1orf116	0.0251655	0.194115	1	0.403	0.503			WLS	0.213191	3.87476e-60	7.5244e-56	0.391	0.165			CHMP2A	0.236301	0.0311383	1	0.797	0.73
AKAP7	0.0251519	1.99708e-06	0.0387814	0.044	0.032			LINC00657	0.213067	7.16635e-29	1.39163e-24	0.739	0.495			MRPL43	0.23629	0.00636619	1	0.656	0.523
PRSS12	0.0251352	0.000182477	1	0.083	0.078			RNMT	0.212882	5.53027e-53	1.07392e-48	0.468	0.175			FAM206A	0.236148	6.17019e-11	1.19819e-06	0.312	0.113
MICU3	0.0251063	8.80604e-09	0.000171005	0.031	0.019			ABHD12	0.212833	2.46552e-49	4.78779e-45	0.517	0.241			KNDC1	0.236054	8.46594e-29	1.644e-24	0.172	0.026
OGFOD2	0.0250699	0.00242873	1	0.113	0.158			CD164	0.212632	1.75294e-33	3.40404e-29	0.649	0.361			TMEM50B	0.236036	0.00352785	1	0.625	0.451
SUCNR1	0.0250538	1.01923e-05	0.197924	0.025	0.012			HSD17B10	0.212528	2.20997e-37	4.29155e-33	0.568	0.321			NCSTN	0.235707	3.65066e-05	0.708922	0.453	0.263
SREBF1	0.0250432	0.0325363	1	0.19	0.268			NEURL1B	0.212505	1.15636e-132	2.24554e-128	0.239	0.011			GAS2L2	0.235699	1.18764e-42	2.30628e-38	0.234	0.021
SLC47A1	0.0250057	5.79873e-10	1.12606e-05	0.032	0.016			PLIN3	0.212388	5.89331e-55	1.14442e-50	0.501	0.215			TTC39B	0.235615	9.28159e-07	0.0180239	0.359	0.154
HSD17B7	0.0249874	0.00992766	1	0.135	0.188			EPS8L1	0.212303	7.6051e-80	1.47683e-75	0.358	0.088			SMIM15	0.235524	0.00130653	1	0.547	0.403
RP11-350G8.5	0.0249675	1.2128e-09	2.35513e-05	0.03	0.015			DTD1	0.212289	8.16186e-66	1.58495e-61	0.42	0.155			FGFR1OP	0.235488	3.02372e-11	5.87175e-07	0.281	0.101
INMT	0.0249537	2.87224e-10	5.5776e-06	0.028	0.01			LINC00493	0.211862	1.32695e-24	2.5768e-20	0.77	0.559			SLC39A1	0.235438	0.00422399	1	0.609	0.466
ALDH1A1	0.0247755	0.0016432	1	0.069	0.066			C4BPB	0.211856	6.63605e-82	1.28866e-77	0.177	0.016			CALCOCO1	0.235133	1.84454e-06	0.035819	0.391	0.147
CPQ	0.0247343	0.00167664	1	0.095	0.116			TUSC2	0.211692	1.32906e-44	2.58091e-40	0.544	0.256			ZDHHC2	0.23462	1.40121e-07	0.00272101	0.359	0.132
BIVM	0.0247249	8.71493e-06	0.169235	0.061	0.059			DGCR6L	0.211688	1.23547e-30	2.39915e-26	0.682	0.447			AGPAT4	0.23462	3.99732e-29	7.76239e-25	0.281	0.029
AZU1	0.0247098	1.38607e-08	0.00026916	0.035	0.018			LINC00152	0.211627	3.99707e-30	7.76192e-26	0.635	0.391			POGZ	0.234421	0.00175832	1	0.5	0.36
LINC00524	0.0246889	9.18181e-12	1.78302e-07	0.038	0.014			RPL27	0.211617	2.877e-21	5.58684e-17	0.992	0.977			JOSD2	0.234286	0.00325453	1	0.469	0.429
CCDC14	0.0246424	0.0694292	1	0.254	0.345			CANT1	0.211481	4.44758e-59	8.63675e-55	0.5	0.21			FAM149A	0.234273	9.64515e-15	1.87299e-10	0.234	0.048
CBWD5	0.024589	0.00664091	1	0.131	0.171			TBCA	0.211349	5.79114e-21	1.12458e-16	0.907	0.767			PDE4A	0.234256	6.80056e-07	0.013206	0.359	0.176
RAI2	0.0245742	6.69296e-09	0.000129971	0.025	0.011			SRSF10	0.211317	1.33342e-31	2.58936e-27	0.684	0.405			PJA2	0.23414	0.000595469	1	0.516	0.318
LDHD	0.0245449	2.56916e-07	0.00498905	0.033	0.026			PSMD14	0.211094	2.73885e-50	5.31856e-46	0.526	0.235			IREB2	0.234125	1.39608e-05	0.271104	0.422	0.235
NOTCH1	0.0244993	0.000350913	1	0.082	0.1			SMARCA4	0.210974	3.67322e-35	7.13303e-31	0.665	0.391			DNAJB6	0.233999	0.0170245	1	0.719	0.585
LIPE	0.0243916	9.77666e-05	1	0.055	0.054			ERCC1	0.210918	9.31818e-49	1.8095e-44	0.546	0.267			LRRC56	0.233973	1.40714e-30	2.73252e-26	0.219	0.039
KCTD9	0.024361	0.00299347	1	0.106	0.134			GNA12	0.210515	7.79288e-93	1.5133e-88	0.382	0.091			CFD	0.233361	0.000179964	1	0.391	0.249
BCL11A	0.0243401	7.82754e-05	1	0.071	0.07			TTC3	0.210389	4.19661e-26	8.14939e-22	0.734	0.502			TAX1BP3	0.233308	0.0071121	1	0.531	0.409
CCNDBP1	0.0243365	0.0782366	1	0.286	0.39			UPF3A	0.21003	6.44276e-42	1.25112e-37	0.561	0.286			RAB27B	0.233275	0.000234611	1	0.422	0.214
UCN3	0.0243264	4.27939e-08	0.000831015	0.029	0.013			CMPK1	0.210004	7.67511e-28	1.49043e-23	0.739	0.481			EPB41L4A	0.233269	9.71876e-12	1.88729e-07	0.312	0.101
ICAM5	0.0242353	0.000231123	1	0.081	0.096			SPRY1	0.209984	3.10483e-60	6.02926e-56	0.395	0.135			DDX5	0.232913	0.0880326	1	0.984	0.913
FAM65A	0.0241604	9.51669e-05	1	0.063	0.069			ENC1	0.209939	4.88647e-65	9.48905e-61	0.374	0.113			ZNF664	0.232838	0.00119355	1	0.5	0.359
C5	0.0241342	3.14598e-06	0.0610918	0.036	0.03			AUP1	0.209716	7.44817e-31	1.44636e-26	0.702	0.445			43534	0.23272	4.6717e-65	9.07198e-61	0.188	0.016
RP11-867G23.8	0.0241289	2.77269e-07	0.00538429	0.04	0.03			SLC39A7	0.209605	1.10946e-45	2.15446e-41	0.544	0.264			SPATA6L	0.23266	5.25492e-22	1.02045e-17	0.25	0.043
KRT78	0.0240615	9.27163e-06	0.180046	0.061	0.044			LMNA	0.209484	8.19933e-14	1.59223e-09	0.949	0.841			LRRC36	0.232628	5.57864e-20	1.08332e-15	0.156	0.02
STK32A	0.0239592	0.0406078	1	0.191	0.28			ZNF146	0.209327	1.33939e-61	2.60096e-57	0.449	0.161			POR	0.232575	0.00370992	1	0.516	0.375
GTF2H2	0.023941	0.00290253	1	0.1	0.132			C20orf27	0.209305	5.31352e-57	1.03183e-52	0.442	0.188			WWC1	0.232495	3.52449e-05	0.684422	0.438	0.24
RP11-65I12.1	0.0239382	0.00261425	1	0.101	0.12			RHOG	0.209255	2.40775e-59	4.67561e-55	0.463	0.173			TSC2	0.232453	2.53307e-05	0.491896	0.438	0.231
TLR3	0.0239237	0.0014336	1	0.079	0.099			HNRNPR	0.209213	5.87441e-36	1.14075e-31	0.633	0.355			KIAA1841	0.232376	3.54629e-17	6.88654e-13	0.25	0.065
RXRG	0.0238291	1.10744e-11	2.15053e-07	0.03	0.01			TCEA2	0.209177	8.6452e-70	1.67881e-65	0.421	0.154			ILF2	0.232314	0.015528	1	0.641	0.556
BOK	0.0237527	0.0556134	1	0.212	0.299			RAB31	0.209127	2.54942e-33	4.95072e-29	0.548	0.31			ABL2	0.232216	0.000395605	1	0.484	0.262
PRKAG2-AS1	0.0237217	3.03843e-05	0.590033	0.06	0.053			LINC00342	0.209007	1.93066e-79	3.74916e-75	0.255	0.052			SLC25A11	0.232157	0.000119112	1	0.484	0.263
RPS27A	0.0236916	0.241907	1	0.988	0.994			CAPG	0.208806	2.06165e-25	4.00351e-21	0.675	0.433			CD99	0.232098	0.0445439	1	0.656	0.479
IGSF3	0.0236837	0.0176654	1	0.154	0.218			H1FX	0.208612	6.93589e-25	1.34688e-20	0.673	0.453			CNOT7	0.231979	0.00389699	1	0.578	0.446
RP11-499E18.1	0.0236385	3.61672e-06	0.070233	0.052	0.046			ATP6AP1	0.208384	2.78416e-43	5.40656e-39	0.571	0.283			FAM47E	0.231945	8.56752e-24	1.66373e-19	0.297	0.041
MRI1	0.0236348	0.00161124	1	0.086	0.107			HYOU1	0.208246	1.41677e-78	2.75122e-74	0.399	0.114			PBRM1	0.231879	3.72892e-05	0.724119	0.438	0.236
LINC00672	0.0236315	0.000480858	1	0.083	0.083			MAFK	0.208182	1.32765e-56	2.57815e-52	0.43	0.16			LINC00342	0.231704	3.64559e-05	0.707936	0.344	0.147
AF064858.6	0.0236177	1.92412e-09	3.73644e-05	0.024	0.008			TSPO	0.208084	2.08559e-17	4.05001e-13	0.878	0.768			RASSF7	0.23166	0.0157485	1	0.688	0.586
ABHD14A	0.0236097	0.0648863	1	0.243	0.337			CHMP2B	0.208037	6.85538e-30	1.33125e-25	0.684	0.42			MPC1	0.23143	0.00804823	1	0.594	0.475
FRY	0.0235212	0.00668808	1	0.105	0.137			SNRPD3	0.207925	1.09142e-25	2.11943e-21	0.714	0.491			PM20D2	0.231333	9.19346e-08	0.00178528	0.328	0.128
KLF9	0.0234912	0.0156349	1	0.143	0.192			SPON2	0.207854	1.12602e-98	2.18663e-94	0.25	0.034			ZNF273	0.231332	1.84944e-18	3.59143e-14	0.25	0.055
DAND5	0.0234638	2.61718e-09	5.08229e-05	0.041	0.023			ZBTB8OS	0.207507	3.63431e-45	7.05746e-41	0.54	0.259			POFUT2	0.231328	7.27785e-08	0.00141329	0.328	0.144
ACHE	0.023364	0.00124007	1	0.076	0.077			EIF4G1	0.207407	1.36267e-29	2.64617e-25	0.701	0.459			PRUNE2	0.231294	3.51834e-53	6.83227e-49	0.172	0.012
NHSL1	0.0232928	0.00102136	1	0.062	0.075			HPRT1	0.207326	1.86322e-67	3.61819e-63	0.401	0.127			ELOF1	0.231004	0.00530748	1	0.594	0.483
KCNQ3	0.0232567	0.0130673	1	0.146	0.171			ACP1	0.207245	3.92337e-26	7.61879e-22	0.767	0.527			SMAD2	0.230938	0.000627698	1	0.484	0.32
TMEM164	0.0232442	0.019188	1	0.148	0.213			HNRNPM	0.207234	7.13154e-29	1.38487e-24	0.695	0.447			C12orf57	0.230896	0.0394323	1	0.781	0.711
RP11-25K19.1	0.0232398	0.000590893	1	0.077	0.091			RUVBL1	0.20706	1.42599e-68	2.76914e-64	0.407	0.131			CTDNEP1	0.230883	0.00170586	1	0.531	0.398
USP40	0.0231556	0.0628147	1	0.184	0.297			MB	0.20701	4.89571e-73	9.50698e-69	0.218	0.026			FAM114A1	0.230715	0.000272924	1	0.5	0.291
RP5-862P8.2	0.0231348	0.000710695	1	0.077	0.094			DAZAP1	0.206853	4.21695e-41	8.18889e-37	0.576	0.301			SP100	0.230366	0.0018099	1	0.531	0.377
PPP3CC	0.0230917	0.00126407	1	0.079	0.107			RTF1	0.206838	2.01737e-28	3.91753e-24	0.718	0.474			C9orf69	0.230198	4.16341e-07	0.00808493	0.328	0.176
IDI1	0.0230058	0.161262	1	0.306	0.423			TIMMDC1	0.206715	9.32064e-46	1.80998e-41	0.537	0.254			MGEA5	0.230053	0.00300637	1	0.562	0.404
LINC-PINT	0.0229863	0.00825412	1	0.114	0.153			KDELR3	0.206686	1.04234e-61	2.02411e-57	0.426	0.157			AC008268.1	0.229898	0.000374586	1	0.281	0.107
NOXO1	0.022968	1.40597e-05	0.273025	0.038	0.036			VIMP	0.206686	2.01017e-29	3.90354e-25	0.679	0.422			TTC29	0.229886	3.53462e-249	6.86389e-245	0.219	0.001
FAM117A	0.0229632	0.00312999	1	0.117	0.152			OLA1	0.206642	8.77609e-35	1.70423e-30	0.631	0.363			GPC3	0.229737	4.61006e-11	8.95227e-07	0.266	0.067
CSF3	0.0229627	4.43542e-05	0.861315	0.026	0.022			COMTD1	0.20663	1.08775e-45	2.11231e-41	0.509	0.252			FAM129A	0.22947	8.4273e-05	1	0.406	0.169
PDLIM2	0.0229552	0.134065	1	0.285	0.363			POLR2G	0.206435	6.37977e-37	1.23889e-32	0.57	0.313			PLXNB2	0.22913	0.0287598	1	0.703	0.584
CNBP	0.0229545	0.300957	1	0.693	0.813			IMP4	0.206209	2.08834e-43	4.05534e-39	0.548	0.277			HMBOX1	0.228875	3.82928e-07	0.00743607	0.391	0.156
TCF7L1	0.0228875	0.00939531	1	0.113	0.143			TUBG1	0.206092	7.06308e-76	1.37158e-71	0.388	0.115			LSM4	0.228805	0.0264397	1	0.766	0.644
SMAD9	0.0228708	6.56303e-09	0.000127447	0.032	0.015			NDUFV1	0.206059	7.60955e-30	1.4777e-25	0.645	0.401			ANKRD36B	0.228781	6.4914e-08	0.00126056	0.281	0.083
MYOZ1	0.0227989	9.82219e-08	0.00190737	0.023	0.017			MRPL14	0.20605	4.05342e-17	7.87133e-13	0.899	0.769			MRPS18C	0.228625	0.00394583	1	0.547	0.444
PRDX6	0.0227982	0.328616	1	0.77	0.869			THYN1	0.205981	2.34742e-42	4.55846e-38	0.532	0.265			SETD5	0.228589	0.00121368	1	0.438	0.348
WDR83	0.0227812	0.00768028	1	0.113	0.154			PSMA2	0.20589	4.41372e-26	8.57101e-22	0.717	0.471			HIPK3	0.228574	0.000208242	1	0.438	0.295
TTC39B	0.022774	0.0177171	1	0.133	0.181			AAK1	0.205835	2.45662e-68	4.77051e-64	0.422	0.131			HIST2H2BE	0.228475	0.000107607	1	0.359	0.224
EML2	0.0227628	0.00941512	1	0.114	0.151			SOX11	0.205824	1.00335e-113	1.9484e-109	0.184	0.002			NEK4	0.228404	3.48107e-13	6.75989e-09	0.297	0.084
GOLGA4	0.0227024	0.205799	1	0.391	0.551			DNAJC5	0.205817	6.12912e-68	1.19021e-63	0.431	0.152			IFT81	0.228322	3.30685e-10	6.42157e-06	0.266	0.102
DDX39A	0.0226859	0.0631098	1	0.216	0.291			IFI44	0.20567	2.78084e-49	5.40011e-45	0.4	0.162			PTPRN2	0.228163	4.29187e-15	8.33438e-11	0.188	0.039
RAB11FIP2	0.0226376	0.00646992	1	0.097	0.139			HMGB2	0.205519	2.13629e-30	4.14846e-26	0.426	0.235			MZF1-AS1	0.228115	9.12056e-26	1.77112e-21	0.234	0.044
MSMO1	0.022621	0.112291	1	0.194	0.319			ADAM10	0.20548	3.1472e-71	6.11154e-67	0.409	0.122			SPATA6	0.228069	4.40741e-12	8.55874e-08	0.281	0.084
FAM8A1	0.0225214	0.0154849	1	0.144	0.194			NUDT4	0.205402	7.16824e-41	1.392e-36	0.528	0.263			C22orf23	0.227691	5.36363e-102	1.04156e-97	0.203	0.006
STON1	0.0224722	8.5731e-12	1.66481e-07	0.029	0.011			CNP	0.20538	8.64332e-56	1.67845e-51	0.484	0.209			BNIPL	0.227678	1.00845e-11	1.95831e-07	0.281	0.069
ZDHHC2	0.0224578	0.0117384	1	0.113	0.156			CCT7	0.205304	1.75921e-34	3.41621e-30	0.599	0.342			NMRK1	0.227594	0.000343024	1	0.453	0.292
ZDHHC11B	0.0224505	0.00149087	1	0.066	0.082			HNRNPUL1	0.205285	2.28951e-29	4.446e-25	0.679	0.427			TMEM131	0.227593	2.10519e-06	0.0408807	0.328	0.183
RBM22	0.02241	0.0541374	1	0.183	0.268			UBE2J2	0.205187	2.851e-51	5.53636e-47	0.523	0.234			COX4I1	0.227558	0.0544426	1	0.953	0.923
ERICH2	0.022334	0.00656819	1	0.095	0.122			LIMK1	0.205164	2.32028e-87	4.50575e-83	0.37	0.095			LAMC1	0.227338	7.47563e-05	1	0.469	0.246
PTK2B	0.022253	0.0170344	1	0.13	0.17			C11orf58	0.204984	4.14234e-22	8.04401e-18	0.824	0.61			CCDC65	0.227313	9.35609e-159	1.81686e-154	0.203	0
GPX7	0.0222437	9.71277e-06	0.188612	0.047	0.044			KPNA2	0.204935	1.18883e-59	2.30858e-55	0.376	0.128			PAPOLA	0.227229	0.0226726	1	0.703	0.618
TNFSF15	0.0222283	0.0115166	1	0.095	0.128			LLNLR-245B6.1	0.204882	2.08129e-57	4.04166e-53	0.444	0.176			ATRX	0.226972	0.011174	1	0.578	0.52
GPLD1	0.022174	3.80057e-07	0.00738033	0.035	0.022			CDK16	0.204738	7.08271e-52	1.37539e-47	0.496	0.212			HMGN5	0.226879	1.64719e-11	3.19868e-07	0.266	0.076
RLF	0.0221641	0.008476	1	0.116	0.15			CCDC71L	0.204632	2.11213e-66	4.10154e-62	0.384	0.132			GNA11	0.226848	0.000166161	1	0.438	0.294
CCDC47	0.0220618	0.207028	1	0.459	0.598			RP11-1260E13.1	0.204582	1.30122e-68	2.52683e-64	0.354	0.104			HNRNPA0	0.226447	0.0378414	1	0.688	0.682
NT5DC1	0.022025	0.0495442	1	0.163	0.235			MYL6B	0.204496	8.88585e-41	1.72554e-36	0.562	0.286			EDEM3	0.226254	3.10314e-05	0.602598	0.406	0.214
RAB3D	0.0220218	0.057871	1	0.212	0.292			COMMD5	0.204481	1.12053e-68	2.17595e-64	0.427	0.148			HSD17B4	0.22578	0.000522372	1	0.469	0.257
KLF15	0.0218336	1.08619e-08	0.000210927	0.029	0.015			BLVRA	0.204443	5.36283e-23	1.04141e-18	0.686	0.469			LUC7L3	0.225579	0.0356648	1	0.672	0.629
PVT1	0.0218329	0.00948134	1	0.117	0.159			SEC11A	0.204402	1.27769e-20	2.48114e-16	0.835	0.656			METTL23	0.225557	0.00120041	1	0.531	0.36
RP11-297A16.4	0.0218188	3.02068e-10	5.86585e-06	0.028	0.01			SMIM19	0.204368	2.43075e-31	4.72028e-27	0.601	0.356			JUNB	0.22547	0.202551	1	0.875	0.871
MYCBP2	0.0217378	0.0919178	1	0.258	0.356			CHCHD7	0.204358	2.72053e-42	5.28301e-38	0.483	0.212			AUTS2	0.225469	0.00104988	1	0.453	0.281
RPP25	0.0216489	0.00857516	1	0.107	0.133			FAM83H	0.20412	2.75939e-62	5.35845e-58	0.425	0.152			POLR3GL	0.225455	0.00523265	1	0.562	0.451
CCND2	0.0216215	0.000151129	1	0.037	0.038			RPS6KB2	0.204117	2.63224e-35	5.11154e-31	0.554	0.321			DZIP1L	0.225163	8.2185e-97	1.59595e-92	0.188	0.005
UAP1L1	0.0216197	9.44582e-06	0.183428	0.039	0.037			C8orf82	0.204091	9.04368e-58	1.75619e-53	0.419	0.165			OCLN	0.225125	0.00912592	1	0.578	0.464
CD36	0.0215874	6.35614e-07	0.012343	0.021	0.012			ASAP1	0.204024	1.93332e-111	3.75431e-107	0.295	0.042			CYP20A1	0.225062	0.000606151	1	0.484	0.3
RNASE4	0.0215786	2.66813e-07	0.00518125	0.035	0.021			DDIT4	0.20402	5.77039e-27	1.12055e-22	0.524	0.291			NIT1	0.224834	2.83609e-05	0.55074	0.406	0.222
HAP1	0.0215707	1.07382e-06	0.0208524	0.043	0.032			CLMN	0.203846	6.07018e-122	1.17877e-117	0.287	0.026			KCTD1	0.224602	4.57466e-11	8.88353e-07	0.297	0.093
ING5	0.021532	0.00872437	1	0.109	0.144			BPTF	0.20361	2.1334e-32	4.14285e-28	0.633	0.357			ELP5	0.224467	6.30024e-05	1	0.422	0.224
SLC4A1	0.0214738	1.21173e-08	0.000235306	0.03	0.016			HEXB	0.203595	3.03331e-38	5.89039e-34	0.569	0.294			TMEM14A	0.224347	0.00337312	1	0.562	0.399
ZNF700	0.02146	5.09757e-05	0.989897	0.051	0.055			LPIN2	0.203533	4.43913e-37	8.62035e-33	0.558	0.271			AC090498.1	0.22411	0.00711743	1	0.641	0.509
BBS4	0.0214068	0.0014965	1	0.085	0.103			UROS	0.203529	4.00997e-31	7.78697e-27	0.549	0.321			SLC25A4	0.22406	0.00891438	1	0.609	0.447
MGC32805	0.0213937	1.37149e-05	0.266331	0.04	0.039			C6orf1	0.203193	1.88281e-44	3.65623e-40	0.513	0.228			PDCD4	0.223932	9.47201e-06	0.183937	0.344	0.179
SEPW1	0.0213879	0.429396	1	0.867	0.95			ARF3	0.203142	8.9358e-32	1.73524e-27	0.64	0.397			DIXDC1	0.223887	3.39371e-24	6.59025e-20	0.234	0.041
CTD-3252C9.4	0.021333	0.0808417	1	0.133	0.208			TSKU	0.20313	9.8553e-134	1.9138e-129	0.281	0.022			TTC1	0.223875	0.00252919	1	0.578	0.374
CFD	0.021313	0.0870505	1	0.213	0.29			TRADD	0.20305	1.98893e-41	3.8623e-37	0.537	0.281			SF3B5	0.223842	0.0405293	1	0.781	0.723
PPP1R27	0.0212772	2.84862e-08	0.000553174	0.041	0.023			PCNA	0.203038	1.00073e-44	1.94332e-40	0.42	0.193			CYB561A3	0.223643	7.67724e-07	0.0149084	0.359	0.184
TMC7	0.021243	2.5569e-05	0.496524	0.042	0.045			LINC01436	0.202862	6.81058e-96	1.32255e-91	0.191	0.005			RP11-160E2.6	0.223585	2.9953e-06	0.0581657	0.25	0.088
AC113189.5	0.02121	8.04312e-05	1	0.032	0.033			TFAP2A	0.202814	2.58457e-103	5.01898e-99	0.303	0.047			CCDC184	0.223563	6.8984e-93	1.3396e-88	0.25	0.008
DDX19A	0.021188	0.0169688	1	0.12	0.167			PSME3	0.202677	1.88877e-51	3.66781e-47	0.492	0.205			AKAP7	0.223363	2.86097e-17	5.55572e-13	0.234	0.036
SORCS2	0.0211878	4.08588e-05	0.793437	0.047	0.05			CCNI	0.202645	3.9782e-17	7.72527e-13	0.931	0.811			ANKRD13D	0.223204	0.000380733	1	0.359	0.274
RPL28	0.0211708	0.378261	1	0.988	0.992			HNRNPDL	0.202633	1.1725e-18	2.27688e-14	0.88	0.706			DIS3L2	0.223172	4.75905e-07	0.00924161	0.328	0.143
ARMC5	0.0211092	0.000964662	1	0.069	0.081			BATF	0.20231	2.49439e-83	4.84385e-79	0.325	0.063			IFT140	0.223138	1.58378e-14	3.07553e-10	0.297	0.068
C8orf34	0.0211057	2.56895e-06	0.0498865	0.037	0.027			FEZ2	0.202262	1.17777e-37	2.28712e-33	0.597	0.323			SMIM7	0.222259	0.0112139	1	0.641	0.484
SLC27A1	0.0211033	0.0116395	1	0.098	0.134			SLC35B2	0.202231	1.29663e-57	2.51792e-53	0.474	0.196			B3GNT5	0.222224	7.02901e-06	0.136496	0.344	0.174
C6orf141	0.0210772	0.0153176	1	0.092	0.107			DAPP1	0.201954	2.29109e-117	4.44906e-113	0.266	0.021			TNRC6B	0.222077	0.00816609	1	0.609	0.475
SNTB2	0.021057	0.0255824	1	0.15	0.209			LTBP3	0.20186	1.86412e-31	3.61993e-27	0.633	0.376			CXCL16	0.221653	0.0064841	1	0.516	0.383
OVOL1	0.0210026	0.0309145	1	0.132	0.158			CLDN1	0.201832	2.19402e-49	4.26057e-45	0.388	0.157			LAMC2	0.221598	0.000726637	1	0.359	0.226
SLC22A15	0.0209725	1.30694e-06	0.0253796	0.038	0.03			SFN	0.201593	3.05655e-16	5.93552e-12	0.743	0.546			SNX24	0.221559	1.50781e-06	0.0292801	0.344	0.175
VPS53	0.0209275	0.0170805	1	0.127	0.177			GALNT6	0.201548	3.38719e-126	6.57758e-122	0.275	0.027			TTC21B	0.22133	1.3096e-15	2.54311e-11	0.25	0.047
MED31	0.0208952	0.0629446	1	0.205	0.28			OSTC	0.201513	1.9706e-26	3.8267e-22	0.72	0.488			SH3BGRL	0.221193	0.00297855	1	0.531	0.334
JPH1	0.0208918	1.26331e-05	0.245321	0.04	0.043			NMU	0.201508	1.64427e-91	3.19301e-87	0.186	0.004			LRRC27	0.221064	2.27289e-12	4.41373e-08	0.25	0.078
PTX3	0.0207734	8.40806e-06	0.163276	0.028	0.021			IER3IP1	0.201503	1.59926e-33	3.10561e-29	0.579	0.328			HAGH	0.221049	0.00394125	1	0.562	0.425
PLAGL1	0.0207299	0.00329964	1	0.052	0.065			OAS3	0.201379	1.03338e-68	2.00673e-64	0.331	0.093			CFAP65	0.220967	1.98906e-37	3.86255e-33	0.172	0.015
LAG3	0.0207066	4.41616e-06	0.0857575	0.043	0.037			GCLM	0.201281	5.40604e-49	1.0498e-44	0.4	0.144			TNFSF12	0.220906	3.93446e-09	7.64032e-05	0.328	0.108
POU3F1	0.0206621	4.0877e-08	0.00079379	0.029	0.016			GLRX3	0.201194	5.30285e-32	1.02976e-27	0.604	0.362			EIF4G3	0.220619	2.90752e-05	0.564611	0.391	0.241
NUDT7	0.0206261	0.000890613	1	0.062	0.08			ARHGAP5	0.201126	2.75288e-43	5.34582e-39	0.507	0.231			POGK	0.219753	2.56412e-05	0.497926	0.406	0.23
CTC-241N9.1	0.0205715	6.5366e-05	1	0.052	0.049			UBA1	0.201083	8.74495e-42	1.69818e-37	0.531	0.262			ARHGEF37	0.219628	1.65981e-13	3.22319e-09	0.297	0.069
PDE8A	0.0205645	0.0172996	1	0.106	0.149			TRIOBP	0.201081	1.03727e-42	2.01428e-38	0.512	0.259			UGCG	0.219547	0.0180723	1	0.594	0.487
PON1	0.020557	1.15957e-05	0.225178	0.039	0.035			ZYX	0.200864	4.12607e-53	8.01241e-49	0.467	0.183			ZC3H6	0.21949	1.60233e-05	0.311157	0.406	0.203
UBXN10-AS1	0.0205551	0.00140961	1	0.078	0.081			UBXN1	0.200835	7.67376e-21	1.49017e-16	0.842	0.656			HNRNPM	0.219474	0.018741	1	0.641	0.564
LINC00937	0.0205267	1.72292e-05	0.334574	0.05	0.04			LY96	0.2007	8.81017e-101	1.71085e-96	0.272	0.035			PCAT19	0.219427	6.83331e-67	1.32696e-62	0.094	0.003
ZNF493	0.0205184	0.0514589	1	0.15	0.201			SRA1	0.200683	2.06766e-40	4.01519e-36	0.539	0.272			SH3RF1	0.219361	0.00070403	1	0.453	0.279
SRSF6	0.0205034	0.1699	1	0.324	0.457			TXNL1	0.20068	2.36612e-31	4.59478e-27	0.613	0.341			THEM4	0.219331	1.56257e-05	0.303436	0.406	0.2
LIMCH1	0.0205028	0.245777	1	0.398	0.531			TDG	0.200392	2.83884e-53	5.51274e-49	0.485	0.207			SLC6A3	0.219323	9.65005e-17	1.87394e-12	0.25	0.03
RAB3GAP1	0.0204622	0.0600255	1	0.184	0.263			PTN	0.200374	5.01656e-62	9.74165e-58	0.163	0.027			PRKCE	0.219289	1.63119e-10	3.16761e-06	0.281	0.091
ST6GALNAC6	0.0204377	0.0387825	1	0.162	0.22			NPLOC4	0.200277	9.55236e-53	1.85497e-48	0.489	0.207			MED31	0.219222	9.60281e-05	1	0.375	0.24
CA13	0.0204213	0.00403507	1	0.08	0.094			KLHDC3	0.200261	5.38605e-50	1.04592e-45	0.509	0.218			ABHD14A	0.218818	0.000626137	1	0.469	0.287
TMEM88	0.0204162	3.05824e-05	0.593879	0.036	0.04			RUNX1	0.200235	5.50919e-26	1.06983e-21	0.701	0.461			ACSL3	0.218805	0.00106296	1	0.469	0.308
BAAT	0.0204011	6.01246e-07	0.0116756	0.017	0.008			PSMG2	0.19988	7.22479e-37	1.40298e-32	0.541	0.27			SUCLG1	0.21853	0.00397701	1	0.5	0.377
BAG3	0.0203223	0.218266	1	0.362	0.483			SSR1	0.199596	2.34825e-34	4.56007e-30	0.625	0.355			RPS27	0.217963	0.0297994	1	1	0.995
XRCC6	0.0203065	0.28856	1	0.524	0.652			PMEPA1	0.199398	6.56288e-26	1.27445e-21	0.585	0.361			HAGHL	0.217909	7.35817e-07	0.0142888	0.375	0.158
RP11-305L7.1	0.0203039	1.23146e-07	0.00239138	0.028	0.016			CD82	0.199296	8.69611e-43	1.6887e-38	0.496	0.25			LEPROTL1	0.217826	0.00521391	1	0.531	0.384
DLK2	0.0202932	2.75581e-07	0.0053515	0.035	0.021			MLLT4	0.199273	1.70327e-26	3.30758e-22	0.677	0.43			SMARCA4	0.217793	0.0110948	1	0.625	0.52
RP11-635O16.2	0.0202538	8.85868e-11	1.72027e-06	0.02	0.002			FOXA1	0.199237	3.28585e-107	6.38079e-103	0.299	0.037			TRNAU1AP	0.217605	0.0056635	1	0.531	0.395
PEX7	0.0201688	0.0160982	1	0.116	0.165			CHST15	0.199197	2.06865e-93	4.01711e-89	0.334	0.065			CDK10	0.217363	0.000423304	1	0.406	0.25
PRKCSH	0.0201688	0.242982	1	0.423	0.584			NUDCD2	0.199179	8.18711e-41	1.58985e-36	0.542	0.279			ACAP1	0.217307	7.02275e-17	1.36375e-12	0.234	0.037
SMIM10L2A	0.0201281	1.1668e-05	0.226581	0.043	0.037			SHARPIN	0.199121	4.22042e-34	8.19563e-30	0.577	0.327			ALOX15	0.217249	2.40806e-117	4.6762e-113	0.109	0.002
GLS2	0.0201147	5.85523e-06	0.113703	0.038	0.035			BAD	0.198761	7.43933e-27	1.44464e-22	0.722	0.484			LARS	0.217227	0.000822477	1	0.484	0.304
BCOR	0.0201118	0.0111909	1	0.094	0.131			SLC22A18AS	0.198691	1.4558e-95	2.82702e-91	0.286	0.046			CTSL	0.217177	0.00170081	1	0.469	0.304
SYT6	0.0201052	1.30333e-10	2.53094e-06	0.02	0.003			F11R	0.198629	5.81637e-25	1.12948e-20	0.727	0.486			PCDH17	0.217163	9.36561e-63	1.81871e-58	0.141	0.007
STX11	0.0200909	0.000297413	1	0.033	0.035			TRAM1	0.198612	3.10852e-17	6.03644e-13	0.822	0.641			TP53BP1	0.216534	1.55804e-06	0.0302555	0.281	0.153
NFIL3	0.020061	0.0231681	1	0.119	0.168			SUMF2	0.198611	3.81002e-33	7.39868e-29	0.604	0.321			SHFM1	0.216267	0.0909612	1	0.922	0.846
EDEM1	0.0200531	0.109353	1	0.235	0.335			C19orf60	0.198593	3.85938e-27	7.49454e-23	0.656	0.414			ATRAID	0.216251	0.0406658	1	0.766	0.714
FAM69B	0.0200476	0.00232539	1	0.067	0.084			HOXB7	0.198341	1.34577e-145	2.61336e-141	0.253	0.004			SKIV2L2	0.216178	4.64369e-06	0.0901758	0.312	0.164
BMP1	0.0200163	0.0695647	1	0.141	0.218			MYL6	0.198255	1.03526e-16	2.01038e-12	0.985	0.963			CDC5L	0.215974	0.00064783	1	0.484	0.294
CASD1	0.019983	0.0323677	1	0.126	0.181			PTPRA	0.198176	1.75377e-57	3.40564e-53	0.461	0.173			BCLAF1	0.215961	0.0109023	1	0.594	0.476
IRX1	0.0198836	2.96317e-05	0.575418	0.033	0.028			VPS41	0.19815	3.41668e-63	6.63485e-59	0.416	0.14			IQGAP2	0.215873	3.29209e-25	6.39291e-21	0.234	0.026
PPA2	0.0198515	0.233322	1	0.367	0.498			BAG1	0.197879	4.00186e-19	7.77121e-15	0.782	0.606			DDX46	0.215731	0.0253713	1	0.688	0.563
C1orf198	0.0198363	0.20875	1	0.276	0.425			RBP1	0.197773	6.31375e-64	1.22607e-59	0.211	0.048			IFT74	0.214982	3.33802e-11	6.48209e-07	0.312	0.082
ACOT2	0.019821	4.72598e-05	0.917737	0.04	0.043			POR	0.197516	2.84296e-35	5.52074e-31	0.509	0.257			VGLL4	0.214948	0.0015846	1	0.5	0.339
DLX4	0.0198093	4.3526e-05	0.845232	0.039	0.036			CELF1	0.197489	1.67609e-27	3.2548e-23	0.716	0.453			DSP	0.214856	0.0110399	1	0.484	0.315
NUDT12	0.019796	0.003127	1	0.075	0.09			MEST	0.197357	3.09591e-78	6.01195e-74	0.374	0.114			SPPL2A	0.214746	0.000408303	1	0.422	0.298
DMRT2	0.0197854	9.85796e-09	0.000191432	0.032	0.017			LMAN2	0.197256	2.57926e-22	5.00867e-18	0.764	0.541			UBXN4	0.214432	0.0372547	1	0.703	0.652
TMEM161B-AS1	0.0197382	0.0208507	1	0.103	0.146			PSMA5	0.197116	1.65733e-28	3.21837e-24	0.629	0.383			LLGL2	0.214375	0.0159242	1	0.594	0.494
KSR2	0.0197129	7.33518e-07	0.0142442	0.034	0.024			TWF1	0.197056	5.74819e-52	1.11624e-47	0.469	0.187			SCAMP3	0.214368	0.00184828	1	0.438	0.344
ABHD17C	0.0197002	0.137674	1	0.271	0.365			RPS21	0.196964	5.37647e-16	1.04406e-11	0.984	0.945			RBM47	0.214084	0.0308361	1	0.703	0.624
KRT4	0.0196696	0.00027461	1	0.048	0.04			PSMC3	0.196877	1.61198e-31	3.13031e-27	0.59	0.333			YIPF5	0.213864	0.000699187	1	0.516	0.297
BCLAF1	0.0196658	0.24609	1	0.412	0.546			NT5C3A	0.196871	2.0948e-51	4.06789e-47	0.44	0.177			MRPS6	0.213767	0.050776	1	0.734	0.55
43718	0.0196646	0.0679564	1	0.166	0.246			SMARCD2	0.196858	1.92532e-49	3.73877e-45	0.496	0.218			ASNA1	0.213746	0.00996647	1	0.594	0.462
PELI2	0.019627	0.00149575	1	0.056	0.066			LINC00665	0.196685	1.47839e-106	2.87088e-102	0.282	0.026			SCRN1	0.213674	0.00039712	1	0.422	0.252
KIF12	0.019623	0.000678235	1	0.048	0.053			MCM7	0.196667	1.54343e-62	2.99719e-58	0.37	0.124			NIPAL3	0.213195	2.48763e-05	0.483074	0.391	0.204
TWIST2	0.019619	2.61742e-07	0.00508277	0.022	0.008			GSDMD	0.196594	1.66658e-32	3.23632e-28	0.582	0.327			SMYD3	0.21309	4.98534e-05	0.968103	0.344	0.184
SCN1A	0.0195962	4.16923e-08	0.000809623	0.018	0.006			TLE1	0.19644	6.98377e-58	1.35618e-53	0.416	0.145			ZNF444	0.212927	0.000211341	1	0.469	0.263
PHYKPL	0.0195219	0.0616932	1	0.165	0.226			SFT2D2	0.196217	4.16412e-43	8.08631e-39	0.496	0.224			NHP2	0.212809	0.0426176	1	0.734	0.716
PLIN5	0.019471	0.000577558	1	0.057	0.058			RRP36	0.196139	2.71786e-80	5.27781e-76	0.384	0.109			FAM60A	0.212754	0.000562066	1	0.422	0.293
RNF146	0.0193832	0.072758	1	0.176	0.239			SSH3	0.196109	6.7017e-68	1.3014e-63	0.383	0.126			RP11-193M21.1	0.212707	8.41474e-161	1.63406e-156	0.156	0.002
POU2F3	0.0193737	0.000382142	1	0.045	0.047			CMSS1	0.195988	2.9742e-64	5.77561e-60	0.395	0.128			GOLPH3	0.212598	0.0147036	1	0.609	0.517
LINC00694	0.0193723	1.47748e-09	2.86911e-05	0.015	0.001			IFI35	0.195978	7.36653e-38	1.43051e-33	0.486	0.249			ETFB	0.212551	0.039748	1	0.766	0.652
RP11-254I22.3	0.0193574	1.86303e-05	0.361781	0.039	0.029			RAB2A	0.195846	5.53333e-20	1.07452e-15	0.809	0.612			MAPK9	0.212394	1.77196e-05	0.344096	0.406	0.197
ATP9B	0.019344	0.00603136	1	0.068	0.094			NAA20	0.195775	4.55836e-32	8.85188e-28	0.597	0.338			ZBTB18	0.212388	0.000253404	1	0.438	0.226
NDN	0.0193346	0.00316055	1	0.069	0.07			IL10RB	0.195688	1.86769e-44	3.62688e-40	0.528	0.25			WDTC1	0.212381	2.12212e-05	0.412095	0.359	0.208
RP11-108M9.4	0.0193226	0.0773187	1	0.175	0.246			IARS2	0.19544	8.26678e-41	1.60533e-36	0.514	0.246			HSPA1B	0.212251	0.0316637	1	0.578	0.402
TAOK3	0.0192708	0.186146	1	0.311	0.434			NRIP1	0.195311	7.07602e-58	1.37409e-53	0.391	0.144			C19orf25	0.211529	0.000346145	1	0.469	0.287
TCEAL2	0.019225	4.66255e-07	0.0090542	0.014	0.005			SERPINB6	0.195253	1.93519e-29	3.75794e-25	0.617	0.38			PYURF	0.211488	0.0189658	1	0.688	0.54
OTUD1	0.0192199	0.013123	1	0.077	0.113			GANAB	0.195245	2.74143e-42	5.32359e-38	0.521	0.25			EFCAB12	0.211422	6.1396e-141	1.19225e-136	0.203	0.003
STEAP4	0.0192108	0.444171	1	0.529	0.666			COL6A1	0.195178	1.77905e-61	3.45475e-57	0.223	0.059			RANGRF	0.211381	0.000161879	1	0.438	0.214
WWC3	0.0191947	0.10679	1	0.187	0.28			SLC39A11	0.194932	1.26837e-68	2.46305e-64	0.41	0.128			COX6C	0.211376	0.107901	1	0.969	0.9
RP11-727F15.9	0.0191859	0.00605169	1	0.069	0.074			PRAF2	0.194836	7.62448e-54	1.4806e-49	0.443	0.175			SGSM2	0.211312	1.14493e-05	0.222334	0.344	0.166
GLTPD2	0.0191753	4.07317e-10	7.90969e-06	0.02	0.004			CCDC34	0.194743	8.79745e-70	1.70838e-65	0.34	0.097			TPSB2	0.211205	0.000197301	1	0.281	0.131
43709	0.0191709	0.00632552	1	0.067	0.086			PCBP1	0.194721	3.92695e-19	7.62574e-15	0.871	0.696			GPR107	0.211149	2.6308e-05	0.510876	0.359	0.21
LINC01290	0.0191688	3.54426e-06	0.0688261	0.029	0.02			ZNFX1	0.194545	5.60967e-64	1.08934e-59	0.408	0.147			PXMP4	0.211079	0.00171551	1	0.422	0.233
RP3-393E18.2	0.0191478	5.9706e-08	0.00115943	0.025	0.013			MRPL37	0.194468	5.11841e-44	9.93944e-40	0.535	0.264			LRRC34	0.210989	7.1293e-24	1.38444e-19	0.188	0.037
CNTLN	0.0191313	0.000644191	1	0.05	0.061			PDIA3	0.194393	7.69566e-18	1.49442e-13	0.811	0.607			ASAH1	0.210942	0.0809291	1	0.844	0.784
DESI1	0.0191114	0.169508	1	0.296	0.399			CCNY	0.194212	2.92824e-46	5.68635e-42	0.494	0.225			COX5B	0.210877	0.076998	1	0.906	0.897
SLC43A1	0.0191041	5.94325e-05	1	0.05	0.05			FLOT1	0.19412	3.33797e-22	6.48199e-18	0.74	0.523			KIF22	0.210861	0.0227203	1	0.547	0.442
ANO5	0.0191038	4.87545e-07	0.00946763	0.025	0.013			C12orf45	0.194093	3.43817e-48	6.67658e-44	0.466	0.191			B3GNTL1	0.210674	4.05953e-16	7.88321e-12	0.219	0.059
MYO15B	0.0190671	0.00261658	1	0.065	0.074			RTN4	0.194088	7.4681e-18	1.45023e-13	0.859	0.691			TAF9	0.210612	0.0162141	1	0.594	0.462
COL12A1	0.0190608	0.000172465	1	0.039	0.038			PRMT1	0.194072	2.65601e-31	5.15771e-27	0.592	0.337			ADPRHL2	0.210432	0.000170059	1	0.359	0.24
USP34	0.0190532	0.179882	1	0.3	0.42			DCAF7	0.193997	1.37808e-37	2.6761e-33	0.572	0.303			NUS1	0.210329	1.85394e-05	0.360016	0.312	0.192
INAFM2	0.0190337	7.19643e-05	1	0.044	0.044			CCT8	0.193915	4.07323e-27	7.9098e-23	0.638	0.391			PTPN14	0.210166	2.18282e-05	0.423883	0.391	0.186
CLYBL	0.0190007	6.88746e-05	1	0.038	0.039			LTBP1	0.193856	2.64811e-118	5.14237e-114	0.212	0.007			OTUB1	0.210127	0.00398106	1	0.578	0.41
PRDM5	0.0189996	1.84681e-05	0.358632	0.037	0.03			HNRNPU	0.193649	2.15271e-19	4.18035e-15	0.841	0.63			KIF27	0.209978	5.73519e-16	1.11372e-11	0.219	0.049
DNAJC27	0.0189946	0.00147142	1	0.056	0.065			MRPS33	0.193534	4.61321e-25	8.95838e-21	0.722	0.475			HRAS	0.209487	0.00075539	1	0.484	0.299
OPHN1	0.0189871	0.00573402	1	0.069	0.09			CTA-293F17.1	0.193368	2.15103e-92	4.17708e-88	0.269	0.041			HRAT92	0.209234	3.19927e-24	6.21266e-20	0.25	0.029
RAPGEF6	0.0189688	0.011894	1	0.083	0.116			B4GALT2	0.193312	6.29218e-83	1.22188e-78	0.364	0.095			DCDC2B	0.209102	3.9075e-89	7.58797e-85	0.125	0.002
STARD13	0.01891	2.52336e-06	0.0490011	0.033	0.027			ST6GALNAC1	0.19325	3.68863e-39	7.16296e-35	0.479	0.224			PPP1R32	0.209098	1.74709e-48	3.39267e-44	0.188	0.011
PTAR1	0.0188954	0.0697379	1	0.175	0.246			WBSCR27	0.193176	6.00727e-76	1.16655e-71	0.336	0.078			AKAP14	0.20885	4.80712e-131	9.33494e-127	0.125	0.001
RP11-923I11.3	0.01886	5.00304e-08	0.000971541	0.022	0.008			UBE2T	0.193158	5.44588e-88	1.05754e-83	0.273	0.043			ATP6AP1	0.208211	0.00620857	1	0.562	0.418
CFTR	0.018852	0.0003764	1	0.039	0.037			SMARCC1	0.193154	6.43705e-50	1.25001e-45	0.458	0.182			TP73	0.208177	8.30436e-39	1.61262e-34	0.234	0.022
TMEM63B	0.0188254	0.217168	1	0.308	0.441			UQCRC1	0.192892	8.32995e-33	1.61759e-28	0.578	0.311			ASXL2	0.208168	2.58102e-05	0.501209	0.375	0.194
NUP35	0.0187905	0.00654436	1	0.077	0.101			LUZP1	0.192833	1.57878e-74	3.06583e-70	0.354	0.094			WRAP53	0.208155	1.13165e-20	2.19754e-16	0.234	0.041
PCAT1	0.0187696	0.000140415	1	0.042	0.042			TWISTNB	0.192758	4.40584e-47	8.5557e-43	0.44	0.171			FEZ2	0.208106	0.00872106	1	0.562	0.452
MAPT	0.0187685	2.9865e-05	0.579948	0.048	0.045			DYNLL2	0.192738	3.78561e-32	7.35128e-28	0.62	0.35			GSTM3	0.208057	2.12414e-05	0.412486	0.391	0.135
RP11-196G18.24	0.018767	0.00083768	1	0.059	0.061			RBBP4	0.19272	3.36818e-32	6.54068e-28	0.614	0.342			SLFN13	0.207936	9.14395e-05	1	0.297	0.2
BAZ2B	0.0187639	0.205574	1	0.304	0.416			VPS26B	0.192552	2.6744e-55	5.19341e-51	0.439	0.166			HNRNPA3	0.207676	0.0666786	1	0.859	0.768
RP11-677M14.3	0.0187636	6.07453e-06	0.117961	0.036	0.028			BIN1	0.192473	1.60791e-55	3.12239e-51	0.406	0.166			ARID1A	0.207583	0.00863294	1	0.562	0.444
ZNF430	0.0187152	0.0624239	1	0.145	0.197			PPP1R13L	0.192411	4.42579e-53	8.59444e-49	0.362	0.129			LRRC43	0.20741	5.61725e-135	1.09081e-130	0.172	0.002
PLEKHG4	0.0186821	0.00502535	1	0.08	0.1			SIPA1	0.192261	6.90073e-38	1.34005e-33	0.569	0.287			CYBA	0.207326	0.147482	1	0.922	0.791
TUSC1	0.0186445	0.0197801	1	0.106	0.141			MMD	0.192237	1.09589e-113	2.1281e-109	0.285	0.031			PIGT	0.207314	0.0117092	1	0.562	0.448
CACNA1A	0.0186267	1.46462e-06	0.0284414	0.031	0.017			IFNAR2	0.192209	5.74962e-41	1.11652e-36	0.515	0.232			PRDX1	0.207308	0.125827	1	0.891	0.849
ZMIZ1	0.0185659	0.0262946	1	0.106	0.153			IRF2BPL	0.192107	5.33097e-44	1.03522e-39	0.481	0.213			TMED1	0.207213	0.002186	1	0.5	0.338
SMARCD3	0.0185654	0.0643273	1	0.146	0.199			NEDD9	0.192049	2.18883e-25	4.25049e-21	0.539	0.296			MAP2K7	0.206918	0.00114843	1	0.469	0.299
ADGRG6	0.0185595	0.0254786	1	0.112	0.15			SIKE1	0.192032	1.82087e-55	3.53594e-51	0.434	0.163			MOCS2	0.206658	0.000252312	1	0.422	0.213
PBX1	0.018504	0.118858	1	0.183	0.221			CDC42SE1	0.191874	6.83589e-36	1.32746e-31	0.486	0.229			MARCKS	0.206438	0.0558202	1	0.469	0.293
SLC6A20	0.0184393	0.000309007	1	0.028	0.03			NUDT8	0.191842	7.76612e-45	1.5081e-40	0.458	0.214			RIC3	0.206143	2.74278e-07	0.00532621	0.266	0.056
CTH	0.018422	0.00102719	1	0.04	0.053			PTPN12	0.191825	1.3028e-27	2.52991e-23	0.669	0.398			CTSZ	0.205781	0.0409175	1	0.688	0.539
TAF9B	0.0183806	0.0037403	1	0.061	0.086			CLPTM1	0.191738	1.33268e-46	2.58792e-42	0.508	0.232			B3GALNT2	0.205719	7.79541e-08	0.00151379	0.281	0.106
PTGR2	0.0183246	0.00881989	1	0.083	0.103			MLF2	0.191711	7.02939e-23	1.36504e-18	0.701	0.503			ZNF652	0.205647	0.000568903	1	0.438	0.286
RP11-582J16.5	0.0182977	3.68677e-06	0.0715934	0.031	0.019			UBE2S	0.19164	2.85989e-31	5.55361e-27	0.483	0.271			DEK	0.205532	0.0834258	1	0.75	0.688
PIAS1	0.0182599	0.108833	1	0.198	0.284			PFN1	0.191428	2.6406e-12	5.12778e-08	0.95	0.872			SCUBE2	0.205523	1.72571e-15	3.35116e-11	0.281	0.034
LATS2	0.0182236	0.0344531	1	0.109	0.15			DUSP4	0.191345	4.07539e-70	7.914e-66	0.261	0.055			SERPINF1	0.205518	8.64418e-06	0.167861	0.188	0.065
SCUBE2	0.0181973	0.000431959	1	0.036	0.037			CYC1	0.191325	9.8368e-24	1.91021e-19	0.657	0.451			CYTH2	0.20537	0.00797765	1	0.547	0.415
RP3-395M20.8	0.0181594	0.00314412	1	0.064	0.076			CKAP4	0.191142	1.8442e-40	3.58125e-36	0.495	0.235			RGP1	0.205215	3.70252e-05	0.718992	0.375	0.195
HS6ST3	0.0181347	8.67425e-08	0.00168445	0.032	0.017			FAM102A	0.191055	1.96205e-57	3.8101e-53	0.423	0.155			CCDC124	0.205044	0.0116328	1	0.609	0.457
CCDC66	0.0180734	0.0849902	1	0.161	0.226			SRPX2	0.191011	2.45343e-123	4.76431e-119	0.244	0.015			RC3H1	0.204897	3.99516e-05	0.77582	0.328	0.183
SAMD5	0.0180711	3.15554e-06	0.0612775	0.023	0.012			HSPA1B	0.190674	3.47451e-22	6.74715e-18	0.534	0.285			MAP4K4	0.204707	0.000299689	1	0.375	0.218
ATF1	0.0180626	0.0715721	1	0.157	0.228			BAX	0.190283	3.7784e-26	7.33727e-22	0.646	0.392			CCDC107	0.204643	0.0158084	1	0.562	0.484
KLRB1	0.0180451	0.00214558	1	0.028	0.03			STARD3NL	0.190277	2.83815e-49	5.51141e-45	0.473	0.196			ZDHHC11B	0.204374	7.31277e-09	0.000142007	0.281	0.072
RP11-83A24.2	0.0180412	0.0578874	1	0.14	0.189			PRPF19	0.190231	2.01942e-54	3.92151e-50	0.439	0.164			FHDC1	0.204223	1.6889e-05	0.327967	0.266	0.153
NPC1	0.0180314	0.0881047	1	0.129	0.213			VEZT	0.190019	9.38641e-37	1.82275e-32	0.549	0.278			GAR1	0.20419	0.000336612	1	0.422	0.253
RP11-352M15.2	0.0180223	0.00432167	1	0.068	0.083			PLXNA1	0.189997	6.46686e-71	1.2558e-66	0.361	0.098			EXPH5	0.203903	0.00474893	1	0.438	0.324
DOCK10	0.0180013	0.000332593	1	0.035	0.038			PRPF40A	0.189947	1.35531e-30	2.63187e-26	0.63	0.372			SNX2	0.203885	0.000799291	1	0.422	0.266
CEBPA-AS1	0.0179908	1.08081e-06	0.0209882	0.027	0.017			ANGPTL4	0.189896	2.42819e-43	4.7153e-39	0.235	0.086			CCDC25	0.203805	0.00444503	1	0.5	0.362
ARAP2	0.0179881	0.0360276	1	0.112	0.153			PSMC2	0.189863	2.53322e-36	4.91926e-32	0.516	0.249			RPP38	0.203593	6.17982e-05	1	0.359	0.231
AP001626.1	0.0179575	1.42599e-05	0.276914	0.03	0.025			DDX46	0.189831	5.45945e-23	1.06017e-18	0.687	0.453			BAIAP3	0.203509	3.97836e-24	7.72558e-20	0.156	0.035
MAT2A	0.0179467	0.259206	1	0.352	0.492			RPL30	0.18974	7.23886e-21	1.40572e-16	0.995	0.987			LINC00998	0.203193	0.0335489	1	0.656	0.554
LSMEM1	0.0179435	0.00610275	1	0.07	0.082			GDI1	0.189686	1.38685e-59	2.69312e-55	0.422	0.144			CELF1	0.203149	0.0260537	1	0.625	0.577
ADHFE1	0.0179362	1.6667e-05	0.323657	0.033	0.029			MAPK13	0.18964	1.37545e-29	2.67099e-25	0.597	0.351			CYB5B	0.203076	0.00165821	1	0.406	0.286
RP11-804H8.6	0.0179209	3.22741e-06	0.062673	0.026	0.017			ARHGDIA	0.189565	2.42875e-23	4.71639e-19	0.733	0.498			NSRP1	0.202981	0.00774356	1	0.578	0.407
HP	0.017901	0.00398239	1	0.021	0.025			ECHS1	0.189445	2.22029e-23	4.31159e-19	0.667	0.443			CMIP	0.202873	0.00107764	1	0.406	0.297
CTC-573N18.1	0.0178997	3.60277e-07	0.00699621	0.019	0.007			TIMM50	0.189315	1.99047e-33	3.86529e-29	0.508	0.276			SIL1	0.2027	0.00944862	1	0.516	0.387
RP11-708J19.1	0.0178801	0.00252205	1	0.051	0.058			ALCAM	0.189245	1.08298e-21	2.10303e-17	0.618	0.414			DZIP1	0.202423	1.95326e-58	3.79303e-54	0.203	0.013
IKZF5	0.0178757	0.0136446	1	0.087	0.12			HNRNPA3	0.18921	5.45903e-17	1.06009e-12	0.857	0.69			C2orf70	0.202297	1.58065e-122	3.06945e-118	0.234	0.004
DUOX2	0.017847	3.35563e-06	0.0651629	0.028	0.015			G0S2	0.189204	1.45515e-27	2.82576e-23	0.373	0.178			GABARAP	0.202267	0.000125963	1	0.344	0.161
ARL17A	0.0178072	0.0164449	1	0.092	0.126			TNRC18	0.189017	1.68039e-43	3.26314e-39	0.462	0.199			ARL8A	0.20223	0.00399476	1	0.484	0.334
PI3	0.0178064	3.26815e-05	0.634643	0.015	0.008			PSME1	0.188954	3.89717e-16	7.56792e-12	0.844	0.679			DNAJA1	0.20163	0.0902429	1	0.781	0.705
LINC01504	0.0177682	0.00289414	1	0.056	0.064			CLNS1A	0.188713	3.94418e-30	7.65921e-26	0.613	0.361			TRIM13	0.20162	3.04364e-05	0.591045	0.359	0.176
TCP11L2	0.0177653	0.000445415	1	0.036	0.041			PTK2	0.18839	7.83276e-40	1.52104e-35	0.499	0.239			TM9SF2	0.201488	0.0107673	1	0.562	0.434
CTD-2017D11.1	0.017761	0.0298072	1	0.104	0.14			CSRP1	0.188376	1.055e-34	2.04871e-30	0.555	0.283			IGHA1	0.201362	0.131225	1	0.484	0.401
UBE3A	0.0177586	0.196228	1	0.294	0.404			PPP6R1	0.187901	3.79299e-66	7.36561e-62	0.396	0.138			CNOT6	0.201356	4.1248e-05	0.800995	0.359	0.2
GSTO2	0.0177381	0.182365	1	0.274	0.366			LMAN1	0.187794	3.65583e-26	7.09925e-22	0.611	0.364			WWTR1	0.2012	0.0155782	1	0.547	0.401
SCML1	0.0177089	0.0174317	1	0.064	0.088			DNAJC8	0.18779	5.38687e-29	1.04608e-24	0.611	0.354			GTF3C6	0.201171	0.0273033	1	0.641	0.507
SOWAHC	0.0176864	0.0926897	1	0.159	0.239			DKC1	0.18761	9.28976e-54	1.80398e-49	0.426	0.156			GLMP	0.200895	0.00105065	1	0.406	0.298
KLHL20	0.0176826	0.080579	1	0.135	0.211			MTHFD2	0.187479	6.21915e-61	1.2077e-56	0.377	0.127			SPOP	0.20081	0.00590393	1	0.531	0.389
DUSP2	0.0176711	0.117809	1	0.116	0.182			MYH14	0.187437	1.96905e-37	3.82369e-33	0.508	0.252			PROSC	0.200806	8.80847e-05	1	0.359	0.206
CAPRIN2	0.0174665	0.00168881	1	0.047	0.058			PHF20L1	0.187235	2.06902e-43	4.01784e-39	0.489	0.211			DDX24	0.200681	0.0361641	1	0.688	0.585
MIR181A2HG	0.0174339	0.000104458	1	0.029	0.03			CP	0.186928	2.16702e-15	4.20814e-11	0.453	0.322			PLPP1	0.200632	7.40734e-07	0.0143843	0.266	0.128
C1orf186	0.0174217	4.21488e-05	0.818488	0.021	0.019			ARID4B	0.18691	7.76251e-25	1.5074e-20	0.659	0.393			EIF4H	0.200453	0.0256291	1	0.672	0.575
MCEMP1	0.0174023	0.00146023	1	0.032	0.034			APOC1	0.186899	1.13232e-22	2.19885e-18	0.561	0.297			ITM2C	0.200314	0.00272867	1	0.5	0.307
ACADL	0.0173423	6.53657e-07	0.0126934	0.018	0.005			ELK3	0.186591	1.22145e-75	2.37194e-71	0.347	0.091			CMPK2	0.200176	2.26025e-06	0.0438917	0.281	0.109
GLIS3	0.0173391	0.138509	1	0.179	0.252			ZFAND3	0.186579	1.12466e-40	2.18397e-36	0.522	0.252			ADGRV1	0.200008	1.8944e-09	3.67874e-05	0.312	0.065
BCL6	0.0171343	0.215343	1	0.257	0.371			BIRC2	0.186527	9.41879e-51	1.82903e-46	0.441	0.173			LGALS8	0.199997	0.0024965	1	0.469	0.315
TBC1D24	0.0170696	0.0429891	1	0.092	0.142			BCR	0.186433	3.73954e-42	7.26181e-38	0.5	0.234			CCDC180	0.199928	1.08744e-26	2.1117e-22	0.172	0.022
NEAT1	0.0170355	0.673318	1	0.935	0.964			SYTL2	0.186368	8.94216e-77	1.73648e-72	0.323	0.079			MRPS9	0.199913	4.51931e-05	0.877606	0.375	0.184
CYP2D6	0.0169725	0.000125886	1	0.034	0.029			CACUL1	0.186288	2.52124e-43	4.896e-39	0.475	0.213			EMB	0.199865	0.00424875	1	0.469	0.33
C15orf59	0.0169265	1.79773e-09	3.49101e-05	0.022	0.006			POLR3K	0.186148	5.42834e-48	1.05413e-43	0.447	0.194			ALS2CR12	0.199858	1.29331e-132	2.51148e-128	0.172	0.003
LANCL1-AS1	0.0168802	2.28007e-07	0.00442767	0.013	0.003			BCL2L12	0.186144	1.75797e-53	3.4138e-49	0.442	0.181			PLXNA2	0.199833	8.03724e-05	1	0.297	0.132
RP11-298J20.3	0.0168296	8.5698e-05	1	0.024	0.02			CMAS	0.186132	5.72775e-53	1.11227e-48	0.43	0.16			MRPS18B	0.199799	0.0121569	1	0.516	0.443
TXNL4B	0.0168194	0.00712727	1	0.073	0.096			COX19	0.186043	1.13579e-48	2.2056e-44	0.451	0.179			MALAT1	0.199762	0.412671	1	1	0.987
SNX22	0.0168139	3.61398e-05	0.701799	0.017	0.012			HIST1H4C	0.185964	1.10062e-22	2.13729e-18	0.504	0.321			GSDMD	0.199586	0.0165071	1	0.578	0.447
MCC	0.0168116	0.000190168	1	0.031	0.031			NGFRAP1	0.185951	5.55811e-13	1.07933e-08	0.804	0.693			C20orf194	0.19958	1.78057e-08	0.000345769	0.281	0.096
RP11-480C16.1	0.016807	7.33092e-06	0.142359	0.028	0.018			PPT1	0.185831	2.42637e-40	4.71177e-36	0.493	0.221			LRP10	0.199577	0.0363756	1	0.688	0.586
PYGM	0.0167715	1.839e-05	0.357115	0.03	0.019			KIAA0101	0.185668	1.26592e-40	2.45828e-36	0.203	0.069			FBXW11	0.199455	0.000951254	1	0.438	0.266
FAS	0.0167685	0.0524155	1	0.121	0.156			FYTTD1	0.185652	1.74024e-61	3.37938e-57	0.392	0.13			C9orf142	0.199401	0.00933735	1	0.562	0.426
TOP1	0.0167561	0.481039	1	0.641	0.78			RAB18	0.185577	2.33349e-32	4.5314e-28	0.584	0.315			IAH1	0.199306	0.00884744	1	0.578	0.413
HERC1	0.016743	0.0379753	1	0.104	0.145			STK38	0.185497	3.80761e-71	7.394e-67	0.37	0.1			SCYL3	0.199221	1.59215e-07	0.00309181	0.266	0.105
TLCD2	0.016738	0.0497407	1	0.106	0.152			IGLC3	0.185478	1.64973e-28	3.2036e-24	0.344	0.115			HNRNPA2B1	0.198732	0.1032	1	0.922	0.883
LMO7DN	0.0165959	5.08256e-05	0.986982	0.034	0.026			ARCN1	0.185386	3.21231e-39	6.23799e-35	0.519	0.249			MTX1	0.198721	0.00913632	1	0.516	0.407
RASSF10	0.0165526	0.000365469	1	0.024	0.027			ATP6AP2	0.18536	6.187e-27	1.20145e-22	0.642	0.383			CFTR	0.198643	6.35626e-14	1.23432e-09	0.25	0.036
SYP	0.0165406	0.000370826	1	0.028	0.021			IGHG1	0.185341	5.21653e-30	1.013e-25	0.345	0.119			PIAS3	0.198501	0.000385111	1	0.422	0.234
AP1G1	0.0165376	0.135264	1	0.19	0.26			FAM104A	0.184946	8.7735e-55	1.70373e-50	0.435	0.163			CASC15	0.198476	1.74084e-17	3.38054e-13	0.25	0.04
SMARCA2	0.0165165	0.113718	1	0.159	0.218			PPFIA1	0.184783	1.92646e-50	3.74099e-46	0.43	0.168			SRFBP1	0.19842	3.9202e-07	0.00761264	0.297	0.117
DMRTA1	0.0165105	0.0206198	1	0.079	0.098			CCT4	0.184614	2.89074e-26	5.61353e-22	0.662	0.417			BORCS8	0.198416	0.000489136	1	0.438	0.243
PROX1	0.0165003	0.000152465	1	0.039	0.034			NUDCD3	0.184538	3.9795e-54	7.72778e-50	0.413	0.149			NHSL1	0.198226	2.26867e-08	0.000440552	0.25	0.067
TBC1D15	0.0164688	0.0788736	1	0.13	0.19			TSG101	0.184455	7.49852e-35	1.45614e-30	0.543	0.277			PPP1R36	0.198152	9.29211e-110	1.80444e-105	0.172	0.003
EIF4EBP3	0.0164493	3.70834e-05	0.720122	0.027	0.024			MYOF	0.184234	2.1179e-26	4.11275e-22	0.592	0.361			METRN	0.197787	0.00634461	1	0.422	0.358
AQP7	0.0164475	5.5782e-05	1	0.03	0.03			GATA2-AS1	0.184023	7.70905e-123	1.49702e-118	0.257	0.017			SLC31A1	0.197745	0.000178193	1	0.438	0.23
PCOLCE2	0.0164255	8.63142e-06	0.167614	0.025	0.014			EHBP1L1	0.183769	2.1352e-47	4.14635e-43	0.453	0.194			USP16	0.197582	0.0194462	1	0.578	0.477
UNC5B-AS1	0.016395	0.00058543	1	0.044	0.037			HYAL2	0.183754	2.90754e-53	5.64615e-49	0.443	0.178			ARSD	0.197374	0.0071888	1	0.594	0.379
CHD1	0.0163935	0.238277	1	0.284	0.383			GPC4	0.18366	1.69205e-37	3.2858e-33	0.469	0.223			HADH	0.197313	0.000814518	1	0.375	0.26
CITED1	0.0163644	2.00318e-06	0.0388997	0.015	0.006			ATL3	0.183499	2.33735e-45	4.53889e-41	0.469	0.19			DNAJC2	0.197238	0.00955674	1	0.578	0.389
GATA6-AS1	0.0163449	4.44802e-05	0.863761	0.021	0.016			ERAP2	0.183378	4.64443e-86	9.01901e-82	0.267	0.045			SECISBP2	0.196914	0.00540977	1	0.5	0.352
PRNP	0.0162695	0.215131	1	0.259	0.34			NAP1L4	0.183333	1.45216e-36	2.81996e-32	0.536	0.259			MUM1	0.196853	0.000782926	1	0.406	0.241
OPRD1	0.0162591	6.3745e-08	0.00123787	0.013	0.001			HLA-E	0.183104	1.63648e-14	3.17789e-10	0.825	0.683			PAQR8	0.196808	3.31662e-13	6.44054e-09	0.172	0.052
DCAF8	0.0162213	0.180107	1	0.201	0.304			UBXN6	0.182983	2.68475e-32	5.21352e-28	0.584	0.319			RPS6KA5	0.196631	5.46189e-06	0.106064	0.281	0.128
MAPK4	0.0161932	1.19885e-08	0.000232805	0.013	0.001			DERL1	0.182939	3.2947e-41	6.39798e-37	0.493	0.234			AIG1	0.19657	0.00429857	1	0.469	0.323
HAND1	0.0161909	5.89149e-09	0.000114407	0.022	0.007			RAB7A	0.182811	7.72057e-20	1.49926e-15	0.764	0.541			CCNDBP1	0.196545	0.00447558	1	0.453	0.335
ZNF563	0.0161621	0.000311219	1	0.029	0.031			PKN1	0.182806	1.33855e-42	2.59932e-38	0.477	0.199			PRR15	0.196418	2.9452e-12	5.71929e-08	0.141	0.042
CLCN3	0.0161352	0.127809	1	0.183	0.262			EBLN3	0.182672	9.4284e-34	1.8309e-29	0.552	0.27			CNTD1	0.196398	1.37729e-78	2.67456e-74	0.125	0.005
SHROOM3	0.0160991	0.263477	1	0.26	0.375			SRP72	0.182655	3.706e-28	7.19669e-24	0.596	0.346			STX8	0.196396	0.000338379	1	0.469	0.199
LUC7L3	0.0160373	0.454896	1	0.559	0.705			IDH3G	0.18264	5.38506e-36	1.04573e-31	0.528	0.258			CAMSAP2	0.196365	7.23308e-05	1	0.344	0.184
PDP2	0.0159662	0.0222939	1	0.074	0.096			CCDC109B	0.182631	5.29564e-77	1.02836e-72	0.321	0.076			TDRP	0.196295	4.56533e-05	0.886542	0.297	0.175
APRT	0.0159605	0.489331	1	0.753	0.844			GTPBP4	0.182598	1.91445e-40	3.71768e-36	0.452	0.205			DENND1B	0.196268	0.0023116	1	0.438	0.294
LRRC75A	0.0159196	0.0256919	1	0.057	0.077			TCF3	0.18258	1.00298e-79	1.9477e-75	0.342	0.081			MYL9	0.196122	0.0241543	1	0.516	0.329
LAMA1	0.0159124	2.84683e-07	0.00552827	0.013	0.004			DDR1	0.182564	2.24734e-26	4.3641e-22	0.644	0.398			TOR3A	0.196034	0.000313952	1	0.422	0.25
ATF7	0.0159099	0.188786	1	0.212	0.326			PRDX1	0.182438	1.50422e-11	2.92104e-07	0.916	0.79			TRIM32	0.195798	2.53335e-16	4.91952e-12	0.25	0.05
SLC25A38	0.0157721	0.0834568	1	0.127	0.186			NUDT22	0.182325	9.12349e-35	1.77169e-30	0.556	0.292			RAB6A	0.195688	0.00619847	1	0.406	0.355
RP11-10A14.4	0.0157356	1.31553e-06	0.0255463	0.024	0.015			TBL1XR1	0.182261	4.14682e-26	8.05271e-22	0.609	0.36			MFF	0.195625	0.0103431	1	0.562	0.419
ERCC5	0.0157216	0.0510676	1	0.101	0.138			KHSRP	0.182258	2.1291e-41	4.1345e-37	0.507	0.229			MYEF2	0.195434	5.40157e-06	0.104893	0.234	0.124
CRABP1	0.0156967	0.0087316	1	0.021	0.015			SUDS3	0.182202	2.86821e-41	5.56978e-37	0.494	0.221			C11orf63	0.195417	2.14432e-26	4.16406e-22	0.203	0.025
RP11-757F18.5	0.0156346	0.000835849	1	0.034	0.038			KCNK6	0.182185	2.18098e-39	4.23525e-35	0.386	0.176			NDUFB8	0.19514	0.0765179	1	0.828	0.692
MCOLN3	0.0155398	0.00187089	1	0.029	0.032			PARP9	0.182063	6.54534e-40	1.27104e-35	0.481	0.219			CYP27A1	0.195124	7.79124e-05	1	0.344	0.128
KCNH6	0.0155224	2.23711e-06	0.0434424	0.022	0.011			DLGAP4	0.181882	2.16349e-42	4.20127e-38	0.47	0.203			ID2	0.19511	0.0306866	1	0.406	0.313
CRY1	0.015512	0.0609609	1	0.097	0.139			GRHPR	0.181869	5.21823e-29	1.01333e-24	0.617	0.362			TTLL5	0.194674	6.60428e-08	0.00128249	0.281	0.106
WDFY3	0.0154837	0.0978554	1	0.134	0.18			CCT2	0.181757	2.92275e-28	5.67568e-24	0.55	0.313			THADA	0.194626	4.35637e-07	0.00845963	0.219	0.103
EIF4E3	0.0154823	0.0554926	1	0.116	0.154			COA5	0.181578	1.45492e-33	2.8253e-29	0.537	0.272			FOS	0.194603	0.307693	1	0.938	0.874
GALNT13	0.0154525	0.000273077	1	0.025	0.016			CDCA7L	0.181449	1.18589e-47	2.30288e-43	0.338	0.116			VWA3A	0.194382	2.6969e-106	5.23711e-102	0.141	0.003
CEP112	0.0154278	0.00768146	1	0.055	0.067			FLAD1	0.18143	1.20524e-58	2.34046e-54	0.408	0.135			UBN1	0.194316	0.00061369	1	0.422	0.264
DAAM2	0.0154248	0.0233589	1	0.084	0.112			ITPA	0.181202	1.99691e-34	3.87779e-30	0.537	0.281			SNRNP25	0.194247	0.0115507	1	0.562	0.422
AP000692.10	0.0153933	0.0263502	1	0.032	0.049			BAG6	0.181107	6.89723e-33	1.33937e-28	0.563	0.299			B4GALT3	0.194171	0.00265655	1	0.422	0.317
MYBPH	0.01536	0.00256765	1	0.039	0.034			FAM134C	0.181063	7.63407e-41	1.48246e-36	0.501	0.219			ZNF682	0.194142	6.12439e-07	0.011893	0.281	0.085
CNTROB	0.0153457	0.0226254	1	0.059	0.087			CDCP1	0.181056	1.64502e-95	3.19446e-91	0.291	0.041			AC007325.4	0.194129	6.01482e-06	0.116802	0.281	0.14
BRAF	0.0153407	0.131516	1	0.16	0.237			PDLIM7	0.180961	1.22442e-61	2.37771e-57	0.337	0.091			MAGED2	0.194074	0.00783542	1	0.5	0.335
SELV	0.0153029	2.09987e-07	0.00407774	0.023	0.009			FADD	0.180957	1.32548e-69	2.57395e-65	0.365	0.112			CCT7	0.193956	0.0214134	1	0.516	0.464
SERP2	0.0152821	3.72908e-05	0.72415	0.021	0.017			PIGC	0.180866	1.15699e-53	2.24676e-49	0.406	0.138			KIAA0907	0.19381	0.00133519	1	0.406	0.26
PCCA	0.0152777	0.0282569	1	0.08	0.111			GORASP2	0.180741	1.18963e-33	2.31014e-29	0.552	0.288			TCTEX1D1	0.193789	9.10358e-133	1.76782e-128	0.141	0.001
PRODH	0.0152757	4.47619e-05	0.869232	0.028	0.021			ATP6V1D	0.180719	8.66349e-31	1.68236e-26	0.575	0.309			TMTC2	0.19375	4.30328e-06	0.0835654	0.297	0.108
ERF	0.015249	0.163649	1	0.154	0.236			OPTN	0.180637	5.27686e-40	1.02471e-35	0.468	0.206			SSNA1	0.193681	0.0386478	1	0.688	0.588
EIF3J-AS1	0.0152243	0.061235	1	0.098	0.138			AIMP2	0.180563	6.3465e-55	1.23243e-50	0.372	0.123			PTPN12	0.193402	0.0288345	1	0.609	0.526
MR1	0.0152235	0.153038	1	0.166	0.242			SORD	0.180557	3.59701e-72	6.98504e-68	0.32	0.079			SDCBP	0.193103	0.0556452	1	0.672	0.589
CCDC102A	0.015154	0.0033352	1	0.047	0.061			PALLD	0.180437	9.12866e-73	1.77269e-68	0.27	0.062			STX2	0.193076	8.64095e-14	1.67799e-09	0.219	0.053
MAPRE3	0.0151409	0.0362285	1	0.079	0.107			NDUFS5	0.180348	7.14755e-14	1.38798e-09	0.946	0.864			NCS1	0.193039	7.10467e-17	1.37966e-12	0.203	0.053
EGOT	0.0151068	0.045449	1	0.06	0.074			APOD	0.180231	1.23695e-43	2.40204e-39	0.244	0.064			CEP350	0.193028	0.00367206	1	0.484	0.327
TNNT2	0.0150716	0.0354619	1	0.079	0.093			PRPF6	0.180228	6.68534e-33	1.29823e-28	0.542	0.286			APOE	0.192895	0.0604514	1	0.594	0.433
DCDC2	0.0149886	0.000426984	1	0.033	0.03			NADK	0.180221	5.36114e-48	1.04108e-43	0.454	0.201			HDAC4	0.192867	6.15024e-14	1.19431e-09	0.234	0.057
ZNF281	0.014988	0.391443	1	0.325	0.467			FMR1	0.180146	1.37196e-70	2.66421e-66	0.347	0.086			COBL	0.192839	3.16301e-05	0.614225	0.297	0.155
IRAK1BP1	0.0149819	0.00345842	1	0.051	0.056			NFKBIB	0.179863	3.63093e-41	7.0509e-37	0.403	0.15			HIST1H1C	0.192834	0.0440609	1	0.516	0.431
CHDH	0.0149389	0.00701236	1	0.054	0.061			WDR1	0.179781	3.75535e-26	7.29251e-22	0.631	0.375			USP8	0.19279	0.0144444	1	0.5	0.38
DNASE2	0.0149166	0.2514	1	0.257	0.37			SMIM14	0.179625	1.18786e-17	2.3067e-13	0.773	0.571			SEC61B	0.192752	0.0988675	1	0.906	0.865
CLN5	0.0149139	0.110946	1	0.135	0.196			PTGES3	0.179517	5.04912e-17	9.80489e-13	0.815	0.612			APOBEC4	0.192738	3.09186e-237	6.00408e-233	0.219	0
SLC6A14	0.0149124	0.341866	1	0.224	0.272			MROH6	0.179454	1.01354e-68	1.9682e-64	0.327	0.093			HINT2	0.19263	0.0539709	1	0.703	0.605
TGFBR2	0.0148656	0.274778	1	0.266	0.375			RARRES3	0.179452	3.02343e-10	5.87119e-06	0.72	0.629			DZANK1	0.192609	1.86868e-29	3.62879e-25	0.203	0.026
CTB-25B13.5	0.0148585	0.00147643	1	0.045	0.042			PLAC8	0.179326	2.71021e-48	5.26295e-44	0.241	0.056			TNPO3	0.192492	0.00040108	1	0.391	0.247
ASB3	0.0148476	0.0287789	1	0.069	0.099			RSRC1	0.179301	1.38866e-49	2.69663e-45	0.416	0.152			NAT14	0.192404	1.32078e-05	0.256483	0.281	0.174
SLC1A1	0.0148277	0.0208159	1	0.046	0.065			PPP2R5E	0.179261	1.25961e-26	2.44603e-22	0.622	0.36			TMEM220	0.192369	4.45605e-11	8.65321e-07	0.281	0.053
SGSM1	0.0148108	0.00117906	1	0.038	0.043			F3	0.179245	7.50266e-19	1.45694e-14	0.509	0.261			CCPG1	0.192235	0.00530422	1	0.469	0.332
MPDU1	0.0148084	0.170192	1	0.175	0.249			DVL1	0.179124	1.91108e-52	3.71113e-48	0.397	0.145			TSPAN12	0.192201	3.83106e-05	0.743954	0.312	0.157
CTB-50L17.14	0.0148035	0.000184016	1	0.026	0.022			MKRN1	0.179081	2.15066e-27	4.17637e-23	0.621	0.363			MEIG1	0.192199	1.88529e-51	3.66105e-47	0.156	0.014
SLC25A16	0.014795	0.135527	1	0.15	0.224			CAPZA2	0.178745	7.19318e-22	1.39684e-17	0.711	0.458			PMM1	0.192045	0.0113863	1	0.469	0.34
C12orf10	0.0147563	0.258807	1	0.269	0.377			TOR1AIP2	0.178589	3.45905e-25	6.71713e-21	0.628	0.359			NSUN7	0.191986	5.7154e-10	1.10987e-05	0.234	0.073
KIRREL	0.0147425	0.00119893	1	0.036	0.039			CNPY2	0.178528	1.40902e-17	2.73618e-13	0.802	0.611			TCIRG1	0.191966	0.00220935	1	0.391	0.287
CNR1	0.0146999	0.000185923	1	0.022	0.018			MBD2	0.178195	4.36285e-55	8.47221e-51	0.404	0.132			SERINC1	0.191936	0.00837072	1	0.484	0.353
XKR9	0.0146796	0.000804599	1	0.023	0.024			BBX	0.178174	5.7893e-30	1.12422e-25	0.535	0.273			PTMA	0.191888	0.0993255	1	1	0.991
RPL36AL	0.0146573	0.541237	1	0.894	0.951			ATP5D	0.178044	4.04084e-14	7.8469e-10	0.897	0.753			CFAP206	0.191876	2.42859e-110	4.71608e-106	0.203	0.003
NR1H3	0.014621	0.0430024	1	0.091	0.132			LSM10	0.177945	1.00799e-35	1.95742e-31	0.547	0.288			ADSS	0.191871	0.0125687	1	0.547	0.419
IL17RE	0.0146178	0.122215	1	0.113	0.17			UBE2C	0.177899	2.20426e-40	4.28045e-36	0.231	0.074			SCAI	0.19177	9.52003e-06	0.18487	0.281	0.126
SUCLG2	0.0145558	0.319989	1	0.309	0.438			PET100	0.177606	2.43512e-22	4.72875e-18	0.696	0.442			NACC2	0.191706	1.51409e-07	0.00294021	0.344	0.125
HAAO	0.0145276	6.89409e-06	0.133876	0.024	0.013			CDC26	0.177458	2.47259e-27	4.80152e-23	0.626	0.372			ATP5G2	0.191366	0.115717	1	0.938	0.926
F11	0.0145011	1.61771e-08	0.000314143	0.013	0.001			SNAP29	0.177431	3.98275e-47	7.73411e-43	0.437	0.183			RHPN2	0.191286	5.58004e-09	0.000108359	0.188	0.097
PTPN20	0.0144636	8.11532e-06	0.157591	0.021	0.013			MRPL27	0.177214	5.88558e-22	1.14292e-17	0.658	0.433			IFI16	0.190938	0.0278024	1	0.484	0.414
NHS	0.0144239	0.0174039	1	0.045	0.061			SNRNP70	0.177213	2.54716e-22	4.94634e-18	0.684	0.436			PIK3R1	0.190908	1.32824e-06	0.0257931	0.266	0.114
ACCS	0.0144109	0.00315164	1	0.051	0.057			NT5DC2	0.177189	1.16054e-42	2.25366e-38	0.447	0.19			XPA	0.190664	0.0001614	1	0.344	0.205
MAGI2	0.0143992	0.00118236	1	0.031	0.025			CYTH2	0.177083	1.39711e-30	2.71305e-26	0.547	0.297			GDE1	0.190007	0.0350559	1	0.625	0.507
CBX7	0.0143425	0.0552022	1	0.092	0.116			SURF1	0.17706	1.46332e-28	2.84162e-24	0.608	0.352			PTPRK	0.189842	0.00237144	1	0.438	0.274
COL4A5	0.0143378	0.000233436	1	0.019	0.012			GRAMD1A	0.176915	6.02426e-26	1.16985e-21	0.606	0.335			RBPJ	0.189717	0.0128284	1	0.516	0.401
KCNJ8	0.0143255	1.29166e-06	0.0250828	0.015	0.005			PSMF1	0.176861	4.44505e-29	8.63184e-25	0.568	0.323			CBX5	0.189682	0.00345521	1	0.453	0.294
CLCN5	0.0142842	0.0228175	1	0.067	0.086			MRPL24	0.176858	4.73161e-30	9.18831e-26	0.535	0.286			METAP2	0.189517	0.0583892	1	0.672	0.611
ACAA1	0.0142737	0.320864	1	0.287	0.418			PTPMT1	0.176781	1.93791e-34	3.76323e-30	0.523	0.268			THOC2	0.189504	0.0231024	1	0.578	0.462
TMEM2	0.0142592	0.20445	1	0.183	0.258			MRPS10	0.176587	1.93708e-44	3.76161e-40	0.453	0.188			RP4-539M6.14	0.18946	1.07853e-159	2.09439e-155	0.188	0.001
PNMA6A	0.0142501	0.000118425	1	0.023	0.019			YTHDF2	0.176571	8.16688e-24	1.58593e-19	0.663	0.419			MLLT10	0.189451	0.000205144	1	0.406	0.205
AXIN2	0.0142442	0.00138186	1	0.031	0.032			COPB2	0.176535	6.99461e-33	1.35828e-28	0.513	0.253			43715	0.189255	0.0586731	1	0.609	0.542
NUFIP2	0.0141733	0.412154	1	0.42	0.562			PRRG4	0.176382	1.05097e-37	2.04088e-33	0.462	0.217			TPPP	0.189182	1.34504e-12	2.61194e-08	0.25	0.051
NCOA2	0.014138	0.240444	1	0.205	0.297			ANKRD12	0.176269	2.32653e-22	4.5179e-18	0.617	0.36			SH3YL1	0.189115	0.0421189	1	0.625	0.549
RASGRP1	0.0141223	0.143047	1	0.099	0.152			EPHB4	0.176182	4.12708e-47	8.01437e-43	0.432	0.166			KIAA1429	0.189102	8.26855e-06	0.160567	0.297	0.153
LINC01220	0.0141175	3.20743e-05	0.62285	0.028	0.023			ORAI2	0.176082	1.17475e-74	2.28124e-70	0.348	0.088			HMGB2	0.189002	0.0360042	1	0.438	0.325
PRKCQ	0.0141122	2.59505e-06	0.0503933	0.019	0.01			FABP6	0.176047	7.15231e-75	1.38891e-70	0.243	0.024			PPIC	0.188974	0.0463923	1	0.594	0.497
PGPEP1	0.0140971	0.218526	1	0.187	0.275			PQLC1	0.176027	1.605e-61	3.11674e-57	0.371	0.117			FOCAD	0.18895	1.5629e-07	0.00303499	0.25	0.107
ARFGEF3	0.0140938	0.367318	1	0.301	0.425			NOTCH3	0.175873	1.41774e-60	2.75311e-56	0.383	0.121			ANKRD39	0.188834	0.000628255	1	0.422	0.25
RP11-16E12.2	0.0140844	9.50526e-05	1	0.028	0.019			TMEM219	0.17581	3.72187e-16	7.2275e-12	0.855	0.679			KIAA0319	0.188655	8.25411e-64	1.60287e-59	0.188	0.01
GPR27	0.0140474	8.08547e-06	0.157012	0.028	0.019			NR3C1	0.175805	7.38196e-37	1.4335e-32	0.446	0.189			HIGD1A	0.188654	0.00435686	1	0.422	0.297
PPARGC1A	0.0140173	2.21363e-05	0.429865	0.016	0.007			RPL36	0.175789	1.15785e-11	2.24843e-07	0.989	0.972			PDCD6IP	0.188573	0.00347588	1	0.406	0.3
RASGRF2	0.0140124	3.06083e-05	0.594382	0.032	0.024			PRSS8	0.175762	1.87275e-18	3.6367e-14	0.705	0.484			SLC6A9	0.188289	8.56941e-13	1.66409e-08	0.234	0.054
NOSTRIN	0.0139924	0.00396316	1	0.029	0.034			BLCAP	0.1757	1.45896e-43	2.83315e-39	0.438	0.18			FAM13A	0.188138	0.0253226	1	0.5	0.376
PTGFR	0.0139874	2.32134e-05	0.450781	0.019	0.012			ATP2A2	0.175674	1.46001e-21	2.83519e-17	0.683	0.436			DSG2	0.188133	0.0375604	1	0.562	0.401
HSF4	0.0139849	0.0745138	1	0.092	0.128			CTBP1	0.175635	3.56213e-33	6.91729e-29	0.546	0.271			ADAM9	0.18801	0.00684732	1	0.438	0.313
ARNTL	0.0139834	0.0513513	1	0.086	0.116			RNASEH1	0.175539	1.28147e-59	2.4885e-55	0.392	0.126			KCNRG	0.187972	8.15586e-79	1.58379e-74	0.141	0.006
PTCHD1	0.0138964	2.08251e-05	0.404403	0.014	0.006			RASSF4	0.175472	3.6188e-56	7.02734e-52	0.31	0.094			BAIAP2L1	0.187965	0.00966835	1	0.531	0.394
ASB11	0.0138736	4.27935e-05	0.831007	0.024	0.013			NDUFS3	0.17539	1.77143e-26	3.43995e-22	0.608	0.352			EXOSC6	0.187798	0.000197516	1	0.359	0.196
FAM132B	0.0138387	0.00553229	1	0.036	0.039			PPP4R2	0.175292	2.76922e-30	5.37755e-26	0.574	0.315			SCIN	0.187727	3.81875e-05	0.741562	0.203	0.132
TMEM159	0.0138359	0.412421	1	0.399	0.533			STIP1	0.1751	6.51719e-43	1.26557e-38	0.432	0.171			IP6K1	0.187727	8.84542e-06	0.171769	0.312	0.147
PCM1	0.0138203	0.371068	1	0.342	0.456			SYAP1	0.175075	9.98433e-28	1.93886e-23	0.595	0.331			TC2N	0.187679	0.0232661	1	0.547	0.396
ACE	0.0138169	0.0128109	1	0.055	0.059			C11orf24	0.174942	9.6982e-68	1.88329e-63	0.336	0.097			OBSL1	0.187583	2.64682e-05	0.513986	0.328	0.148
MLH3	0.0138004	0.0966206	1	0.097	0.143			YDJC	0.174852	1.98567e-45	3.85597e-41	0.436	0.179			HNRNPC	0.187373	0.0937133	1	0.891	0.804
ZRANB2	0.0137973	0.36391	1	0.332	0.454			TADA3	0.174824	1.25195e-41	2.43116e-37	0.469	0.196			PLEKHA3	0.187256	0.00141239	1	0.438	0.281
IBA57	0.0137814	0.0283614	1	0.057	0.076			ATHL1	0.174763	1.0049e-49	1.95142e-45	0.326	0.091			FAM193B	0.187128	5.38075e-06	0.104489	0.312	0.128
CATSPERG	0.0137803	0.00218641	1	0.038	0.038			CCDC64B	0.174616	2.32806e-31	4.52086e-27	0.486	0.246			UBE2G1	0.187039	0.000552985	1	0.391	0.211
RP3-333H23.8	0.0137597	7.31576e-06	0.142065	0.023	0.013			MAGED2	0.174552	2.67196e-33	5.18869e-29	0.472	0.214			OTUD4	0.187031	8.27218e-05	1	0.328	0.186
VDR	0.0137253	0.179676	1	0.159	0.226			STRAP	0.174551	1.07411e-25	2.08581e-21	0.596	0.36			TMEM254	0.186959	6.11682e-07	0.0118783	0.281	0.119
FAM50B	0.0136744	0.0962287	1	0.106	0.146			BCAP29	0.174366	3.90145e-53	7.57623e-49	0.365	0.103			TCTN2	0.186741	1.12454e-14	2.18374e-10	0.219	0.042
C1orf115	0.0136482	0.00297605	1	0.038	0.042			ATP1B3	0.174357	6.65853e-31	1.29302e-26	0.523	0.268			CHTOP	0.186721	0.0161355	1	0.531	0.421
COG8	0.0135996	0.0549403	1	0.09	0.127			ISCA2	0.1743	1.83319e-31	3.55987e-27	0.564	0.302			AES	0.186562	0.0946287	1	0.781	0.735
AR	0.0135878	0.01294	1	0.043	0.043			SEC14L1	0.174245	7.51475e-58	1.45929e-53	0.361	0.111			MYLIP	0.186462	0.0329622	1	0.516	0.442
DDB2	0.0135777	0.16998	1	0.143	0.197			TCTEX1D2	0.174237	3.01427e-53	5.85341e-49	0.38	0.121			YIPF6	0.186433	0.0110582	1	0.531	0.395
LINC00964	0.0135735	2.30159e-05	0.446946	0.024	0.017			TRMT6	0.173961	6.48832e-62	1.25997e-57	0.373	0.114			SMG7	0.186426	0.000888548	1	0.375	0.249
STAM	0.013542	0.121751	1	0.112	0.186			CPE	0.173841	1.21612e-50	2.36159e-46	0.269	0.104			APITD1	0.186375	0.00103519	1	0.312	0.175
PRDM16	0.0135329	0.0981408	1	0.104	0.133			KIAA2013	0.173712	8.17005e-44	1.58654e-39	0.453	0.188			HADHA	0.186368	0.0107782	1	0.531	0.398
NUAK2	0.0134911	0.147464	1	0.12	0.178			MAP7D1	0.173692	2.6507e-30	5.14739e-26	0.533	0.271			SLC2A10	0.186343	1.85529e-11	3.60279e-07	0.234	0.058
RP11-437B10.1	0.0134389	0.0242851	1	0.051	0.068			SF3B4	0.173516	6.13883e-35	1.1921e-30	0.476	0.212			DUT	0.186338	0.0514733	1	0.625	0.517
TTYH2	0.0134115	0.000847145	1	0.031	0.029			CSNK1G2	0.173452	1.19559e-51	2.32172e-47	0.415	0.146			TRIM41	0.186312	5.75131e-06	0.111685	0.375	0.137
KLB	0.0133887	1.51707e-05	0.2946	0.014	0.007			UBE2Z	0.173421	1.91444e-36	3.71765e-32	0.505	0.255			PSMB10	0.18607	1.82305e-06	0.0354018	0.297	0.117
REV1	0.0133575	0.263274	1	0.214	0.32			RPS16	0.173409	5.71065e-13	1.10895e-08	0.997	0.994			ANKRD12	0.185916	0.0409202	1	0.609	0.481
OBSL1	0.0133165	0.135741	1	0.127	0.174			BRD9	0.173387	8.43545e-47	1.63808e-42	0.406	0.14			RABGAP1L	0.185863	0.0220823	1	0.516	0.366
SGF29	0.0132688	0.0737065	1	0.091	0.136			CNDP2	0.17338	1.59753e-28	3.10223e-24	0.55	0.29			CENPM	0.18573	7.16592e-09	0.000139155	0.172	0.074
CTD-2269F5.1	0.0132323	2.52024e-06	0.0489405	0.019	0.008			AP1S1	0.173336	2.50885e-20	4.87193e-16	0.698	0.458			C7orf55	0.185666	0.00384936	1	0.438	0.27
CEMIP	0.0132189	0.0204699	1	0.043	0.05			NRBP1	0.173281	1.5721e-41	3.05286e-37	0.469	0.198			RALGDS	0.185457	0.00317581	1	0.453	0.279
CLMP	0.0132052	4.21559e-05	0.818625	0.015	0.008			WDR45	0.173078	6.87281e-39	1.33463e-34	0.477	0.212			CNBD2	0.185411	8.03094e-11	1.55953e-06	0.234	0.069
MT1M	0.0131763	0.00900145	1	0.046	0.045			WDR66	0.173028	2.21881e-71	4.3087e-67	0.232	0.036			PHKB	0.185079	0.00463181	1	0.422	0.302
GGT2	0.013152	7.85637e-05	1	0.021	0.015			HRAS	0.173009	1.3053e-44	2.53476e-40	0.436	0.178			JADE1	0.185069	0.000146082	1	0.297	0.156
EVPLL	0.013119	0.000514881	1	0.024	0.023			PSMB1	0.172986	1.88755e-13	3.66543e-09	0.789	0.642			TNFAIP8	0.18504	0.000114415	1	0.297	0.149
INSIG1	0.0130991	0.298471	1	0.174	0.258			CHL1	0.172943	2.57802e-56	5.00626e-52	0.315	0.087			C3orf67	0.184955	1.06333e-28	2.06488e-24	0.172	0.02
USP51	0.0130975	0.00156309	1	0.024	0.022			EMC10	0.172813	2.0753e-22	4.03003e-18	0.682	0.444			BLZF1	0.184864	6.87304e-05	1	0.312	0.165
FBXW4	0.013093	0.268897	1	0.219	0.314			DHX36	0.172799	2.96819e-24	5.76393e-20	0.642	0.383			MOSPD3	0.184857	0.00876942	1	0.5	0.354
ABHD4	0.0130767	0.0643923	1	0.081	0.116			COMMD7	0.172733	2.58499e-32	5.01978e-28	0.473	0.239			PTPRS	0.184455	2.00054e-05	0.388486	0.297	0.127
IRF8	0.0130765	0.00233236	1	0.02	0.025			NOSIP	0.1727	3.10885e-29	6.03707e-25	0.528	0.287			LRRCC1	0.184262	1.9709e-05	0.382728	0.281	0.133
ADCY9	0.0130646	0.100212	1	0.098	0.138			FUNDC2	0.172631	4.89079e-27	9.49743e-23	0.586	0.339			CPAMD8	0.184115	2.30072e-06	0.0446778	0.281	0.077
RP11-367G6.3	0.0130565	6.05103e-06	0.117505	0.018	0.009			CDK4	0.172422	1.02776e-25	1.99581e-21	0.605	0.381			PSME4	0.183989	0.00112993	1	0.328	0.246
WWP2	0.0130478	0.13168	1	0.119	0.169			GPR87	0.172284	6.41739e-108	1.24619e-103	0.197	0.004			RNF32	0.183986	1.06005e-16	2.05851e-12	0.203	0.041
MACROD1	0.0130432	0.326271	1	0.269	0.38			TM2D1	0.172259	7.14032e-33	1.38658e-28	0.533	0.271			LMLN	0.1839	3.71685e-07	0.00721776	0.281	0.106
USP16	0.0130413	0.440271	1	0.404	0.556			MSRB2	0.172226	2.17626e-26	4.22608e-22	0.6	0.336			NDUFB9	0.183853	0.123523	1	0.844	0.762
MIR497HG	0.0129824	2.39438e-05	0.464965	0.015	0.006			SMCHD1	0.17217	6.82484e-60	1.32532e-55	0.354	0.1			GALC	0.183572	1.8048e-07	0.00350474	0.25	0.104
HS3ST3B1	0.0129815	0.000273972	1	0.021	0.017			KLHL5	0.172143	1.70609e-87	3.31306e-83	0.29	0.044			SNRNP35	0.183384	0.000125846	1	0.312	0.18
ZNF462	0.0129775	0.206947	1	0.154	0.22			RAD23B	0.171872	1.81128e-20	3.51733e-16	0.7	0.469			VPS4B	0.183384	0.00172046	1	0.469	0.269
SNAI1	0.0129697	0.00417061	1	0.039	0.042			TMEM126A	0.17186	1.38592e-34	2.69131e-30	0.512	0.251			BZRAP1	0.183356	4.04742e-13	7.85968e-09	0.219	0.047
EIF4A1	0.0129067	0.507847	1	0.494	0.641			CCL3	0.171851	7.38675e-45	1.43443e-40	0.331	0.1			TPSAB1	0.18329	1.40716e-06	0.0273257	0.141	0.033
CTD-2540F13.2	0.0128998	0.0634614	1	0.082	0.092			UHMK1	0.171767	3.26314e-31	6.3367e-27	0.533	0.268			CCT5	0.18329	0.0511128	1	0.547	0.471
RBMXL1	0.0128569	0.141379	1	0.107	0.166			UQCRQ	0.171719	2.59652e-12	5.04218e-08	0.949	0.877			DPYSL2	0.183153	0.0400927	1	0.562	0.464
GGT6	0.0128439	0.0836837	1	0.066	0.092			C9orf3	0.171711	1.60819e-27	3.12294e-23	0.508	0.271			ISG20	0.182974	0.0423747	1	0.578	0.447
FAM215B	0.0128338	0.0694593	1	0.069	0.094			LINC00511	0.171602	5.98009e-68	1.16127e-63	0.318	0.085			C2orf74	0.182856	3.92006e-05	0.761237	0.328	0.157
EP300	0.0127956	0.251121	1	0.193	0.275			PQLC3	0.171493	3.43121e-49	6.66307e-45	0.383	0.136			SP110	0.182782	1.20858e-05	0.234693	0.312	0.131
RP11-245J9.6	0.0127793	0.000201961	1	0.028	0.022			KRT80	0.171349	9.51531e-89	1.84778e-84	0.285	0.048			HMGN2	0.182649	0.158969	1	0.859	0.8
CYGB	0.0127725	7.91628e-05	1	0.018	0.011			NUP62	0.171284	3.60556e-53	7.00164e-49	0.398	0.142			TNNT2	0.182645	3.44978e-07	0.00669913	0.266	0.084
SNAPC2	0.0127669	0.167777	1	0.149	0.221			WFDC3	0.171085	1.49047e-33	2.89435e-29	0.356	0.148			BDP1	0.182548	0.00974407	1	0.438	0.319
CLUL1	0.0127664	0.00091133	1	0.021	0.021			DSC2	0.171055	1.8413e-79	3.57562e-75	0.265	0.05			GPSM2	0.182325	1.60215e-06	0.0311121	0.297	0.111
RBM26	0.0127606	0.344418	1	0.279	0.387			PLIN2	0.170991	3.02221e-25	5.86883e-21	0.404	0.18			SYTL3	0.182227	1.77136e-07	0.0034398	0.25	0.09
WNT5A	0.0127431	0.0571707	1	0.065	0.095			FAM210B	0.170904	9.1434e-29	1.77556e-24	0.517	0.272			PBX4	0.182147	5.9344e-17	1.1524e-12	0.188	0.035
KLHL15	0.0127367	0.0460086	1	0.071	0.087			ECI1	0.170784	4.42277e-35	8.58857e-31	0.507	0.264			GALNT11	0.182108	0.011727	1	0.484	0.348
MLEC	0.012726	0.499276	1	0.496	0.632			TRAF7	0.170612	7.05991e-48	1.37096e-43	0.426	0.167			CYB5R3	0.182066	0.0276522	1	0.609	0.463
METTL12	0.0127242	0.256094	1	0.18	0.255			NUTF2	0.170558	6.44157e-31	1.25089e-26	0.518	0.267			TMBIM4	0.181983	0.0747975	1	0.734	0.638
SLC5A2	0.0127161	2.25551e-05	0.437998	0.018	0.012			MRPL28	0.170494	1.59624e-33	3.09974e-29	0.497	0.245			RBMS1	0.181971	0.0368903	1	0.594	0.503
FBXO8	0.0127048	0.103073	1	0.105	0.14			B4GALT5	0.170402	2.28607e-28	4.43932e-24	0.523	0.288			MTDH	0.18185	0.106085	1	0.828	0.746
ARHGAP36	0.0126964	9.10077e-05	1	0.008	0.001			SLC44A4	0.170387	3.41304e-26	6.62779e-22	0.564	0.302			C16orf71	0.18183	4.08861e-69	7.93967e-65	0.188	0.007
ARHGAP26	0.0126893	0.168552	1	0.136	0.189			FAM120AOS	0.170366	1.36214e-34	2.64513e-30	0.503	0.235			TSPAN3	0.18177	0.0971758	1	0.844	0.707
RP11-59D5__B.2	0.0126484	0.000254303	1	0.021	0.017			PPP1R18	0.170332	6.14165e-80	1.19265e-75	0.303	0.055			EPHX2	0.181687	2.47387e-06	0.0480401	0.266	0.098
LAMA4	0.0125914	0.00372047	1	0.034	0.036			INF2	0.170051	2.811e-53	5.45868e-49	0.386	0.126			RMND5A	0.181566	0.000115564	1	0.281	0.173
MST1	0.0125786	0.0111	1	0.041	0.048			GCA	0.169955	2.26258e-55	4.39371e-51	0.353	0.106			CIDEB	0.18156	3.69541e-25	7.17612e-21	0.172	0.021
RP11-63E9.1	0.0125753	1.50917e-05	0.293065	0.018	0.009			DNAJC9	0.169864	7.46429e-54	1.44949e-49	0.363	0.121			PVRL4	0.181525	0.0394507	1	0.547	0.413
RP11-352D13.6	0.0125151	5.76877e-07	0.0112024	0.013	0.003			NFE2L3	0.169827	7.38631e-67	1.43435e-62	0.277	0.075			NDUFV3	0.181446	0.0209669	1	0.5	0.429
TDRD10	0.012478	0.00245476	1	0.026	0.026			FKBP5	0.169598	8.32853e-98	1.61732e-93	0.253	0.029			ADGRE5	0.181363	0.0127202	1	0.438	0.325
TRMO	0.0124443	0.0404313	1	0.063	0.084			JAK1	0.169457	2.94323e-29	5.71546e-25	0.545	0.293			MRPL50	0.181219	0.00537837	1	0.422	0.308
ARL17B	0.0124392	0.00743663	1	0.035	0.042			WARS	0.169366	4.3328e-33	8.41386e-29	0.4	0.184			SCAMP1	0.18116	0.000284733	1	0.328	0.205
GNAL	0.0124375	0.000362253	1	0.023	0.015			MARK2	0.169202	1.40682e-39	2.7319e-35	0.453	0.199			IGF1R	0.181098	0.000198871	1	0.25	0.19
MAN2C1	0.0123813	0.184561	1	0.133	0.189			SNX8	0.169197	1.81059e-72	3.51599e-68	0.32	0.072			RAB5B	0.180713	0.0147286	1	0.469	0.362
TRMT11	0.0123736	0.0797337	1	0.063	0.093			MRPL9	0.169004	5.0464e-28	9.79961e-24	0.544	0.295			ALMS1	0.180696	1.14699e-14	2.22734e-10	0.234	0.053
TMEM168	0.012347	0.123036	1	0.095	0.135			PLXNA3	0.168919	1.49059e-50	2.89457e-46	0.382	0.134			RAD23A	0.18069	0.0808063	1	0.719	0.66
TRPM7	0.0123238	0.146546	1	0.108	0.161			PTGES2	0.16891	1.9272e-40	3.74244e-36	0.456	0.196			MPHOSPH8	0.18053	0.054857	1	0.578	0.537
MTERF2	0.0123169	0.0510308	1	0.063	0.089			SFT2D1	0.168851	9.74503e-21	1.89239e-16	0.7	0.467			ERICH6-AS1	0.180524	6.54486e-17	1.27095e-12	0.156	0.044
DLEU1	0.0123094	0.0518679	1	0.052	0.08			METRNL	0.168497	7.48258e-48	1.45304e-43	0.384	0.141			ABLIM1	0.180478	0.00998088	1	0.438	0.307
MBNL3	0.0123074	0.0123299	1	0.041	0.052			SEPN1	0.168413	1.2915e-44	2.50797e-40	0.442	0.178			CLPTM1L	0.180363	0.0604256	1	0.625	0.583
ADAMTS9	0.0122966	0.0336575	1	0.038	0.052			WBSCR22	0.168316	1.82102e-18	3.53624e-14	0.726	0.486			PRPF3	0.180361	0.000247469	1	0.375	0.187
KAZALD1	0.0122798	0.0242481	1	0.054	0.067			DAG1	0.168224	5.52042e-49	1.07201e-44	0.392	0.139			UNC119B	0.180331	7.97778e-09	0.000154921	0.25	0.092
CENPT	0.0122562	0.103091	1	0.09	0.128			ANKIB1	0.168222	4.88324e-48	9.48276e-44	0.406	0.153			MIR4458HG	0.180285	0.00265073	1	0.391	0.203
RGAG4	0.0122528	0.000651238	1	0.026	0.02			VAPA	0.168183	1.72599e-13	3.3517e-09	0.877	0.715			SREK1IP1	0.180215	0.0205826	1	0.531	0.42
RP11-497H16.9	0.0122515	0.000453082	1	0.02	0.019			GON4L	0.168133	1.32168e-32	2.56657e-28	0.504	0.235			RABIF	0.180214	0.00533769	1	0.469	0.313
CNTN1	0.0121962	2.46379e-06	0.0478443	0.015	0.006			PRR15L	0.168071	3.23415e-29	6.2804e-25	0.427	0.228			TBC1D2	0.179999	0.00022934	1	0.359	0.152
ADPRM	0.0121891	0.0174166	1	0.041	0.053			EIF2AK2	0.167997	6.10342e-31	1.18522e-26	0.475	0.227			SLC25A14	0.179895	1.01125e-08	0.000196375	0.266	0.088
ATP1B2	0.0121679	4.45986e-06	0.086606	0.015	0.004			HDAC7	0.167799	8.41153e-31	1.63344e-26	0.489	0.239			ZNF33B	0.179671	0.000101157	1	0.328	0.165
RNLS	0.012133	0.00373125	1	0.036	0.039			EPHB2	0.167772	2.81393e-103	5.46436e-99	0.234	0.019			USP47	0.179655	0.00348248	1	0.406	0.287
CADPS2	0.0121261	0.275996	1	0.198	0.279			RTFDC1	0.167761	1.34698e-29	2.61569e-25	0.524	0.27			TSNAX	0.179607	0.00554453	1	0.5	0.303
LINC00922	0.0121233	0.0306469	1	0.041	0.036			DDX42	0.167724	1.06869e-28	2.07528e-24	0.548	0.301			NHLRC4	0.17945	1.98723e-129	3.85901e-125	0.156	0.001
ANKRD42	0.012085	0.117424	1	0.104	0.146			TAF15	0.167709	4.92142e-31	9.5569e-27	0.517	0.256			NXN	0.179112	0.00124027	1	0.391	0.221
SLC35F3	0.0120622	0.000282531	1	0.02	0.014			CHST12	0.167552	3.02521e-42	5.87466e-38	0.409	0.155			GGT6	0.178999	1.42929e-06	0.0277553	0.281	0.077
SNHG23	0.0120592	0.0236241	1	0.042	0.043			PHACTR4	0.167531	4.47266e-34	8.68545e-30	0.5	0.245			GLG1	0.178979	0.00722565	1	0.484	0.344
LINC00891	0.0120556	0.0198054	1	0.026	0.037			INPP4B	0.167368	2.05523e-105	3.99106e-101	0.209	0.01			EPB41L4B	0.178915	3.00942e-07	0.00584399	0.266	0.119
ZCCHC24	0.0120495	0.0423496	1	0.064	0.083			FBLIM1	0.16735	7.93285e-59	1.54048e-54	0.348	0.105			RALGAPA1	0.178651	0.00069863	1	0.328	0.206
EYS	0.0120256	7.42681e-06	0.144221	0.015	0.006			RAB1B	0.167343	2.58261e-31	5.01518e-27	0.53	0.266			LINC00869	0.178482	1.34344e-07	0.00260883	0.312	0.076
SEMA4G	0.0120145	0.00590875	1	0.038	0.045			TMEM184A	0.167329	1.3704e-53	2.66118e-49	0.361	0.111			TYROBP	0.178372	0.0232008	1	0.453	0.25
SQRDL	0.0119957	0.424276	1	0.313	0.446			SUN2	0.167309	6.64223e-50	1.28985e-45	0.363	0.127			STAM2	0.178309	7.75442e-05	1	0.312	0.157
EPHX1	0.0119951	0.598505	1	0.521	0.613			BRIX1	0.167308	4.13436e-37	8.02852e-33	0.435	0.19			VRK3	0.178093	0.000339746	1	0.391	0.2
HIGD1A	0.0119837	0.364905	1	0.241	0.359			BOP1	0.167302	1.00128e-63	1.94439e-59	0.308	0.082			DAP	0.177783	0.0538186	1	0.594	0.527
PCGF1	0.0119821	0.198087	1	0.124	0.198			PIAS3	0.167269	2.02615e-51	3.93459e-47	0.363	0.121			FAM89A	0.177587	1.55938e-05	0.302815	0.281	0.137
SLC19A3	0.011976	7.68177e-06	0.149172	0.011	0.004			EIF3I	0.167267	8.17865e-16	1.58821e-11	0.752	0.539			CFAP97	0.177425	0.00520955	1	0.484	0.297
ILVBL	0.0119578	0.27115	1	0.185	0.267			RAB6A	0.167263	6.38511e-32	1.23992e-27	0.497	0.227			DIDO1	0.177305	0.000508512	1	0.359	0.207
ARHGEF26	0.0119452	0.155019	1	0.086	0.132			WRNIP1	0.167252	4.1931e-58	8.14257e-54	0.379	0.122			PIH1D1	0.177282	0.0193854	1	0.562	0.426
TPK1	0.0119173	0.0143119	1	0.039	0.042			RAD9A	0.167241	3.03046e-50	5.88485e-46	0.358	0.116			TMEM138	0.177127	0.000423728	1	0.359	0.209
PRR29-AS1	0.0119076	0.000162828	1	0.024	0.016			B3GNT5	0.167214	1.90616e-65	3.70157e-61	0.291	0.071			NDUFA7	0.177122	0.0042582	1	0.359	0.271
DHDH	0.0118972	0.0163581	1	0.035	0.048			DCAF12	0.16714	3.88651e-32	7.54722e-28	0.496	0.253			WDR41	0.177079	1.56996e-06	0.0304871	0.266	0.106
C1QTNF9B-AS1	0.0118957	0.00358005	1	0.029	0.031			NDUFA4	0.167111	6.59247e-10	1.28019e-05	0.962	0.921			YPEL5	0.176942	0.0826362	1	0.688	0.596
RASL11A	0.011889	0.000249126	1	0.025	0.018			SNU13	0.167057	6.33311e-13	1.22983e-08	0.874	0.743			KIAA0556	0.176799	1.16357e-12	2.25954e-08	0.234	0.052
HIVEP3	0.011877	0.029287	1	0.044	0.053			LINC00969	0.166922	2.12402e-27	4.12463e-23	0.507	0.266			PDGFA	0.176721	0.000263939	1	0.281	0.143
CAMKK1	0.0118568	0.00219541	1	0.024	0.022			URI1	0.16691	1.03432e-39	2.00855e-35	0.446	0.193			SOX9	0.176569	0.015935	1	0.391	0.253
RNF148	0.011837	7.52621e-05	1	0.021	0.015			TMCO3	0.166662	9.66339e-45	1.87653e-40	0.38	0.14			PRRG4	0.176288	0.0107885	1	0.438	0.332
LY86	0.0118247	0.0125252	1	0.023	0.027			NR2F1	0.166546	5.58071e-124	1.08372e-119	0.215	0.004			GLB1L2	0.176177	5.97862e-07	0.0116099	0.281	0.124
KCNJ2	0.0118175	0.00455544	1	0.025	0.019			PPL	0.166514	8.12389e-30	1.57758e-25	0.497	0.249			HDGF	0.176013	0.0990589	1	0.656	0.608
TPPP3	0.0118161	0.542262	1	0.15	0.199			PDXDC1	0.166494	3.56472e-31	6.92233e-27	0.5	0.246			RBL2	0.17587	0.00529331	1	0.422	0.256
DYRK3	0.011807	0.0260758	1	0.046	0.059			LLGL2	0.166455	6.00995e-21	1.16707e-16	0.615	0.387			GOLGB1	0.175734	0.0524539	1	0.562	0.512
BEND7	0.0117975	0.0231604	1	0.045	0.053			STK25	0.166387	1.06975e-36	2.07735e-32	0.483	0.229			DCDC2	0.175692	1.34232e-16	2.60666e-12	0.234	0.03
PITPNM2	0.0117694	0.0158095	1	0.043	0.053			APOL6	0.166307	4.75389e-40	9.23157e-36	0.398	0.174			SLC34A2	0.175642	0.316907	1	0.844	0.857
FBXO27	0.0117641	0.00207929	1	0.019	0.02			BNIP3	0.166251	2.59461e-13	5.03848e-09	0.723	0.548			DICER1	0.175476	0.00364251	1	0.406	0.271
MAML3	0.0117618	0.0775639	1	0.068	0.089			KDM5B	0.166188	7.35604e-32	1.42847e-27	0.509	0.247			TSPYL4	0.175372	6.50456e-11	1.26312e-06	0.234	0.053
BCAT1	0.0117367	0.311236	1	0.091	0.125			MAML2	0.16608	1.77348e-55	3.44393e-51	0.336	0.1			SAYSD1	0.175335	0.000282412	1	0.375	0.19
KCNJ14	0.0117324	0.0307126	1	0.056	0.066			CGGBP1	0.166077	9.00847e-32	1.74935e-27	0.507	0.237			CEP19	0.17498	4.94612e-27	9.60487e-23	0.172	0.026
AC104532.4	0.011706	0.000711363	1	0.023	0.018			AKR1A1	0.165879	4.925e-20	9.56385e-16	0.674	0.451			HSPA9	0.174958	0.043292	1	0.625	0.456
CDKL5	0.0117023	0.106267	1	0.068	0.1			MFI2	0.16569	1.2444e-61	2.4165e-57	0.243	0.066			ABR	0.174949	8.24443e-05	1	0.328	0.157
LINC01574	0.0116988	3.23886e-05	0.628954	0.023	0.013			TEAD2	0.165658	1.8633e-56	3.61834e-52	0.349	0.108			TRMT1L	0.174942	2.17014e-06	0.0421419	0.281	0.108
CRBN	0.0116978	0.244338	1	0.156	0.222			NMT1	0.165601	9.87788e-31	1.91818e-26	0.514	0.265			EED	0.174912	1.25767e-07	0.00244227	0.219	0.1
MPRIP-AS1	0.0116926	0.0541226	1	0.033	0.046			RPLP2	0.165526	2.49479e-18	4.84463e-14	0.997	0.994			IQCB1	0.174868	1.25781e-05	0.244255	0.25	0.136
HENMT1	0.0116598	0.00267224	1	0.026	0.028			HNRNPUL2	0.165496	3.84355e-37	7.46379e-33	0.467	0.214			TOR1AIP2	0.174865	0.0431717	1	0.609	0.486
PLA2G12B	0.0116241	0.00365814	1	0.033	0.029			TMEM106C	0.165479	1.05174e-30	2.04237e-26	0.471	0.235			ZER1	0.174612	3.02739e-05	0.587889	0.312	0.142
MYOM2	0.0115824	4.63921e-05	0.900889	0.017	0.006			TCP1	0.165478	5.09223e-27	9.8886e-23	0.549	0.302			CENPV	0.174381	5.30144e-06	0.102949	0.297	0.106
NUP88	0.0115747	0.106381	1	0.069	0.104			BCL10	0.165472	3.41689e-45	6.63526e-41	0.39	0.136			TMEM170A	0.174323	0.00100062	1	0.391	0.219
LINC01607	0.0115265	0.00942483	1	0.039	0.039			FLOT2	0.165423	3.01801e-39	5.86068e-35	0.464	0.205			CALM3	0.17426	0.0644714	1	0.625	0.569
SPRYD3	0.0114874	0.128384	1	0.092	0.138			GRSF1	0.165297	7.89515e-29	1.53316e-24	0.542	0.284			PRKRA	0.174244	0.0169007	1	0.5	0.378
RP11-375I20.6	0.0114649	0.000101865	1	0.02	0.015			SIPA1L3	0.165289	1.26913e-45	2.46452e-41	0.338	0.113			FAF2	0.174214	0.00177981	1	0.359	0.252
AC067959.1	0.0114433	1.00065e-05	0.194316	0.015	0.006			WDR34	0.165215	6.57123e-21	1.27607e-16	0.622	0.388			TMEM219	0.174189	0.107335	1	0.797	0.762
NATD1	0.0114022	0.0135222	1	0.034	0.038			VCP	0.165212	1.55804e-23	3.02557e-19	0.612	0.355			FAM105A	0.174071	1.93964e-09	3.76658e-05	0.266	0.052
SLC9A9	0.0113558	0.00218079	1	0.027	0.02			SYT12	0.165048	6.31923e-91	1.22713e-86	0.22	0.024			IFT46	0.173981	1.18845e-06	0.0230785	0.234	0.11
HDDC3	0.0113549	0.272143	1	0.176	0.261			C8orf33	0.164989	2.18824e-44	4.24934e-40	0.402	0.157			PLEKHG4B	0.173952	4.92233e-08	0.000955867	0.266	0.068
GNPTAB	0.0113366	0.331522	1	0.196	0.298			NCKAP1	0.164968	7.29702e-26	1.41701e-21	0.574	0.33			BEX5	0.173923	8.31654e-06	0.161499	0.312	0.098
IGDCC3	0.011329	7.79364e-05	1	0.014	0.006			TMSB4X	0.164952	4.75324e-09	9.23032e-05	1	0.999			CDH26	0.173867	6.9807e-14	1.35558e-09	0.234	0.038
HIGD2A	0.0113268	0.599347	1	0.69	0.817			CAB39	0.164901	2.52685e-36	4.90689e-32	0.47	0.211			KLHL20	0.173854	0.000594389	1	0.359	0.17
AC005330.2	0.0113027	3.8151e-06	0.0740854	0.017	0.006			MANBAL	0.164865	1.24984e-36	2.42707e-32	0.474	0.221			CLINT1	0.173758	0.0445881	1	0.609	0.496
AC079466.1	0.0112899	2.07084e-05	0.402137	0.013	0.003			IAH1	0.164819	1.55623e-27	3.02203e-23	0.551	0.292			ZBED5-AS1	0.173536	0.000671567	1	0.312	0.188
TNRC6C	0.0112828	0.232931	1	0.131	0.193			ARF4	0.164797	1.05022e-12	2.03942e-08	0.84	0.661			SPATA7	0.173496	1.33597e-07	0.00259432	0.234	0.081
NCKAP5	0.0112828	0.00612353	1	0.013	0.008			RPS6KA3	0.164779	7.36593e-24	1.43039e-19	0.565	0.324			SNW1	0.173424	0.0133174	1	0.484	0.357
RP11-598F7.3	0.0112806	0.000772899	1	0.013	0.01			NRDC	0.164676	6.05819e-36	1.17644e-31	0.45	0.195			BHLHE41	0.173366	2.64441e-11	5.13518e-07	0.234	0.043
RP11-923I11.8	0.0112478	3.4442e-05	0.66883	0.018	0.01			MRPL57	0.164596	6.28616e-14	1.22071e-09	0.832	0.661			SPIN1	0.173251	0.00159624	1	0.438	0.231
ACPP	0.0112291	0.00454279	1	0.027	0.026			HMBS	0.164468	2.1085e-51	4.0945e-47	0.373	0.121			EIF1AY	0.173231	0.0156051	1	0.484	0.344
CLDN10-AS1	0.0112282	6.71106e-05	1	0.024	0.015			DYNC1H1	0.164395	1.43254e-27	2.78185e-23	0.535	0.269			KCTD11	0.173189	2.87136e-09	5.57589e-05	0.234	0.071
DEGS2	0.0112046	0.147183	1	0.087	0.108			MICAL2	0.164333	9.62402e-38	1.86889e-33	0.444	0.202			ZBTB41	0.173052	3.66771e-05	0.712232	0.281	0.14
CBWD3	0.0112024	0.0502735	1	0.044	0.053			PTS	0.164266	1.08231e-29	2.10174e-25	0.496	0.237			TMEM109	0.173025	0.00351053	1	0.469	0.278
CD37	0.0111203	0.156762	1	0.051	0.082			CRIPT	0.16414	3.63422e-31	7.05729e-27	0.492	0.233			UXT	0.172987	0.100897	1	0.766	0.707
CYP2B6	0.0111108	0.000517767	1	0.016	0.009			CX3CL1	0.164002	3.39697e-30	6.59657e-26	0.403	0.203			ADRBK2	0.172494	4.28721e-08	0.000832534	0.234	0.066
ZMYND15	0.0111037	0.00569366	1	0.027	0.028			STYXL1	0.163951	3.19145e-56	6.19747e-52	0.372	0.117			RBM5	0.172469	0.00787088	1	0.406	0.289
GLIDR	0.0111004	6.25931e-05	1	0.014	0.006			SNHG15	0.163815	2.32129e-22	4.50771e-18	0.569	0.343			FAM184A	0.172451	0.00100782	1	0.312	0.151
TRIM52	0.0110773	0.0705287	1	0.055	0.074			LSM1	0.163784	1.32656e-24	2.57605e-20	0.578	0.343			PPIE	0.172247	0.0049732	1	0.406	0.281
UPK3A	0.0110589	0.00120379	1	0.026	0.02			MTX1	0.163707	4.05845e-27	7.88111e-23	0.54	0.289			C2CD2L	0.172211	2.30987e-08	0.000448554	0.25	0.08
PGS1	0.0110459	0.164827	1	0.102	0.154			GNA15	0.163657	1.53978e-48	2.9901e-44	0.365	0.132			PDCD2	0.171991	0.0121492	1	0.562	0.37
EEA1	0.011009	0.250351	1	0.143	0.212			PDCD10	0.163627	3.11026e-28	6.03981e-24	0.524	0.265			SLC35D1	0.171973	1.19777e-12	2.32594e-08	0.172	0.047
PSORS1C1	0.0109909	0.196952	1	0.116	0.165			MED29	0.163574	1.27824e-25	2.48221e-21	0.52	0.295			KDM3B	0.171901	0.00141025	1	0.344	0.218
RERG	0.0109833	0.0202666	1	0.033	0.036			RFNG	0.163491	6.76848e-49	1.31437e-44	0.381	0.143			NEMF	0.171891	0.018533	1	0.453	0.359
CYP2R1	0.0109757	0.0374399	1	0.047	0.062			ATF6B	0.163476	2.23639e-29	4.34285e-25	0.488	0.224			C15orf57	0.171783	0.000110107	1	0.297	0.158
ABCC9	0.0109557	0.000144481	1	0.013	0.006			C14orf1	0.163391	5.74395e-22	1.11542e-17	0.605	0.345			SUN1	0.171757	0.0580547	1	0.516	0.457
ITGA10	0.0109544	0.0100258	1	0.031	0.032			LIPH	0.163384	1.43785e-26	2.79216e-22	0.44	0.225			YIPF3	0.171739	0.0662187	1	0.672	0.604
SLFNL1	0.0109529	6.82266e-05	1	0.013	0.008			ARPP19	0.163179	9.8061e-23	1.90425e-18	0.629	0.379			HADHB	0.171462	0.0224308	1	0.5	0.391
SFRP5	0.0109471	3.262e-06	0.0633448	0.009	0.001			FAM45A	0.163177	1.78997e-39	3.47594e-35	0.423	0.175			BCAS1	0.17133	3.45588e-09	6.71096e-05	0.203	0.057
CYP2C18	0.0109374	0.00014597	1	0.011	0.007			UBE2V2	0.16316	9.02945e-28	1.75343e-23	0.539	0.287			TMEM218	0.171172	0.000213979	1	0.344	0.175
UCKL1-AS1	0.0109148	0.00402186	1	0.031	0.027			TXNIP	0.162906	3.41056e-11	6.62297e-07	0.635	0.449			AGBL5	0.171172	9.74732e-06	0.189283	0.328	0.133
RP11-164P12.3	0.0109115	4.27927e-05	0.830991	0.017	0.009			GTF2E2	0.162845	2.46687e-38	4.79041e-34	0.433	0.189			MRPL57	0.170803	0.120284	1	0.828	0.741
MRPL23	0.0108964	0.55679	1	0.473	0.595			KCMF1	0.162781	2.04112e-39	3.96365e-35	0.45	0.198			DNAH1	0.17078	5.84546e-48	1.13513e-43	0.172	0.009
PRNCR1	0.0108702	0.00861402	1	0.025	0.03			TRIM2	0.162722	2.60202e-23	5.05287e-19	0.523	0.295			AMPD3	0.170741	1.49996e-09	2.91277e-05	0.219	0.078
AC016831.7	0.0107922	0.0850914	1	0.05	0.06			TTC1	0.162634	3.13141e-28	6.08088e-24	0.507	0.257			SHC1	0.170726	0.00660396	1	0.469	0.311
RP3-461F17.3	0.0107801	0.000308381	1	0.024	0.016			MEAF6	0.162612	9.66569e-20	1.87698e-15	0.65	0.397			N6AMT2	0.170649	6.94361e-08	0.00134838	0.234	0.083
GFRA3	0.0107739	0.000591428	1	0.018	0.011			CDKN1C	0.16227	1.74906e-47	3.3965e-43	0.275	0.096			BROX	0.170646	0.0169376	1	0.469	0.361
CTD-2006K23.2	0.0107708	7.04946e-07	0.0136894	0.012	0.002			HOXA10	0.162143	1.44611e-121	2.8082e-117	0.208	0.002			SHISA5	0.170346	0.0270931	1	0.547	0.412
PAPOLG	0.0107513	0.0873371	1	0.061	0.083			TIMM9	0.162081	3.90752e-26	7.58802e-22	0.573	0.321			TRIP12	0.170325	0.00658584	1	0.422	0.307
PIGB	0.0107285	0.0672534	1	0.05	0.076			UAP1	0.162015	5.99556e-29	1.16428e-24	0.483	0.233			UNC45A	0.170324	0.000267495	1	0.297	0.167
FAM124A	0.0107141	7.21225e-05	1	0.017	0.009			ZSCAN18	0.161692	1.47511e-74	2.86451e-70	0.267	0.034			TMEM237	0.170289	1.5984e-05	0.310394	0.266	0.138
RP11-262H14.4	0.0106843	0.00588481	1	0.027	0.027			FAM129B	0.16166	6.18293e-18	1.20066e-13	0.646	0.423			RPA3	0.169942	0.138065	1	0.703	0.574
RAB37	0.0106603	0.00197266	1	0.028	0.029			FKBP8	0.161467	8.36194e-14	1.62381e-09	0.818	0.646			KIAA0141	0.169935	0.000123328	1	0.344	0.16
RP11-255M2.3	0.0106554	0.00245384	1	0.03	0.03			DNAJC3	0.161417	1.14081e-26	2.21533e-22	0.537	0.295			CFH	0.169868	0.00141229	1	0.219	0.164
TTC28	0.0106502	0.111979	1	0.074	0.1			VAMP3	0.161338	1.65071e-31	3.20552e-27	0.509	0.243			TTC19	0.169838	0.00678389	1	0.391	0.251
ITLN2	0.010648	0.00304936	1	0.008	0.002			AIG1	0.161224	5.53135e-32	1.07413e-27	0.442	0.217			LYSMD2	0.169837	0.000532432	1	0.344	0.173
DOK1	0.010625	0.100895	1	0.065	0.091			CCNG2	0.161219	6.48968e-37	1.26023e-32	0.422	0.183			GFOD2	0.169679	9.63195e-10	1.87043e-05	0.219	0.064
FGF7	0.0106036	0.00606829	1	0.026	0.027			FTSJ2	0.161038	2.95727e-52	5.74271e-48	0.349	0.117			SUCO	0.169607	0.000924371	1	0.328	0.205
DDR2	0.0105838	0.00256155	1	0.024	0.02			NUDT3	0.161028	1.15049e-31	2.23413e-27	0.49	0.237			DHX9	0.169475	0.0249845	1	0.562	0.415
ARHGAP42	0.0105768	0.22327	1	0.115	0.167			PELI1	0.160993	4.31414e-28	8.37763e-24	0.451	0.209			ESRRG	0.169432	7.13386e-31	1.38532e-26	0.125	0.012
PCSK9	0.0105663	0.00265171	1	0.025	0.021			GNL3	0.160974	1.68216e-32	3.2666e-28	0.453	0.2			ZNF281	0.169241	0.0531151	1	0.5	0.393
FAM19A5	0.0105546	6.28494e-05	1	0.009	0.002			EPRS	0.160972	1.39768e-33	2.71416e-29	0.44	0.197			VMP1	0.169221	0.189813	1	0.781	0.747
PPP4R4	0.0105514	4.15747e-05	0.807339	0.013	0.005			CASP6	0.160687	9.88934e-54	1.92041e-49	0.342	0.108			DAG1	0.16922	0.00333224	1	0.344	0.258
SMAD6	0.0105077	0.0631985	1	0.057	0.078			SEC31A	0.160655	7.37507e-21	1.43216e-16	0.633	0.388			RAD54L2	0.16919	4.70509e-05	0.913681	0.281	0.142
AC145124.2	0.0105065	0.00012685	1	0.016	0.011			UBE2K	0.160523	3.90775e-25	7.58846e-21	0.584	0.323			PDZD8	0.169171	0.000318644	1	0.297	0.17
RP11-1143G9.4	0.0104971	0.0363811	1	0.024	0.03			MAZ	0.160518	3.6173e-26	7.02443e-22	0.541	0.295			ZNF462	0.16916	0.00100774	1	0.344	0.184
MMP3	0.0104854	0.000133127	1	0.007	0.001			DPM3	0.1604	4.73536e-20	9.1956e-16	0.577	0.349			KCNE1	0.1691	4.89933e-32	9.51401e-28	0.156	0.014
IFI30	0.0104139	0.0225564	1	0.035	0.036			MIR4435-2HG	0.160247	1.19827e-26	2.32692e-22	0.478	0.251			METTL18	0.169064	2.09804e-06	0.0407419	0.266	0.097
NPIPB6	0.0104134	0.000493295	1	0.021	0.014			PAK4	0.160028	1.03471e-39	2.0093e-35	0.383	0.16			PITPNM3	0.168985	1.1258e-07	0.00218618	0.219	0.075
RIMS4	0.0104098	5.48368e-06	0.106488	0.009	0.001			ERI3	0.160016	6.69047e-37	1.29922e-32	0.453	0.205			SLC30A5	0.168973	0.00360944	1	0.375	0.267
MAPRE2	0.0103618	0.147778	1	0.072	0.106			BOLA1	0.159883	4.90977e-35	9.53428e-31	0.446	0.201			IGSF9	0.168946	4.55019e-08	0.000883602	0.219	0.086
CCDC155	0.0103572	5.17414e-05	1	0.012	0.007			POLR2E	0.159687	5.48309e-18	1.06476e-13	0.696	0.475			KLK11	0.168745	1.31173e-07	0.00254726	0.094	0.034
OSBP2	0.0102959	0.00479736	1	0.025	0.024			SEMA3C	0.159593	1.83411e-88	3.56167e-84	0.233	0.026			CPEB4	0.168671	0.0168636	1	0.5	0.299
RSBN1	0.0102643	0.412198	1	0.235	0.348			IMPDH1	0.159491	1.32574e-44	2.57445e-40	0.365	0.136			ARHGEF12	0.168654	0.0408	1	0.453	0.464
ZNF844	0.0102608	0.072583	1	0.046	0.059			ZNF148	0.159417	3.24875e-34	6.30876e-30	0.485	0.233			TUFM	0.168468	0.0867523	1	0.734	0.623
RPS6KA5	0.010253	0.235864	1	0.112	0.148			LAMTOR5	0.159334	1.29809e-11	2.52076e-07	0.896	0.768			ANK3	0.168425	0.0201327	1	0.484	0.325
OSR1	0.0102512	0.0520776	1	0.044	0.06			GIT1	0.159315	6.6158e-61	1.28472e-56	0.327	0.098			COPS7B	0.168385	5.72516e-05	1	0.344	0.155
CDH16	0.0102418	0.00142218	1	0.023	0.017			SWI5	0.159296	3.44609e-32	6.69196e-28	0.461	0.221			PNRC1	0.168325	0.162414	1	0.781	0.674
RP11-367J11.3	0.0102162	0.000942324	1	0.019	0.017			SDF2	0.159206	9.44038e-19	1.83323e-14	0.641	0.42			CCDC115	0.16815	0.00558517	1	0.406	0.275
SBSPON	0.0102043	0.000235645	1	0.008	0.004			UQCRFS1	0.159115	2.01377e-16	3.91055e-12	0.719	0.51			TRIB2	0.168067	5.56577e-06	0.108082	0.219	0.107
FZD2	0.0102027	0.0552072	1	0.042	0.054			CDK5RAP3	0.15907	6.87684e-23	1.33541e-18	0.558	0.308			ELL2	0.167961	0.0158015	1	0.453	0.323
RP11-557N21.1	0.0102003	7.93973e-06	0.154182	0.014	0.005			NDUFS7	0.15906	1.89803e-17	3.68578e-13	0.706	0.484			MUC12	0.167915	9.95462e-30	1.93309e-25	0.141	0.021
ZNF486	0.0101654	0.0321404	1	0.024	0.03			PYCARD	0.159044	3.46939e-20	6.73722e-16	0.555	0.35			BMP2K	0.167854	7.94146e-06	0.154215	0.25	0.099
CHST11	0.010148	0.0281254	1	0.03	0.039			GPC1	0.159035	3.29847e-71	6.4053e-67	0.268	0.054			EXOC4	0.167852	0.00073919	1	0.375	0.205
ITFG2	0.0101469	0.199912	1	0.077	0.118			TRIM56	0.158979	2.4058e-21	4.67183e-17	0.586	0.358			GALNS	0.167804	1.9852e-07	0.00385506	0.234	0.089
SNX5	0.0100804	0.528906	1	0.381	0.529			RARA	0.158918	1.87321e-37	3.63758e-33	0.433	0.189			CTAGE5	0.167802	2.22233e-05	0.431554	0.25	0.114
LINC01597	0.0100758	0.00247919	1	0.028	0.023			NOP56	0.158846	3.38381e-23	6.57103e-19	0.57	0.325			TAF7	0.167674	0.0720281	1	0.641	0.554
MAL	0.0100725	0.0181812	1	0.035	0.032			CLDN6	0.15882	1.02313e-64	1.98682e-60	0.124	0.004			PHF3	0.167661	0.00964056	1	0.453	0.292
NMNAT3	0.0100661	0.00247969	1	0.025	0.021			P3H4	0.158764	1.23065e-77	2.3898e-73	0.292	0.065			NUTM2B-AS1	0.167503	0.00507832	1	0.344	0.271
ZNF248	0.0100637	0.0716473	1	0.05	0.064			NIT2	0.158729	2.06721e-34	4.01431e-30	0.432	0.186			ELAVL1	0.167502	0.0191612	1	0.453	0.37
C19orf81	0.0100624	0.0286229	1	0.034	0.038			ICT1	0.158722	5.86603e-35	1.13912e-30	0.463	0.211			ROPN1B	0.167341	4.76391e-73	9.25104e-69	0.156	0.005
ATE1	0.0100587	0.17391	1	0.086	0.133			TCIRG1	0.158646	4.38793e-37	8.52092e-33	0.421	0.168			LPIN2	0.167338	0.0376211	1	0.5	0.406
TPSB2	0.0100393	0.376152	1	0.098	0.168			TIMM17A	0.158645	4.25266e-25	8.25824e-21	0.56	0.311			MZF1	0.167316	1.16343e-05	0.225927	0.266	0.12
PEAK1	0.0100112	0.141261	1	0.069	0.096			MAPK1IP1L	0.158573	5.37485e-25	1.04374e-20	0.58	0.315			HAGLR	0.1673	0.0149374	1	0.359	0.255
MSX1	0.010001	0.00743595	1	0.027	0.028			MFF	0.158481	1.83103e-25	3.55568e-21	0.559	0.295			SLC25A29	0.167265	0.0204204	1	0.453	0.366
CTD-2017F17.2	0.00999054	0.0495517	1	0.037	0.054			SLC22A18	0.158397	3.26434e-35	6.33902e-31	0.42	0.175			TTC30B	0.167256	7.72904e-18	1.5009e-13	0.156	0.033
GABRB2	0.00997325	0.119218	1	0.045	0.052			PCDH7	0.158342	2.43648e-99	4.73141e-95	0.211	0.017			POMGNT2	0.167194	7.66448e-12	1.48836e-07	0.25	0.058
COPZ2	0.0099654	0.00507118	1	0.029	0.025			ATP5G1	0.15829	3.62537e-13	7.0401e-09	0.795	0.623			RQCD1	0.16707	0.00065197	1	0.297	0.197
KIAA0408	0.00996063	0.000565244	1	0.014	0.008			IFNGR1	0.158221	1.17854e-36	2.2886e-32	0.397	0.169			IGKC	0.167063	0.390716	1	0.812	0.638
RP11-796E2.4	0.00995628	0.0456799	1	0.029	0.037			FARP1	0.158143	2.21258e-26	4.29661e-22	0.523	0.281			CRTAP	0.166988	0.0108305	1	0.438	0.295
SH3BGR	0.00994572	0.0658019	1	0.042	0.055			UFC1	0.158134	6.26881e-13	1.21734e-08	0.813	0.606			ZCRB1	0.166825	0.0807253	1	0.641	0.587
CYP27B1	0.00988514	0.0108243	1	0.031	0.035			ACOT13	0.158094	2.18142e-22	4.2361e-18	0.563	0.328			TMEM205	0.166595	0.101818	1	0.703	0.618
RP11-422P24.12	0.00988368	0.0159944	1	0.029	0.034			GLUD1	0.158084	1.14024e-35	2.21424e-31	0.437	0.18			RAB30-AS1	0.166583	0.00036232	1	0.297	0.167
LIG4	0.00986796	0.122106	1	0.06	0.084			DFFA	0.157976	5.1266e-33	9.95535e-29	0.473	0.229			CCDC130	0.166392	0.000106373	1	0.281	0.136
ATP10D	0.00983864	0.0323194	1	0.033	0.043			PSMG1	0.157856	8.07414e-47	1.56792e-42	0.368	0.132			MTRNR2L12	0.166364	0.00897511	1	0.328	0.189
PENK	0.00982617	0.00148071	1	0.009	0.006			RP11-14N7.2	0.157838	8.85458e-43	1.71947e-38	0.372	0.158			SH2D3A	0.166335	0.00934444	1	0.438	0.279
EPB41L2	0.00981625	0.00641671	1	0.024	0.026			KMT2A	0.157816	2.85498e-28	5.54408e-24	0.497	0.25			TBC1D24	0.16628	8.10402e-05	1	0.266	0.115
HHATL	0.0098089	0.00178261	1	0.02	0.015			DHRS11	0.157799	8.27602e-63	1.60712e-58	0.299	0.08			ABHD2	0.166278	0.051738	1	0.484	0.435
RP5-1148A21.3	0.00980885	0.0494782	1	0.039	0.051			NUBP2	0.157748	4.00197e-25	7.77143e-21	0.557	0.311			ARFIP2	0.166274	0.0152861	1	0.516	0.357
TPSAB1	0.00979384	0.197459	1	0.028	0.04			WDR26	0.157719	3.99762e-25	7.76298e-21	0.559	0.293			LAD1	0.166256	0.085094	1	0.547	0.492
TANGO6	0.00978472	0.0145965	1	0.034	0.038			CCL4	0.157563	1.03168e-34	2.00342e-30	0.344	0.106			TRADD	0.166245	0.0283605	1	0.5	0.402
GABPB1-AS1	0.00976818	0.377608	1	0.166	0.23			TNFRSF1A	0.157548	5.0698e-20	9.84505e-16	0.586	0.37			CEBPZOS	0.166181	0.00623467	1	0.406	0.262
LYRM9	0.00976539	0.198392	1	0.099	0.136			CFDP1	0.157524	5.16704e-25	1.00339e-20	0.54	0.28			GJA1	0.166145	0.00674133	1	0.312	0.117
ARHGEF38	0.00973999	0.102333	1	0.058	0.076			CMC1	0.157444	4.79789e-28	9.31702e-24	0.485	0.233			CXXC1	0.16613	0.000132769	1	0.281	0.146
SLC25A33	0.00971921	0.443359	1	0.217	0.333			MLXIP	0.157377	6.60981e-22	1.28356e-17	0.59	0.338			TRAF3	0.165867	2.8178e-06	0.0547189	0.25	0.122
OAZ2	0.0097168	0.550296	1	0.394	0.53			MAPK1	0.157367	2.55415e-26	4.9599e-22	0.514	0.274			MFN1	0.165862	0.000189319	1	0.297	0.149
C15orf59-AS1	0.00967139	9.60333e-07	0.0186487	0.013	0.003			TUBA1C	0.157286	4.40364e-13	8.55143e-09	0.727	0.52			SRP19	0.165834	0.0330509	1	0.5	0.422
NAIP	0.00964915	0.0671154	1	0.044	0.059			HILPDA	0.15728	4.58655e-64	8.90662e-60	0.263	0.055			LXN	0.165687	1.73218e-06	0.0336373	0.203	0.097
AC011718.2	0.00963548	0.106802	1	0.056	0.076			PPARD	0.157228	8.71713e-60	1.69278e-55	0.308	0.084			RP11-182L21.6	0.165571	2.48145e-06	0.0481874	0.266	0.092
SUSD3	0.00962604	0.110159	1	0.043	0.07			TFDP2	0.157181	1.63177e-30	3.16873e-26	0.476	0.226			PCMTD2	0.165418	0.000768012	1	0.281	0.186
BTBD9	0.00961487	0.298142	1	0.127	0.187			HIPK2	0.157171	5.00037e-35	9.71021e-31	0.44	0.202			STK36	0.16521	3.6891e-08	0.000716386	0.219	0.076
FAM71E1	0.00961412	0.0665715	1	0.057	0.075			MRPL47	0.157141	1.47469e-25	2.8637e-21	0.51	0.273			RP11-395A13.2	0.164994	1.59457e-05	0.309649	0.266	0.109
ZNF19	0.00961266	0.025541	1	0.027	0.029			SRSF8	0.156979	2.09564e-27	4.06953e-23	0.513	0.277			ARFGAP3	0.164992	0.00755585	1	0.422	0.268
DUSP14	0.00960766	0.461824	1	0.208	0.307			ATP6V0E1	0.156967	1.3024e-10	2.52912e-06	0.938	0.837			RPL37A	0.164686	0.112663	1	0.984	0.99
DDX26B	0.00959133	0.0598192	1	0.042	0.054			DPY19L1	0.156918	8.36772e-37	1.62493e-32	0.422	0.178			CH17-373J23.1	0.164584	2.81018e-06	0.0545709	0.25	0.065
MAP2K5	0.00954808	0.138595	1	0.066	0.095			XPO1	0.156887	4.14195e-32	8.04326e-28	0.467	0.215			IDH2	0.16456	0.0899937	1	0.609	0.551
COX11	0.00954221	0.467027	1	0.264	0.374			TWF2	0.156684	5.68466e-49	1.1039e-44	0.352	0.109			ARHGEF2	0.16453	0.0174541	1	0.406	0.281
C1RL	0.00953804	0.365679	1	0.165	0.248			GLRX2	0.156679	2.39291e-46	4.64679e-42	0.362	0.122			C14orf132	0.164455	1.67336e-13	3.24949e-09	0.219	0.034
PRICKLE1	0.00953685	0.0611531	1	0.029	0.044			MGST3	0.156621	5.09424e-12	9.8925e-08	0.706	0.484			RP11-452F19.3	0.16443	0.000183844	1	0.297	0.132
USP10	0.00952298	0.356884	1	0.161	0.246			MIF4GD	0.156541	7.50033e-31	1.45649e-26	0.442	0.224			CLCC1	0.164177	1.36739e-05	0.265534	0.281	0.118
DKFZp779M0652	0.00952146	0.0047336	1	0.016	0.014			TEAD1	0.15643	2.03354e-39	3.94894e-35	0.386	0.139			XPC	0.164107	0.000368793	1	0.312	0.161
PLXDC1	0.00950445	0.0348901	1	0.034	0.033			C1orf43	0.156312	3.23347e-13	6.27908e-09	0.823	0.642			TMEM14C	0.164071	0.138277	1	0.828	0.712
IGBP1	0.00947883	0.608159	1	0.489	0.647			RP11-792A8.4	0.156222	8.21985e-36	1.59621e-31	0.426	0.181			DYRK1A	0.164065	0.00328886	1	0.359	0.246
NALT1	0.00946429	0.000172399	1	0.01	0.005			ARL4C	0.156147	6.50223e-32	1.26267e-27	0.322	0.129			POLR2F	0.164024	0.155001	1	0.797	0.705
ROBO2	0.0094496	0.000365132	1	0.008	0.004			ZNF358	0.155988	1.22377e-45	2.37643e-41	0.379	0.146			MCUR1	0.163907	0.046888	1	0.578	0.464
GNG2	0.00942298	0.0185214	1	0.016	0.021			FAM222B	0.155979	2.4288e-49	4.71648e-45	0.372	0.133			HMG20B	0.163802	0.0234198	1	0.5	0.379
CPEB3	0.00941805	0.0870277	1	0.052	0.075			RAB27B	0.155941	4.12387e-35	8.00814e-31	0.33	0.113			RDX	0.163762	0.0896057	1	0.656	0.539
AADAC	0.0093975	0.0200248	1	0.017	0.01			GEMIN7	0.155829	1.89265e-44	3.67534e-40	0.407	0.149			CMBL	0.163751	0.00223126	1	0.375	0.169
CYP27C1	0.00939695	0.0838908	1	0.047	0.056			SH3KBP1	0.155789	1.71069e-36	3.32199e-32	0.382	0.155			LINC01091	0.163527	7.0272e-33	1.36461e-28	0.156	0.016
ATPAF2	0.00936756	0.23697	1	0.095	0.156			COPE	0.15577	1.50683e-12	2.92612e-08	0.822	0.645			MT1F	0.163521	0.00957303	1	0.359	0.221
ZNF711	0.00935268	0.000201047	1	0.011	0.003			WAC-AS1	0.155755	3.9146e-44	7.60177e-40	0.363	0.121			NR3C1	0.163494	0.0190575	1	0.5	0.309
PAPPA	0.00933926	0.037204	1	0.026	0.031			PLEKHF1	0.155695	2.05729e-82	3.99505e-78	0.23	0.031			43716	0.163476	1.57379e-06	0.0305615	0.25	0.101
RP5-1180E21.5	0.00932953	0.0131249	1	0.027	0.025			AHDC1	0.155695	1.83838e-46	3.56994e-42	0.383	0.138			SOCS3	0.163458	0.128654	1	0.469	0.41
ACSL6	0.00932888	0.000994761	1	0.019	0.013			MFSD6	0.155556	2.01965e-55	3.92197e-51	0.311	0.085			C19orf66	0.163418	0.00365291	1	0.391	0.227
AC009133.21	0.0093275	0.000148523	1	0.016	0.011			MT-ND6	0.155507	5.0647e-24	9.83514e-20	0.429	0.225			RASSF5	0.163409	7.53768e-05	1	0.312	0.121
AC007405.4	0.00932246	0.000511847	1	0.013	0.007			SRP14	0.155496	1.31333e-10	2.55036e-06	0.971	0.926			LRRFIP2	0.163394	0.00537662	1	0.344	0.236
KB-1592A4.15	0.00930405	0.00923494	1	0.028	0.026			TMEM45B	0.155477	2.00304e-29	3.88971e-25	0.456	0.233			ANKRD26	0.163359	0.000258097	1	0.203	0.136
CKMT1A	0.00927061	0.024906	1	0.036	0.038			CDR2	0.155474	1.30508e-78	2.53434e-74	0.24	0.037			RRAGD	0.163078	0.000322336	1	0.312	0.145
PDE1A	0.00926912	0.00158159	1	0.013	0.008			TIAL1	0.155414	1.62734e-26	3.16014e-22	0.535	0.284			CCDC171	0.163006	1.18353e-18	2.29829e-14	0.125	0.024
RP11-499P20.2	0.00926814	0.0180422	1	0.024	0.027			USP1	0.155283	4.2593e-37	8.27113e-33	0.413	0.173			TRIP11	0.162831	0.0105076	1	0.391	0.294
RTN4RL1	0.0092648	0.00133605	1	0.016	0.013			GALNT14	0.155237	3.09922e-96	6.01838e-92	0.24	0.022			SLC20A2	0.16282	0.0138836	1	0.422	0.283
KLF2	0.00922743	0.577554	1	0.248	0.34			SYNE2	0.155111	2.54771e-23	4.9474e-19	0.511	0.276			BBS9	0.16275	6.69575e-11	1.30025e-06	0.219	0.055
WNT2B	0.00922576	0.0253681	1	0.027	0.026			MCUR1	0.155046	4.04578e-21	7.85651e-17	0.589	0.352			TMF1	0.162748	0.0222125	1	0.484	0.366
PLCE1	0.00916376	0.101378	1	0.036	0.057			GYG1	0.154981	3.92828e-45	7.62833e-41	0.377	0.133			ALDH3A2	0.162625	0.0326327	1	0.438	0.343
RP11-432J24.5	0.00915394	0.00146831	1	0.009	0.007			VAMP5	0.15494	4.50703e-21	8.75221e-17	0.473	0.291			TM7SF3	0.162531	0.017483	1	0.422	0.304
HAUS4	0.00914837	0.323731	1	0.142	0.209			PFDN1	0.154939	7.1133e-24	1.38133e-19	0.511	0.276			FBXL13	0.162448	3.13197e-49	6.08198e-45	0.188	0.009
GABBR1	0.00912822	0.070657	1	0.035	0.044			TUBA4A	0.154908	1.967e-19	3.81971e-15	0.517	0.311			TMEM98	0.162279	0.112639	1	0.672	0.531
GCDH	0.00907482	0.303066	1	0.117	0.181			UNC13D	0.154906	4.14722e-61	8.05349e-57	0.259	0.049			DTNBP1	0.162258	0.0012061	1	0.375	0.219
SPDYA	0.00907069	0.0131218	1	0.025	0.024			DTX3L	0.154757	1.70812e-30	3.317e-26	0.472	0.227			CSTF2T	0.162235	2.08689e-07	0.00405254	0.203	0.08
POU5F1B	0.00906194	0.000745765	1	0.013	0.009			P4HA1	0.154744	3.13282e-32	6.08362e-28	0.395	0.177			RAB31	0.162128	0.0636756	1	0.547	0.422
RP11-370I10.12	0.00905059	0.00298217	1	0.015	0.01			PGRMC1	0.15455	1.30785e-15	2.53971e-11	0.715	0.496			DDX18	0.162114	0.0829556	1	0.609	0.552
BHMT2	0.00904327	0.0134491	1	0.015	0.019			SH3GL1	0.154408	1.7291e-45	3.35773e-41	0.384	0.142			ZNF552	0.162114	9.35776e-06	0.181718	0.266	0.099
PIP5K1B	0.00903708	0.0330476	1	0.024	0.024			MPC2	0.154286	4.20375e-12	8.16327e-08	0.797	0.595			AC073283.4	0.162034	2.54953e-09	4.95093e-05	0.188	0.054
ZNF540	0.00903583	0.00400213	1	0.015	0.013			DVL3	0.154147	5.07929e-41	9.86348e-37	0.398	0.159			CDC14A	0.161985	1.5278e-17	2.96684e-13	0.156	0.026
FBXO25	0.00902194	0.401392	1	0.172	0.246			PDE9A	0.154112	7.16774e-52	1.3919e-47	0.326	0.103			KAZN	0.161852	1.85767e-07	0.00360742	0.188	0.069
L3MBTL4	0.0090036	0.124372	1	0.042	0.062			ISCA1	0.154013	2.09656e-30	4.07132e-26	0.477	0.232			PCGF1	0.161839	0.000510609	1	0.328	0.158
FAM153B	0.00900227	0.000317682	1	0.01	0.005			MMP14	0.154013	9.70022e-35	1.88369e-30	0.407	0.191			IL13RA1	0.161789	0.0326852	1	0.469	0.403
KCNMA1	0.00898595	0.0126928	1	0.019	0.021			NSFL1C	0.153765	2.67382e-29	5.19229e-25	0.477	0.223			CBLL1	0.161671	5.55325e-06	0.107839	0.234	0.116
SDC2	0.00895439	0.387216	1	0.13	0.192			EREG	0.153711	4.84434e-09	9.40723e-05	0.379	0.283			USP18	0.161519	0.000995198	1	0.297	0.179
RP11-379K17.12	0.00894438	0.00234098	1	0.015	0.013			TRMT10C	0.15371	4.15873e-41	8.07584e-37	0.395	0.156			CDC16	0.161504	0.00256599	1	0.344	0.222
U47924.32	0.00889833	0.000198909	1	0.015	0.009			PRKCA	0.15365	1.84392e-35	3.5807e-31	0.346	0.154			JCHAIN	0.161475	0.0242975	1	0.203	0.142
PAPD5	0.00887114	0.297553	1	0.109	0.161			CRLF1	0.153601	3.2095e-39	6.23253e-35	0.187	0.05			STXBP4	0.161461	1.14581e-06	0.0222506	0.203	0.081
RGS11	0.00886683	0.00578116	1	0.019	0.016			TLE2	0.153406	3.28964e-40	6.38815e-36	0.382	0.153			KIF16B	0.161367	0.0022257	1	0.297	0.196
PLA2G2C	0.00886356	0.000123026	1	0.014	0.006			SRP19	0.153346	4.5268e-23	8.79058e-19	0.548	0.309			PIGQ	0.16136	0.00175036	1	0.297	0.219
ADRA2A	0.00882883	0.000837893	1	0.011	0.007			ZNF322	0.153317	9.24955e-31	1.79617e-26	0.331	0.149			SYK	0.161323	1.13707e-05	0.220808	0.297	0.112
OXT	0.0088069	0.0470425	1	0.031	0.034			SLC25A1	0.153255	5.78562e-32	1.12351e-27	0.462	0.228			SLC39A9	0.161245	0.00325653	1	0.391	0.248
EYA3	0.00879815	0.20213	1	0.082	0.122			COX7A2L	0.153177	4.6871e-13	9.10189e-09	0.792	0.615			ATXN2	0.161176	0.0216822	1	0.375	0.335
RGS13	0.00871965	0.0173236	1	0.009	0.007			FBXW5	0.153167	1.31604e-20	2.55562e-16	0.583	0.344			NAP1L4	0.16114	0.0273458	1	0.484	0.389
ZNF296	0.00870892	0.0781726	1	0.041	0.052			HSP90B1	0.153093	6.47669e-10	1.25771e-05	0.843	0.693			PFDN6	0.161138	0.0688902	1	0.547	0.475
TMEM247	0.00870136	0.000156927	1	0.013	0.007			ZFAND2A	0.153069	7.25617e-44	1.40908e-39	0.36	0.124			ACVR2B	0.161121	1.77184e-06	0.0344074	0.203	0.091
RP5-821D11.7	0.00869584	0.0116913	1	0.021	0.02			PPP2R1A	0.15301	6.76321e-20	1.31335e-15	0.619	0.375			KCNJ16	0.161081	1.39442e-122	2.70782e-118	0.172	0
[truncated: 17,391 more rows]

## Sheet: tLung_GOterms
Supplementary Data 3. List of genes specific to the states (S1, S2, and S3) of malignant and normal epithelial cells including club cells and their functional categories. p-value, two-sided Student’s t-test; p-value for GO terms, one-sided Fisher’s exact test.
DAVID results using up-regulated genes specific to each cell state of malignant epithelial cells in Figure 2G
Cell state	GO terms	No. of genes	Genes	p-value	Bonferroni	Benjamini	FDR
tS1	cellular protein metabolic process	8	SFTPA2, SFTPD, SFTPC, SFTPA1, NAPSA, CTSH, SFTPB, SLC34A2	1.29696e-11	1.30993e-09	1.30993e-09	1.44224e-08
	respiratory gaseous exchange	5	SFTPA2, SFTPD, SFTPC, SFTPA1, SFTPB	3.27153e-08	3.30424e-06	1.65212e-06	3.63798e-05
	surfactant homeostasis	3	SFTPD, NAPSA, CTSH	2.69151e-05	0.00271477	0.000905743	0.0299259
	negative regulation of endopeptidase activity	3	TFPI, SLPI, SERPINA1	0.00652518	0.48377	0.152361	7.0212
tS2	movement of cell or subcellular component	4	TUBB, PTGS2, SPINT2, RAC1	0.000274966	0.0967458	0.0967458	0.378504
	positive regulation of apoptotic process	5	CDKN2A, PTGS2, RAC1, SOX4, IGFBP3	0.00093923	0.293674	0.159568	1.28742
	negative regulation of cell proliferation	5	CDKN2A, PTGS2, SOX4, IGFBP3, HMGA1	0.00260237	0.618686	0.274851	3.52949
	senescence-associated heterochromatin focus assembly	2	CDKN2A, HMGA1	0.00446003	0.808698	0.338652	5.97789
	cellular response to mechanical stimulus	3	PTGS2, RAC1, COL1A1	0.00496576	0.841485	0.308147	6.63438
	positive regulation of transcription, DNA-templated	5	CDKN2A, SOX4, COL1A1, HMGA1, MDK	0.00662981	0.914667	0.336482	8.76464
	response to estradiol	3	IFI27, PTGS2, COL1A1	0.00803566	0.949471	0.347182	10.5291
tS3	G2/M transition of mitotic cell cycle	8	HSP90AA1, DYNLL1, CETN2, AKAP9, UBB, TUBA1A, CALM1, TUBB4B	3.8816e-07	0.000150595	0.000150595	0.000539006
	cilium movement	3	DNAAF1, RSPH9, DNAH5	0.00376288	0.768402	0.518753	5.1004
	microtubule-based process	3	DYNLL1, TUBA1A, TUBB4B	0.00662317	0.9241	0.576603	8.81472

## Sheet: nLung_Genes
Supplementary Data 3. List of genes specific to the states (S1, S2, and S3) of malignant and normal epithelial cells including club cells and their functional categories. p-value, two-sided Student’s t-test; p-value for GO terms, one-sided Fisher’s exact test.
nS1 | cell state 1 of normal epithelial cells in Figure 2G								nS2 | cell state 2 of normal epithelial cells in Figure 2G								nS3 | cell state 3 of normal epithelial cells in Figure 2G
Genes	log2FC	p-value	Bonferroni	PCT1	PCT2	Positive hits		Genes	log2FC	p-value	Bonferroni	PCT1	PCT2	Positive hits		Genes	log2FC	p-value	Bonferroni	PCT1	PCT2	Positive hits
SFTPC	6.16049	1.39506647438989e-310	2.70908e-306	0.92	0.752	O		SCGB1A1	5.2308	2.42926e-35	4.71738e-31	0.846	0.568	O		CAPS	5.18862	0	0	0.996	0.136	O
SFTPA1	5.01543	2.80258e-297	5.44232e-293	0.774	0.267	O		SCGB3A1	5.05929	2.5509e-42	4.95359e-38	0.865	0.581	O		C9orf24	4.40442	0	0	0.979	0.023	O
SFTPA2	4.93403	6.15791e-290	1.1958e-285	0.779	0.309	O		BPIFB1	3.73435	8.91682e-100	1.73156e-95	0.635	0.074	O		TPPP3	4.19178	0	0	0.987	0.542	O
SFTPB	4.3249	0	0	0.867	0.339	O		CXCL8	2.81264	9.51987e-49	1.84866e-44	0.808	0.348	O		C20orf85	4.03002	0	0	0.957	0.01	O
NAPSA	3.57654	1.61470534373836e-319	3.13559630700553e-315	0.762	0.089	O		CXCL1	2.66003	2.75599e-81	5.35185e-77	0.75	0.158	O		C1orf194	3.6631	0	0	0.95	0.016	O
SFTA2	3.28224	0	0	0.906	0.174	O		LCN2	2.61528	1.27211e-69	2.47032e-65	0.692	0.23	O		FAM183A	3.61368	0	0	0.944	0.016	O
SFTPD	3.11447	2.97884051263288e-315	5.7846103914818e-311	0.763	0.083	O		WFDC2	2.22876	6.64654e-27	1.29069e-22	0.923	0.79	O		RSPH1	3.46073	0	0	0.957	0.023	O
RNASE1	2.99319	0	0	0.949	0.262	O		SAA1	1.90219	6.60566e-92	1.28275e-87	0.519	0.044	O		TSPAN1	3.3708	0	0	0.953	0.125	O
HOPX	2.34943	0	0	0.904	0.251	O		KLK11	1.76626	3.55021e-40	6.89416e-36	0.846	0.154	O		CETN2	3.09464	0	0	0.946	0.278	O
NPC2	2.33608	2.23867e-154	4.34728e-150	0.828	0.789	O		MSMB	1.75192	3.83327e-63	7.44384e-59	0.5	0.031	O		DYNLL1	3.00589	0	0	0.994	0.742	O
PGC	2.03723	1.83627e-166	3.56584e-162	0.628	0.035	O		KRT19	1.74709	1.87366e-18	3.63846e-14	1	0.769	O		DNAAF1	2.99847	0	0	0.915	0.01	O
FABP5	2.00696	4.17803e-186	8.11333e-182	0.767	0.293	O		KRT7	1.73466	3.33131e-16	6.46907e-12	0.923	0.483	O		C11orf88	2.88662	0	0	0.911	0.008	O
PEBP4	1.80189	2.5292e-254	4.91146e-250	0.738	0.064	O		MDK	1.73312	1.51826e-57	2.94831e-53	0.788	0.197	O		C5orf49	2.88344	0	0	0.924	0.047	O
SLC34A2	1.77622	1.74752e-161	3.39351e-157	0.812	0.553	O		CEACAM6	1.51589	9.57456e-20	1.85928e-15	0.885	0.262	O		PIFO	2.85301	0	0	0.913	0.095	O
SFTA3	1.73971	3.87619e-235	7.52717e-231	0.817	0.338	O		TACSTD2	1.47659	2.8692e-12	5.57169e-08	0.981	0.703	O		MORN2	2.84385	0	0	0.931	0.196	O
S100A14	1.65445	9.51558e-235	1.84783e-230	0.791	0.219	O		MUC5B	1.44446	1.35018e-140	2.62192e-136	0.577	0.027	O		C9orf116	2.75347	0	0	0.902	0.034	O
CLDN18	1.60618	5.28256e-190	1.02582e-185	0.699	0.033	O		LY6E	1.38385	2.90387e-16	5.63903e-12	0.942	0.568	O		LRRIQ1	2.69664	0	0	0.903	0.021	O
LPCAT1	1.6012	1.05199e-190	2.04286e-186	0.688	0.109	O		TSPAN8	1.28146	4.63783e-80	9.00619e-76	0.654	0.073	O		HSP90AA1	2.6884	0	0	0.993	0.851	O
SLC39A8	1.56904	8.28618e-194	1.60909e-189	0.711	0.056	O		NCOA7	1.24646	3.12975e-15	6.07767e-11	0.904	0.523	O		MS4A8	2.67824	0	0	0.909	0.026	O
ADIRF	1.56558	1.70058e-116	3.30235e-112	0.821	0.405	O		TM4SF1	1.22671	1.23701e-12	2.40214e-08	0.865	0.523	O		ODF3B	2.67022	0	0	0.928	0.302	O
C8orf4	1.54433	3.32894e-137	6.46447e-133	0.591	0.11	O		AQP5	1.21227	5.29496e-32	1.02823e-27	0.75	0.111	O		IGFBP7	2.63986	0	0	0.946	0.315	O
RPS12	1.54413	8.57855e-195	1.66587e-190	0.979	0.946	O		CP	1.20365	3.00123e-34	5.82809e-30	0.673	0.142	O		SNTN	2.61179	0	0	0.874	0.006	O
SCGB3A2	1.53257	3.15181e-39	6.1205e-35	0.622	0.337	O		EMP1	1.19674	7.8228e-31	1.51911e-26	0.827	0.216	O		C2orf40	2.60157	0	0	0.833	0.009	O
LAMP3	1.48242	2.15778e-186	4.19019e-182	0.645	0.071	O		GPRC5A	1.15325	4.2931e-08	0.000833676	0.981	0.66	O		DYNLRB2	2.52291	0	0	0.878	0.021	O
TMSB4X	1.43631	2.54909e-219	4.95007e-215	0.999	0.993	O		CXCL6	1.08889	9.99444e-145	1.94082e-140	0.5	0.024	O		C12orf75	2.47345	0	0	0.862	0.044	O
C4BPA	1.4043	8.66653e-173	1.68295e-168	0.625	0.05	O		TMEM45A	1.0878	6.10912e-44	1.18633e-39	0.615	0.081	O		CAPSL	2.41019	0	0	0.845	0.006	O
ABCA3	1.38151	1.97276e-167	3.8309e-163	0.617	0.046	O		LTF	1.07757	3.91351e-77	7.59965e-73	0.442	0.03	O		ZMYND10	2.39622	0	0	0.865	0.035	O
CXCL2	1.37101	6.07673e-72	1.18004e-67	0.636	0.311	O		SAA2	1.06364	2.15746e-84	4.18957e-80	0.481	0.028	O		CALM1	2.38583	0	0	0.985	0.774	O
SEPP1	1.33808	2.82074e-155	5.4776e-151	0.806	0.402	O		PRSS23	1.04752	3.26445e-80	6.33924e-76	0.519	0.051	O		TMEM190	2.36944	0	0	0.611	0.009	O
C16orf89	1.33353	5.51276e-148	1.07052e-143	0.724	0.292	O		RAB11FIP1	1.03207	9.07647e-10	1.76256e-05	0.904	0.5	O		PSENEN	2.3694	0	0	0.911	0.334	O
MUC1	1.32343	2.77698e-116	5.39262e-112	0.829	0.593	O		RND3	1.02789	8.48343e-20	1.6474e-15	0.827	0.19	O		FABP6	2.35237	0	0	0.801	0.009	O
CXCL17	1.31629	4.83568e-102	9.39041e-98	0.772	0.481	O		HES4	1.01647	3.40705e-30	6.61615e-26	0.731	0.144	O		MRPS31	2.32429	0	0	0.855	0.118	O
CTSH	1.30263	1.05956e-82	2.05756e-78	0.79	0.683	O		MAFF	1.0044	2.7301e-15	5.30157e-11	0.769	0.321	O		CCDC78	2.2545	0	0	0.858	0.006	O
DBI	1.29362	2.41011e-87	4.68019e-83	0.809	0.707	O		SLPI	1.2477	5.60193e-05	1	0.846	0.864			CIB1	2.24877	0	0	0.938	0.558	O
FTL	1.28339	1.72189e-156	3.34373e-152	0.996	0.995	O		PIGR	1.04957	2.40576e-06	0.0467175	0.673	0.71			TUBB4B	2.23236	0	0	0.94	0.607	O
LRRK2	1.27043	3.58818e-153	6.96789e-149	0.593	0.029	O		ANXA1	0.972839	1.62288e-06	0.0315146	0.962	0.743			TUBA1A	2.22194	0	0	0.893	0.381	O
SFTA1P	1.22724	6.78224e-127	1.31704e-122	0.671	0.18	O		CYP2F1	0.968067	5.5863e-65	1.0848e-60	0.596	0.052			MORN5	2.12523	0	0	0.824	0.006	O
AK1	1.19643	6.27745e-106	1.21902e-101	0.774	0.544	O		SLC9A3R2	0.958406	7.11591e-22	1.38184e-17	0.846	0.298			FAM229B	2.11937	0	0	0.82	0.086	O
HLA-DPB1	1.19631	2.26449e-102	4.39742e-98	0.77	0.493	O		CD55	0.92855	2.0374e-06	0.0395643	0.981	0.686			FOXJ1	2.10844	0	0	0.827	0.047	O
MALL	1.19523	1.66152e-148	3.2265e-144	0.665	0.183	O		RGCC	0.893978	5.05688e-07	0.00981995	0.788	0.394			PRDX5	2.09444	0	0	0.987	0.908	O
CLIC3	1.15138	1.05934e-98	2.05713e-94	0.597	0.108	O		SPINT1	0.888274	7.84407e-14	1.52324e-09	0.904	0.343			WDR54	2.06399	0	0	0.83	0.06	O
NFKBIA	1.14991	9.90932e-73	1.92429e-68	0.792	0.559	O		ACTG1	0.884748	2.78891e-07	0.00541579	1	0.919			CFAP126	2.05399	0	0	0.809	0.006	O
AQP1	1.14931	4.55273e-128	8.84094e-124	0.573	0.049	O		ZFP36L1	0.882746	1.44192e-06	0.0280007	0.962	0.76			CCDC170	2.04988	0	0	0.801	0.005	O
NGFRAP1	1.12606	2.00181e-127	3.88731e-123	0.766	0.335	O		PABPC1	0.873707	8.59813e-08	0.00166967	0.962	0.749			FAM92B	2.0247	0	0	0.817	0.003	O
SCD	1.09474	1.52195e-125	2.95548e-121	0.582	0.104	O		RPL13A	0.869152	1.79655e-09	3.48871e-05	1	0.984			ALDH1A1	1.97964	0	0	0.865	0.325	O
C3	1.0943	1.15265e-114	2.23833e-110	0.638	0.173	O		KRT17	0.865889	3.84307e-26	7.46285e-22	0.365	0.034			IGFBP2	1.9722	0	0	0.773	0.067	O
AGER	1.09043	6.94788e-36	1.34921e-31	0.313	0.065	O		BIRC3	0.858205	8.28271e-27	1.60842e-22	0.596	0.129			UFC1	1.96071	0	0	0.902	0.488	O
CD44	1.08853	6.80282e-131	1.32104e-126	0.672	0.21	O		TNFRSF12A	0.85587	2.89838e-12	5.62837e-08	0.692	0.274			EFHC1	1.95344	0	0	0.83	0.077	O
CAV1	1.07494	1.20592e-36	2.34177e-32	0.395	0.181	O		SOX4	0.853531	2.12267e-05	0.4122	0.904	0.426			ROPN1L	1.94825	0	0	0.802	0.005	O
C11orf96	1.07103	3.07918e-114	5.97945e-110	0.519	0.037	O		ATF3	0.835324	4.23025e-07	0.00821472	0.788	0.475			CCDC146	1.93969	0	0	0.792	0.016	O
CYB5A	1.07014	5.49651e-85	1.06737e-80	0.94	0.876	O		GAPDH	0.832397	8.98708e-07	0.017452	0.962	0.816			SRI	1.93599	0	0	0.891	0.55	O
PLA2G1B	1.04138	1.15529e-114	2.24346e-110	0.524	0.031	O		S100A16	0.822224	6.12813e-15	1.19002e-10	0.827	0.318			TCTEX1D2	1.91996	0	0	0.795	0.047	O
SERPINA1	1.02936	7.00762e-63	1.36081e-58	0.703	0.484	O		MARCKSL1	0.81556	2.52618e-34	4.9056e-30	0.673	0.102			GSTA1	1.90598	0	0	0.696	0.094	O
DRAM1	1.02712	1.6363e-135	3.17753e-131	0.584	0.091	O		CXCL2	0.815345	0.0020475	1	0.827	0.568			AC013264.2	1.8955	0	0	0.768	0.007	O
SELENBP1	1.02705	1.26981e-95	2.46585e-91	0.776	0.51	O		KLF4	0.814448	6.10366e-12	1.18527e-07	0.712	0.3			AGR3	1.89079	6.72596e-210	1.30611e-205	0.971	0.758	O
DLC1	1.0154	2.50645e-118	4.86728e-114	0.61	0.131	O		S100P	0.807691	6.6641e-35	1.2941e-30	0.423	0.076			SLC44A4	1.87663	0	0	0.828	0.168	O
SLPI	0.995831	5.24248e-28	1.01804e-23	0.863	0.865			TFF3	0.807105	5.80311e-09	0.000112691	0.519	0.185			DRC3	1.86618	0	0	0.796	0.014	O
RPS3	0.96559	2.47693e-91	4.80995e-87	0.968	0.946			GADD45A	0.805128	6.63869e-24	1.28917e-19	0.635	0.153			IFT27	1.83896	0	0	0.828	0.147	O
MRPL14	0.964464	4.86041e-87	9.43843e-83	0.77	0.488			ANKRD36C	0.79916	2.16999e-30	4.21391e-26	0.558	0.083			CLDN3	1.83049	0	0	0.821	0.332	O
ASAH1	0.93986	1.46214e-88	2.83933e-84	0.827	0.606			ICAM1	0.795586	6.28114e-07	0.0121973	0.846	0.451			HSBP1	1.82799	2.49642557014828e-312	4.84781e-308	0.911	0.63	O
GKN2	0.92752	5.07254e-98	9.85037e-94	0.49	0.035			LITAF	0.792517	5.74317e-11	1.11527e-06	0.808	0.416			CFAP53	1.79369	0	0	0.768	0.006	O
IFITM3	0.92357	7.07511e-68	1.37392e-63	0.85	0.654			TGM2	0.785157	1.55864e-35	3.02672e-31	0.519	0.098			IK	1.78742	0	0	0.827	0.257	O
SPTSSA	0.906451	6.37997e-101	1.23893e-96	0.639	0.218			IER3	0.782424	4.91471e-08	0.000954388	0.75	0.391			SMIM22	1.77891	0	0	0.877	0.475	O
HLA-DPA1	0.905643	3.99347e-64	7.75492e-60	0.739	0.522			XBP1	0.774277	8.08839e-07	0.0157068	0.846	0.668			NUDC	1.77849	0	0	0.859	0.386	O
NKX2-1	0.899826	3.80612e-85	7.39111e-81	0.692	0.319			BAG1	0.771934	1.88014e-09	3.65105e-05	0.885	0.516			CFAP157	1.77469	0	0	0.789	0.009	O
AQP4	0.893417	6.42975e-76	1.24859e-71	0.567	0.159			TIMP1	0.771416	2.13213e-11	4.14039e-07	0.731	0.261			RSPH9	1.7697	0	0	0.777	0.004	O
APLP2	0.892518	5.8075e-74	1.12776e-69	0.852	0.621			CCND1	0.766068	2.82638e-09	5.48854e-05	0.788	0.379			DYNLT1	1.76791	3.32014e-306	6.44737e-302	0.899	0.587	O
TPT1	0.885659	5.01889e-73	9.74618e-69	0.98	0.984			CXCL3	0.758993	2.44201e-08	0.000474213	0.692	0.326			FAM216B	1.75997	0	0	0.758	0.004	O
MBIP	0.8829	3.54796e-107	6.88979e-103	0.584	0.15			EDN1	0.754096	6.06833e-19	1.17841e-14	0.596	0.097			KIF9	1.75537	0	0	0.808	0.136	O
RGS16	0.875542	9.79717e-83	1.90251e-78	0.517	0.132			ANXA2	0.75343	0.000918472	1	0.981	0.833			LRRC46	1.74976	0	0	0.755	0.007	O
SUSD2	0.871073	2.87121e-87	5.5756e-83	0.548	0.108			C19orf33	0.747921	1.34492e-05	0.26117	0.865	0.514			C11orf97	1.74938	0	0	0.748	0.002	O
HHIP	0.869448	1.58978e-96	3.08719e-92	0.45	0.014			CXCL16	0.746821	9.44808e-13	1.83472e-08	0.788	0.298			IFT57	1.73963	2.0225e-274	3.9275e-270	0.868	0.479	O
RPL37	0.866912	1.2107e-72	2.35106e-68	0.953	0.907			PHLDA2	0.746009	2.67686e-12	5.1982e-08	0.692	0.287			LRRC23	1.73502	0	0	0.784	0.144	O
FASN	0.861121	8.5889e-101	1.66788e-96	0.537	0.124			VMO1	0.736778	3.9394e-44	7.64991e-40	0.442	0.057			TEKT1	1.7342	0	0	0.76	0.002	O
C2	0.859026	5.97842e-117	1.16095e-112	0.534	0.076			SERPINF1	0.735951	5.87662e-14	1.14118e-09	0.654	0.175			RP11-295M3.4	1.72769	0	0	0.729	0.019	O
CD151	0.857034	1.22909e-67	2.38676e-63	0.705	0.373			KRT18	0.722206	9.2995e-05	1	0.962	0.779			EFCAB1	1.72626	0	0	0.773	0.005	O
HSD17B6	0.852374	1.87223e-97	3.63568e-93	0.503	0.034			CRIP2	0.722075	4.71309e-07	0.00915236	0.808	0.296			LDLRAD1	1.71828	0	0	0.735	0.004	O
PLD3	0.843256	3.31374e-82	6.43495e-78	0.659	0.343			HMGA1	0.715759	8.45991e-18	1.64283e-13	0.692	0.228			C9orf135	1.7139	0	0	0.754	0.003	O
SDC1	0.831857	6.10564e-84	1.18565e-79	0.567	0.163			CLDN4	0.696726	0.000128791	1	0.885	0.718			CLU	1.69147	2.53406e-211	4.92089e-207	0.855	0.456	O
CACNA2D2	0.828961	5.50762e-111	1.06952e-106	0.5	0.012			SAT1	0.694551	2.93844e-05	0.570616	0.981	0.959			ODF2L	1.68203	0	0	0.83	0.255	O
DCXR	0.827494	4.06243e-89	7.88883e-85	0.615	0.248			KLF5	0.69202	4.71313e-07	0.00915243	0.827	0.479			WDR38	1.67347	0	0	0.729	0.004	O
ALPL	0.823611	5.29475e-103	1.02819e-98	0.489	0.048			AKR1C1	0.683436	8.93906e-14	1.73588e-09	0.635	0.194			ATPIF1	1.67062	1.40377e-241	2.72598e-237	0.937	0.735	O
ATP11A	0.821254	2.98395e-99	5.79454e-95	0.543	0.095			ALCAM	0.679466	1.02679e-05	0.199393	0.885	0.476			DNAH12	1.66328	0	0	0.755	0.002	O
TSPAN13	0.817316	9.94328e-50	1.93088e-45	0.669	0.401			PLAUR	0.677477	6.7727e-19	1.31519e-14	0.596	0.149			PLAC8	1.6589	3.62591e-285	7.04116e-281	0.777	0.152	O
CADM1	0.814069	3.78788e-82	7.35569e-78	0.532	0.105			KLK10	0.674929	7.68109e-23	1.49159e-18	0.538	0.076			POLR2I	1.65548	0	0	0.836	0.398	O
NNMT	0.813734	1.42562e-75	2.7684e-71	0.408	0.038			VMP1	0.674119	1.64297e-06	0.0319048	0.827	0.507			RP11-356K23.1	1.65012	0	0	0.688	0.002	O
RPL23	0.80945	1.2777e-56	2.48117e-52	0.929	0.907			LIF	0.670539	1.37891e-65	2.67771e-61	0.423	0.03			DNALI1	1.64998	0	0	0.761	0.114	O
SLC22A31	0.79459	1.54835e-107	3.00673e-103	0.501	0.038			YWHAZ	0.66507	7.6674e-07	0.0148893	0.923	0.538			ANXA2	1.64655	2.96697e-136	5.76155e-132	0.972	0.804	O
MFSD2A	0.78976	1.8032e-90	3.50163e-86	0.48	0.071			ITPKC	0.663282	2.39139e-23	4.64385e-19	0.615	0.12			OMG	1.63394	0	0	0.609	0.006	O
SLC25A5	0.781188	1.66273e-57	3.22885e-53	0.783	0.617			CLU	0.662502	0.000532031	1	0.75	0.526			NUCB2	1.62256	0	0	0.806	0.293	O
CPM	0.77959	5.20046e-56	1.00988e-51	0.653	0.339			RPL18A	0.660275	2.27836e-05	0.442435	1	0.959			ELF3	1.61592	3.64197e-162	7.07233e-158	0.922	0.748	O
RPL5	0.77432	3.17952e-51	6.1743e-47	0.926	0.891			IL32	0.657358	4.4261e-05	0.859505	0.5	0.272			CFAP73	1.6031	0	0	0.745	0.004	O
HPCAL1	0.773099	5.76318e-85	1.11915e-80	0.516	0.093			BPIFA1	0.655995	4.68548e-18	9.09873e-14	0.308	0.014			HMGN3	1.59929	6.56193e-221	1.27426e-216	0.953	0.778	O
CA2	0.765693	2.65354e-93	5.15291e-89	0.45	0.019			RARRES1	0.65175	2.01457e-40	3.9121e-36	0.442	0.046			CES1	1.59628	0	0	0.743	0.229	O
AKAP13	0.765388	5.27491e-65	1.02434e-60	0.658	0.399			GSN	0.650977	2.51458e-05	0.488307	0.788	0.417			ERICH3	1.59573	0	0	0.705	0.002	O
RPS28	0.759821	2.84388e-71	5.52253e-67	0.972	0.958			UGCG	0.646959	1.07723e-10	2.09187e-06	0.712	0.269			PLPP2	1.59292	0	0	0.767	0.108	O
RPL10	0.757862	2.10541e-83	4.08849e-79	0.99	0.993			MMP7	0.643273	5.34148e-13	1.03726e-08	0.519	0.156			CHST9	1.58974	0	0	0.736	0.026	O
EEF1D	0.755339	3.4917e-55	6.78053e-51	0.876	0.77			PDLIM2	0.642606	2.52327e-07	0.00489995	0.654	0.265			CATSPERD	1.584	0	0	0.696	0.003	O
CD74	0.748269	9.14666e-34	1.77619e-29	0.916	0.922			ARID5B	0.642553	1.987e-09	3.85856e-05	0.692	0.3			SARAF	1.57774	2.11847e-242	4.11385e-238	0.919	0.632	O
GPRC5A	0.73837	4.8285e-33	9.37647e-29	0.724	0.421			RARRES3	0.63823	0.000203205	1	0.846	0.526			DPCD	1.57232	0	0	0.77	0.113	O
RPL12	0.738144	1.06545e-43	2.069e-39	0.946	0.948			JUP	0.638038	1.09485e-11	2.12608e-07	0.75	0.236			MARCKS	1.56398	0	0	0.733	0.051	O
BRI3	0.736723	1.51135e-48	2.93488e-44	0.767	0.604			LGALS3	0.632042	0.000405261	1	0.962	0.836			AKAP9	1.55946	4.28411e-230	8.31931e-226	0.868	0.543	O
SSR2	0.727877	1.63976e-62	3.18425e-58	0.748	0.5			CTSC	0.629529	1.28976e-07	0.00250459	0.712	0.376			CDHR3	1.55461	0	0	0.727	0.025	O
RPS20	0.724935	1.20417e-56	2.33838e-52	0.97	0.966			BACE2	0.627803	2.95632e-15	5.74088e-11	0.635	0.188			RP11-620J15.3	1.55136	0	0	0.724	0.052	O
WIF1	0.721715	3.84294e-42	7.4626e-38	0.553	0.347			CRACR2B	0.62139	8.90661e-12	1.72957e-07	0.615	0.182			CKB	1.53226	6.44934e-203	1.2524e-198	0.855	0.476	O
BCAM	0.713612	2.65791e-55	5.16139e-51	0.585	0.249			GSTA1	0.621198	0.000167937	1	0.635	0.199			SPAG17	1.52819	0	0	0.705	0.001	O
RPS23	0.711304	1.19379e-51	2.31821e-47	0.963	0.948			PPP1R15A	0.61921	0.00019982	1	0.865	0.649			CCDC17	1.5281	0	0	0.695	0.004	O
RPL14	0.703832	1.16109e-49	2.25472e-45	0.94	0.911			CYR61	0.617659	0.00102287	1	0.885	0.604			CEP126	1.5242	0	0	0.708	0.013	O
IFITM2	0.7012	3.99019e-52	7.74856e-48	0.639	0.384			ALDH1A3	0.615386	2.48871e-39	4.83283e-35	0.538	0.039			SPAG6	1.5072	0	0	0.71	0.007	O
ITGB6	0.695002	1.44141e-82	2.79907e-78	0.49	0.098			FMO2	0.613164	5.31045e-08	0.00103124	0.615	0.141			HSPB11	1.50657	0	0	0.762	0.22	O
SLC25A6	0.69099	4.88699e-46	9.49005e-42	0.844	0.708			FCGBP	0.61035	6.11466e-35	1.18741e-30	0.346	0.045			CCDC153	1.50435	0	0	0.73	0.051	O
EMP2	0.687867	1.50244e-17	2.91758e-13	0.775	0.706			AHNAK	0.607726	7.23743e-05	1	0.75	0.402			EZR	1.50271	2.56295e-186	4.97698e-182	0.925	0.696	O
TMEM125	0.687352	1.18118e-54	2.29373e-50	0.673	0.418			KRT8	0.605126	0.000787314	1	0.962	0.751			ALDH3B1	1.50205	0	0	0.782	0.219	O
HLA-DRB1	0.681318	2.45993e-30	4.77695e-26	0.815	0.71			ZG16B	0.600089	3.52946e-84	6.85386e-80	0.481	0.019			CCDC74A	1.49773	0	0	0.71	0.009	O
AC008268.1	0.676313	3.27056e-66	6.35111e-62	0.383	0.038			RHOV	0.591695	2.70441e-49	5.2517e-45	0.462	0.044			SPAG16	1.47958	0	0	0.751	0.123	O
CD63	0.675353	1.21388e-43	2.35724e-39	0.94	0.901			KRT10	0.59159	8.76423e-06	0.170193	0.904	0.581			SOD1	1.4795	5.41513e-202	1.05156e-197	0.918	0.716	O
KCNJ15	0.666775	3.15672e-88	6.13004e-84	0.45	0.033			ERRFI1	0.588616	4.75519e-05	0.923411	0.769	0.425			C21orf59	1.47377	0	0	0.773	0.209	O
RPS18	0.662355	1.67168e-47	3.24624e-43	0.98	0.974			TNFSF10	0.585616	1.9166e-09	3.72185e-05	0.673	0.265			TSPAN19	1.46284	0	0	0.626	0.002	O
CELF2	0.660283	9.41829e-68	1.82894e-63	0.514	0.177			CTSB	0.584695	1.90874e-06	0.0370659	0.712	0.431			AGR2	1.46232	4.10068e-139	7.96312e-135	0.886	0.625	O
GNB2L1	0.658268	2.70951e-40	5.2616e-36	0.922	0.891			CAPN2	0.583972	7.81384e-05	1	0.923	0.52			HYDIN	1.46024	0	0	0.688	0.005	O
CSF3R	0.657608	6.51813e-88	1.26576e-83	0.429	0.014			CARHSP1	0.58394	8.91595e-10	1.73139e-05	0.75	0.227			FAM166B	1.44896	0	0	0.707	0.002	O
DMBT1	0.65678	6.88799e-53	1.33758e-48	0.312	0.012			FAM107B	0.579929	4.88449e-08	0.000948519	0.731	0.291			DNPH1	1.42695	7.2147e-289	1.40102e-284	0.814	0.393	O
MYL9	0.656487	3.47091e-27	6.74016e-23	0.407	0.222			PTP4A2	0.577403	2.36302e-05	0.458875	0.846	0.55			TUBA4B	1.42004	0	0	0.692	0.002	O
TMEM243	0.655501	1.59992e-56	3.10689e-52	0.595	0.332			TMC5	0.576488	0.000144371	1	0.769	0.487			CD24	1.41931	3.03483e-213	5.89333e-209	0.629	0.148	O
EIF3H	0.65527	4.50793e-57	8.75396e-53	0.663	0.381			TNFAIP2	0.575626	1.74776e-22	3.39398e-18	0.462	0.084			MT2A	1.4182	4.7218e-185	9.16927e-181	0.834	0.445	O
HLA-DRA	0.648233	6.36285e-30	1.2356e-25	0.889	0.834			CCL2	0.574092	6.08569e-12	1.18178e-07	0.327	0.088			FAM174A	1.40572	0	0	0.762	0.216	O
OST4	0.648037	1.87228e-44	3.63577e-40	0.827	0.67			HMGB3	0.568476	1.31738e-10	2.55822e-06	0.577	0.156			SAXO2	1.40246	0	0	0.68	0.013	O
ADGRF5	0.647134	6.65522e-60	1.29238e-55	0.586	0.279			CD82	0.558922	1.63847e-17	3.18175e-13	0.577	0.13			NEK5	1.40067	0	0	0.683	0.011	O
MSN	0.646731	9.20468e-68	1.78746e-63	0.521	0.174			TPM4	0.555669	8.76875e-06	0.17028	0.827	0.386			CFAP43	1.39475	0	0	0.691	0.005	O
RPL6	0.642394	9.54955e-35	1.85443e-30	0.927	0.936			TRAF4	0.55464	2.38299e-08	0.000462753	0.615	0.296			IGFBP5	1.3917	0	0	0.664	0.015	O
ADI1	0.640678	3.36735e-59	6.53905e-55	0.595	0.296			FXYD3	0.550834	0.00588257	1	0.962	0.836			SSBP4	1.38726	0	0	0.726	0.125	O
RNF145	0.634207	2.71188e-47	5.2662e-43	0.659	0.428			RPS18	0.547838	0.00048694	1	1	0.978			C21orf58	1.3843	0	0	0.68	0.016	O
PPA1	0.631552	5.53626e-48	1.07509e-43	0.699	0.443			MYADM	0.54491	8.54967e-08	0.00166026	0.654	0.199			PCSK1N	1.38088	0	0	0.645	0.065	O
RBM3	0.621804	3.95044e-48	7.67135e-44	0.668	0.435			LMNA	0.544272	0.0013053	1	0.904	0.716			ANXA1	1.37206	1.5061e-117	2.9247e-113	0.902	0.711	O
CRTAC1	0.620858	8.6048e-81	1.67097e-76	0.433	0.045			TES	0.543316	1.31345e-07	0.00255059	0.731	0.258			SPA17	1.36948	0	0	0.679	0.063	O
RPS29	0.61921	2.42187e-36	4.70302e-32	0.951	0.935			MARCKS	0.541438	3.46613e-06	0.0673087	0.654	0.17			STK33	1.36411	0	0	0.705	0.064	O
ARPC2	0.616979	4.36983e-38	8.48578e-34	0.757	0.616			LMO7	0.540271	0.00639939	1	0.923	0.675			CALM2	1.36333	1.15145e-140	2.236e-136	0.972	0.903	O
RTKN2	0.61694	2.57148e-25	4.99356e-21	0.178	0.027			SERINC2	0.538502	2.56952e-13	4.98976e-09	0.673	0.164			ENKUR	1.36122	0	0	0.673	0.003	O
RPS10	0.616202	3.01916e-33	5.86291e-29	0.883	0.822			ANXA11	0.532979	0.000209731	1	0.846	0.535			HSPH1	1.35808	5.77538e-282	1.12152e-277	0.765	0.3	O
EGR1	0.611744	2.75858e-20	5.35689e-16	0.796	0.649			SLC25A6	0.531348	0.0014164	1	0.981	0.815			KCTD12	1.3579	0	0	0.677	0.054	O
TNNC1	0.608981	3.65208e-32	7.09198e-28	0.298	0.076			GRAMD3	0.527932	4.81683e-14	9.3538e-10	0.519	0.124			TMEM59	1.35339	6.96158e-164	1.35187e-159	0.95	0.777	O
CYBRD1	0.607431	1.11754e-56	2.17016e-52	0.48	0.153			FAM3C	0.526652	1.09049e-09	2.11761e-05	0.712	0.237			PRR29	1.35327	0	0	0.68	0.009	O
LDHA	0.607132	6.03187e-43	1.17133e-38	0.659	0.436			CFL1	0.523535	0.00105717	1	1	0.831			MLF1	1.34785	0	0	0.708	0.15	O
NRGN	0.603482	7.21096e-74	1.4003e-69	0.387	0.023			RPL12	0.5235	0.00415442	1	1	0.946			SOX4	1.34548	2.17811e-115	4.22968e-111	0.738	0.364	O
CEBPD	0.597461	3.37685e-27	6.55751e-23	0.721	0.559			GCHFR	0.521257	1.5748e-05	0.30581	0.712	0.408			RIIAD1	1.34045	0	0	0.666	0.01	O
DUSP6	0.596575	4.62932e-46	8.98968e-42	0.386	0.14			MUC4	0.521053	3.55938e-10	6.91196e-06	0.519	0.124			TFF3	1.33828	1.52097e-257	2.95358e-253	0.617	0.093	O
POLR2L	0.595597	1.28825e-34	2.50165e-30	0.87	0.768			RPL15	0.520332	0.000701512	1	1	0.957			CH17-340M24.3	1.33571	1.97626258336499e-323	3.83770431063647e-319	0.721	0.222	O
MALAT1	0.594826	8.62503e-17	1.6749e-12	0.988	0.973			TMSB10	0.519703	0.000524662	1	1	0.974			IFT22	1.3321	0	0	0.707	0.153	O
RPL35	0.58566	1.35033e-39	2.6222e-35	0.956	0.929			ST6GALNAC1	0.516114	1.27164e-09	2.4694e-05	0.635	0.158			H2AFJ	1.31857	9.404e-212	1.82616e-207	0.805	0.434	O
NUPR1	0.585195	7.92774e-28	1.53949e-23	0.815	0.7			MAP7D1	0.515497	5.11925e-09	9.94107e-05	0.577	0.17			MNS1	1.31062	0	0	0.66	0.008	O
PON2	0.58482	4.92711e-50	9.56796e-46	0.529	0.249			PI3	0.515035	7.1051e-62	1.37974e-57	0.365	0.022			TEKT2	1.30608	0	0	0.663	0.006	O
ASPH	0.58063	4.01054e-59	7.78807e-55	0.529	0.226			S100A9	0.511635	0.000347187	1	0.577	0.42			DNAH5	1.306	0	0	0.633	0.026	O
FBP1	0.579319	1.67995e-45	3.2623e-41	0.563	0.298			NFIB	0.510414	2.71405e-06	0.0527041	0.769	0.304			DNAJA4	1.30491	0	0	0.664	0.057	O
PRSS8	0.578952	2.76805e-53	5.37527e-49	0.409	0.09			PMAIP1	0.505587	1.17988e-08	0.00022912	0.577	0.182			NME5	1.29447	0	0	0.655	0.041	O
RPS27	0.578049	1.25678e-50	2.44054e-46	0.986	0.996			SCNN1B	0.505276	1.88941e-07	0.00366904	0.635	0.144			FAM81B	1.29052	0	0	0.664	0.02	O
RPS13	0.576217	3.64692e-38	7.08196e-34	0.954	0.959			KIAA1324	0.504823	9.71228e-11	1.88603e-06	0.577	0.142			RP1	1.28465	0	0	0.62	0.028	O
RPL24	0.574712	3.35921e-36	6.52325e-32	0.946	0.948			ADIRF	0.503837	0.0353131	1	0.942	0.736			SPATA18	1.28457	0	0	0.65	0.018	O
EEF2	0.569873	3.34321e-31	6.49218e-27	0.86	0.775			RHOB	0.502564	0.00338739	1	0.865	0.652			TAX1BP1	1.27696	1.04533e-202	2.02993e-198	0.82	0.474	O
TSPAN4	0.56965	1.44685e-57	2.80963e-53	0.43	0.104			MCL1	0.501974	0.00250902	1	0.904	0.67			CDS1	1.27414	1.67783827174148e-310	3.25819e-306	0.732	0.247	O
RPS15A	0.566237	2.71703e-35	5.27621e-31	0.963	0.956			CYBA	0.501086	0.0017297	1	0.827	0.529			OSCP1	1.27364	0	0	0.679	0.07	O
SOD3	0.566048	1.63441e-54	3.17386e-50	0.418	0.101			CHMP4B	0.497162	1.31016e-05	0.254421	0.769	0.44			DYNC2H1	1.27119	0	0	0.667	0.066	O
TFPI	0.563439	2.63994e-39	5.1265e-35	0.463	0.244			RUNX1	0.495213	1.10108e-05	0.213818	0.692	0.346			CCDC173	1.27071	0	0	0.636	0.016	O
SOD2	0.563004	1.63616e-29	3.17725e-25	0.655	0.5			RPS12	0.49411	0.00797745	1	1	0.972			RUVBL2	1.26265	0	0	0.68	0.132	O
EEF1A1	0.562633	5.5658e-38	1.08082e-33	0.988	0.997			WEE1	0.494098	2.51934e-09	4.89231e-05	0.654	0.181			CYSTM1	1.25911	2.14808e-130	4.17136e-126	0.891	0.686	O
CITED2	0.557695	9.21002e-24	1.78849e-19	0.657	0.538			F3	0.493176	0.000115455	1	0.692	0.397			SCGB1A1	1.24809	2.67e-22	5.18488e-18	0.758	0.529	O
CAV2	0.557439	5.79856e-25	1.12602e-20	0.345	0.198			FNBP1	0.490697	1.80073e-13	3.49684e-09	0.577	0.11			CFAP45	1.24253	0	0	0.655	0.007	O
CHP1	0.555774	1.39463e-44	2.70823e-40	0.548	0.305			ACTN4	0.486076	0.000203816	1	0.808	0.53			P4HTM	1.24033	0	1.23488e-304	0.705	0.168	O
RPL31	0.55251	6.32301e-36	1.22787e-31	0.963	0.96			RPL28	0.485731	0.00158621	1	1	0.964			CD164L2	1.23351	0	0	0.619	0.017	O
RPLP2	0.551476	4.23293e-44	8.21992e-40	0.979	0.974			KRTAP3-1	0.481986	3.15352e-12	6.12382e-08	0.288	0.034			UBXN11	1.23341	0	0	0.664	0.057	O
WSB1	0.550616	7.87968e-28	1.53016e-23	0.831	0.748			C9orf16	0.481364	9.67636e-05	1	0.769	0.475			CTSS	1.22909	1.94678e-193	3.78045e-189	0.777	0.393	O
PTRF	0.550368	1.51878e-49	2.94932e-45	0.359	0.044			RP11-532F12.5	0.481079	9.76039e-06	0.189537	0.712	0.377			S100A11	1.22613	1.42593e-130	2.76902e-126	0.962	0.911	O
NPM1	0.549919	3.70329e-30	7.19142e-26	0.811	0.723			PDLIM5	0.47911	1.79713e-12	3.48985e-08	0.577	0.143			STMND1	1.22284	0	0	0.63	0.004	O
CKS2	0.545602	8.37677e-49	1.62669e-44	0.451	0.165			LINC01207	0.478628	1.44014e-49	2.7966e-45	0.462	0.037			ERGIC3	1.22143	3.7585e-178	7.29864e-174	0.826	0.546	O
FGGY	0.538902	7.72878e-41	1.50085e-36	0.548	0.304			PERP	0.478369	0.00224799	1	0.827	0.565			HSP90AB1	1.22105	3.57666e-125	6.94551e-121	0.93	0.787	O
MSLN	0.536745	3.63013e-42	7.04935e-38	0.306	0.038			CAV1	0.477325	0.101056	1	0.462	0.351			B9D1	1.21857	0	0	0.639	0.084	O
F3	0.536159	6.35084e-47	1.23327e-42	0.458	0.169			BMPR1B	0.476642	5.8919e-21	1.14415e-16	0.481	0.062			CENPM	1.21721	0	0	0.603	0.015	O
RPL18	0.536019	3.07381e-30	5.96903e-26	0.946	0.946			KRT4	0.476041	3.53071e-21	6.85629e-17	0.385	0.042			C6orf118	1.21243	0	0	0.63	0.001	O
HHIP-AS1	0.531167	3.96077e-73	7.69142e-69	0.373	0.007			INSR	0.474153	6.07253e-06	0.117922	0.654	0.252			IQCG	1.20303	0	0	0.642	0.045	O
LGMN	0.529317	9.74357e-52	1.8921e-47	0.484	0.188			DUSP23	0.473302	2.028e-05	0.393817	0.635	0.372			ZBBX	1.20255	0	0	0.652	0.002	O
RASGRF1	0.526229	8.66356e-70	1.68238e-65	0.357	0.005			SERPINB3	0.472377	5.74228e-47	1.11509e-42	0.173	0.004			PTGES3	1.20194	1.10439e-164	2.14462e-160	0.837	0.562	O
MGST1	0.525537	1.5703e-21	3.04936e-17	0.8	0.753			RPL36	0.470857	0.00279533	1	0.981	0.936			CLDN4	1.19637	7.31615e-111	1.42072e-106	0.855	0.69	O
RPL23A	0.523063	1.06765e-30	2.07328e-26	0.963	0.97			TMEM123	0.470451	0.000341344	1	0.808	0.443			KIF21A	1.19351	0	0	0.644	0.078	O
SDR16C5	0.52282	3.67252e-47	7.13166e-43	0.468	0.199			TNIP1	0.470353	2.84265e-08	0.000552014	0.558	0.215			DYDC2	1.19319	0	0	0.6	0.001	O
VEGFA	0.52027	4.08356e-28	7.92986e-24	0.339	0.154			SERTAD1	0.469319	0.00142241	1	0.712	0.45			FXYD3	1.18769	9.21086e-90	1.78866e-85	0.935	0.816	O
MPST	0.520003	6.09767e-48	1.18411e-43	0.547	0.267			MT2A	0.469255	0.00582897	1	0.769	0.513			PPIL6	1.18485	0	0	0.639	0.025	O
CD36	0.519789	1.98353e-70	3.85182e-66	0.362	0.012			RPL26	0.467449	0.00243241	1	1	0.96			FAM227A	1.18034	0	0	0.613	0.009	O
ZNF385B	0.519582	2.97266e-71	5.77261e-67	0.365	0.003			HEBP2	0.466425	1.38424e-05	0.268806	0.712	0.363			CFAP52	1.17997	0	0	0.616	0.002	O
RPL22	0.518801	1.20848e-28	2.34675e-24	0.928	0.911			CDKN1A	0.463536	6.23118e-05	1	0.75	0.291			METTL7A	1.16984	3.27963e-175	6.36871e-171	0.752	0.354	O
EIF3E	0.517977	6.34081e-30	1.23132e-25	0.736	0.572			AES	0.462536	0.000576308	1	0.808	0.532			TCTEX1D4	1.16902	0	0	0.611	0.01	O
AQP3	0.515825	8.41832e-26	1.63475e-21	0.625	0.495			KLF6	0.459254	0.0277783	1	0.942	0.804			CLIC1	1.16566	1.60967e-133	3.12583e-129	0.894	0.695	O
HLA-DQB1	0.51274	1.0328e-31	2.00559e-27	0.602	0.387			RPLP0	0.458974	0.00808547	1	0.981	0.924			WRB	1.16558	4.06067e-300	7.88542e-296	0.68	0.169	O
BLVRB	0.511766	1.95034e-31	3.78737e-27	0.683	0.49			B4GALT1	0.458706	1.22768e-05	0.238403	0.615	0.291			RABL2B	1.16544	0	0	0.652	0.079	O
RPL11	0.510426	1.8063e-33	3.50765e-29	0.974	0.981			AGR2	0.457749	0.0221086	1	0.75	0.672			C14orf142	1.16019	0	0	0.647	0.128	O
RPL27	0.508461	1.81267e-29	3.52002e-25	0.942	0.943			GPX3	0.454017	1.89985e-17	3.68931e-13	0.462	0.076			GSTP1	1.15846	7.76569e-136	1.50802e-131	0.985	0.959	O
RPS21	0.504492	1.72317e-28	3.34622e-24	0.916	0.842			PLPP2	0.452293	0.000421421	1	0.673	0.223			RRAD	1.1581	1.51153e-153	2.93523e-149	0.663	0.282	O
RPL36A	0.503418	1.18638e-26	2.30384e-22	0.773	0.628			ALDH1A1	0.452024	0.00670889	1	0.731	0.42			WDR60	1.15729	1.65796e-301	3.21959e-297	0.661	0.141	O
ETV5	0.498936	1.38461e-62	2.68877e-58	0.355	0.022			RPL29	0.451643	0.00533617	1	1	0.942			ARMC3	1.15138	0	0	0.606	0.002	O
TACC1	0.497484	1.12244e-48	2.17967e-44	0.412	0.135			CAV2	0.446109	0.0154816	1	0.558	0.312			CTGF	1.15074	6.90671e-126	1.34121e-121	0.638	0.232	O
HLA-DRB5	0.492136	1.58664e-24	3.0811e-20	0.456	0.266			S100A6	0.4437	0.00339103	1	1	0.993			DPY30	1.14639	4.66518e-174	9.05931e-170	0.782	0.463	O
WDR83OS	0.491768	1.65279e-29	3.20955e-25	0.728	0.55			CYP4B1	0.440029	0.0382411	1	0.788	0.454			SCGB2A1	1.14344	0	0	0.513	0.007	O
WBP5	0.490812	4.00899e-41	7.78506e-37	0.487	0.218			HS3ST1	0.43993	1.29802e-19	2.52063e-15	0.423	0.056			ANKRD37	1.14343	3.5127e-289	6.82132e-285	0.629	0.095	O
RPS4X	0.490346	5.56419e-20	1.08051e-15	0.939	0.973			C15orf48	0.437247	8.663e-14	1.68227e-09	0.404	0.094			IFT43	1.14238	8.29927e-279	1.61164e-274	0.667	0.171	O
ARPC5	0.48692	3.86018e-38	7.49608e-34	0.516	0.272			RPS2	0.43458	0.0176678	1	1	0.947			SPEF1	1.14182	0	0	0.609	0.003	O
EVA1A	0.483811	8.14931e-56	1.58252e-51	0.353	0.038			RARRES2	0.434523	0.000299688	1	0.615	0.216			RPA3	1.13324	1.55642e-212	3.02242e-208	0.71	0.291	O
SNX30	0.48297	1.58072e-64	3.0696e-60	0.366	0.041			IL1R1	0.434443	8.72849e-07	0.0169499	0.615	0.264			PFN2	1.13168	0	0	0.629	0.062	O
ETV1	0.482174	1.22498e-63	2.37878e-59	0.345	0.011			FHL2	0.434326	5.29689e-51	1.0286e-46	0.423	0.017			PERP	1.13135	1.37088e-135	2.66212e-131	0.811	0.513	O
NECAB1	0.482137	1.21791e-63	2.36506e-59	0.337	0.004			ZFAS1	0.434261	0.00897325	1	0.942	0.778			DZIP3	1.12804	0	0	0.629	0.059	O
RPL8	0.481591	1.95763e-32	3.80152e-28	0.973	0.966			ATF4	0.433974	0.00331199	1	0.846	0.614			ARHGAP18	1.12333	0	0	0.632	0.105	O
NINJ2	0.481068	3.5854e-50	6.96248e-46	0.352	0.059			PSCA	0.433802	3.2604e-13	6.33137e-09	0.346	0.038			C22orf15	1.12261	0	0	0.582	0.004	O
TGFBR2	0.480587	3.45063e-42	6.70077e-38	0.445	0.184			PHLDA3	0.432089	1.11236e-08	0.000216009	0.462	0.161			TMEM231	1.11266	0	0	0.6	0.011	O
ZDHHC3	0.47504	1.07018e-46	2.07818e-42	0.405	0.149			EPHA2	0.431203	1.38033e-06	0.0268046	0.596	0.237			METRN	1.11189	1.98263e-303	3.85008e-299	0.616	0.118	O
NTN4	0.47471	2.39841e-43	4.65747e-39	0.427	0.163			CDKN2B	0.42961	6.11374e-12	1.18723e-07	0.365	0.056			ENDOG	1.11084	0	0	0.619	0.07	O
CAT	0.472898	5.093e-28	9.89009e-24	0.615	0.439			SCD5	0.428343	4.53796e-07	0.00881226	0.442	0.099			TNFAIP8L1	1.1095	0	0	0.604	0.009	O
SNHG7	0.469112	5.5981e-34	1.0871e-29	0.538	0.319			CFLAR	0.428226	0.00222007	1	0.75	0.47			WDR66	1.10747	0	0	0.601	0.005	O
GSTA4	0.461372	4.05182e-54	7.86823e-50	0.372	0.06			YPEL5	0.427722	0.000676486	1	0.712	0.468			TCTN1	1.1049	7.79635589137487e-321	1.51397435054609e-316	0.65	0.117	O
TOP1	0.461005	1.42503e-30	2.76727e-26	0.546	0.354			SERBP1	0.425818	0.00127647	1	0.827	0.558			FHAD1	1.10232	0	0	0.604	0.008	O
CST3	0.459492	8.61282e-26	1.67252e-21	0.946	0.901			LMO4	0.425139	3.51518e-06	0.0682614	0.577	0.244			SOX2	1.10165	0	0	0.606	0.053	O
FLNA	0.45674	2.46817e-30	4.79294e-26	0.423	0.203			CSNK1A1	0.424592	0.00122531	1	0.788	0.509			RSPH4A	1.10161	0	0	0.609	0.003	O
PPIA	0.453657	1.80879e-21	3.51248e-17	0.898	0.813			EZR	0.423493	0.0185071	1	0.962	0.735			DNAH7	1.09449	0	0	0.575	0.01	O
SLC25A3	0.452754	1.47422e-23	2.86279e-19	0.752	0.627			ARF6	0.421819	5.51144e-05	1	0.692	0.329			PACRG	1.09447	0	0	0.578	0.004	O
RPS9	0.452285	2.38479e-22	4.63103e-18	0.961	0.969			UQCRH	0.419896	0.00452791	1	0.942	0.724			DYX1C1	1.08835	0	0	0.613	0.073	O
EPAS1	0.45036	3.43921e-37	6.6786e-33	0.472	0.218			TMEM165	0.419345	0.000308865	1	0.673	0.416			DRC1	1.08549	0	0	0.588	0.002	O
RPL30	0.450337	2.29121e-23	4.4493e-19	0.955	0.946			FOXN3	0.419299	2.95522e-07	0.00573875	0.558	0.214			CD59	1.08255	2.15908e-101	4.19272e-97	0.918	0.81	O
ANKRD29	0.450053	1.31059e-32	2.54503e-28	0.247	0.02			PIM3	0.41894	0.000167094	1	0.692	0.382			CFAP70	1.08134	0	0	0.569	0.02	O
DHCR24	0.449778	3.27775e-20	6.36506e-16	0.77	0.653			NENF	0.418522	0.000440106	1	0.75	0.476			HES1	1.07581	3.36e-117	6.52479e-113	0.629	0.366	O
MLPH	0.448593	2.10174e-27	4.08136e-23	0.568	0.409			RHOC	0.418023	6.45516e-06	0.125353	0.615	0.283			C11orf70	1.07339	0	0	0.576	0.022	O
HLA-DMA	0.448141	2.51554e-27	4.88493e-23	0.603	0.405			REEP3	0.41794	1.62369e-06	0.0315305	0.596	0.256			UBXN10	1.07331	0	0	0.575	0.012	O
PARM1	0.447119	6.22115e-65	1.20808e-60	0.346	0.016			FAM3D	0.416872	2.72612e-54	5.29385e-50	0.327	0.021			CDHR4	1.06986	0	0	0.573	0.002	O
FOSB	0.446876	1.27042e-12	2.46702e-08	0.807	0.683			CLDN7	0.416669	0.00450392	1	0.827	0.605			LRTOMT	1.06981	0	0	0.587	0.026	O
CPB2	0.446232	1.97327e-57	3.8319e-53	0.305	0.001			DUSP5	0.41656	7.96344e-14	1.54642e-09	0.442	0.098			RGCC	1.06779	1.6994e-91	3.30006e-87	0.73	0.324	O
S100A9	0.445497	2.29051e-26	4.44794e-22	0.464	0.252			RHOBTB3	0.416349	9.61268e-05	1	0.596	0.22			C10orf107	1.06447	0	0	0.569	0.009	O
PLLP	0.445358	1.1045e-40	2.14483e-36	0.319	0.057			NEDD4L	0.415535	0.0100736	1	0.885	0.601			HSPA8	1.05911	1.08502e-101	2.107e-97	0.883	0.702	O
GLS	0.438201	1.21128e-35	2.35218e-31	0.414	0.196			CLCF1	0.414753	4.08037e-47	7.92368e-43	0.404	0.021			CRIP1	1.05726	6.8542e-130	1.33102e-125	0.676	0.262	O
PTMS	0.438083	5.37137e-25	1.04307e-20	0.651	0.462			TNFAIP3	0.413648	3.0616e-06	0.0594533	0.5	0.192			PDLIM4	1.05555	0	0	0.569	0.03	O
SMAGP	0.435721	1.80762e-50	3.51022e-46	0.369	0.09			PLEKHS1	0.413092	3.72476e-09	7.23312e-05	0.519	0.088			VWA3B	1.04065	0	0	0.569	0.001	O
BEX2	0.435478	1.44061e-50	2.79752e-46	0.371	0.093			NACA	0.412005	0.0124787	1	0.981	0.896			FTO	1.0392	5.03015169329257e-314	9.76805157320484e-310	0.557	0.073	O
TXNDC17	0.432852	3.41765e-30	6.63673e-26	0.543	0.338			RDH10	0.411856	1.20065e-07	0.00233155	0.519	0.197			TMC5	1.03367	1.38608e-119	2.69162e-115	0.714	0.44	O
SYNGR2	0.431744	9.4051e-31	1.82638e-26	0.53	0.307			BZW1	0.411374	0.000126005	1	0.712	0.372			EFCAB10	1.03244	0	0	0.572	0.006	O
RPL19	0.430691	9.72323e-26	1.88815e-21	0.973	0.978			ECE1	0.410986	5.35419e-23	1.03973e-18	0.442	0.05			GDF15	1.02704	1.73332e-99	3.36593e-95	0.545	0.257	O
PDZK1IP1	0.430006	2.00926e-36	3.90177e-32	0.392	0.134			TXN	0.410926	0.0106006	1	0.962	0.814			TMEM107	1.02687	0	0	0.606	0.094	O
HSD17B4	0.428907	2.24977e-44	4.36883e-40	0.4	0.139			SORD	0.40858	7.07535e-17	1.37396e-12	0.462	0.073			ANKRD66	1.02509	0	0	0.563	0.002	O
MID1IP1	0.426464	3.47082e-21	6.73999e-17	0.557	0.426			ARL4C	0.407201	4.46227e-08	0.000866527	0.423	0.117			ATP2A2	1.02008	3.0851e-184	5.99095e-180	0.686	0.293	O
RPL7A	0.425327	5.92641e-18	1.15085e-13	0.937	0.937			PPP1R14B	0.40701	9.24477e-12	1.79524e-07	0.442	0.131			SERPINB6	1.0199	2.55745e-183	4.96631e-179	0.701	0.298	O
RPL3	0.42509	4.63661e-19	9.00384e-15	0.959	0.969			PAWR	0.40699	5.0347e-05	0.977687	0.654	0.241			UBB	1.01864	8.30972e-91	1.61366e-86	0.963	0.927	O
ANXA3	0.424576	2.9183e-19	5.66705e-15	0.247	0.162			PPDPF	0.406292	0.0129603	1	0.981	0.889			SPEF2	1.01859	0	0	0.572	0.023	O
PPP1R1B	0.424498	3.85201e-56	7.48021e-52	0.313	0.014			PAM	0.403111	9.21455e-07	0.0178937	0.519	0.186			WDR78	1.01756	0	0	0.569	0.007	O
PID1	0.422732	3.09363e-57	6.00752e-53	0.326	0.019			CDC42EP5	0.402599	8.2897e-63	1.60978e-58	0.442	0.022			AZIN1	1.0041	1.59121e-229	3.08997e-225	0.632	0.201	O
RPLP0	0.422574	1.07699e-16	2.09142e-12	0.924	0.931			MISP	0.400059	1.61974e-07	0.00314536	0.5	0.111			DNAH9	1.00289	0	0	0.551	0.001	O
RP11-259K15.2	0.420969	2.20993e-53	4.29146e-49	0.31	0.018			RPL4	0.398248	0.0191523	1	0.942	0.869			CLUAP1	0.998311	1.47688e-283	2.86795e-279	0.606	0.105
ENO1	0.42095	8.64488e-19	1.67875e-14	0.74	0.65			PALLD	0.397752	1.75884e-13	3.4155e-09	0.404	0.07			DNAAF3	0.994046	0	0	0.553	0.003
ST3GAL5	0.420919	6.55361e-44	1.27265e-39	0.36	0.091			HLA-A	0.397692	0.0282333	1	0.981	0.865			RFX3	0.991645	0	0	0.569	0.034
VSIG2	0.418137	6.04014e-26	1.17294e-21	0.484	0.298			SDCBP	0.397185	0.00483253	1	0.827	0.531			TUSC3	0.990619	9.76466e-268	1.8962e-263	0.616	0.145
P3H2	0.416391	2.09528e-55	4.06883e-51	0.32	0.014			RPS8	0.396532	0.0106608	1	1	0.958			MPC2	0.985962	1.77544e-137	3.44772e-133	0.745	0.464
BTG1	0.416275	3.36264e-14	6.52991e-10	0.786	0.718			GLUL	0.39627	0.00748354	1	0.846	0.574			DCDC2B	0.983693	0	0	0.537	0.003
S100A4	0.415665	1.81171e-09	3.51815e-05	0.712	0.672			MAFK	0.395923	3.11757e-10	6.05401e-06	0.519	0.108			FANK1	0.980664	0	0	0.565	0.029
BMP1	0.414195	1.50731e-47	2.92704e-43	0.307	0.023			BTF3	0.395483	0.0135683	1	0.981	0.849			MORF4L2	0.979453	1.59218e-132	3.09186e-128	0.765	0.459
TRIB1	0.413982	3.60831e-24	7.00699e-20	0.51	0.33			PLAC8	0.395393	0.016478	1	0.654	0.262			STOML3	0.973986	0	0	0.54	0.001
AGPAT2	0.413517	2.4221e-23	4.70347e-19	0.591	0.435			RPS24	0.395366	0.0121928	1	1	0.959			ARL3	0.971219	4.05478e-209	7.87398e-205	0.639	0.209
APOC1	0.40834	1.60826e-17	3.12308e-13	0.651	0.477			LINC00152	0.395204	5.26068e-14	1.02157e-09	0.385	0.06			GSN	0.970722	9.01645e-101	1.7509e-96	0.699	0.359
STEAP4	0.403912	1.30964e-23	2.54319e-19	0.483	0.27			S100A2	0.395065	8.59847e-14	1.66974e-09	0.385	0.057			AKAP14	0.969886	0	0	0.531	0.001
RHOBTB2	0.39954	4.78183e-45	9.28584e-41	0.331	0.068			RIPK2	0.393584	4.64777e-17	9.02551e-13	0.346	0.074			BBOF1	0.968212	0	0	0.543	0.021
LAPTM4B	0.398521	1.02286e-40	1.98628e-36	0.368	0.117			EVA1C	0.393509	8.72501e-08	0.00169431	0.519	0.147			CCDC74B	0.966315	0	0	0.544	0.002
MYO1B	0.396327	5.41032e-29	1.05063e-24	0.381	0.191			SYNGR2	0.39344	0.00210257	1	0.75	0.482			AK9	0.961568	2.97063399925243e-314	5.7686741631483e-310	0.566	0.05
CREB3L1	0.395954	6.821e-50	1.32457e-45	0.328	0.064			SULT2B1	0.392183	6.41483e-09	0.000124569	0.538	0.075			RUVBL1	0.95935	2.52762e-304	4.90839e-300	0.579	0.086
C5orf38	0.395341	5.66739e-34	1.10055e-29	0.409	0.187			ALDH3A2	0.392075	0.000215792	1	0.577	0.275			PCM1	0.958631	4.65094e-156	9.03166e-152	0.677	0.303
RAP1A	0.395163	1.29545e-30	2.51564e-26	0.486	0.27			MIR4435-2HG	0.389828	5.69561e-18	1.10603e-13	0.423	0.047			PTMA	0.953909	2.63579e-98	5.11843e-94	0.999	0.956
C1orf21	0.39505	1.78939e-41	3.47481e-37	0.387	0.139			VAMP5	0.388539	1.34306e-06	0.0260808	0.558	0.152			H3F3A	0.949975	1.39559e-91	2.7101e-87	0.974	0.915
PLS3	0.394714	2.10917e-31	4.0958e-27	0.316	0.09			A4GALT	0.385112	4.91594e-35	9.54626e-31	0.385	0.032			SCPEP1	0.947901	9.19442e-137	1.78546e-132	0.689	0.346
LIMCH1	0.394151	4.24839e-18	8.24995e-14	0.568	0.435			GNAS	0.383843	0.0107541	1	0.923	0.703			C11orf74	0.947153	1.38898e-293	2.69727e-289	0.581	0.084
RPS2	0.392959	3.06267e-13	5.94741e-09	0.942	0.97			RAB32	0.383381	4.69405e-07	0.00911538	0.385	0.13			CST6	0.946573	1.70067e-95	3.30254e-91	0.609	0.124
LGALS3BP	0.391952	1.14869e-18	2.23063e-14	0.68	0.541			EID1	0.382607	0.0109795	1	0.885	0.66			CYP4B1	0.946298	3.43818e-50	6.6766e-46	0.73	0.397
LPL	0.39136	4.14188e-45	8.04311e-41	0.29	0.04			PDZK1IP1	0.382324	0.00105732	1	0.577	0.337			TTLL10	0.942802	0	0	0.535	0.002
ID1	0.391344	4.2546e-10	8.26201e-06	0.773	0.613			MT1X	0.382314	4.35186e-05	0.845088	0.558	0.226			H3F3B	0.941985	9.40807e-89	1.82695e-84	0.979	0.949
SBDS	0.391306	2.69538e-23	5.23416e-19	0.524	0.334			SSR4	0.381223	0.0172394	1	0.904	0.798			COPRS	0.939879	7.81823e-251	1.51822e-246	0.597	0.142
GRN	0.390011	4.04071e-22	7.84665e-18	0.512	0.331			RPL39	0.379555	0.0152654	1	1	0.953			LRRC10B	0.938655	0	0	0.529	0.001
HNRNPA1	0.38975	1.04732e-15	2.03379e-11	0.86	0.837			RPL8	0.379082	0.00632593	1	1	0.972			DMKN	0.938199	6.16276e-107	1.19675e-102	0.767	0.508
YBX1	0.388132	5.03131e-16	9.7703e-12	0.824	0.74			STT3B	0.378466	9.91036e-05	1	0.538	0.273			ALOX15	0.938029	0	0	0.493	0.002
PPIB	0.387566	1.47285e-17	2.86013e-13	0.699	0.58			RP11-469H8.6	0.377443	7.16083e-24	1.39056e-19	0.404	0.034			RP11-1008C21.1	0.937499	0	0	0.529	0.023
NDRG1	0.387175	1.44662e-34	2.80919e-30	0.303	0.08			JUND	0.3764	0.0300294	1	0.923	0.713			CCDC113	0.937322	0	0	0.523	0.008
ACSL4	0.385789	1.10677e-41	2.14925e-37	0.299	0.052			LPP	0.376099	0.000199775	1	0.692	0.297			IRF1	0.932873	3.94423e-96	7.65931e-92	0.654	0.377
LMO7	0.385656	3.8378e-11	7.45263e-07	0.698	0.602			CD151	0.375843	0.0274625	1	0.827	0.637			SPATA33	0.931068	0	0	0.569	0.045
QDPR	0.385202	7.58923e-40	1.47375e-35	0.382	0.132			SH3BGRL3	0.374678	0.0143219	1	0.885	0.621			IFI27	0.930971	1.54383e-47	2.99796e-43	0.701	0.457
RPS24	0.384148	1.17175e-16	2.27542e-12	0.956	0.974			ZC3H12A	0.374521	1.49979e-05	0.291243	0.519	0.207			CYBA	0.930781	4.56989e-86	8.87427e-82	0.773	0.48
FGG	0.384098	4.4519e-23	8.64514e-19	0.145	0.001			ADAM28	0.374001	3.22344e-41	6.25961e-37	0.423	0.025			DALRD3	0.929871	2.39199e-258	4.64501e-254	0.584	0.108
PCYOX1	0.383927	6.63902e-26	1.28923e-21	0.332	0.15			AHR	0.373362	0.00181524	1	0.712	0.385			C11orf16	0.929751	0	0	0.528	0.002
RPL21	0.383397	2.09208e-22	4.06262e-18	0.984	0.986			RPS17	0.37315	0.0153652	1	1	0.957			TMEM67	0.928132	9.54641427369035e-316	1.85381818780793e-311	0.537	0.03
FOLR1	0.383313	4.92745e-12	9.56861e-08	0.817	0.71			MAL2	0.372533	0.00632856	1	0.846	0.578			HIPK1	0.926702	4.60629e-253	8.94496e-249	0.591	0.128
NPNT	0.381661	3.28023e-34	6.36988e-30	0.279	0.06			RPL27A	0.369626	0.00946121	1	1	0.973			IQCD	0.925307	0	0	0.534	0.01
BMP2	0.380084	1.98064e-46	3.84621e-42	0.281	0.018			PODXL	0.368547	6.13429e-21	1.19122e-16	0.385	0.037			DNAJA1	0.923194	1.37131e-89	2.66295e-85	0.773	0.558
TTN	0.380055	7.64794e-45	1.48515e-40	0.257	0.001			LURAP1L	0.368183	4.57582e-07	0.00888578	0.5	0.16			RP4-666F24.3	0.918661	0	0	0.528	0.001
RPL18A	0.379845	1.19157e-16	2.31392e-12	0.958	0.967			CNN2	0.367161	0.000658908	1	0.654	0.313			KRT8	0.917127	2.07963e-65	4.03844e-61	0.858	0.731
LTA4H	0.378917	3.63641e-28	7.06154e-24	0.475	0.272			ZNF706	0.366475	0.00166612	1	0.788	0.381			MAP1A	0.915269	0	0	0.538	0.005
RPS4Y1	0.37854	8.7389e-12	1.69701e-07	0.691	0.632			IGFBP3	0.363671	5.01415e-47	9.73698e-43	0.327	0.013			CCDC39	0.914499	0	0	0.513	0.001
RPL32	0.37546	2.4539e-16	4.76524e-12	0.965	0.981			PSME2	0.362821	0.00512263	1	0.75	0.467			C9orf9	0.910312	0	0	0.521	0.038
RPLP1	0.375095	1.23411e-19	2.39651e-15	0.987	0.995			EHD1	0.361946	1.31897e-05	0.256131	0.442	0.136			CCDC189	0.905558	0	0	0.557	0.027
TPD52	0.373582	8.8451e-37	1.71763e-32	0.394	0.155			SEL1L3	0.360891	2.94377e-06	0.0571651	0.558	0.219			MAPK15	0.904495	0	0	0.523	0.015
SSR3	0.373052	1.7801e-23	3.45677e-19	0.524	0.343			RPL3	0.360871	0.0261483	1	0.981	0.961			GPR162	0.904354	0	0	0.526	0.002
BTG3	0.373025	6.10384e-21	1.18531e-16	0.536	0.379			SLC4A4	0.360065	6.84088e-07	0.0132843	0.538	0.193			LGALS3	0.903425	1.52726e-64	2.96578e-60	0.905	0.823
TAOK3	0.372955	5.66861e-38	1.10079e-33	0.372	0.131			WWTR1	0.358552	0.000663822	1	0.615	0.331			MORN3	0.902477	0	0	0.543	0.01
DPYSL2	0.372282	2.52729e-25	4.90775e-21	0.407	0.223			MIDN	0.358532	0.0085021	1	0.731	0.476			DTHD1	0.902195	0	0	0.509	0.005
CCND3	0.367678	2.99506e-30	5.81611e-26	0.423	0.211			OPTN	0.358373	3.24171e-06	0.0629508	0.481	0.156			GPX4	0.900311	7.86169e-68	1.52666e-63	0.924	0.841
LRRC36	0.367314	2.3102e-33	4.48617e-29	0.353	0.121			IFNGR2	0.357111	3.02738e-05	0.587887	0.538	0.234			CLIC6	0.900057	7.35002e-221	1.4273e-216	0.573	0.115
RDX	0.364189	1.77453e-16	3.44595e-12	0.471	0.35			RBM47	0.356917	0.00402398	1	0.788	0.473			SPAG8	0.900033	0	0	0.519	0.006
S100A6	0.363911	2.99711e-16	5.82009e-12	0.993	0.993			PRSS22	0.353292	1.76337e-05	0.342428	0.519	0.176			DNAI2	0.897958	0	0	0.523	0.001
TMEM63B	0.363692	5.21084e-31	1.01189e-26	0.327	0.119			ATP12A	0.353075	5.09926e-38	9.90226e-34	0.346	0.021			MSI2	0.894902	3.64047e-215	7.06943e-211	0.603	0.167
RPL27A	0.362693	4.45193e-18	8.6452e-14	0.971	0.982			MZT2B	0.3529	0.00823393	1	0.865	0.579			CTXN1	0.887601	0	0	0.51	0.003
CEBPA	0.361976	4.20973e-30	8.17487e-26	0.386	0.177			PRELID1	0.351915	0.00482396	1	0.788	0.493			MOK	0.885215	3.1239770786542e-319	6.06645108903859e-315	0.54	0.04
CDK2AP2	0.361769	1.14025e-19	2.21424e-15	0.571	0.41			LGALS8	0.351212	0.000125033	1	0.558	0.216			HSPBP1	0.884823	1.24184e-216	2.41154e-212	0.57	0.129
TM4SF1	0.36157	1.32929e-12	2.58135e-08	0.559	0.402			CHPT1	0.351195	7.45455e-05	1	0.558	0.236			C19orf70	0.883817	4.01926e-106	7.80501e-102	0.761	0.483
FNIP2	0.361139	7.72912e-24	1.50092e-19	0.471	0.279			RPS5	0.350621	0.0378618	1	0.981	0.925			NEK10	0.882792	0	0	0.507	0.005
PMF1	0.360987	2.3488e-30	4.56114e-26	0.409	0.206			RPSA	0.349408	0.0393436	1	0.962	0.905			TBCA	0.880734	4.90769e-85	9.53024e-81	0.87	0.704
PTPN13	0.360726	6.85086e-32	1.33037e-27	0.401	0.181			PER2	0.349292	5.20469e-08	0.0010107	0.442	0.123			CFAP36	0.879717	1.44979e-165	2.81535e-161	0.617	0.228
ID2	0.359485	2.1486e-10	4.17236e-06	0.662	0.579			RPL7A	0.348778	0.0375387	1	1	0.936			COQ4	0.879549	8.87543e-158	1.72352e-153	0.616	0.252
MAOA	0.358758	3.15171e-31	6.12031e-27	0.407	0.183			TNFRSF21	0.347987	1.93907e-13	3.76547e-09	0.442	0.077			APP	0.87613	6.7441e-100	1.30964e-95	0.707	0.385
VAMP2	0.358129	3.56047e-20	6.91407e-16	0.591	0.428			VDAC2	0.347561	0.00556235	1	0.769	0.501			PPP1R42	0.874662	0	0	0.509	0.001
SPOCK2	0.357694	6.30508e-16	1.22438e-11	0.148	0.054			CX3CL1	0.347102	1.25811e-18	2.44312e-14	0.404	0.047			DNAH11	0.869889	0	0	0.501	0.008
NACA	0.357596	1.70121e-13	3.30357e-09	0.899	0.892			NR4A1	0.345289	0.03526	1	0.75	0.561			PKIG	0.869567	5.92265e-249	1.15012e-244	0.563	0.102
TMSB10	0.356949	5.54654e-16	1.07708e-11	0.976	0.965			LEPROT	0.343848	0.00293047	1	0.635	0.359			DEGS2	0.866805	4.1624e-298	8.08296e-294	0.496	0.044
PXMP4	0.356746	1.11142e-35	2.15827e-31	0.351	0.119			TSPO	0.340541	0.0279197	1	0.923	0.725			PRSS12	0.86526	2.14047e-294	4.15658e-290	0.515	0.027
VEPH1	0.356415	4.50249e-34	8.74339e-30	0.335	0.105			PNPLA2	0.339109	0.0015936	1	0.615	0.275			BRD2	0.865029	5.71913e-78	1.1106e-73	0.704	0.519
IL32	0.353165	9.10206e-14	1.76753e-09	0.3	0.174			YBX1	0.338548	0.0375731	1	0.962	0.805			TMBIM6	0.864638	2.42487e-75	4.70885e-71	0.934	0.861
TKT	0.352382	3.68134e-17	7.1488e-13	0.637	0.51			RPL36A	0.338285	0.0353964	1	0.923	0.741			DNAH6	0.864331	0	0	0.523	0.01
SNX25	0.352172	1.40785e-35	2.7339e-31	0.341	0.106			HINT1	0.337747	0.0292958	1	1	0.882			CCDC181	0.863789	0	0	0.5	0.017
ALOX15B	0.346128	1.82229e-47	3.53871e-43	0.258	0			NPDC1	0.337053	2.06665e-20	4.01323e-16	0.346	0.045			NAP1L1	0.862807	4.06295e-82	7.88985e-78	0.793	0.608
P4HB	0.344334	8.34344e-16	1.62021e-11	0.667	0.542			RPS7	0.336971	0.023856	1	1	0.946			DNAL1	0.860448	4.05208e-257	7.86874e-253	0.531	0.073
MTUS1	0.343757	1.61003e-24	3.12653e-20	0.461	0.285			MIR222HG	0.336718	6.17031e-08	0.00119821	0.404	0.113			TSTD1	0.858711	1.27281e-70	2.47167e-66	0.889	0.786
GLTSCR2	0.343086	6.21087e-13	1.20609e-08	0.792	0.695			RPS23	0.336651	0.0374714	1	1	0.959			PFDN5	0.857584	8.87931e-78	1.72427e-73	0.959	0.893
RPL9	0.343022	3.52862e-14	6.85222e-10	0.962	0.969			CTNNB1	0.33435	0.00826231	1	0.692	0.419			TCTEX1D1	0.848633	0	0	0.494	0.002
EPDR1	0.339887	2.5745e-32	4.99943e-28	0.353	0.113			SDPR	0.333751	0.00349991	1	0.385	0.199			VSTM2L	0.845114	0	0	0.504	0.017
RBPMS	0.339535	7.17157e-24	1.39265e-19	0.445	0.27			GLTSCR2	0.33363	0.0395193	1	0.904	0.771			TTC25	0.844416	0	0	0.494	0.005
KIAA1324L	0.336498	3.84384e-44	7.46435e-40	0.27	0.016			LYN	0.333554	4.47485e-06	0.0868971	0.5	0.191			CRNDE	0.843998	1.24102e-83	2.40994e-79	0.782	0.576
MPZL2	0.336365	9.17894e-25	1.78246e-20	0.419	0.229			TRIM16	0.331997	4.45458e-11	8.65035e-07	0.385	0.053			MAATS1	0.837567	0	0	0.49	0.009
TIMP3	0.336284	3.58882e-16	6.96913e-12	0.149	0.046			ATG101	0.330685	6.43447e-05	1	0.5	0.223			PGM2L1	0.837254	1.04929e-261	2.03762e-257	0.503	0.058
LGALSL	0.334429	1.21436e-40	2.35816e-36	0.285	0.049			VSIG2	0.330668	0.0146311	1	0.692	0.444			TSPAN6	0.836693	2.31938e-233	4.50401e-229	0.537	0.092
SPAG9	0.333444	1.47663e-22	2.86746e-18	0.426	0.259			RPL14	0.330388	0.0430512	1	0.981	0.934			DLEC1	0.834973	0	0	0.491	0.004
KRT7	0.333351	1.16155e-07	0.00225562	0.506	0.422			ANPEP	0.330332	3.41525e-14	6.63207e-10	0.385	0.057			C4orf48	0.832798	4.43684e-179	8.6159e-175	0.553	0.164
HEBP1	0.332802	3.35547e-28	6.51599e-24	0.341	0.147			PROM1	0.330296	1.53152e-06	0.0297406	0.365	0.084			NPHP1	0.83149	3.97882e-283	7.72647e-279	0.521	0.048
SECISBP2L	0.332009	8.01598e-19	1.55662e-14	0.488	0.324			ABLIM1	0.330192	0.00171096	1	0.442	0.194			C6orf132	0.8279	5.52529e-185	1.07296e-180	0.572	0.153
CRB3	0.331165	8.82077e-25	1.71291e-20	0.423	0.222			NSA2	0.329798	0.00432492	1	0.712	0.443			RGS22	0.826684	0	0	0.487	0.002
TMEM87A	0.331045	2.44285e-17	4.74377e-13	0.572	0.424			RPS3A	0.329748	0.0485669	1	1	0.949			HNRNPF	0.822031	1.00234e-93	1.94644e-89	0.702	0.448
ESAM	0.33093	1.01949e-44	1.97975e-40	0.258	0.008			RPLP1	0.329413	0.0193925	1	1	0.988			UBAC1	0.814914	1.87207e-227	3.63537e-223	0.532	0.1
SLC46A2	0.330689	3.55842e-42	6.91009e-38	0.241	0.001			LRRFIP1	0.32873	0.0302981	1	0.885	0.674			SYT8	0.813675	1.4405e-200	2.79731e-196	0.431	0.025
TUBA1C	0.329982	3.50081e-23	6.79823e-19	0.419	0.228			RPL37	0.328682	0.0483477	1	1	0.943			CCDC30	0.81047	1.41509e-286	2.74796e-282	0.488	0.028
HYI	0.328486	3.77898e-23	7.3384e-19	0.454	0.264			SNHG8	0.327563	0.0173959	1	0.788	0.552			CFAP46	0.808927	0	0	0.478	0.003
AZGP1	0.327371	2.84095e-25	5.51684e-21	0.214	0.049			FNBP4	0.327064	0.000220101	1	0.577	0.23			RSPH3	0.80739	6.92575e-218	1.34491e-213	0.528	0.096
MRPS15	0.327357	7.03213e-25	1.36557e-20	0.47	0.281			ASS1	0.326501	2.97638e-06	0.0577983	0.5	0.179			TMEM123	0.806845	3.29292e-96	6.39452e-92	0.689	0.394
HACD1	0.326878	2.50941e-38	4.87303e-34	0.265	0.029			NFE2L2	0.326415	0.0132944	1	0.712	0.448			RFX2	0.803823	6.78026e-248	1.31666e-243	0.525	0.083
CD81	0.326375	2.70646e-13	5.25568e-09	0.703	0.587			HBEGF	0.325088	0.00250255	1	0.538	0.254			IQCA1	0.798678	1.31001e-229	2.54391e-225	0.515	0.057
QSOX1	0.325762	2.06007e-20	4.00045e-16	0.503	0.326			RAB10	0.325003	0.000795224	1	0.635	0.311			CC2D2A	0.798626	1.09703e-238	2.13032e-234	0.515	0.09
TPM4	0.324814	9.67574e-19	1.87893e-14	0.424	0.26			SLC25A39	0.324458	0.00023247	1	0.577	0.275			WDR34	0.79791	2.88971e-127	5.61152e-123	0.614	0.252
GOLIM4	0.32393	9.28444e-33	1.80295e-28	0.314	0.091			VAMP8	0.32436	0.0467196	1	0.923	0.847			DNAJB13	0.797172	0	0	0.484	0.002
MACROD2	0.323352	7.41963e-29	1.44082e-24	0.27	0.087			VCL	0.324133	1.78628e-05	0.346877	0.462	0.154			UCP2	0.796253	1.76741e-169	3.43213e-165	0.529	0.167
LL22NC03-N95F10.1	0.321326	1.22497e-37	2.37877e-33	0.224	0.004			ATP5G1	0.324121	0.00765847	1	0.788	0.479			CSPP1	0.794928	5.99488e-230	1.16414e-225	0.5	0.063
CD302	0.321217	4.65491e-33	9.03937e-29	0.337	0.124			PARD6B	0.322726	0.00479045	1	0.615	0.306			C7orf57	0.793964	0	0	0.478	0.004
PON3	0.320734	8.18086e-40	1.58864e-35	0.263	0.038			RPL13	0.322359	0.0242541	1	1	0.982			TP53TG1	0.793688	7.58151e-164	1.47225e-159	0.576	0.186
ZFAS1	0.319681	6.4463e-11	1.25181e-06	0.801	0.693			ZFP36L2	0.322356	0.0297277	1	0.673	0.453			RP11-275I14.4	0.791917	0	0	0.452	0.001
CHI3L2	0.319536	5.54198e-37	1.0762e-32	0.222	0.005			TNIP3	0.322126	1.43351e-29	2.78373e-25	0.212	0.021			GLUL	0.79109	3.64941e-72	7.08679e-68	0.738	0.542
CGNL1	0.319469	2.65251e-34	5.1509e-30	0.258	0.045			POLR2K	0.322022	0.00736594	1	0.75	0.465			COX6A1	0.791068	6.31726e-62	1.22675e-57	0.933	0.837
PHACTR1	0.319466	2.29697e-30	4.46049e-26	0.27	0.053			CHST9	0.321964	0.00537939	1	0.462	0.153			DENND6B	0.787085	2.59397e-226	5.03724e-222	0.5	0.059
S100A16	0.319046	8.06561e-25	1.56626e-20	0.364	0.168			HNRNPAB	0.321367	0.000600533	1	0.596	0.296			SPATA17	0.786422	5.09282867733157e-320	9.88976400851017e-316	0.46	0.006
RPS15	0.318252	4.92899e-15	9.5716e-11	0.968	0.969			LGALS1	0.321309	0.0569275	1	0.635	0.409			YBX3	0.785472	1.44024e-65	2.79679e-61	0.793	0.634
LGI3	0.317628	1.42517e-41	2.76753e-37	0.252	0.005			MET	0.321207	0.000822721	1	0.558	0.316			UNC93B1	0.784367	5.18883e-164	1.00762e-159	0.537	0.135
TMPRSS2	0.317524	8.19579e-23	1.59154e-18	0.411	0.233			GAS6	0.320897	0.0297162	1	0.558	0.25			NQO1	0.781243	5.25889e-211	1.02122e-206	0.457	0.053
ATP6V0E1	0.316385	2.07444e-11	4.02836e-07	0.8	0.774			MGP	0.319661	0.0660308	1	0.442	0.217			NEK11	0.781047	2.4119296698678e-318	4.68372622591628e-314	0.482	0.014
DAPK2	0.315335	4.05912e-23	7.8824e-19	0.216	0.053			SNHG19	0.319549	0.000101107	1	0.5	0.225			MT-ND5	0.780829	2.59633e-50	5.04182e-46	0.94	0.934
SNHG8	0.314177	8.71853e-15	1.69305e-10	0.582	0.446			LAMB3	0.318153	0.00355284	1	0.519	0.24			KLHDC9	0.780791	4.23791e-238	8.2296e-234	0.516	0.065
GEM	0.313779	1.27827e-29	2.48227e-25	0.216	0.035			C9orf3	0.317262	0.00027851	1	0.481	0.193			CCDC114	0.779803	0	0	0.471	0.004
PCDH9	0.312458	6.54992e-34	1.27193e-29	0.24	0.025			SNRPB	0.316926	0.00798474	1	0.788	0.463			DNAI1	0.779624	0	0	0.478	0.001
ACSL1	0.310288	8.39785e-29	1.63078e-24	0.351	0.15			RNF213	0.316585	0.0030213	1	0.558	0.276			ACYP1	0.776822	8.00689e-237	1.55486e-232	0.503	0.062
NR4A1	0.30946	1.4679e-10	2.85051e-06	0.59	0.455			C1orf122	0.316076	0.00073246	1	0.577	0.296			HSPA1A	0.773952	5.85911e-47	1.13778e-42	0.666	0.502
ECHDC1	0.308793	1.16067e-20	2.2539e-16	0.415	0.245			SERPINB2	0.315977	6.23908e-41	1.21157e-36	0.192	0.008			LKAAEAR1	0.7736	3.04472850383174e-310	5.91256e-306	0.441	0.003
NUCB1	0.308163	1.4751e-20	2.8645e-16	0.446	0.274			LBH	0.31534	0.00277226	1	0.442	0.153			SYNE2	0.773301	2.40991e-83	4.6798e-79	0.635	0.314
RPL28	0.306974	1.2086e-11	2.34698e-07	0.964	0.969			RAB25	0.315156	0.0104521	1	0.808	0.471			GCC2	0.771711	1.35195e-107	2.62536e-103	0.622	0.286
EDNRB	0.306193	1.16883e-43	2.26976e-39	0.25	0.004			FAM129A	0.313981	1.70445e-09	3.30987e-05	0.442	0.089			DNAH10	0.771574	3.35479e-308	6.51468e-304	0.482	0.026
COLEC12	0.305996	2.58441e-40	5.01867e-36	0.268	0.03			RCAN1	0.312024	0.000332824	1	0.462	0.185			SLC22A4	0.766737	0	0	0.466	0.004
PIGR	0.305866	3.22304e-06	0.0625882	0.737	0.601			CTTN	0.311691	0.00671103	1	0.615	0.359			TMEM173	0.766631	1.4875e-111	2.88858e-107	0.629	0.337
SCEL	0.305704	1.27341e-17	2.47283e-13	0.132	0.025			ATP5D	0.311511	0.027623	1	0.865	0.674			GPC3	0.766493	1.65302e-225	3.20999e-221	0.412	0.026
RWDD1	0.305116	9.36898e-17	1.81936e-12	0.508	0.351			CPD	0.310757	7.22991e-06	0.140398	0.538	0.16			RND3	0.766223	1.81935e-117	3.53299e-113	0.496	0.132
FLRT3	0.303732	3.92376e-20	7.61954e-16	0.339	0.166			KDM6B	0.309937	0.001676	1	0.538	0.27			CFAP100	0.763939	3.95252516672997e-323	7.67540862127293e-319	0.46	0.002
RPS14	0.303305	1.06006e-12	2.05854e-08	0.977	0.986			HIST1H4C	0.309841	0.00316906	1	0.577	0.335			EFCAB2	0.763754	1.46732e-212	2.8494e-208	0.493	0.095
C1orf116	0.302544	1.45456e-16	2.8246e-12	0.403	0.272			CMPK1	0.309672	0.00476718	1	0.692	0.389			SSB	0.763182	1.72219e-99	3.34432e-95	0.639	0.342
PLA2G4F	0.301969	1.04584e-41	2.03092e-37	0.242	0.003			RBCK1	0.308685	0.00173749	1	0.596	0.307			B9D2	0.762702	1.22133e-223	2.3717e-219	0.509	0.083
MAL2	0.301677	5.66579e-14	1.10024e-09	0.607	0.48			CHMP1B	0.308678	0.00324513	1	0.673	0.316			IFT172	0.75983	3.0295e-253	5.883e-249	0.49	0.05
PPP2R5A	0.299666	1.05037e-22	2.03972e-18	0.37	0.193			TRIM47	0.30822	2.11387e-12	4.10492e-08	0.269	0.049			OSBPL6	0.756643	2.4336e-257	4.72581e-253	0.479	0.051
AHCYL2	0.2981	1.25956e-30	2.44594e-26	0.293	0.083			TPT1	0.307411	0.0699809	1	1	0.981			C17orf97	0.751002	3.51093e-268	6.81788e-264	0.45	0.035
AC079630.4	0.298033	8.46673e-37	1.64415e-32	0.222	0.004			SLC38A2	0.306678	0.0194289	1	0.673	0.441			C20orf96	0.750448	3.63549e-275	7.05976e-271	0.471	0.034
ADRB2	0.295309	1.11137e-16	2.15817e-12	0.352	0.203			NDRG2	0.306407	8.46184e-07	0.0164321	0.442	0.124			AHSA1	0.748963	4.75454e-133	9.23284e-129	0.565	0.225
LPCAT3	0.295106	1.43868e-24	2.79377e-20	0.305	0.114			PXDC1	0.306091	1.80913e-06	0.0351315	0.346	0.078			TMEM14B	0.74759	1.14298e-75	2.21955e-71	0.727	0.505
CNN3	0.294264	2.94327e-16	5.71553e-12	0.463	0.315			NT5C2	0.304887	5.06603e-06	0.0983772	0.385	0.133			CFAP65	0.746828	3.48065e-308	6.75907e-304	0.482	0.021
NECAB3	0.29406	1.61129e-28	3.12897e-24	0.3	0.098			OCLN	0.30379	0.00262483	1	0.577	0.29			CNTRL	0.746213	8.35531e-221	1.62252e-216	0.496	0.074
C1R	0.293674	1.37432e-30	2.66879e-26	0.277	0.079			RNF39	0.30181	2.3131e-15	4.4918e-11	0.308	0.047			NANS	0.7414	3.31187e-132	6.43132e-128	0.566	0.246
PDLIM2	0.293062	1.38753e-15	2.69445e-11	0.293	0.178			PACS1	0.301781	1.18978e-09	2.31044e-05	0.365	0.062			C6	0.741374	5.22160274785749e-311	1.01398e-306	0.443	0.002
ID4	0.292765	2.57184e-14	4.99426e-10	0.437	0.307			ATP1B1	0.301613	0.0698718	1	0.885	0.736			GADD45B	0.741308	5.07896e-30	9.86283e-26	0.768	0.701
MAPK13	0.292147	6.98744e-33	1.35689e-28	0.296	0.089			HMGN1	0.301435	0.0414211	1	0.962	0.721			CYB561	0.741304	4.72936e-154	9.18395e-150	0.551	0.172
NSA2	0.291122	1.02205e-17	1.98473e-13	0.477	0.328			TAX1BP3	0.301215	0.00578722	1	0.615	0.318			DAW1	0.740814	1.61664611205285e-313	0	0.452	0.005
NUP58	0.290518	7.47596e-23	1.45176e-18	0.325	0.154			RBPJ	0.300917	0.00303521	1	0.596	0.322			KIF19	0.739406	0	0	0.452	0.001
PDE4C	0.288718	2.75369e-22	5.3474e-18	0.246	0.089			ATP8B1	0.300665	1.39905e-06	0.0271682	0.481	0.127			LRRC6	0.739008	5.16786399012219e-310	1.00355e-305	0.459	0.01
TMEM97	0.288394	2.63048e-26	5.10813e-22	0.316	0.129			CCNO	0.30034	8.3125e-09	0.00016142	0.346	0.063			LRRC71	0.738555	0	0	0.455	0
RPL10A	0.287626	5.36157e-09	0.000104116	0.937	0.946			UBE2I	0.299917	0.00438124	1	0.673	0.37			RP11-128M1.1	0.738246	0	0	0.438	0
SLC22A3	0.287527	1.49371e-39	2.90063e-35	0.242	0.016			EFNB2	0.299539	2.06044e-05	0.400117	0.404	0.149			TUFM	0.737301	1.59028e-78	3.08817e-74	0.691	0.457
ATP8A1	0.287066	1.27865e-31	2.483e-27	0.271	0.061			DEK	0.299227	0.0177649	1	0.769	0.522			CFAP77	0.733592	0	0	0.457	0
MYO1C	0.28691	2.35309e-18	4.56947e-14	0.268	0.134			YPEL3	0.298199	0.0032103	1	0.596	0.306			YWHAE	0.732484	4.49789e-57	8.73445e-53	0.814	0.716
RPS25	0.286368	1.91302e-12	3.7149e-08	0.967	0.981			TFPI2	0.29726	6.25385e-19	1.21444e-14	0.308	0.025			FUZ	0.730275	1.5079e-229	2.92818e-225	0.487	0.06
RPL7	0.286017	3.10285e-09	6.02543e-05	0.95	0.982			NUCB2	0.297134	0.0406219	1	0.615	0.384			IQCK	0.729202	8.91889e-252	1.73196e-247	0.477	0.036
CD47	0.285616	2.53915e-10	4.93077e-06	0.608	0.503			ABCF1	0.297118	0.000278552	1	0.519	0.209			LXN	0.727079	3.82258e-236	7.42307e-232	0.479	0.057
RP11-793H13.3	0.285206	2.03252e-40	3.94695e-36	0.24	0.011			PTTG1IP	0.296874	0.0118267	1	0.654	0.402			PIP	0.726336	5.38512e-198	1.04574e-193	0.336	0.007
STRA13	0.284466	5.24209e-17	1.01796e-12	0.481	0.335			PLEKHF2	0.29658	6.03171e-07	0.011713	0.365	0.11			CLMN	0.725928	1.39706e-254	2.71296e-250	0.474	0.025
C14orf1	0.283746	1.37398e-13	2.66814e-09	0.522	0.381			SPDEF	0.296458	2.18494e-19	4.24294e-15	0.365	0.044			HMGB2	0.723733	9.49912e-106	1.84463e-101	0.581	0.256
COBLL1	0.282714	1.20339e-28	2.33686e-24	0.28	0.086			TAGLN	0.294923	0.00307702	1	0.231	0.103			SQLE	0.722365	1.6436e-83	3.19171e-79	0.619	0.366
SEMA4A	0.282548	9.13959e-26	1.77482e-21	0.301	0.116			MYC	0.294453	0.00243028	1	0.519	0.213			C4orf22	0.720906	0	0	0.459	0
GJA1	0.282338	1.79915e-21	3.49378e-17	0.176	0.025			DUSP4	0.29391	7.47712e-07	0.0145198	0.308	0.072			ST6GALNAC1	0.720574	2.40207e-191	4.66459e-187	0.501	0.088
NINJ1	0.281413	1.61815e-22	3.14228e-18	0.343	0.17			HIGD2A	0.293904	0.0333835	1	0.808	0.588			FAM179A	0.717137	2.17654e-294	4.22662e-290	0.441	0.005
TNS1	0.280915	2.94436e-15	5.71765e-11	0.326	0.198			GOLM1	0.293777	5.87124e-05	1	0.481	0.16			NELFE	0.71387	7.12566e-120	1.38373e-115	0.55	0.218
ARHGEF2	0.280712	7.8318e-24	1.52086e-19	0.264	0.09			43710	0.293585	0.0130751	1	0.769	0.433			CFAP20	0.713652	1.60505e-132	3.11684e-128	0.541	0.193
NEU1	0.280656	2.99344e-20	5.81295e-16	0.379	0.207			ATP5B	0.293217	0.0329563	1	0.808	0.569			NME7	0.711479	6.1031e-200	1.18516e-195	0.478	0.064
WWC3	0.280309	7.11326e-24	1.38132e-19	0.314	0.147			ACADVL	0.292498	0.0134923	1	0.692	0.401			ANXA11	0.710765	1.09003e-61	2.11673e-57	0.714	0.5
ATOH8	0.278676	4.42116e-21	8.58545e-17	0.223	0.078			THBS1	0.291915	3.3716e-11	6.54732e-07	0.212	0.05			TMEM232	0.709289	7.16273e-278	1.39093e-273	0.447	0.011
RPS6	0.278238	8.52373e-09	0.000165522	0.961	0.985			DHRS3	0.291755	0.00408167	1	0.5	0.293			HAGHL	0.707549	7.15432e-281	1.3893e-276	0.443	0.014
HLF	0.278147	4.75707e-39	9.23776e-35	0.234	0.015			CLIP1	0.291752	0.00305213	1	0.673	0.286			C4orf47	0.706777	2.3141e-289	4.49376e-285	0.433	0.009
SLC2A3	0.277663	1.7814e-19	3.4593e-15	0.218	0.075			NR2F2	0.291394	3.39229e-05	0.658748	0.442	0.139			LGALS1	0.705272	3.39633e-44	6.59533e-40	0.606	0.368
PTPN1	0.274803	1.57222e-19	3.05309e-15	0.327	0.174			PTGS2	0.291324	0.00032125	1	0.288	0.106			NDUFAB1	0.703458	2.12798e-69	4.13233e-65	0.694	0.497
SLC6A14	0.27468	1.75819e-27	3.41422e-23	0.266	0.08			ARHGAP29	0.291269	0.000520075	1	0.462	0.17			CFAP44	0.702513	1.81203e-245	3.51878e-241	0.446	0.028
TMEM41B	0.273621	7.43153e-20	1.44313e-15	0.38	0.218			TCEB2	0.291169	0.060842	1	0.962	0.807			DUSP18	0.702299	6.71418e-221	1.30383e-216	0.455	0.036
RILP	0.27231	9.17297e-24	1.7813e-19	0.304	0.124			PHACTR2	0.290585	0.0123793	1	0.615	0.338			GTF2I	0.701967	1.06963e-62	2.07712e-58	0.714	0.504
RND1	0.271923	1.56669e-20	3.04236e-16	0.26	0.108			CANX	0.290378	0.0255687	1	0.769	0.533			CD164	0.699915	4.38156e-71	8.50854e-67	0.655	0.434
FAM20A	0.271904	2.90628e-29	5.64371e-25	0.268	0.084			HIPK2	0.290221	9.95786e-05	1	0.481	0.189			MLLT4	0.699874	1.07677e-75	2.09098e-71	0.61	0.314
AC090616.2	0.271645	5.40244e-34	1.0491e-29	0.234	0.023			LGALS9	0.289993	4.17557e-09	8.10854e-05	0.404	0.081			CHCHD2	0.698284	8.15334e-52	1.5833e-47	0.913	0.83
CREG1	0.269139	4.95356e-20	9.61932e-16	0.373	0.202			RPS6	0.289689	0.0774278	1	1	0.965			ZFP36L2	0.698098	5.54927e-56	1.07761e-51	0.641	0.415
TMEM30A	0.268715	8.36747e-15	1.62488e-10	0.421	0.293			HNMT	0.289518	0.00814906	1	0.654	0.327			STAT3	0.697504	7.90452e-59	1.53498e-54	0.685	0.518
ACTB	0.267674	4.67362e-09	9.0757e-05	0.981	0.973			LSM4	0.289059	0.0132046	1	0.712	0.402			SERTAD4-AS1	0.696198	9.13182e-152	1.77331e-147	0.49	0.09
MAFB	0.267636	9.88629e-17	1.91982e-12	0.292	0.157			EPAS1	0.288948	0.0169531	1	0.635	0.419			DNAH2	0.695804	0	1.16923e-304	0.446	0.003
ITLN2	0.2675	5.43665e-15	1.05574e-10	0.1	0.012			CFH	0.288737	5.89532e-05	1	0.5	0.142			MT-ND2	0.694272	7.60893e-45	1.47758e-40	0.959	0.988
MBNL1	0.267068	4.30367e-12	8.35731e-08	0.523	0.417			RAC1	0.287421	0.0637379	1	0.942	0.788			CIR1	0.693454	1.58068e-91	3.06952e-87	0.592	0.293
TSC22D3	0.267049	2.9575e-12	5.74317e-08	0.459	0.335			TM9SF3	0.287416	0.003014	1	0.596	0.315			FTH1	0.692803	3.05583e-89	5.93412e-85	1	0.997
HAGLR	0.26682	1.58721e-37	3.0822e-33	0.231	0.011			SRF	0.286755	2.44773e-05	0.475324	0.423	0.129			IFT88	0.692584	2.75476e-196	5.34946e-192	0.465	0.064
HP	0.266438	2.4141e-19	4.68793e-15	0.145	0.019			STK17A	0.28671	0.00839209	1	0.558	0.308			CCDC34	0.692519	3.76634e-281	7.31386e-277	0.441	0.017
ARPC1B	0.263785	9.24242e-11	1.79478e-06	0.58	0.469			BSDC1	0.28638	0.000439675	1	0.5	0.188			CFAP221	0.692034	1.628e-163	3.16141e-159	0.499	0.138
STARD10	0.263263	1.39369e-13	2.7064e-09	0.512	0.38			CDK6	0.28636	4.89122e-08	0.000949825	0.308	0.053			PTPRN2	0.691017	1.84672e-206	3.58614e-202	0.459	0.059
EEF1B2	0.263192	6.07892e-08	0.00118047	0.831	0.797			FSTL1	0.286049	5.33227e-05	1	0.346	0.081			TSGA10	0.690106	2.45263e-224	4.76275e-220	0.469	0.052
TMEM163	0.262957	9.72586e-40	1.88867e-35	0.226	0.003			TUBB	0.28587	0.023934	1	0.5	0.364			CCDC80	0.688798	2.08659e-161	4.05194e-157	0.453	0.072
POLR1D	0.262745	1.80586e-11	3.5068e-07	0.593	0.48			CRABP2	0.285844	2.38193e-30	4.62548e-26	0.269	0.018			MINOS1	0.68715	1.30332e-56	2.53092e-52	0.751	0.572
CHMP3	0.262281	2.1093e-14	4.09604e-10	0.456	0.317			B4GALT5	0.285678	0.000180047	1	0.519	0.208			RNF130	0.686491	1.51892e-130	2.94958e-126	0.534	0.184
MYDGF	0.262264	8.32645e-13	1.61691e-08	0.531	0.398			SUB1	0.285611	0.0472284	1	0.923	0.663			VWA3A	0.686088	2.80626e-279	5.44947e-275	0.408	0.001
CEACAM6	0.261481	1.19069e-07	0.00231219	0.277	0.244			BAIAP2	0.285583	0.0225353	1	0.712	0.378			PALMD	0.684848	3.22615e-264	6.26486e-260	0.44	0.013
SERPINH1	0.261455	3.09444e-22	6.00909e-18	0.272	0.102			GUK1	0.284622	0.0525606	1	0.885	0.679			PRDX1	0.683505	4.03579e-37	7.8371e-33	0.861	0.773
SMC4	0.261398	1.18781e-18	2.30661e-14	0.314	0.159			COMMD6	0.284003	0.0625186	1	0.904	0.757			RAB36	0.681918	6.87473e-263	1.335e-258	0.435	0.023
GALE	0.260489	4.10397e-28	7.96951e-24	0.281	0.084			ADH1C	0.283736	8.40439e-15	1.63205e-10	0.231	0.031			NDUFA1	0.68028	7.39486e-51	1.43601e-46	0.827	0.691
RPS17	0.260233	9.63489e-09	0.0001871	0.955	0.971			OAT	0.283352	0.000936416	1	0.5	0.235			MORF4L1	0.680124	2.10098e-50	4.0799e-46	0.801	0.68
MGLL	0.259896	5.36071e-10	1.041e-05	0.514	0.396			C6orf132	0.283149	0.00437731	1	0.577	0.225			ATF3	0.679854	8.73456e-43	1.69616e-38	0.635	0.445
RRAS	0.259665	3.97507e-21	7.71919e-17	0.229	0.074			RALBP1	0.282755	0.0042823	1	0.577	0.297			CCDC191	0.678534	4.70015e-225	9.12721e-221	0.44	0.031
EPB41L5	0.259653	2.97579e-16	5.77869e-12	0.238	0.106			EEF1D	0.282114	0.08968	1	0.904	0.855			TRAF3IP1	0.677976	2.87524e-217	5.58344e-213	0.455	0.053
RPS19	0.259486	1.35492e-09	2.63111e-05	0.976	0.981			TMBIM1	0.282057	0.0018137	1	0.481	0.233			MT-ND3	0.677533	1.54433e-39	2.99893e-35	0.946	0.98
SH3YL1	0.258939	1.34426e-14	2.61043e-10	0.437	0.292			FKBP1A	0.281908	0.0350471	1	0.846	0.568			SOCS3	0.675885	1.65171e-34	3.20746e-30	0.648	0.526
TPD52L1	0.257448	1.67196e-32	3.24679e-28	0.253	0.06			GNB2L1	0.281215	0.0977088	1	1	0.915			RP4-539M6.14	0.675723	9.14644e-265	1.77615e-260	0.412	0.007
PGM1	0.255105	3.8829e-17	7.54021e-13	0.253	0.124			MRPL3	0.28077	0.000417755	1	0.558	0.224			TTC21A	0.674744	6.59357e-252	1.28041e-247	0.437	0.015
SHISA2	0.254797	4.67093e-32	9.07047e-28	0.205	0.016			IRS2	0.280733	0.00175652	1	0.462	0.22			HSPD1	0.674738	3.91073e-77	7.59425e-73	0.628	0.393
NAPA	0.254621	4.53159e-18	8.79989e-14	0.374	0.217			SFPQ	0.279656	0.0350791	1	0.788	0.525			MRPL23	0.674667	1.01508e-70	1.97118e-66	0.66	0.438
CTNNBIP1	0.254496	5.72282e-20	1.11131e-15	0.295	0.15			PVRL2	0.279429	0.00707497	1	0.596	0.306			MDH1B	0.673929	8.17144e-290	1.58681e-285	0.419	0.003
PEBP1	0.254207	9.97666e-08	0.00193737	0.83	0.805			KMT2C	0.279231	0.00263822	1	0.558	0.262			HN1L	0.673709	1.71705e-161	3.33434e-157	0.484	0.105
DDT	0.253814	1.4009e-09	2.72041e-05	0.677	0.575			GLUD1	0.278308	0.00104466	1	0.481	0.203			ZDHHC1	0.673521	1.29169e-213	2.50834e-209	0.427	0.044
ACP5	0.253667	2.56798e-14	4.98676e-10	0.369	0.223			EEF1B2	0.278186	0.0916475	1	0.923	0.823			RPGR	0.672964	1.77036e-162	3.43785e-158	0.457	0.081
TCEA3	0.252355	4.50203e-18	8.7425e-14	0.353	0.21			MB	0.2777	2.42325e-21	4.7057e-17	0.365	0.027			GABPB1-AS1	0.672667	7.95189e-130	1.54418e-125	0.485	0.128
PTP4A1	0.252142	5.23758e-09	0.000101709	0.624	0.52			SLC15A2	0.277027	8.62373e-05	1	0.423	0.11			ECI2	0.671431	9.49193e-123	1.84324e-118	0.507	0.151
KIF22	0.251793	3.84669e-14	7.46988e-10	0.411	0.274			DUSP14	0.276447	0.000137136	1	0.385	0.115			CBY1	0.6698	2.30027e-138	4.4669e-134	0.506	0.162
MRC2	0.250088	1.95635e-32	3.79904e-28	0.212	0.011			RPS29	0.276105	0.101092	1	0.981	0.947			SRGAP3-AS2	0.668785	2.8403e-262	5.51557e-258	0.389	0.001
HBEGF	0.249006	3.45978e-15	6.71855e-11	0.283	0.159			CD9	0.276025	0.11218	1	1	0.896			HACD4	0.667353	1.30555e-145	2.53525e-141	0.482	0.095
LDLR	0.248961	2.09345e-08	0.000406528	0.581	0.45			ZNHIT1	0.275669	0.0319872	1	0.75	0.524			VPS35	0.667226	4.13018e-97	8.0204e-93	0.557	0.258
RPL39	0.248624	6.94874e-08	0.00134938	0.952	0.963			MAP2K3	0.275167	0.00491743	1	0.615	0.3			ST6GALNAC2	0.666922	3.19458e-122	6.20355e-118	0.503	0.115
SELM	0.247912	1.37533e-09	2.67075e-05	0.613	0.514			NHP2	0.275095	0.0138151	1	0.712	0.42			MAPRE3	0.666683	2.96025e-177	5.7485e-173	0.46	0.088
COMT	0.247786	2.83416e-09	5.50365e-05	0.65	0.549			UGP2	0.275043	0.00627846	1	0.654	0.319			MUC4	0.664945	1.60319e-168	3.11323e-164	0.411	0.066
CFI	0.246174	2.0588e-29	3.99799e-25	0.233	0.056			TMEM230	0.275027	0.0278146	1	0.827	0.519			LBH	0.664443	1.31911e-101	2.56158e-97	0.443	0.093
SEC61G	0.245612	4.17132e-08	0.000810029	0.71	0.646			RPL10A	0.274829	0.100529	1	0.962	0.939			BASP1	0.663712	8.83776e-240	1.71621e-235	0.4	0.019
WWC2	0.245516	3.62538e-15	7.04012e-11	0.262	0.139			CTNNA1	0.274521	0.040707	1	0.788	0.504			ZNF440	0.663268	1.7532e-248	3.40454e-244	0.435	0.018
RPL4	0.245424	9.72492e-07	0.0188848	0.873	0.86			ANXA5	0.274033	0.0534072	1	0.808	0.578			TNFRSF19	0.663177	1.75016e-194	3.39864e-190	0.456	0.077
GGTLC1	0.245033	1.38404e-17	2.68766e-13	0.153	0.025			RHOG	0.273458	0.000106346	1	0.404	0.146			CFAP54	0.662692	9.00166e-291	1.74803e-286	0.415	0.002
DENND3	0.245018	1.31111e-14	2.54605e-10	0.177	0.076			BCAS2	0.273269	0.000691848	1	0.519	0.219			TCEB2	0.662478	5.13724e-46	9.97601e-42	0.874	0.795
B3GNT8	0.24496	1.40397e-30	2.72637e-26	0.217	0.016			NINJ1	0.272898	0.00546829	1	0.538	0.305			SRGAP3	0.662076	8.60953e-223	1.67188e-218	0.431	0.031
CYP1B1	0.243489	5.45496e-24	1.0593e-19	0.224	0.054			SLC9A3R1	0.272893	1.6262e-05	0.315792	0.423	0.13			CFAP57	0.662041	5.09112e-279	9.88645e-275	0.413	0.006
RPL29	0.243158	3.61729e-07	0.00702442	0.942	0.948			AUP1	0.272445	0.00705288	1	0.596	0.315			NUDT4	0.661663	1.32743e-110	2.57773e-106	0.532	0.219
RPL37A	0.242972	2.69904e-08	0.000524127	0.962	0.969			FARP1	0.272264	0.00789811	1	0.462	0.228			ARMC4	0.659164	3.65287e-301	7.09352e-297	0.428	0.005
CMTM8	0.242754	1.22423e-14	2.37733e-10	0.408	0.279			LARP6	0.271885	1.98098e-16	3.84686e-12	0.308	0.031			PPP1R16A	0.658816	2.42404e-121	4.70724e-117	0.521	0.184
TNFRSF1A	0.242182	1.63289e-17	3.17092e-13	0.32	0.173			P4HB	0.27138	0.0622281	1	0.885	0.638			WDR13	0.658489	1.80781e-99	3.51059e-95	0.563	0.242
TAX1BP3	0.241803	5.06073e-14	9.82744e-10	0.348	0.219			DST	0.271335	0.0101863	1	0.365	0.124			C1orf158	0.658396	2.35064e-284	4.56472e-280	0.413	0.001
ITPR3	0.240773	1.40859e-20	2.73534e-16	0.271	0.116			TMEM14C	0.271176	0.0412032	1	0.808	0.553			LRWD1	0.658058	2.96844e-224	5.76442e-220	0.425	0.034
SCTR	0.239995	8.09116e-34	1.57122e-29	0.198	0.001			LAMC2	0.271103	0.00149265	1	0.346	0.111			MAP9	0.657725	6.27445e-141	1.21843e-136	0.484	0.138
BOK	0.239835	6.7173e-29	1.30443e-24	0.216	0.034			KDELR2	0.270871	0.0173609	1	0.654	0.426			RIBC1	0.657505	1.35602e-271	2.63326e-267	0.422	0.013
RASSF7	0.239804	1.81884e-10	3.532e-06	0.471	0.342			GIPC1	0.270804	0.0071261	1	0.596	0.304			GRIN3B	0.656977	3.90089e-288	7.57514e-284	0.411	0
COL4A3	0.239766	1.2353e-14	2.39882e-10	0.127	0.023			GNB1	0.269978	0.00817646	1	0.596	0.311			CLTA	0.655917	1.48386e-50	2.88152e-46	0.789	0.653
ALDH2	0.239534	3.55113e-08	0.000689594	0.65	0.559			DENR	0.269925	0.000624965	1	0.462	0.196			MRPL40	0.655081	4.68647e-93	9.10066e-89	0.575	0.277
RPL38	0.239491	2.28846e-07	0.00444395	0.921	0.928			C1orf116	0.269748	0.030428	1	0.635	0.374			PIH1D3	0.654479	2.04091e-275	3.96325e-271	0.402	0.001
PDE4D	0.239278	2.39085e-15	4.6428e-11	0.365	0.219			ETS2	0.26971	0.0231801	1	0.615	0.392			PAPOLA	0.653618	1.55809e-69	3.02566e-65	0.66	0.434
APH1A	0.239039	7.44624e-15	1.44599e-10	0.381	0.245			CYP2J2	0.269258	6.4157e-11	1.24587e-06	0.385	0.054			FAM104B	0.653376	9.27932e-140	1.80195e-135	0.507	0.151
TMEM164	0.23865	6.29978e-28	1.22335e-23	0.239	0.056			RGS12	0.268626	9.50331e-07	0.0184545	0.404	0.086			FAM65B	0.651779	1.69801e-241	3.29736e-237	0.43	0.022
GNPTAB	0.238609	6.12326e-21	1.18908e-16	0.262	0.114			TRAM1	0.268444	0.0514981	1	0.788	0.544			DNAJB6	0.65175	1.16798e-67	2.26811e-63	0.638	0.389
RPL36	0.238542	2.79041e-07	0.0054187	0.936	0.939			RPL37A	0.268233	0.0705613	1	1	0.963			FDXR	0.650293	1.6371e-214	3.17908e-210	0.45	0.05
CLIC2	0.238434	9.16755e-27	1.78025e-22	0.2	0.018			MIR22HG	0.268067	0.00785768	1	0.538	0.264			TACSTD2	0.649824	2.92139e-24	5.67305e-20	0.821	0.681
RAB25	0.238069	5.05505e-11	9.8164e-07	0.499	0.384			BIK	0.267929	6.26808e-09	0.00012172	0.365	0.061			PTPRF	0.649011	5.16807e-56	1.00359e-51	0.639	0.385
UBA52	0.236771	1.26897e-07	0.00246422	0.925	0.917			RPLP2	0.267826	0.0486951	1	1	0.978			ZKSCAN1	0.646387	6.39143e-130	1.24115e-125	0.49	0.147
DCBLD2	0.23597	1.5763e-20	3.06101e-16	0.272	0.108			ANAPC11	0.26752	0.0563806	1	0.923	0.664			FGF14	0.646149	2.64995e-286	5.14594e-282	0.399	0.001
SEMA3B	0.235217	3.10252e-11	6.02479e-07	0.143	0.097			CFL2	0.26726	0.00261242	1	0.423	0.186			DNAJB1	0.645279	4.40077e-31	8.54585e-27	0.748	0.649
DUOXA1	0.234098	2.74496e-18	5.33043e-14	0.307	0.144			TMUB1	0.266743	0.000892639	1	0.519	0.214			RP11-101E5.1	0.643397	3.58044e-287	6.95285e-283	0.416	0.001
GOLT1A	0.233259	1.04785e-33	2.03482e-29	0.199	0.008			IFI27	0.266463	0.21465	1	0.615	0.501			PROM1	0.643013	5.267e-240	1.0228e-235	0.397	0.018
SLCO4C1	0.233015	1.2857e-28	2.49669e-24	0.218	0.038			RPL19	0.266033	0.057615	1	1	0.974			GADD45GIP1	0.641592	6.50413e-59	1.26304e-54	0.682	0.468
TUBB	0.232598	4.39607e-10	8.53672e-06	0.387	0.283			ST3GAL4	0.265632	2.3084e-07	0.00448269	0.327	0.044			CCDC88C	0.639533	8.50852e-151	1.65227e-146	0.468	0.129
VKORC1L1	0.232141	1.70275e-18	3.30657e-14	0.291	0.138			CLTB	0.265281	0.0254456	1	0.673	0.397			FLNB	0.637642	1.20591e-92	2.34175e-88	0.521	0.177
TMEM41A	0.231709	6.25868e-18	1.21537e-13	0.311	0.158			CNN3	0.265244	0.0303093	1	0.654	0.431			YWHAH	0.637132	2.07938e-71	4.03794e-67	0.565	0.273
KIDINS220	0.231687	7.3839e-17	1.43388e-12	0.297	0.147			NXN	0.265187	0.000379476	1	0.346	0.116			MAP1B	0.636693	1.09723e-260	2.1307e-256	0.391	0.003
HSPB8	0.23162	5.21869e-30	1.01342e-25	0.196	0.011			RBM39	0.265066	0.0687503	1	0.904	0.695			RABL2A	0.636645	3.26595e-217	6.34215e-213	0.421	0.032
GALNT5	0.231412	1.96939e-20	3.82437e-16	0.168	0.035			DTX2	0.265065	2.47608e-08	0.00048083	0.346	0.084			MUC15	0.636379	2.31632e-93	4.49806e-89	0.509	0.176
CHCHD7	0.231272	2.72406e-15	5.28985e-11	0.34	0.198			PLEC	0.264993	0.00234622	1	0.481	0.186			CFAP74	0.635616	8.44865e-292	1.64064e-287	0.413	0.002
DESI2	0.231031	1.51122e-13	2.93464e-09	0.381	0.252			MTA1	0.264623	0.000116106	1	0.404	0.139			CP	0.634659	5.68362e-104	1.1037e-99	0.425	0.088
CLIC5	0.230631	1.53338e-09	2.97768e-05	0.161	0.129			PLXNB2	0.264467	0.03749	1	0.692	0.377			CCDC151	0.632557	2.34413e-255	4.55206e-251	0.412	0.01
UPK3B	0.22991	8.82897e-12	1.7145e-07	0.099	0.035			TMEM54	0.264275	0.00500304	1	0.615	0.305			PLEKHS1	0.630663	3.68913e-219	7.16393e-215	0.391	0.026
APRT	0.229598	1.50813e-08	0.000292863	0.651	0.55			SLC4A7	0.26422	4.25091e-08	0.000825483	0.346	0.071			C10orf95	0.630321	7.11237e-183	1.38115e-178	0.413	0.051
PAPSS2	0.229222	6.64531e-18	1.29045e-13	0.187	0.056			RPS19	0.264144	0.0692346	1	0.981	0.977			IFT46	0.627761	4.61991e-202	8.97141e-198	0.43	0.049
MS4A15	0.228877	8.36599e-13	1.62459e-08	0.113	0.042			CAMTA1	0.263908	0.0183594	1	0.673	0.422			TYMP	0.627101	1.92059e-55	3.72959e-51	0.623	0.372
KDELR1	0.22868	9.34903e-12	1.81549e-07	0.451	0.311			LMCD1	0.263586	6.50318e-11	1.26285e-06	0.308	0.047			COX5B	0.626831	2.64628e-42	5.1388e-38	0.88	0.802
CAPN8	0.228629	9.95111e-21	1.93241e-16	0.263	0.117			STX3	0.263287	0.00355098	1	0.462	0.22			HSPA1B	0.626315	4.50562e-49	8.74947e-45	0.556	0.341
GNG5	0.228219	4.91226e-07	0.00953911	0.781	0.715			RELB	0.263057	2.64347e-09	5.13336e-05	0.327	0.071			C1orf87	0.625614	1.44585e-287	2.80769e-283	0.406	0.001
SOCS2	0.227764	6.20666e-19	1.20527e-14	0.214	0.075			C10orf54	0.26244	0.00331468	1	0.442	0.128			SERP1	0.625287	9.57263e-38	1.85891e-33	0.891	0.791
HYAL1	0.227456	1.25996e-23	2.44671e-19	0.176	0.015			APP	0.261992	0.0615931	1	0.673	0.441			AKNA	0.623485	9.81343e-158	1.90567e-153	0.434	0.087
SPG21	0.227398	3.98309e-12	7.73477e-08	0.45	0.32			ABI1	0.261947	0.00122968	1	0.442	0.202			WBSCR27	0.622334	3.7689e-166	7.31882e-162	0.402	0.066
BCAT2	0.227048	2.67175e-22	5.18828e-18	0.24	0.069			SQSTM1	0.26127	0.0833686	1	0.904	0.681			FRMPD2	0.620633	1.13242e-255	2.19905e-251	0.396	0.008
C1orf198	0.226724	2.36979e-13	4.60189e-09	0.204	0.104			CTSD	0.26114	0.107006	1	0.942	0.753			DCDC1	0.620479	2.60093e-271	5.05075e-267	0.391	0
BEX4	0.226202	1.04364e-12	2.02664e-08	0.408	0.267			MUC5AC	0.260996	5.64798e-48	1.09678e-43	0.212	0.005			CCDC65	0.620148	1.80186e-277	3.49904e-273	0.406	0.003
CCND2	0.225631	4.42873e-21	8.60016e-17	0.215	0.056			LDLR	0.260972	0.0835281	1	0.731	0.553			ABCA5	0.618013	4.3621e-104	8.47076e-100	0.459	0.147
FRMD4B	0.22503	2.33787e-18	4.53991e-14	0.276	0.125			CHP2	0.260807	1.30691e-89	2.53788e-85	0.212	0.004			EFHB	0.617617	2.50566e-282	4.86574e-278	0.408	0.001
RPS16	0.22439	1.45678e-07	0.00282893	0.965	0.978			CAPN8	0.26043	0.0017918	1	0.538	0.23			PHIP	0.617005	8.83618e-58	1.7159e-53	0.623	0.405
FGFR2	0.224251	9.00046e-17	1.7478e-12	0.31	0.177			CLCA2	0.260242	1.97725e-30	3.83962e-26	0.212	0.009			ZC2HC1A	0.614508	6.1653e-124	1.19724e-119	0.452	0.097
LAMTOR1	0.224249	6.94602e-09	0.000134885	0.56	0.456			RPL36AL	0.259967	0.0930991	1	0.981	0.852			ANKUB1	0.61312	7.34988e-234	1.42727e-229	0.372	0.003
CERS2	0.224182	3.51876e-11	6.83308e-07	0.44	0.308			LIPH	0.259952	0.0170183	1	0.5	0.264			SMIM19	0.61102	1.81852e-72	3.53139e-68	0.597	0.351
HP1BP3	0.224003	4.2032e-13	8.1622e-09	0.362	0.24			FAM174B	0.259907	0.00481181	1	0.442	0.168			PPP1R32	0.610076	5.75141e-245	1.11687e-240	0.38	0.004
FAM129B	0.223793	3.0897e-11	5.99988e-07	0.391	0.283			SLBP	0.259188	0.000755304	1	0.423	0.183			ADGB	0.609799	1.57632e-271	3.06107e-267	0.391	0
SMIM1	0.223403	2.71574e-20	5.27369e-16	0.25	0.098			LRRFIP2	0.259179	0.00153729	1	0.519	0.213			C5orf42	0.609504	7.00592e-141	1.36048e-136	0.422	0.073
SPRY4	0.222559	2.50259e-30	4.85978e-26	0.184	0.007			ARHGDIA	0.259149	0.0171192	1	0.635	0.377			HINT1	0.608844	3.82152e-39	7.421e-35	0.918	0.876
LAMA3	0.222541	2.33299e-15	4.53044e-11	0.13	0.025			MORF4L1	0.259037	0.0889814	1	0.942	0.699			ALCAM	0.606475	3.08423e-39	5.98927e-35	0.666	0.44
LMNA	0.220427	1.01542e-05	0.197184	0.737	0.643			ODF2L	0.258585	0.083943	1	0.654	0.356			43534	0.603407	8.01018e-258	1.5555e-253	0.383	0.002
GPR160	0.220385	4.61918e-18	8.96999e-14	0.315	0.162			CHCHD10	0.257983	0.0516948	1	0.788	0.504			VAMP8	0.601967	1.16046e-34	2.2535e-30	0.897	0.837
CHI3L1	0.220004	1.90506e-23	3.69943e-19	0.16	0.01			AGRN	0.257614	0.0220214	1	0.577	0.249			NELL2	0.60155	6.03305e-240	1.17156e-235	0.367	0.004
TCEB3	0.218968	1.25393e-17	2.43501e-13	0.297	0.14			CYCS	0.257221	0.0554779	1	0.712	0.541			KIAA1211L	0.601022	4.30516e-207	8.36019e-203	0.411	0.028
MEGF9	0.218402	2.23538e-20	4.34087e-16	0.229	0.076			RALY	0.257183	0.0316005	1	0.712	0.463			PPOX	0.600713	6.9041e-181	1.34071e-176	0.412	0.041
CD83	0.218262	2.59371e-16	5.03672e-12	0.246	0.127			LSM14A	0.256683	0.00676905	1	0.596	0.292			HMGN2	0.600338	1.1476e-35	2.22853e-31	0.84	0.738
EBPL	0.218226	8.01735e-09	0.000155689	0.509	0.403			ADRB2	0.256174	0.0345168	1	0.577	0.319			MEAF6	0.600113	7.10209e-65	1.37915e-60	0.603	0.341
DPM2	0.218153	1.99744e-14	3.87882e-10	0.361	0.221			TUBB6	0.255813	0.000888866	1	0.231	0.075			MYCBP	0.600061	2.90241e-162	5.6362e-158	0.449	0.082
SPINK5	0.217721	6.866e-17	1.33331e-12	0.16	0.041			IMPDH2	0.255656	0.00901576	1	0.538	0.315			DYNC2LI1	0.599391	8.79449e-143	1.7078e-138	0.435	0.096
TRAM1	0.21741	8.68784e-08	0.00168709	0.567	0.469			WDR45B	0.255541	0.0043359	1	0.481	0.262			PDE4DIP	0.598884	1.15896e-97	2.25058e-93	0.488	0.176
FAM173A	0.216287	5.12632e-17	9.9548e-13	0.3	0.154			CDV3	0.255406	0.00591514	1	0.538	0.29			DZIP1L	0.598633	1.63199e-241	3.16916e-237	0.383	0.008
EDEM1	0.216153	8.81812e-16	1.71239e-11	0.264	0.138			FAM136A	0.255223	0.000428542	1	0.442	0.165			CEP290	0.596207	3.5703e-132	6.93316e-128	0.447	0.096
ACADL	0.216036	4.83398e-25	9.38711e-21	0.203	0.037			LAMP2	0.253917	0.00697624	1	0.615	0.285			SRP14	0.595196	1.78771e-37	3.47155e-33	0.921	0.878
RSL1D1	0.215648	2.97083e-11	5.76906e-07	0.429	0.296			SLC44A2	0.25374	0.00538529	1	0.519	0.216			SF3B2	0.593685	4.93398e-63	9.5813e-59	0.614	0.375
ARRDC3	0.215311	9.38868e-11	1.82319e-06	0.368	0.255			EIF1AX	0.253674	0.0551106	1	0.788	0.538			STOX1	0.592622	7.18881e-246	1.39599e-241	0.396	0.01
ICAM1	0.215057	5.07305e-06	0.0985135	0.473	0.39			AKR1C3	0.253396	0.00286865	1	0.365	0.125			FAIM	0.592426	1.56891e-123	3.04666e-119	0.463	0.132
NAMPT	0.214607	4.84779e-08	0.000941393	0.49	0.413			FBXW5	0.253126	0.00548662	1	0.538	0.239			NLRP1	0.591293	1.92925e-222	3.7464e-218	0.394	0.024
SFN	0.2142	6.15748e-14	1.19572e-09	0.258	0.135			NEDD9	0.252557	0.0490529	1	0.519	0.345			MRPL41	0.590784	9.19258e-52	1.78511e-47	0.669	0.48
RDH11	0.214008	1.71079e-16	3.32218e-12	0.294	0.155			APEX1	0.25238	0.00721095	1	0.5	0.289			TSPAN3	0.590533	2.21512e-44	4.30155e-40	0.729	0.558
GSAP	0.213903	2.59312e-17	5.03558e-13	0.23	0.093			DDX21	0.252243	0.0215378	1	0.577	0.371			DOC2A	0.589493	1.08148e-240	2.10012e-236	0.367	0.001
SULT1A1	0.213273	1.89832e-08	0.000368635	0.401	0.312			DUSP2	0.251722	0.000219339	1	0.308	0.095			MAP3K19	0.589125	3.55659e-256	6.90654e-252	0.377	0.001
CDC42EP1	0.212741	1.26907e-21	2.46441e-17	0.239	0.098			IL33	0.251414	1.00422e-13	1.9501e-09	0.231	0.027			PGRMC1	0.587686	6.11227e-54	1.18694e-49	0.636	0.418
C19orf33	0.21273	2.74013e-05	0.532105	0.525	0.49			PLK2	0.251241	0.00114529	1	0.462	0.155			OCEL1	0.587661	4.04287e-116	7.85085e-112	0.459	0.143
CDK4	0.212704	5.09637e-18	9.89665e-14	0.283	0.14			RPL18	0.251192	0.117126	1	1	0.945			SSBP3	0.586467	1.60273e-119	3.11234e-115	0.466	0.13
LAMP1	0.212524	1.27501e-08	0.000247594	0.508	0.399			RBMS3	0.250672	0.000851797	1	0.327	0.092			CCP110	0.586389	1.55799e-127	3.02545e-123	0.444	0.096
PTP4A3	0.212416	3.24553e-27	6.30249e-23	0.182	0.026			CAPN13	0.250123	3.83055e-12	7.43855e-08	0.327	0.029			TRIP13	0.584461	4.93103e-226	9.57556e-222	0.346	0.004
PIP5K1B	0.212242	7.28086e-20	1.41387e-15	0.234	0.08			ZC3H15	0.249714	0.0132529	1	0.577	0.348			VDAC3	0.582988	2.8196e-82	5.47538e-78	0.504	0.223
VKORC1	0.212026	4.41625e-11	8.57591e-07	0.393	0.271			ANOS1	0.249702	0.0180553	1	0.308	0.128			SYTL1	0.582362	7.39065e-87	1.43519e-82	0.485	0.165
TP53I3	0.211904	7.29139e-17	1.41591e-12	0.247	0.123			FBL	0.249557	0.0166457	1	0.596	0.359			SPATS2L	0.581032	3.73687e-65	7.25663e-61	0.532	0.249
IGFBP4	0.21189	4.152e-11	8.06277e-07	0.387	0.248			MRPS16	0.249336	0.00547324	1	0.558	0.286			JOSD2	0.579685	2.13594e-73	4.14779e-69	0.521	0.228
RPL13	0.211708	5.16533e-07	0.0100306	0.98	0.99			ENY2	0.249313	0.0483171	1	0.769	0.518			SLAIN2	0.57968	1.13437e-103	2.20284e-99	0.471	0.169
RAB27A	0.211255	4.08691e-12	7.93637e-08	0.372	0.238			S100A4	0.249098	0.288589	1	0.885	0.702			TTLL9	0.578819	5.95946e-244	1.15727e-239	0.368	0.002
MMP28	0.210373	1.19441e-16	2.31943e-12	0.259	0.104			GNA15	0.24868	9.01682e-07	0.0175098	0.385	0.091			PLXNB2	0.578382	2.65295e-52	5.15176e-48	0.597	0.332
EIF3L	0.210267	2.37247e-07	0.0046071	0.617	0.541			RPL30	0.248447	0.107125	1	0.981	0.952			ELK3	0.578325	1.34335e-193	2.60865e-189	0.394	0.035
C6orf48	0.210217	4.42749e-07	0.00859774	0.607	0.49			STK38	0.248384	3.3527e-05	0.65106	0.385	0.083			CHMP2A	0.577378	1.01433e-43	1.96973e-39	0.72	0.56
COL8A1	0.210135	9.35481e-16	1.81661e-11	0.152	0.027			PFDN1	0.248091	0.00740984	1	0.538	0.262			BANF1	0.577159	5.9514e-45	1.1557e-40	0.688	0.524
FOS	0.209702	0.00220517	1	0.874	0.824			IVNS1ABP	0.247731	0.00164563	1	0.519	0.194			ABHD2	0.576338	1.49896e-47	2.91083e-43	0.623	0.423
CNN2	0.209435	4.20082e-11	8.15758e-07	0.337	0.241			PTMS	0.247187	0.0876836	1	0.865	0.61			CCDC180	0.575613	4.41787e-204	8.57907e-200	0.394	0.024
PDZD2	0.208449	8.06904e-23	1.56693e-18	0.172	0.022			ARID5A	0.24704	6.10638e-07	0.011858	0.327	0.067			TEX9	0.575417	5.8358e-217	1.13325e-212	0.381	0.022
PTPN12	0.208021	2.98864e-14	5.80364e-10	0.31	0.189			RPL32	0.246775	0.11334	1	1	0.967			LRRC34	0.575365	2.31868e-260	4.50265e-256	0.38	0.002
RAI14	0.207899	2.7038e-16	5.25051e-12	0.283	0.157			FOSL1	0.246606	2.82723e-28	5.49021e-24	0.308	0.018			SUN1	0.573051	2.82452e-93	5.48494e-89	0.481	0.159
SDC2	0.207016	7.72314e-17	1.49976e-12	0.25	0.102			GGH	0.246419	7.59921e-05	1	0.288	0.073			RBM38	0.573043	2.52256e-177	4.89856e-173	0.399	0.047
SUMO3	0.205771	1.01062e-10	1.96253e-06	0.402	0.287			SPATS2L	0.245966	0.0316461	1	0.596	0.297			HDLBP	0.572898	1.71803e-52	3.33624e-48	0.617	0.444
BFAR	0.205714	3.97684e-14	7.72263e-10	0.313	0.169			ARF4	0.245516	0.0753496	1	0.731	0.564			WBSCR22	0.572423	6.65694e-64	1.29271e-59	0.566	0.339
FXYD5	0.205514	3.37415e-15	6.55226e-11	0.283	0.146			VPS37B	0.245449	0.0138395	1	0.577	0.299			GTF2H5	0.571072	1.24993e-57	2.42724e-53	0.606	0.389
TANC2	0.205206	2.79925e-18	5.43586e-14	0.253	0.11			SEC14L1	0.244711	0.000385391	1	0.462	0.126			TLE4	0.570476	6.91412e-73	1.34265e-68	0.497	0.247
KCNJ8	0.204865	3.96036e-27	7.69061e-23	0.172	0.007			CLNS1A	0.24447	0.00354004	1	0.5	0.254			NDUFB7	0.570428	4.74456e-38	9.21345e-34	0.809	0.677
AMD1	0.204449	4.75261e-08	0.000922909	0.485	0.392			H3F3B	0.244453	0.125479	1	1	0.954			IL20RA	0.569436	1.42242e-104	2.7622e-100	0.447	0.142
VWA1	0.20417	8.88627e-16	1.72563e-11	0.273	0.135			MYH9	0.244273	0.0238053	1	0.577	0.327			CYP4X1	0.569035	6.2548e-125	1.21462e-120	0.418	0.094
DOK4	0.203913	5.40405e-22	1.04941e-17	0.199	0.041			UQCC2	0.244224	0.00402371	1	0.5	0.263			SLC27A2	0.567885	6.76174e-209	1.31306e-204	0.372	0.022
HOXD1	0.203396	4.25057e-26	8.25417e-22	0.169	0.007			TRIP6	0.244154	0.005406	1	0.442	0.232			CAST	0.567425	1.35337e-43	2.62811e-39	0.664	0.505
LINC00998	0.202983	5.94871e-09	0.000115518	0.473	0.38			NET1	0.243836	0.00557391	1	0.558	0.242			SPCS1	0.566535	4.80652e-40	9.33378e-36	0.755	0.619
SERPING1	0.202351	5.23244e-08	0.00101609	0.454	0.349			CYTH2	0.24382	0.0124911	1	0.577	0.276			CELF1	0.566529	2.97581e-64	5.77873e-60	0.567	0.321
FURIN	0.202205	1.0171e-21	1.97511e-17	0.193	0.054			MYO1C	0.243751	0.029198	1	0.5	0.237			WLS	0.566416	2.93838e-90	5.70603e-86	0.485	0.186
RAB17	0.20202	5.81059e-12	1.12836e-07	0.302	0.188			43717	0.243717	0.00774806	1	0.558	0.248			ENAH	0.565193	1.48339e-90	2.8806e-86	0.499	0.223
H1F0	0.202013	1.68531e-09	3.2727e-05	0.387	0.277			DUT	0.243262	0.0433626	1	0.654	0.446			STRBP	0.564256	6.40974e-106	1.24471e-101	0.462	0.154
SSH2	0.201936	3.68605e-17	7.15793e-13	0.27	0.132			RWDD1	0.242997	0.0517258	1	0.712	0.473			C1orf168	0.563721	1.82071e-130	3.53564e-126	0.397	0.031
PTPRE	0.201689	7.09772e-15	1.37831e-10	0.213	0.097			EIF4EBP2	0.242942	0.00650094	1	0.538	0.254			SIX1	0.563649	4.80498e-185	9.33079e-181	0.393	0.031
ERRFI1	0.201597	2.34163e-06	0.0454722	0.446	0.364			ARL1	0.242897	0.00672099	1	0.5	0.267			MYCBPAP	0.56361	3.95458e-234	7.6794e-230	0.359	0.002
NDUFB11	0.201478	3.75821e-06	0.0729808	0.705	0.632			ADGRG1	0.242816	3.85339e-06	0.0748291	0.404	0.084			KCNRG	0.563179	3.26612e-235	6.34249e-231	0.374	0.007
FZD5	0.20146	7.87225e-18	1.52871e-13	0.2	0.063			FOSL2	0.242663	0.00390005	1	0.423	0.194			CASC1	0.562991	1.79336e-229	3.48252e-225	0.364	0.004
HK2	0.20106	1.90183e-26	3.69316e-22	0.19	0.031			FAM114A1	0.241514	0.000189052	1	0.385	0.126			INTS6	0.562933	3.74296e-44	7.26844e-40	0.513	0.346
SGK1	0.200939	1.4788e-13	2.87168e-09	0.271	0.158			TMEM205	0.241424	0.0521139	1	0.673	0.482			SEPW1	0.56138	1.59237e-26	3.09222e-22	0.889	0.83
RAP1GAP	0.200765	4.40171e-26	8.54768e-22	0.193	0.034			INF2	0.240845	0.00017252	1	0.25	0.073			43530	0.559986	3.43602e-70	6.67241e-66	0.54	0.264
EGFR	0.200243	3.63504e-13	7.05889e-09	0.274	0.163			GTF3C6	0.240831	0.0214802	1	0.635	0.385			C15orf65	0.559971	1.96098e-190	3.80802e-186	0.377	0.027
DAB2	0.199609	1.21164e-18	2.35289e-14	0.207	0.069			UFM1	0.240784	0.0192717	1	0.615	0.326			KIF3A	0.559832	1.35522e-121	2.63171e-117	0.443	0.12
DHRS7	0.199573	2.57796e-11	5.00614e-07	0.372	0.24			RPS27A	0.240219	0.108315	1	1	0.966			CLSTN1	0.557598	1.46657e-101	2.84794e-97	0.479	0.128
ARHGEF1	0.199271	3.2396e-14	6.29098e-10	0.276	0.149			BBC3	0.240155	3.6074e-05	0.70052	0.327	0.088			CCDC40	0.557333	4.27034e-227	8.29258e-223	0.384	0.012
CISH	0.199221	3.78888e-22	7.35762e-18	0.209	0.049			TINAGL1	0.240121	2.66304e-06	0.0517136	0.346	0.041			SCAMP4	0.557051	3.1899e-95	6.19446e-91	0.463	0.155
RCAN1	0.198654	8.17466e-15	1.58744e-10	0.21	0.105			CSDE1	0.240031	0.0683649	1	0.808	0.553			SKP1	0.556426	1.213e-32	2.35553e-28	0.848	0.785
ATP8A2	0.198438	3.12386e-28	6.06622e-24	0.174	0.007			CLDN1	0.239771	0.00123146	1	0.346	0.127			B3GNT5	0.556148	2.07479e-137	4.02903e-133	0.428	0.099
STARD3NL	0.197972	1.49881e-13	2.91055e-09	0.326	0.188			PGM2L1	0.239616	0.0054855	1	0.442	0.136			PAPSS1	0.556	7.28346e-63	1.41437e-58	0.5	0.16
GPM6A	0.19784	7.20971e-14	1.40005e-09	0.101	0.01			RPS6KA3	0.239287	0.00642159	1	0.5	0.258			TTC29	0.555344	3.46267e-254	6.72416e-250	0.37	0.001
LYRM5	0.197839	1.17464e-14	2.28103e-10	0.287	0.149			SNRPG	0.239023	0.0837859	1	0.808	0.61			ZNF688	0.554644	2.49236e-118	4.83991e-114	0.431	0.111
GLTP	0.196867	2.74998e-13	5.34019e-09	0.325	0.192			DNAJC4	0.238941	0.0036902	1	0.538	0.237			LINC01513	0.553588	8.85831e-241	1.7202e-236	0.365	0.002
PMVK	0.196297	2.58877e-08	0.000502714	0.444	0.343			MAST4	0.238915	0.0331617	1	0.615	0.398			NEIL1	0.553243	2.00021e-119	3.88421e-115	0.416	0.088
EIF2A	0.195727	4.69469e-13	9.11661e-09	0.323	0.199			PFN1	0.238842	0.13646	1	0.962	0.846			ERICH6-AS1	0.553121	2.44805e-195	4.75388e-191	0.37	0.02
RPS6KA2	0.195606	5.65988e-17	1.09909e-12	0.253	0.127			C3orf52	0.23865	1.27165e-06	0.0246941	0.288	0.073			PTRH1	0.551798	3.71233e-101	7.20898e-97	0.437	0.144
HLA-DMB	0.195526	6.01723e-13	1.16849e-08	0.294	0.176			PPTC7	0.237859	0.000247944	1	0.442	0.153			MAP6	0.550228	1.3031e-214	2.53049e-210	0.372	0.017
HMOX1	0.195429	4.4888e-22	8.71681e-18	0.188	0.046			SYNPO	0.23772	0.00275261	1	0.346	0.113			ATF7IP2	0.55013	7.49318e-95	1.4551e-90	0.409	0.094
CFL2	0.194665	9.24767e-14	1.79581e-09	0.212	0.098			OSGIN2	0.237632	0.000170439	1	0.288	0.106			MGMT	0.549976	3.8367e-68	7.45048e-64	0.537	0.278
JUN	0.194217	0.00565881	1	0.906	0.845			HNRNPA0	0.236984	0.0836649	1	0.769	0.559			RHPN1	0.549941	5.39098e-157	1.04687e-152	0.389	0.048
TAGLN2	0.193887	8.47254e-05	1	0.779	0.719			RPS14	0.236355	0.102487	1	1	0.979			SAMHD1	0.549808	2.18351e-120	4.24016e-116	0.438	0.105
TIMP2	0.193793	3.22848e-12	6.26939e-08	0.164	0.071			PRNP	0.236249	0.00756539	1	0.519	0.232			BCO2	0.548835	2.73466e-174	5.31043e-170	0.378	0.015
SLC43A3	0.19368	3.20335e-18	6.22059e-14	0.221	0.09			CST3	0.235633	0.114604	1	0.981	0.937			LZTFL1	0.548812	5.82852e-133	1.13184e-128	0.406	0.087
GUCD1	0.193655	1.66484e-13	3.23294e-09	0.279	0.153			ETV6	0.235521	5.74504e-05	1	0.385	0.115			ENKD1	0.548311	1.80574e-147	3.50657e-143	0.394	0.069
NPC1	0.192908	3.90055e-21	7.57447e-17	0.199	0.046			RHEB	0.235471	0.0623577	1	0.788	0.515			IGF2BP2	0.547881	2.36131e-141	4.58542e-137	0.396	0.062
ITSN2	0.19233	5.02396e-12	9.75602e-08	0.321	0.192			RPL7	0.234616	0.152263	1	1	0.956			DYNLRB1	0.547675	2.71454e-33	5.27137e-29	0.776	0.672
DUSP23	0.191722	4.7637e-09	9.25064e-05	0.399	0.281			CKAP4	0.234492	0.00153294	1	0.481	0.185			RCAN3	0.547134	2.65002e-125	5.14608e-121	0.424	0.086
CCDC141	0.191708	3.23274e-25	6.27766e-21	0.157	0.003			EMC4	0.2342	0.0371598	1	0.654	0.407			CHMP5	0.544345	1.14769e-47	2.2287e-43	0.625	0.419
SQRDL	0.191689	3.37534e-11	6.55458e-07	0.345	0.23			HIVEP2	0.233964	3.09173e-06	0.0600384	0.346	0.079			SMYD2	0.543247	2.79775e-113	5.43295e-109	0.43	0.093
PPP1CA	0.191383	8.99451e-08	0.00174664	0.497	0.398			SYBU	0.233922	2.88578e-05	0.56039	0.423	0.106			SORBS2	0.540813	8.90353e-85	1.72898e-80	0.453	0.172
PSME1	0.191261	9.30868e-06	0.180765	0.64	0.55			RPS15	0.233479	0.0913088	1	1	0.968			FBXO15	0.540646	1.5122e-225	2.93655e-221	0.358	0.004
UNC13B	0.191162	7.75104e-12	1.50517e-07	0.264	0.163			IL6	0.23347	1.29959e-07	0.00252367	0.192	0.046			BCL2L1	0.539758	4.21493e-77	8.18497e-73	0.496	0.205
ERP29	0.190797	9.52594e-06	0.184984	0.712	0.65			ADM	0.233273	1.10001e-09	2.13612e-05	0.192	0.028			CFAP69	0.53925	3.99296e-219	7.75393e-215	0.361	0.008
BCAT1	0.190641	6.47534e-23	1.25745e-18	0.164	0.015			OSTC	0.233219	0.0374031	1	0.692	0.386			NFE2L2	0.53785	3.91738e-42	7.60716e-38	0.617	0.414
AIDA	0.189181	8.14759e-13	1.58218e-08	0.305	0.174			TFG	0.232914	0.0155945	1	0.615	0.302			NFIB	0.536888	2.13435e-61	4.14469e-57	0.518	0.264
HMGCS1	0.188843	8.1008e-08	0.0015731	0.384	0.298			LAMTOR2	0.232702	0.0553539	1	0.692	0.444			ZSCAN18	0.536762	5.88279e-99	1.14238e-94	0.452	0.137
AIP	0.188642	1.10986e-14	2.15524e-10	0.248	0.125			CCNI	0.232651	0.127654	1	0.885	0.73			SMPD2	0.536435	2.62381e-163	5.09517e-159	0.384	0.046
ABCA1	0.188494	3.16001e-11	6.13642e-07	0.093	0.019			ST14	0.232642	0.00407874	1	0.481	0.182			C21orf2	0.536058	9.83588e-81	1.91003e-76	0.485	0.209
TCEAL8	0.188174	7.00793e-09	0.000136087	0.423	0.294			UBL3	0.232601	0.0504761	1	0.615	0.345			GADD45G	0.536054	1.63339e-45	3.17188e-41	0.469	0.268
MCUR1	0.188043	5.65981e-12	1.09908e-07	0.33	0.214			SH2D3A	0.232431	0.00330614	1	0.462	0.142			GCLM	0.534912	6.55082e-108	1.2721e-103	0.428	0.096
HPN	0.187763	5.57375e-25	1.08237e-20	0.169	0.012			EIF6	0.232251	0.0325667	1	0.615	0.356			FAM179B	0.534876	9.92006e-132	1.92638e-127	0.399	0.073
ACSS2	0.185953	3.25253e-17	6.31609e-13	0.214	0.08			BCAM	0.231942	0.139308	1	0.635	0.517			UNC119B	0.534176	9.94553e-151	1.93132e-146	0.405	0.06
PPCS	0.185203	1.62103e-08	0.000314788	0.393	0.296			H2AFJ	0.231691	0.120073	1	0.769	0.498			CDC16	0.531827	2.36657e-98	4.59564e-94	0.428	0.124
C1S	0.18506	3.98048e-19	7.7297e-15	0.186	0.041			ATP1B3	0.230942	0.0358708	1	0.519	0.3			WDR63	0.530897	3.50292e-232	6.80231e-228	0.349	0.002
SYT15	0.184993	1.70452e-20	3.31e-16	0.163	0.023			EI24	0.230836	0.0347399	1	0.692	0.422			WDR93	0.530717	3.3417e-220	6.48924e-216	0.346	0.001
EHD2	0.184909	1.05136e-12	2.04163e-08	0.162	0.072			SLC7A1	0.23078	7.61495e-08	0.00147875	0.327	0.062			SERPINB1	0.530603	2.95179e-37	5.73207e-33	0.663	0.481
PHLDA2	0.18469	4.61766e-09	8.96703e-05	0.314	0.207			CTSZ	0.230357	0.0453026	1	0.635	0.365			WDR49	0.530065	1.95382e-213	3.79412e-209	0.352	0.008
PFKFB2	0.184206	2.30727e-15	4.4805e-11	0.242	0.108			SNHG18	0.230111	0.00143667	1	0.423	0.145			DGKH	0.529541	1.43138e-161	2.7796e-157	0.361	0.036
HIF1A	0.184063	1.28218e-13	2.48986e-09	0.277	0.147			C1orf106	0.229916	7.33006e-06	0.142342	0.288	0.062			PLEKHA5	0.527604	2.56716e-84	4.98516e-80	0.475	0.186
EGLN2	0.183838	1.15797e-08	0.000224866	0.375	0.286			CAPNS1	0.229505	0.0667682	1	0.731	0.432			RP11-395B7.4	0.527576	6.14419e-197	1.19314e-192	0.326	0.008
HSPG2	0.183477	3.84003e-11	7.45696e-07	0.201	0.112			ARHGEF35	0.229196	8.3281e-05	1	0.365	0.119			TMC4	0.527314	2.5922e-74	5.03378e-70	0.472	0.208
AFF3	0.18302	2.63561e-25	5.11808e-21	0.161	0.008			OTULIN	0.229017	6.00194e-07	0.0116552	0.346	0.067			FUS	0.52705	6.12323e-32	1.18907e-27	0.714	0.584
TAPBP	0.182755	1.04695e-06	0.0203307	0.479	0.375			ATP5G3	0.228775	0.108927	1	0.808	0.649			SHROOM3	0.525918	3.57355e-58	6.93947e-54	0.529	0.279
ID3	0.182221	0.000594576	1	0.573	0.508			ARMCX3	0.228559	0.00442378	1	0.423	0.207			CFDP1	0.525895	4.63333e-58	8.99747e-54	0.54	0.291
GABARAPL1	0.181974	2.35537e-09	4.5739e-05	0.308	0.222			TIMM13	0.228471	0.0667149	1	0.692	0.502			PCDH17	0.525542	3.65582e-166	7.09924e-162	0.339	0.019
RNF181	0.18166	7.46614e-07	0.0144985	0.472	0.392			H2AFY	0.228181	0.0560485	1	0.673	0.446			FAM161A	0.525197	3.92867e-167	7.62909e-163	0.371	0.033
ATP1B3	0.181347	2.23442e-08	0.000433902	0.32	0.232			METTL9	0.228089	0.0166963	1	0.596	0.313			CARS	0.523577	1.74011e-72	3.37911e-68	0.456	0.197
SLC25A44	0.181344	4.68669e-14	9.10109e-10	0.183	0.089			CTDSP2	0.227907	0.0245366	1	0.596	0.315			CRIP2	0.523036	8.31957e-34	1.61558e-29	0.565	0.244
PLXND1	0.18134	1.8617e-22	3.61524e-18	0.184	0.042			EEF2	0.227724	0.174445	1	0.942	0.842			RP11-60L3.1	0.521831	1.76618e-214	3.42974e-210	0.336	0.002
GAPDH	0.181248	0.000293002	1	0.831	0.767			OSER1	0.227714	0.00352427	1	0.481	0.179			DNAL4	0.521061	3.56196e-106	6.91697e-102	0.418	0.123
TNIK	0.181208	2.29867e-23	4.46379e-19	0.187	0.027			DSP	0.22735	0.00288448	1	0.385	0.138			PTPRT	0.520124	1.69377e-230	3.28913e-226	0.343	0.001
LAD1	0.180983	3.23388e-21	6.27987e-17	0.188	0.049			CCDC64B	0.227145	0.0183405	1	0.519	0.248			KLF6	0.519888	1.71147e-16	3.3235e-12	0.834	0.799
MET	0.180824	1.62955e-10	3.16443e-06	0.344	0.219			TPRA1	0.22711	0.000372145	1	0.385	0.118			PSIP1	0.519824	2.33162e-84	4.52778e-80	0.45	0.162
ZDHHC12	0.180695	7.71848e-11	1.49885e-06	0.314	0.203			CMTM6	0.226994	0.0387202	1	0.654	0.364			LRIG1	0.519806	2.94363e-75	5.71624e-71	0.468	0.201
PEG10	0.180544	1.05662e-08	0.000205185	0.232	0.162			AMOTL2	0.226057	0.00927314	1	0.423	0.179			UBXN4	0.519782	1.90451e-42	3.69836e-38	0.633	0.449
GANC	0.1801	3.19124e-19	6.19706e-15	0.199	0.052			IGBP1	0.226046	0.0165842	1	0.577	0.303			AK7	0.519572	2.99937e-211	5.82447e-207	0.349	0.007
TMEM37	0.179853	2.03207e-20	3.94608e-16	0.157	0.015			PRRG4	0.225966	0.011702	1	0.404	0.203			PITPNM1	0.519495	1.07653e-169	2.09052e-165	0.386	0.046
PHYHD1	0.179545	1.9412e-12	3.76961e-08	0.255	0.153			SRD5A3	0.225595	0.000588232	1	0.385	0.153			ATP6V1D	0.519064	7.7347e-60	1.502e-55	0.528	0.295
SEC11A	0.179185	7.33523e-06	0.142443	0.611	0.54			DECR1	0.225275	0.010123	1	0.5	0.244			SPAG1	0.518849	1.11822e-120	2.17148e-116	0.397	0.089
SULT1A2	0.179047	3.09437e-17	6.00896e-13	0.142	0.022			RPS16	0.22521	0.11996	1	1	0.967			IFT81	0.516665	1.12962e-127	2.19362e-123	0.377	0.071
IER3	0.178711	2.47105e-05	0.479853	0.414	0.323			CRYM	0.225137	0.00345543	1	0.423	0.174			LITAF	0.515828	9.80145e-46	1.90334e-41	0.578	0.386
SFT2D1	0.178591	1.22005e-07	0.00236922	0.446	0.346			DEFB1	0.224788	6.71353e-20	1.3037e-15	0.231	0.021			DSTN	0.515563	1.85663e-27	3.6054e-23	0.94	0.917
ALDH6A1	0.178182	3.16297e-16	6.14218e-12	0.232	0.108			KLF3	0.224772	0.00491205	1	0.442	0.191			TEKT4	0.513878	1.23241e-205	2.39321e-201	0.34	0.005
[truncated: 18,401 more rows]

## Sheet: nLung_GOterms
Supplementary Data 3. List of genes specific to the states (S1, S2, and S3) of malignant and normal epithelial cells including club cells and their functional categories. p-value, two-sided Student’s t-test; p-value for GO terms, one-sided Fisher’s exact test.
[truncated: 34 more rows]

[truncated: 2 more sheets: Club_Genes, Club_GOterms]
