# Supplementary material for: Single-cell RNA sequencing demonstrates the molecular and cellular reprogramming of metastatic lung adenocarcinoma
Source: Nat Commun. 2020 May 8;11:2285. doi: 10.1038/s41467-020-16164-1 (PMC7210975; doi:10.1038/s41467-020-16164-1)
Supplement: Supplementary file 7 — Supplementary Data 4 [file 41467_2020_16164_MOESM7_ESM.xlsx]

## Sheet: Genes
Supplementary Data 4. List of genes specific to tL/B, mLN, mBrain, and metastasis samples. p-value, two-sided Student’s t-test.
tL/B vs. tLung								mLN vs. tLung								mBrain vs. tLung
Genes	log2FC	p-value	Bonferroni	PCT1	PCT2	Hits		Genes	log2FC	p-value	Bonferroni	PCT1	PCT2	Hits		Genes	log2FC	p-value	Bonferroni	PCT1	PCT2	Hits
ZFAS1	2.24357	0	0	0.956	0.901	Up		HP	3.20036	0	0	0.46	0.023	Up		CHCHD2	1.42382	0	0	0.944	0.925	Up
CXCL14	2.14767	0	0	0.626	0.171	Up		MUC5B	1.5899	0	0	0.507	0.211	Up		HMGB3	1.30985	0	0	0.692	0.432	Up
C15orf48	1.57991	0	0	0.788	0.576	Up		S100A9	1.57688	1.16797e-294	3.46115e-290	0.778	0.63	Up		DEFB1	1.21991	0	0	0.342	0.053	Up
ARPC1B	1.439	0	0	0.908	0.816	Up		LGALS1	1.51816	0	0	0.821	0.43	Up		MT2A	1.15747	0	0	0.722	0.543	Up
BIRC3	1.39637	0	0	0.693	0.303	Up		CTSE	1.43043	0	0	0.594	0.224	Up		GAPDH	1.1449	0	0	0.978	0.974	Up
S100P	1.38741	0	0	0.749	0.224	Up		VIM	1.35004	0	0	0.837	0.614	Up		NQO1	1.09597	0	0	0.717	0.435	Up
AP3S1	1.34627	0	0	0.801	0.548	Up		MT2A	1.19104	0	0	0.815	0.543	Up		AGR2	1.04801	1.20873e-275	3.58194e-271	0.818	0.744	Up
TNNC2	1.32426	0	0	0.591	0.072	Up		SCGB3A1	1.1894	9.4077e-81	2.78788e-76	0.525	0.637	Up		TMEM176A	1.03574	0	0	0.437	0.151	Up
ANXA2	1.32073	0	0	0.976	0.915	Up		HSPH1	1.13804	0	0	0.711	0.382	Up		SPTSSA	1.03266	0	0	0.763	0.563	Up
RPSA	1.3151	0	0	0.986	0.961	Up		LINC00922	1.05432	0	0	0.404	0.038	Up		TMEM176B	1.00671	0	0	0.439	0.156	Up
MT1E	1.23144	0	0	0.749	0.487	Up		MDK	1.04842	2.89916e-227	8.59138e-223	0.912	0.81	Up		PCSK1N	1.00406	0	0	0.73	0.406	Up
NUPR1	1.20403	0	0	0.687	0.38	Up		TGM2	1.00997	0	0	0.63	0.248	Up		TMED9	0.987628	0	0	0.833	0.668	Up
LY6D	1.16509	0	0	0.612	0.143	Up		ANXA2	0.954859	2.12545e-246	6.29855e-242	0.958	0.915	Up		HPGD	0.977512	1.31959e-213	3.91048e-209	0.636	0.536	Up
GAPDH	1.15901	0	0	0.979	0.974	Up		LDHA	0.925148	2.05427e-242	6.08763e-238	0.946	0.87	Up		HSP90AA1	0.966702	0	0	0.947	0.928	Up
ASS1	1.14604	0	0	0.685	0.444	Up		NNMT	0.79479	0	0	0.482	0.077	Up		LGALS1	0.949615	0	0	0.691	0.43	Up
SNHG7	1.08583	0	0	0.768	0.653	Up		PPP1R14B	0.789948	1.65203e-218	4.89563e-214	0.819	0.687	Up		NDUFS6	0.945599	0	0	0.863	0.77	Up
CRABP2	1.04975	0	0	0.72	0.533	Up		PHLDA1	0.780903	1.32789e-276	3.93506e-272	0.645	0.389	Up		TPI1	0.922583	0	0	0.936	0.899	Up
FBXO2	1.02227	0	0	0.606	0.172	Up		CFL1	0.780901	2.25702e-231	6.68846e-227	0.958	0.926	Up		ALDOA	0.90726	0	0	0.952	0.92	Up
FAM83A	0.998135	0	0	0.629	0.25	Up		HPGD	0.779033	8.9968e-115	2.66611e-110	0.599	0.536	Up		MT1X	0.879459	0	0	0.522	0.327	Up
RPL14	0.9439	0	0	0.991	0.98	Up		PRELID1	0.766491	7.3148e-277	2.16767e-272	0.851	0.733	Up		PGK1	0.842602	0	0	0.827	0.708	Up
MT2A	0.886258	2.04576e-291	6.0624e-287	0.726	0.543	Up		TMSB10	0.762815	1.99827e-144	5.92168e-140	0.997	0.993	Up		FGB	0.839763	0	0	0.276	0	Up
HSPA8	0.88586	0	0	0.871	0.811	Up		TMEM176A	0.750964	0	0	0.491	0.151	Up		ARPC1B	0.833536	0	0	0.865	0.816	Up
EEF1D	0.876652	0	0	0.95	0.961	Up		ALDOA	0.740528	6.35503e-170	1.88325e-165	0.96	0.92	Up		TFF3	0.828367	7.52024e-211	2.22855e-206	0.342	0.116	Up
PABPC1	0.840953	0	0	0.936	0.926	Up		CHI3L1	0.736881	7.32957e-108	2.17205e-103	0.518	0.412	Up		PKM	0.819084	0	0	0.887	0.847	Up
RPL13A	0.840757	0	0	0.997	0.993	Up		PKM	0.736536	8.89666e-184	2.63644e-179	0.926	0.847	Up		LMAN2	0.816741	0	0	0.791	0.647	Up
RPS3A	0.83609	0	0	0.994	0.987	Up		HSPA8	0.735988	2.02239e-188	5.99314e-184	0.884	0.811	Up		MRPL36	0.809569	0	0	0.732	0.515	Up
DYNLL1	0.835011	0	0	0.919	0.851	Up		ENO1	0.718813	3.26563e-155	9.67736e-151	0.96	0.903	Up		SEC61G	0.808969	1.1389e-281	3.37503e-277	0.864	0.852	Up
NACA	0.822035	0	0	0.981	0.969	Up		HOXB2	0.715327	0	0	0.501	0.039	Up		HSPA1A	0.803285	2.44847e-278	7.25581e-274	0.753	0.591	Up
MDK	0.821804	5.95167e-243	1.76372e-238	0.897	0.81	Up		NME4	0.707893	2.92238e-300	8.66018e-296	0.796	0.556	Up		CALM1	0.801344	0	0	0.847	0.834	Up
CCND1	0.80634	1.10199e-228	3.26565e-224	0.781	0.688	Up		CPD	0.686407	1.95023e-305	5.77931e-301	0.671	0.377	Up		HSP90B1	0.797392	0	0	0.835	0.764	Up
MTDH	0.798501	0	0	0.829	0.746	Up		CAPN13	0.684437	0	0	0.375	0.051	Up		S100A9	0.796376	9.14508e-116	2.71005e-111	0.581	0.63	Up
PDXK	0.796318	0	0	0.742	0.553	Up		PDIA6	0.684254	8.76085e-233	2.59619e-228	0.837	0.68	Up		PRELID1	0.795204	0	0	0.815	0.733	Up
TNNT1	0.791984	0	0	0.601	0.179	Up		MIF	0.677215	5.68776e-180	1.68551e-175	0.896	0.775	Up		PPIB	0.7932	0	0	0.843	0.796	Up
NAPRT	0.789652	0	0	0.619	0.282	Up		NACA	0.666903	1.23199e-224	3.65089e-220	0.977	0.969	Up		PSMA7	0.787001	0	0	0.876	0.823	Up
ARPC1A	0.787595	0	0	0.824	0.685	Up		LTF	0.662132	0	0	0.306	0.009	Up		ATP5C1	0.772077	0	0	0.742	0.656	Up
RPLP0	0.785149	0	0	0.991	0.983	Up		SPINK5	0.652818	9.63897e-144	2.85641e-139	0.44	0.212	Up		ZNHIT1	0.754001	0	0	0.82	0.728	Up
RPS20	0.769334	0	0	0.992	0.991	Up		PLP2	0.65025	3.97473e-192	1.17787e-187	0.812	0.656	Up		MDH2	0.748469	0	0	0.78	0.656	Up
RPL7	0.762495	0	0	0.995	0.988	Up		AQP5	0.629875	8.88599e-91	2.63327e-86	0.464	0.417	Up		COPS6	0.733736	0	0	0.725	0.52	Up
EEF1B2	0.751134	0	0	0.956	0.94	Up		IFI16	0.62946	9.50376e-247	2.81634e-242	0.7	0.415	Up		PRDX4	0.731677	0	0	0.752	0.63	Up
RPLP1	0.750859	0	0	0.998	0.995	Up		TMEM45A	0.628155	0	0	0.491	0.079	Up		HSPA8	0.721208	0	0	0.849	0.811	Up
KRT19	0.746675	4.8364e-189	1.43322e-184	0.951	0.91	Up		GAPDH	0.625159	4.8946e-107	1.45047e-102	0.986	0.974	Up		MGST3	0.71754	0	0	0.757	0.589	Up
RPL4	0.742758	0	0	0.974	0.955	Up		EIF4EBP1	0.624994	2.32904e-300	6.90188e-296	0.72	0.357	Up		PSMB6	0.710259	0	0	0.718	0.535	Up
LGALS1	0.738663	1.71375e-238	5.07854e-234	0.664	0.43	Up		CD99	0.623779	6.78763e-188	2.01145e-183	0.774	0.481	Up		FAM177A1	0.705114	2.01419e-284	5.96884e-280	0.752	0.713	Up
NME4	0.727091	0	0	0.727	0.556	Up		CCT2	0.612575	2.60845e-190	7.72988e-186	0.657	0.426	Up		NDUFB9	0.704178	1.28127170405683e-315	3.79692056780201e-311	0.806	0.763	Up
RAC1	0.725561	2.1003e-236	6.22403e-232	0.942	0.931	Up		GPX3	0.612236	1.53033e-240	4.53498e-236	0.572	0.293	Up		ERO1A	0.698184	0	0	0.631	0.477	Up
RPL30	0.716776	0	0	0.993	0.991	Up		ANXA5	0.604852	7.21498e-203	2.13809e-198	0.837	0.608	Up		UBB	0.690488	2.20303e-233	6.52846e-229	0.899	0.908	Up
KRT7	0.711288	2.05922e-157	6.10229e-153	0.895	0.862	Up		PGK1	0.600547	3.98366e-129	1.18052e-124	0.865	0.708	Up		DYNLL1	0.687929	0	0	0.882	0.851	Up
NPDC1	0.70676	0	0	0.571	0.201	Up		PTGES3	0.595826	1.06124e-191	3.14487e-187	0.867	0.709	Up		CCT6A	0.680442	0	0	0.713	0.567	Up
RPL13	0.703255	0	0	0.998	0.996	Up		RAMP1	0.593322	4.42358e-266	1.31088e-261	0.642	0.33	Up		PRDX1	0.671351	5.39869e-250	1.59985e-245	0.876	0.85	Up
SNHG8	0.698456	1.05428e-228	3.12425e-224	0.802	0.743	Up		TMEM165	0.590659	3.83891e-166	1.13762e-161	0.786	0.639	Up		AKR1C2	0.665419	1.1867e-234	3.51666e-230	0.278	0.105	Up
S100A14	0.688231	1.10127e-173	3.26351e-169	0.763	0.827	Up		PRKCDBP	0.589224	0	0	0.521	0.108	Up		HSPD1	0.661418	0	0	0.762	0.626	Up
ALDOA	0.676693	2.1401e-185	6.34198e-181	0.925	0.92	Up		OSTC	0.588528	9.27148e-220	2.74751e-215	0.809	0.598	Up		PDIA6	0.651695	0	0	0.777	0.68	Up
C3	0.66988	8.89202e-251	2.63506e-246	0.654	0.522	Up		CLIC1	0.579107	4.5821e-133	1.35786e-128	0.909	0.84			RAC1	0.649621	2.66162e-274	7.88745e-270	0.938	0.931	Up
RPL32	0.660983	0	0	0.998	0.993	Up		RAB10	0.572752	2.85676e-229	8.46572e-225	0.771	0.507			EGLN3	0.646302	0	0	0.449	0.14	Up
TXN	0.654524	5.4253e-222	1.60773e-217	0.952	0.94	Up		PKIB	0.57199	0	0	0.529	0.108			NPDC1	0.641624	0	0	0.536	0.201	Up
CCL20	0.651914	4.42327e-253	1.31079e-248	0.427	0.19	Up		MYDGF	0.571433	7.15828e-172	2.12128e-167	0.822	0.673			IGFBP3	0.638918	1.93317e-150	5.72876e-146	0.407	0.253	Up
SNHG15	0.651067	0	0	0.646	0.45	Up		TMEM176B	0.563003	3.12598e-238	9.26353e-234	0.496	0.156			GBAS	0.638762	0	0	0.64	0.408	Up
RPL15	0.650811	0	0	0.994	0.989	Up		CDK4	0.560902	1.22873e-200	3.64122e-196	0.714	0.487			SHFM1	0.632413	4.59847886620935e-310	1.36271e-305	0.887	0.847	Up
ANXA1	0.648371	1.24043e-154	3.67588e-150	0.875	0.781	Up		NAP1L1	0.558261	2.6348e-126	7.80797e-122	0.894	0.826			HIST1H1C	0.630563	6.85715e-282	2.03205e-277	0.609	0.432	Up
TNFRSF12A	0.643235	3.97959e-214	1.17931e-209	0.742	0.617	Up		NUCB2	0.55783	2.61344e-245	7.74466e-241	0.681	0.372			CRABP2	0.627991	1.19914e-213	3.55353e-209	0.663	0.533	Up
MRPS6	0.632549	3.1477e-244	9.32791e-240	0.712	0.551	Up		TMED9	0.552517	1.75065e-144	5.18787e-140	0.809	0.668			LPCAT1	0.622609	1.50759e-200	4.4676e-196	0.742	0.649	Up
METRN	0.631299	0	0	0.563	0.359	Up		ITGA1	0.548631	1.30588194351121e-313	0	0.517	0.143			KDELR2	0.618475	4.48487e-294	1.32905e-289	0.83	0.742	Up
HSPB1	0.626923	7.16724e-119	2.12394e-114	0.897	0.961	Up		TNNT1	0.546324	1.07398e-222	3.18262e-218	0.376	0.179			CCNI	0.6104	1.84145e-233	5.45694e-229	0.854	0.868	Up
LDHA	0.624494	4.56746e-153	1.35352e-148	0.872	0.87	Up		YWHAE	0.541948	1.04916e-142	3.10907e-138	0.858	0.731			UBC	0.609618	7.69535e-248	2.28044e-243	0.952	0.938	Up
CD99	0.62108	2.80143e-285	8.30175e-281	0.741	0.481	Up		SOCS3	0.539024	7.01738e-132	2.07953e-127	0.638	0.411			PTMS	0.608877	9.15435e-287	2.7128e-282	0.688	0.578	Up
HSPD1	0.617144	5.61589e-284	1.66421e-279	0.767	0.626	Up		GLRX	0.538811	7.42577e-250	2.20055e-245	0.614	0.301			NDUFB10	0.608518	1.00275776278361e-310	2.97157e-306	0.811	0.758	Up
SPATS2L	0.613617	2.42e-232	7.17142e-228	0.765	0.584	Up		HMGB3	0.532267	1.4359e-139	4.25516e-135	0.702	0.432			TMEM59	0.598314	3.53984e-237	1.049e-232	0.857	0.846	Up
RAMP1	0.608832	0	0	0.577	0.33	Up		TMEM150C	0.528473	0	0	0.435	0.058			MLEC	0.595011	0	0	0.7	0.562	Up
ADRM1	0.608367	0	0	0.685	0.482	Up		PLAU	0.527156	6.87643e-140	2.03776e-135	0.545	0.292			SSBP1	0.594821	9.70912e-292	2.8772e-287	0.775	0.687	Up
PTMA	0.60656	1.74438003011722e-313	0	0.993	0.991	Up		PSMA7	0.525529	7.43121e-104	2.20216e-99	0.912	0.823			HSP90AB1	0.592285	6.78157e-287	2.00965e-282	0.932	0.911	Up
RPL24	0.604915	0	0	0.994	0.985	Up		FHL2	0.524997	1.73683e-265	5.14692e-261	0.559	0.185			POLR2J	0.589149	2.50575e-278	7.42553e-274	0.787	0.709	Up
CSTB	0.602825	2.93093e-117	8.68552e-113	0.938	0.957	Up		MZT2A	0.52206	5.71094e-141	1.69238e-136	0.861	0.735			FGG	0.592749	2.52506e-266	7.48276e-262	0.219	0.012
PDLIM2	0.601942	0	0	0.558	0.323	Up		NQO1	0.519593	2.01044e-141	5.95775e-137	0.704	0.435			AKR1B1	0.581508	1.04548e-235	3.09819e-231	0.395	0.2
SLC25A6	0.597725	1.16122e-195	3.44116e-191	0.933	0.904	Up		OCIAD2	0.517688	1.19199e-82	3.53233e-78	0.812	0.844			XIST	0.576622	1.05119e-307	3.11509e-303	0.244	0.003
MMP7	0.592729	8.1663e-149	2.42e-144	0.538	0.314	Up		YBX1	0.516684	6.76403e-103	2.00445e-98	0.927	0.901			NME4	0.573865	5.0953e-285	1.50994e-280	0.664	0.556
YWHAZ	0.592339	1.97466e-228	5.8517e-224	0.859	0.785	Up		SIGIRR	0.514433	5.82186e-246	1.72525e-241	0.687	0.38			PFN1	0.57323	1.18998e-230	3.52639e-226	0.897	0.909
ZNF706	0.588321	1.88087e-284	5.57377e-280	0.75	0.613	Up		RHOC	0.51351	1.85903e-137	5.50905e-133	0.85	0.707			MT1E	0.569597	2.74049e-163	8.12116e-159	0.607	0.487
HSBP1L1	0.587803	1.62313e-298	4.80997e-294	0.693	0.488	Up		PPIB	0.513121	1.03392e-98	3.06393e-94	0.861	0.796			LDHA	0.567099	8.11529e-169	2.40488e-164	0.879	0.87
RPL6	0.587449	5.4214e-275	1.60658e-270	0.986	0.98	Up		MT1X	0.511937	1.0274e-141	3.04459e-137	0.57	0.327			CYC1	0.562536	1.31749e-297	3.90426e-293	0.681	0.549
AZGP1	0.58274	0	0	0.432	0.068			MANF	0.511674	6.17697e-179	1.83048e-174	0.729	0.461			CANX	0.56231	6.85821e-275	2.03236e-270	0.768	0.704
GNB2	0.577812	1.75203e-230	5.19197e-226	0.797	0.737			TNC	0.511343	1.81053e-130	5.36534e-126	0.565	0.383			NUCB2	0.560375	0	0	0.591	0.372
C16orf13	0.576704	8.43099e-235	2.49844e-230	0.784	0.689			METTL9	0.511088	1.44841e-189	4.29222e-185	0.761	0.506			PDIA3	0.559438	7.15306e-250	2.11974e-245	0.778	0.704
COX5A	0.572883	7.10615e-240	2.10584e-235	0.845	0.78			AC004556.1	0.510511	0	0	0.364	0.025			BUD31	0.556494	1.59095e-281	4.71461e-277	0.763	0.679
SET	0.568612	2.37757e-218	7.04571e-214	0.824	0.76			XBP1	0.51016	2.88328e-101	8.5443e-97	0.762	0.718			PSMA3	0.555919	4.71799e-276	1.39813e-271	0.679	0.545
PSMA7	0.567827	6.67583e-174	1.97831e-169	0.875	0.823			IFITM3	0.510126	3.26778e-74	9.68375e-70	0.947	0.922			CYBA	0.552039	3.10123e-193	9.1902e-189	0.831	0.792
ATG12	0.564842	0	0	0.6	0.374			ACTG1	0.509855	2.47216e-102	7.326e-98	0.981	0.978			CLIC1	0.551245	1.26389e-231	3.74542e-227	0.863	0.84
RPS7	0.564354	1.42837859764854e-313	0	0.992	0.985			VDAC1	0.508404	2.86131e-181	8.47919e-177	0.78	0.546			IGFBP5	0.551229	9.94095e-184	2.9459e-179	0.237	0.077
PRELID1	0.563984	4.5793e-235	1.35703e-230	0.806	0.733			TRPM8	0.505906	0	0	0.338	0.005			PSMD7	0.550911	0	0	0.645	0.457
TGM2	0.563345	1.3008e-286	3.8548e-282	0.527	0.248			TUBB	0.505163	3.24685e-81	9.6217e-77	0.857	0.708			CALD1	0.55083	0	0	0.472	0.174
ZFAND2A	0.55987	0	0	0.521	0.236			ST3GAL4	0.502983	1.75356e-284	5.19649e-280	0.524	0.203			GDI2	0.549518	2.11004e-262	6.25291e-258	0.678	0.566
YBX1	0.559214	5.14866e-181	1.52575e-176	0.918	0.901			GCHFR	0.502962	6.19711e-141	1.83645e-136	0.731	0.564			TCN1	0.545323	0	0	0.296	0.008
ATF4	0.558284	8.7514e-209	2.59339e-204	0.816	0.725			MSRB1	0.49918	1.04218e-291	3.08839e-287	0.616	0.282			HOXB-AS3	0.543592	1.62044e-261	4.80201e-257	0.213	0.002
TPM4	0.556475	8.42721e-235	2.49732e-230	0.736	0.605			CLTB	0.497444	1.19366e-159	3.53729e-155	0.767	0.583			FAM3C	0.541945	1.83127e-230	5.42679e-226	0.728	0.577
IL20RB	0.556288	0	0	0.442	0.019			DYNLL1	0.497303	5.93046e-97	1.75743e-92	0.921	0.851			RHOBTB3	0.533256	5.59796e-254	1.6589e-249	0.572	0.418
TCEA3	0.551937	4.22738e-255	1.25274e-250	0.707	0.565			CSTB	0.493854	3.16065e-56	9.36626e-52	0.956	0.957			APP	0.532864	4.20963e-261	1.24748e-256	0.726	0.618
TNFAIP2	0.547382	3.22298e-254	9.55098e-250	0.548	0.313			LRIG3	0.491175	6.65524e-287	1.97221e-282	0.506	0.186			MRPL13	0.532581	0	0	0.594	0.4
CHP1	0.546655	5.51065e-238	1.63303e-233	0.713	0.552			SNX3	0.490312	6.92954e-123	2.0535e-118	0.806	0.671			HSPE1	0.532297	4.66323e-213	1.3819e-208	0.867	0.836
TSC22D3	0.544263	1.46394e-209	4.33823e-205	0.688	0.499			TFF3	0.490199	1.56677e-139	4.64298e-135	0.352	0.116			ZNF706	0.528241	4.12018e-250	1.22097e-245	0.709	0.613
APCDD1	0.543328	0	0	0.384	0.058			ACTR3	0.489467	2.9807e-193	8.833e-189	0.764	0.485			TMEM208	0.52554	1.69845451017804e-315	5.03320009546161e-311	0.683	0.54
RPL18A	0.54168	4.8962e-290	1.45094e-285	0.995	0.992			CP	0.486195	1.47185e-95	4.36168e-91	0.537	0.384			TMED2	0.524992	1.13225e-238	3.3553e-234	0.789	0.728
HSPE1	0.54131	2.65677e-172	7.87308e-168	0.884	0.836			CANX	0.485481	5.18619e-124	1.53688e-119	0.811	0.704			C14orf166	0.524942	2.00922e-233	5.95411e-229	0.769	0.705
SH3BP5	0.541239	0	0	0.507	0.171			MPZL2	0.485023	1.56939e-111	4.65073e-107	0.69	0.613			HSPB1	0.52423	4.7621e-168	1.4112e-163	0.96	0.961
AGR2	0.540903	2.8389e-83	8.41278e-79	0.84	0.744			RPS3A	0.482606	1.24874e-129	3.70052e-125	0.99	0.987			ENSA	0.524223	1.45257e-210	4.30456e-206	0.768	0.723
HINT1	0.54033	1.76539e-200	5.23157e-196	0.952	0.949			CISD2	0.480855	1.74242e-191	5.16348e-187	0.75	0.491			PDIA4	0.524207	1.40686e-263	4.16908e-259	0.699	0.553
MDH2	0.538466	2.36915e-223	7.02074e-219	0.766	0.656			ATP5B	0.478703	3.71868e-130	1.10199e-125	0.831	0.662			EMP2	0.521847	6.86324e-154	2.03385e-149	0.781	0.752
FXYD3	0.537475	1.78602e-136	5.29269e-132	0.833	0.734			SCOC	0.477401	3.47805e-194	1.03068e-189	0.709	0.418			COX6A1	0.521411	4.55017e-214	1.3484e-209	0.884	0.868
NHP2	0.537248	5.07883e-216	1.50506e-211	0.785	0.716			C8orf4	0.474005	1.1176e-41	3.31188e-37	0.687	0.683			SDF2L1	0.520298	1.05541e-226	3.1276e-222	0.661	0.549
APRT	0.537088	3.2188e-190	9.53858e-186	0.833	0.797			PLOD2	0.471423	6.924e-265	2.05186e-260	0.519	0.17			VSTM2L	0.51852	7.58947e-244	2.24906e-239	0.495	0.255
GTF3A	0.535388	1.61278e-224	4.77931e-220	0.735	0.608			TMEM167A	0.467878	3.46069e-133	1.02554e-128	0.795	0.592			NUPR2	0.517528	2.40079e-278	7.11449e-274	0.214	0.029
C19orf24	0.531902	4.89618e-263	1.45094e-258	0.718	0.578			ARPC2	0.465965	1.64522e-95	4.87545e-91	0.878	0.814			PFN2	0.515856	0	0	0.446	0.123
COTL1	0.524162	0	0	0.507	0.228			LMAN2	0.465792	1.91793e-131	5.6836e-127	0.794	0.647			FKBP3	0.515763	2.02916e-263	6.01322e-259	0.621	0.468
ATP6V0B	0.52373	4.48113e-202	1.32794e-197	0.783	0.695			ARL4A	0.464636	3.54782e-131	1.05136e-126	0.709	0.485			TCEA1	0.51488	5.15549e-247	1.52778e-242	0.705	0.592
CLIC6	0.521655	2.11319e-272	6.26223e-268	0.49	0.216			TNFRSF12A	0.464515	1.54566e-82	4.58041e-78	0.757	0.617			SNX3	0.514797	1.23179e-243	3.65028e-239	0.748	0.671
EIF3H	0.520353	6.77244e-189	2.00694e-184	0.863	0.828			PGAM1	0.460752	2.1686e-113	6.42644e-109	0.766	0.586			RAB2A	0.514283	3.87306e-238	1.14774e-233	0.776	0.706
C19orf43	0.519111	5.86869e-204	1.73913e-199	0.84	0.797			ASPH	0.459527	3.1468e-75	9.32524e-71	0.759	0.723			LIMCH1	0.513136	2.31639e-235	6.86438e-231	0.599	0.462
BCAT1	0.51895	0	0	0.488	0.108			UBE2E3	0.459463	6.64841e-179	1.97019e-174	0.717	0.394			PSMD4	0.508039	8.53681e-288	2.5298e-283	0.7	0.543
STOM	0.513619	1.40835e-214	4.17349e-210	0.61	0.408			TPM4	0.459188	4.16868e-123	1.23535e-118	0.791	0.605			GLRX	0.506118	6.77449e-273	2.00755e-268	0.502	0.301
HEBP2	0.510081	5.40845e-169	1.60274e-164	0.762	0.657			SH3BGRL3	0.457711	1.46279e-74	4.33484e-70	0.903	0.848			EIF4EBP1	0.503874	1.37855e-300	4.08519e-296	0.568	0.357
ARL6IP4	0.506142	4.9342e-183	1.4622e-178	0.846	0.816			SLC25A37	0.455743	2.31429e-92	6.85817e-88	0.747	0.603			SUB1	0.503857	7.48339e-197	2.21763e-192	0.87	0.847
KRT8	0.504023	3.71509e-116	1.10093e-111	0.927	0.893			AGR2	0.4549	4.50915e-34	1.33624e-29	0.743	0.744			KTN1	0.503088	4.29837e-245	1.27378e-240	0.742	0.594
CYC1	0.503267	5.47726e-221	1.62313e-216	0.687	0.549			ZNF706	0.451224	6.8439e-131	2.02812e-126	0.788	0.613			S100P	0.50113	1.47401e-173	4.36807e-169	0.395	0.224
IGFBP3	0.499031	1.25364e-112	3.71504e-108	0.517	0.253			CXCL8	0.448992	5.11512e-48	1.51582e-43	0.638	0.479			MYL6	0.493847	1.79058e-212	5.30621e-208	0.962	0.973
NPM1	0.495441	1.41876e-143	4.20436e-139	0.928	0.924			TRMT112	0.448667	6.49348e-101	1.92428e-96	0.898	0.853			SYPL1	0.491482	2.39786e-296	7.10583e-292	0.628	0.456
VDAC2	0.495047	6.58993e-192	1.95286e-187	0.778	0.699			CHPF	0.447337	3.23032e-224	9.57274e-220	0.634	0.33			GNB2	0.490987	8.64703e-212	2.56246e-207	0.782	0.737
RPL21	0.494622	7.70451e-238	2.28315e-233	0.995	0.991			CTDSP2	0.444861	6.62325e-170	1.96274e-165	0.69	0.447			ATP5J2	0.489655	7.39228e-182	2.19063e-177	0.847	0.838
S100A10	0.49361	1.21302e-123	3.59467e-119	0.981	0.977			P4HB	0.444492	7.73853e-72	2.29324e-67	0.886	0.863			MTDH	0.489339	2.42083e-163	7.17388e-159	0.756	0.746
SSU72	0.492459	5.40489e-187	1.60169e-182	0.803	0.73			SARAF	0.444024	1.15009e-105	3.40817e-101	0.817	0.706			AKR1C3	0.488778	1.35153e-178	4.00514e-174	0.343	0.208
C8orf4	0.492287	8.52079e-74	2.52505e-69	0.717	0.683			GUK1	0.442589	1.34744e-79	3.993e-75	0.914	0.889			P4HB	0.488494	1.49953e-186	4.44371e-182	0.883	0.863
TPI1	0.492273	1.05681e-135	3.13175e-131	0.924	0.899			HMGN1	0.441685	3.29257e-83	9.75719e-79	0.91	0.864			JTB	0.487327	4.87234e-183	1.44387e-178	0.853	0.851
BRI3	0.490928	2.44976e-104	7.25962e-100	0.805	0.833			TBCA	0.441665	6.62161e-94	1.96225e-89	0.886	0.833			43715	0.485629	9.41385e-220	2.7897e-215	0.678	0.543
SEMA3B	0.487307	0	0	0.488	0.196			RHOA	0.439408	4.14947e-95	1.22965e-90	0.872	0.777			RBM17	0.484352	1.62094e-225	4.8035e-221	0.589	0.454
HES4	0.4869	2.54829e-200	7.5516e-196	0.617	0.42			SPDEF	0.439029	5.20374e-280	1.54208e-275	0.503	0.181			SSR4	0.484268	4.49677e-151	1.33257e-146	0.909	0.929
TSPAN4	0.485553	1.92174e-234	5.69487e-230	0.568	0.39			43723	0.435446	6.18936e-124	1.83415e-119	0.798	0.641			GGCT	0.483368	2.34158e-195	6.93904e-191	0.671	0.587
RHOF	0.480763	1.89031e-294	5.60175e-290	0.531	0.273			C4orf48	0.43514	8.09998e-90	2.40035e-85	0.783	0.585			ZG16B	0.482738	4.6959e-251	1.39158e-246	0.299	0.122
PLPP2	0.479161	5.45226e-157	1.61572e-152	0.657	0.592			MARCKSL1	0.434587	2.32612e-65	6.89322e-61	0.85	0.691			H2AFJ	0.481364	5.46888e-221	1.62065e-216	0.701	0.607
UQCRH	0.478985	5.89281e-163	1.74628e-158	0.938	0.918			EMP3	0.432479	4.06294e-165	1.20401e-160	0.494	0.24			CD63	0.481359	1.1583e-144	3.43252e-140	0.961	0.963
GDF15	0.478805	3.22727e-79	9.5637e-75	0.712	0.637			HSPD1	0.431952	1.28773e-105	3.81606e-101	0.803	0.626			MAL2	0.477357	2.87892e-131	8.5314e-127	0.814	0.807
CLDN4	0.478528	5.88294e-100	1.74335e-95	0.891	0.88			PON2	0.430916	2.32991e-65	6.90445e-61	0.789	0.703			C1QBP	0.476534	9.4347e-302	2.79588e-297	0.626	0.44
EEF2	0.477189	9.64487e-133	2.85816e-128	0.931	0.921			CNOT2	0.429929	1.05447e-132	3.12481e-128	0.555	0.339			SCOC	0.476427	5.39526e-291	1.59883e-286	0.606	0.418
PRRG4	0.473202	1.02313e-281	3.03195e-277	0.55	0.333			NPM1	0.428465	2.912e-67	8.62942e-63	0.937	0.924			BCAP31	0.475653	3.28557e-204	9.73646e-200	0.748	0.696
PDLIM4	0.473128	1.64062e-237	4.8618e-233	0.551	0.345			RAP1B	0.427097	2.20371e-168	6.53047e-164	0.531	0.26			C7orf50	0.468542	3.45007e-188	1.02239e-183	0.704	0.602
VPS28	0.472757	3.78213e-181	1.1208e-176	0.759	0.641			DUSP23	0.423806	4.71279e-79	1.39659e-74	0.774	0.677			YWHAE	0.468251	5.53586e-200	1.6405e-195	0.779	0.731
PPIA	0.472582	1.14977e-140	3.40724e-136	0.967	0.961			DRAP1	0.423447	8.91149e-120	2.64083e-115	0.807	0.6			NHP2	0.467686	1.44067e-212	4.26929e-208	0.762	0.716
PLEC	0.472073	7.54238e-210	2.23511e-205	0.621	0.423			SPCS2	0.423393	2.07552e-98	6.15058e-94	0.818	0.688			BPIFB2	0.467333	1.98418e-125	5.87993e-121	0.103	0.002
PSMB2	0.465469	2.10611e-180	6.24126e-176	0.724	0.597			CXCL1	0.423348	2.97974e-71	8.83017e-67	0.484	0.255			FIS1	0.464931	8.59793e-187	2.54791e-182	0.814	0.808
B4GALT1	0.465456	1.19442e-163	3.53955e-159	0.601	0.467			SSR1	0.421566	2.26948e-158	6.72539e-154	0.728	0.483			PDAP1	0.464483	5.83781e-239	1.72998e-234	0.702	0.59
KIF5B	0.464161	1.19328e-175	3.53615e-171	0.732	0.635			PYCARD	0.420206	1.42575e-135	4.22508e-131	0.675	0.448			ARHGAP5	0.463777	2.34095e-269	6.93716e-265	0.548	0.362
PLP2	0.463521	1.12531e-144	3.33474e-140	0.721	0.656			FGG	0.416186	1.82262e-167	5.40114e-163	0.193	0.012			UBE2L3	0.463104	8.76489e-207	2.59739e-202	0.692	0.601
RPS27A	0.461964	1.0332e-262	3.06179e-258	0.996	0.991			SMAD1	0.415697	3.36405e-306	9.96902e-302	0.449	0.129			AKAP9	0.461268	6.95391e-215	2.06072e-210	0.713	0.603
ASAP1	0.460095	0	0	0.486	0.162			SERBP1	0.411417	4.6282e-91	1.37152e-86	0.846	0.747			CLTB	0.460046	3.13275e-231	9.28358e-227	0.681	0.583
PRDX1	0.457644	4.12235e-98	1.22162e-93	0.875	0.85			BRK1	0.409156	4.05186e-81	1.20073e-76	0.855	0.781			VDAC1	0.459325	3.1252e-247	9.26122e-243	0.676	0.546
TXNRD1	0.457477	1.07735e-167	3.19261e-163	0.601	0.459			TCEA1	0.406471	7.82541e-107	2.31898e-102	0.769	0.592			KRT6A	0.459198	4.73158e-204	1.40216e-199	0.175	0.012
FAM96B	0.455593	2.49381e-161	7.39016e-157	0.767	0.696			MTDH	0.406092	1.23202e-81	3.65097e-77	0.799	0.746			LYPLA1	0.456691	2.31663e-224	6.8651e-220	0.639	0.525
KLF4	0.454886	4.14846e-134	1.22936e-129	0.618	0.463			SULF1	0.405493	0	0	0.36	0.028			ADRM1	0.456359	1.49662e-241	4.43508e-237	0.615	0.482
GUK1	0.454507	2.35803e-130	6.98778e-126	0.905	0.889			ARPC1A	0.40477	1.37223e-83	4.06648e-79	0.817	0.685			ARPC1A	0.454198	7.22624e-182	2.14142e-177	0.751	0.685
TPD52L2	0.454401	3.02809e-284	8.97345e-280	0.567	0.346			TMED2	0.40459	7.20854e-88	2.13618e-83	0.822	0.728			RAMP1	0.451756	1.13252e-221	3.35612e-217	0.504	0.33
TAF1D	0.454289	3.29603e-164	9.76747e-160	0.738	0.654			ADIRF	0.403454	2.81505e-61	8.34213e-57	0.596	0.44			CDA	0.451306	5.73116149175846e-322	1.6983723964677e-317	0.269	0.037
RPL7A	0.453002	4.12617e-181	1.22275e-176	0.988	0.985			UBE2D2	0.403306	2.87492e-98	8.51955e-94	0.802	0.656			CCT3	0.4501	1.37186e-215	4.06536e-211	0.708	0.592
FBXW5	0.452358	1.16667e-223	3.45731e-219	0.626	0.458			S100A16	0.40205	2.46459e-52	7.30356e-48	0.792	0.754			ATP6V1D	0.447708	8.83742e-266	2.61888e-261	0.603	0.435
PTGES3	0.451109	1.73669e-158	5.14651e-154	0.784	0.709			LAMTOR1	0.401921	1.1639e-95	3.44911e-91	0.803	0.706			PYCR1	0.447516	1.77289e-282	5.2538e-278	0.576	0.375
SH3BGRL3	0.449572	9.12896e-101	2.70528e-96	0.861	0.848			RTN4	0.401078	6.35801e-78	1.88413e-73	0.814	0.771			RHEB	0.446465	3.41867e-166	1.01309e-161	0.808	0.774
EIF3E	0.448799	1.70471e-128	5.05175e-124	0.878	0.863			BANF1	0.399994	2.50271e-93	7.41654e-89	0.823	0.679			PLP2	0.444288	2.6312e-153	7.79729e-149	0.698	0.656
ZFP36L2	0.448542	5.06316e-153	1.50042e-148	0.659	0.513			GTF3C6	0.39985	1.77937e-121	5.27297e-117	0.735	0.509			GTF3C6	0.443733	3.37576e-227	1.00037e-222	0.634	0.509
ATP5B	0.448132	1.8731e-152	5.55076e-148	0.742	0.662			PTMS	0.398292	6.79938e-79	2.01493e-74	0.723	0.578			SLC16A3	0.440373	1.24739e-173	3.69651e-169	0.667	0.523
RAB11FIP1	0.4476	1.66928e-124	4.94675e-120	0.755	0.656			TMC5	0.394418	5.93502e-68	1.75878e-63	0.655	0.495			TCEB1	0.438949	1.73927e-179	5.15415e-175	0.79	0.735
RBCK1	0.447419	1.01005e-186	2.99317e-182	0.684	0.564			SCP2	0.393796	5.03512e-84	1.49211e-79	0.812	0.705			TMED10	0.438284	4.2305e-161	1.25367e-156	0.726	0.699
TMBIM1	0.445938	2.09019e-221	6.19407e-217	0.615	0.42			GALNT6	0.393649	6.04019e-262	1.78995e-257	0.444	0.145			C12orf75	0.43502	7.57136e-240	2.2437e-235	0.341	0.102
TAC3	0.445074	4.67699e-181	1.38598e-176	0.138	0.001			FTH1	0.393091	7.73766e-46	2.29298e-41	0.991	0.998			CALU	0.433905	8.20399e-236	2.43117e-231	0.653	0.491
RPS17	0.444444	1.39075e-212	4.12134e-208	0.995	0.988			CPE	0.392779	3.90933e-217	1.15849e-212	0.541	0.182			DCXR	0.433878	1.30684e-179	3.87269e-175	0.712	0.629
PSCA	0.444014	9.17816e-163	2.71986e-158	0.358	0.081			CNPY2	0.389906	9.85536e-91	2.92054e-86	0.806	0.702			NDUFA5	0.43282	9.85415e-227	2.92018e-222	0.676	0.535
COX4I1	0.443937	2.20566e-150	6.53627e-146	0.935	0.923			ERGIC3	0.389799	1.14215e-80	3.38465e-76	0.836	0.759			SPCS1	0.43241	1.02524e-163	3.03821e-159	0.767	0.729
NTHL1	0.443578	7.11787e-199	2.10931e-194	0.535	0.352			SLC9A3R2	0.3894	4.50798e-81	1.33589e-76	0.674	0.466			RAN	0.432139	4.5568e-150	1.35036e-145	0.796	0.759
C20orf24	0.442895	6.11751e-162	1.81286e-157	0.708	0.613			HNRNPA1	0.388302	1.06823e-62	3.16561e-58	0.941	0.935			SNX6	0.430046	3.75932e-228	1.11404e-223	0.575	0.431
TUBA1B	0.442648	2.25935e-83	6.69536e-79	0.766	0.746			HM13	0.388094	1.55634e-127	4.61207e-123	0.728	0.496			MANF	0.429275	7.49631e-215	2.22146e-210	0.612	0.461
CRACR2B	0.441957	9.34602e-229	2.7696e-224	0.562	0.373			VWA1	0.388053	2.44248e-136	7.23804e-132	0.624	0.392			TIMP1	0.423308	1.37098e-90	4.06276e-86	0.817	0.824
C6orf48	0.441949	5.18835e-118	1.53752e-113	0.854	0.819			COPZ1	0.387984	1.9297e-109	5.71847e-105	0.765	0.544			NET1	0.420662	3.20813e-143	9.50698e-139	0.585	0.491
MYDGF	0.441129	1.46589e-151	4.34402e-147	0.753	0.673			APOE	0.386168	1.57704e-70	4.67339e-66	0.579	0.434			PAEP	0.420472	3.49802e-235	1.0366e-230	0.201	0.005
GIPC1	0.440694	1.92294e-174	5.69843e-170	0.664	0.554			IFI44L	0.385695	1.51305e-105	4.48378e-101	0.546	0.314			TUSC3	0.417554	4.03613e-226	1.19607e-221	0.387	0.231
RPL8	0.438882	5.88572e-149	1.74418e-144	0.992	0.995			CHCHD2	0.384418	1.39995e-50	4.1486e-46	0.942	0.925			ATP6V1F	0.417133	1.35096e-161	4.00343e-157	0.813	0.791
SFN	0.438413	9.12154e-107	2.70308e-102	0.686	0.639			SPP1	0.382586	2.79759e-130	8.29037e-126	0.49	0.184			NAMPT	0.41515	2.14323e-135	6.35124e-131	0.705	0.613
LYN	0.43841	1.99324e-215	5.90676e-211	0.549	0.393			CARD16	0.381388	3.00051e-165	8.89171e-161	0.52	0.232			EPCAM	0.415148	6.59429e-119	1.95415e-114	0.853	0.868
RPS3	0.43807	9.88622e-201	2.92968e-196	0.996	0.992			RCN1	0.380005	8.64035e-125	2.56048e-120	0.686	0.442			CD99	0.414426	2.26978e-159	6.72628e-155	0.617	0.481
HMGA1	0.434442	4.50818e-87	1.33595e-82	0.714	0.599			CAPN1	0.379923	7.0677e-74	2.09444e-69	0.767	0.638			ANXA2	0.413689	1.41948e-99	4.2065e-95	0.907	0.915
AHNAK	0.43325	2.27153e-194	6.73145e-190	0.597	0.406			SERINC2	0.37969	1.19156e-71	3.53107e-67	0.705	0.588			SOD1	0.413576	1.37943e-126	4.08781e-122	0.853	0.857
RAD23A	0.431186	3.18101e-155	9.4266e-151	0.735	0.66			CIB1	0.378954	8.80622e-53	2.60964e-48	0.851	0.821			ARPC3	0.412526	4.57777e-141	1.35658e-136	0.86	0.861
VDAC1	0.428589	1.81762e-182	5.38633e-178	0.675	0.546			RPL14	0.377969	7.36471e-77	2.18246e-72	0.982	0.98			SSR2	0.411167	5.85729e-128	1.73575e-123	0.836	0.835
EMP1	0.428494	9.85701e-144	2.92103e-139	0.584	0.444			PGM2L1	0.373571	5.73044e-107	1.69816e-102	0.602	0.358			COX5A	0.410975	3.64535e-147	1.08026e-142	0.788	0.78
SLC5A3	0.425411	1.34969e-173	3.99967e-169	0.524	0.316			CAP1	0.373146	1.99526e-96	5.91274e-92	0.767	0.587			EGFL7	0.410594	1.46125e-242	4.33025e-238	0.512	0.303
HSPH1	0.425312	5.96175e-181	1.7667e-176	0.548	0.382			DNAJC3	0.372564	6.85759e-128	2.03218e-123	0.626	0.41			PSMB4	0.40976	3.26815e-203	9.68485e-199	0.679	0.563
GADD45GIP1	0.421939	5.45091e-139	1.61532e-134	0.795	0.741			EHF	0.372162	7.77045e-116	2.30269e-111	0.564	0.365			FGA	0.408897	1.16493e-226	3.45214e-222	0.183	0.004
TCEB1	0.421728	2.77516e-135	8.22391e-131	0.799	0.735			CD151	0.371125	1.93871e-60	5.74519e-56	0.827	0.772			TUBB2A	0.40693	0	6.47124e-305	0.416	0.164
GOLGA4	0.418319	1.08042e-178	3.20172e-174	0.64	0.469			CTSB	0.370462	2.69671e-63	7.99144e-59	0.818	0.713			MRPL51	0.406489	6.51824e-154	1.93162e-149	0.79	0.76
CRNDE	0.417285	1.06826e-160	3.16567e-156	0.649	0.527			TMBIM4	0.370268	3.17063e-81	9.39584e-77	0.76	0.639			DUSP4	0.405499	7.95847e-220	2.35841e-215	0.324	0.153
FAM195A	0.415221	1.77722e-202	5.26662e-198	0.578	0.424			MDFIC	0.366267	2.86228e-227	8.48209e-223	0.496	0.206			SCP2	0.404953	1.12995e-130	3.34849e-126	0.726	0.705
EPB41L4A-AS1	0.411355	7.82971e-190	2.32026e-185	0.588	0.413			C4orf3	0.364549	8.40899e-59	2.49192e-54	0.861	0.793			SQSTM1	0.404364	1.11645e-103	3.30848e-99	0.854	0.867
RPL29	0.410232	6.54576e-156	1.93977e-151	0.989	0.984			CD59	0.363531	9.14184e-44	2.70909e-39	0.812	0.828			LY96	0.403667	0	0	0.439	0.147
SNRPB	0.409699	5.07729e-114	1.5046e-109	0.771	0.708			TMEM123	0.36324	3.07587e-60	9.11503e-56	0.799	0.685			BSG	0.403159	9.411e-139	2.78885e-134	0.752	0.709
RHOA	0.407689	2.11543e-120	6.26886e-116	0.837	0.777			NRGN	0.362361	1.05121e-100	3.11516e-96	0.371	0.217			GNAS	0.40192	1.97549e-112	5.85417e-108	0.848	0.848
RPS2	0.405702	1.59862e-100	4.73735e-96	0.993	0.994			MGST3	0.3623	1.55693e-68	4.61381e-64	0.769	0.589			CAPZA2	0.399383	1.69e-170	5.00816e-166	0.667	0.578
PSMG3	0.404208	2.71083e-163	8.03327e-159	0.64	0.48			UBE2D3	0.361317	2.2072e-71	6.54082e-67	0.865	0.812			CLDN7	0.398383	5.78038e-127	1.71296e-122	0.703	0.691
RCN1	0.40368	4.05411e-181	1.20139e-176	0.61	0.442			CCNI	0.360167	8.2594e-60	2.44759e-55	0.889	0.868			ITM2C	0.398077	6.27108e-242	1.85837e-237	0.481	0.309
SHFM1	0.402813	4.22768e-103	1.25283e-98	0.88	0.847			HMGA2	0.359046	1.37018e-289	4.06038e-285	0.362	0.062			MDK	0.39801	2.21975e-75	6.57801e-71	0.838	0.81
CCNI	0.402715	2.98032e-110	8.83188e-106	0.878	0.868			HSP90AB1	0.358333	4.87589e-52	1.44492e-47	0.94	0.911			DSP	0.396443	3.07609e-203	9.11569e-199	0.527	0.317
PCNP	0.4024	9.95232e-165	2.94927e-160	0.676	0.55			BIRC3	0.358163	1.11419e-83	3.30178e-79	0.558	0.303			RABAC1	0.394094	2.73476e-148	8.10419e-144	0.771	0.723
STEAP2	0.402155	0	0	0.366	0.072			FAM3C	0.35715	3.52224e-54	1.04378e-49	0.76	0.577			MRPS34	0.394015	3.94679e-177	1.16959e-172	0.7	0.616
TBCA	0.400738	5.59222e-123	1.6572e-118	0.856	0.833			SERPINB1	0.356937	2.96534e-49	8.78749e-45	0.756	0.713			VPS29	0.393036	1.1441e-180	3.39042e-176	0.649	0.544
C19orf60	0.40066	1.27361e-155	3.77421e-151	0.655	0.529			ERO1A	0.355679	2.71431e-77	8.0436e-73	0.653	0.477			SCAND1	0.392131	2.91894e-123	8.64999e-119	0.713	0.692
ATF3	0.400011	6.34971e-71	1.88167e-66	0.722	0.678			DDAH2	0.355138	3.53891e-112	1.04872e-107	0.705	0.443			ATP5B	0.391595	2.79527e-148	8.28349e-144	0.712	0.662
DUT	0.398287	3.92371e-145	1.16275e-140	0.65	0.518			ETV1	0.355129	9.67368e-162	2.8667e-157	0.494	0.212			TFF1	0.391409	9.26749e-104	2.74633e-99	0.088	0.014
PITX1	0.396551	0	0	0.384	0.099			LLPH	0.354949	9.32198e-152	2.76247e-147	0.589	0.306			CRNDE	0.391013	1.91826e-172	5.68457e-168	0.641	0.527
PPA1	0.396153	1.30632e-90	3.87113e-86	0.805	0.83			SELM	0.354684	9.64269e-58	2.85751e-53	0.767	0.659			LAMTOR4	0.390619	3.35724e-134	9.94883e-130	0.805	0.798
MFSD10	0.395611	4.29556e-180	1.27295e-175	0.622	0.466			ISG15	0.354586	7.71415e-25	2.28601e-20	0.813	0.672			HAX1	0.389693	2.69024e-193	7.97225e-189	0.663	0.557
PFN2	0.395178	0	0	0.405	0.123			HHIP	0.354569	1.60064e-207	4.74334e-203	0.317	0.039			ATP6V0E1	0.388592	2.21308e-116	6.55825e-112	0.865	0.885
CH25H	0.395083	0	0	0.312	0.037			RP11-620J15.3	0.353493	1.91959e-204	5.68851e-200	0.383	0.106			ENO1	0.386969	7.92966e-88	2.34988e-83	0.901	0.903
TUBA1C	0.394944	1.3251e-117	3.92679e-113	0.703	0.618			MYL6B	0.352957	1.55727e-124	4.61481e-120	0.678	0.417			CD164	0.386464	3.1832e-193	9.4331e-189	0.636	0.498
EIF2S2	0.392509	4.81516e-121	1.42692e-116	0.767	0.705			RTN3	0.350945	2.3201e-97	6.87538e-93	0.732	0.517			TRPS1	0.386069	2.05846364927673e-311	6.10005e-307	0.265	0.027
FKBP4	0.391392	6.84912e-228	2.02967e-223	0.526	0.288			TUSC3	0.350455	8.17173e-159	2.42161e-154	0.502	0.231			MYDGF	0.385675	3.5401e-151	1.04907e-146	0.735	0.673
NAP1L1	0.387009	1.52984e-90	4.53353e-86	0.833	0.826			COX7A2L	0.350296	1.99583e-74	5.91443e-70	0.821	0.699			LDHB	0.382992	3.80213e-70	1.12672e-65	0.817	0.828
ONECUT3	0.386839	0	0	0.325	0.02			GPX1	0.349699	3.26812e-39	9.68474e-35	0.863	0.925			IFT22	0.382766	6.04963e-238	1.79275e-233	0.563	0.364
DGUOK	0.386366	7.61449e-164	2.25648e-159	0.654	0.497			KDELR2	0.347602	2.52571e-49	7.4847e-45	0.845	0.742			ATP6V1G1	0.382588	6.47573e-127	1.91902e-122	0.837	0.836
PTMS	0.385807	7.21671e-113	2.1386e-108	0.659	0.578			DST	0.347291	4.83869e-144	1.4339e-139	0.556	0.218			MRPL15	0.379311	1.89554e-253	5.61725e-249	0.501	0.295
CAV1	0.383746	2.0068e-128	5.94697e-124	0.471	0.211			TM7SF3	0.345969	5.09295e-148	1.50924e-143	0.622	0.305			MAGED2	0.37925	1.02838e-210	3.0475e-206	0.51	0.336
LSM4	0.382037	4.07584e-118	1.20783e-113	0.705	0.645			TMEM14A	0.345818	1.22469e-122	3.62925e-118	0.668	0.401			ATP6V0B	0.379212	1.15792e-121	3.43138e-117	0.718	0.695
FAM102A	0.381998	6.42037e-228	1.90261e-223	0.487	0.283			TEX9	0.345232	5.23272e-282	1.55067e-277	0.377	0.067			RPN2	0.377289	8.04269e-145	2.38337e-140	0.687	0.629
PEG10	0.381969	1.7084e-165	5.06268e-161	0.382	0.168			ADAM9	0.344855	2.26341e-139	6.7074e-135	0.627	0.314			SCFD1	0.37713	2.68669e-264	7.96175e-260	0.458	0.239
GNB2L1	0.380862	2.9336e-104	8.69344e-100	0.981	0.978			TNIP1	0.344568	9.32064e-115	2.76208e-110	0.67	0.444			H2AFZ	0.375352	2.40446e-97	7.12536e-93	0.793	0.784
TINAGL1	0.380306	1.22412e-255	3.62756e-251	0.398	0.141			PSMA1	0.344418	7.17184e-79	2.1253e-74	0.802	0.613			OCIAD1	0.375043	3.23833e-169	9.59646e-165	0.665	0.567
SPRR1B	0.379243	2.88148e-128	8.53899e-124	0.299	0.101			AP2S1	0.344378	6.1073e-68	1.80984e-63	0.826	0.707			AP1S1	0.373316	1.07792e-161	3.1943e-157	0.654	0.572
MROH6	0.377965	5.60384e-253	1.66064e-248	0.43	0.204			CMBL	0.3443	9.78644e-189	2.90011e-184	0.495	0.171			PGM2L1	0.371643	1.38732e-169	4.11119e-165	0.521	0.358
TSC22D4	0.377844	5.7992e-177	1.71854e-172	0.568	0.413			SDCBP	0.34343	5.50808e-75	1.63227e-70	0.771	0.59			ECM1	0.368916	3.42258e-141	1.01425e-136	0.228	0.101
CALU	0.376697	7.25282e-150	2.1493e-145	0.636	0.491			IL33	0.342529	0	0	0.282	0.004			NPM1	0.36835	6.38835e-96	1.89312e-91	0.902	0.924
CTSE	0.376542	2.68945e-140	7.96993e-136	0.439	0.224			SUB1	0.341304	2.36896e-49	7.02019e-45	0.899	0.847			NDUFB2	0.367855	2.53999e-101	7.527e-97	0.848	0.874
RHOD	0.375823	3.74407e-151	1.10952e-146	0.592	0.42			TPD52	0.339981	1.27858e-109	3.78894e-105	0.697	0.426			SARAF	0.365533	5.55736e-99	1.64687e-94	0.708	0.706
MDFI	0.37538	2.02364e-207	5.99687e-203	0.246	0.078			OLA1	0.339555	8.38846e-101	2.48584e-96	0.713	0.49			TNNT1	0.364036	1.56987e-209	4.65214e-205	0.367	0.179
SRM	0.374894	1.02093e-164	3.02543e-160	0.551	0.4			C11orf58	0.338333	3.50939e-68	1.03997e-63	0.829	0.712			COMT	0.361549	5.19342e-129	1.53902e-124	0.707	0.661
COMTD1	0.373648	3.65781e-165	1.08395e-160	0.525	0.374			EIF3F	0.338086	7.35313e-61	2.17903e-56	0.827	0.753			PTGES3	0.361507	1.82901e-129	5.4201e-125	0.757	0.709
AQP1	0.373112	4.93943e-101	1.46375e-96	0.46	0.259			SF3B2	0.337957	4.31154e-90	1.27768e-85	0.764	0.557			APOA1BP	0.360799	3.58523e-152	1.06245e-147	0.685	0.618
FHL2	0.371333	6.73055e-210	1.99453e-205	0.44	0.185			BST2	0.336471	6.87815e-40	2.03827e-35	0.768	0.675			FGL1	0.360711	1.18001e-278	3.49684e-274	0.215	0.008
IFRD2	0.370132	8.94034e-216	2.64938e-211	0.502	0.298			UBE2I	0.335751	5.72976e-73	1.69796e-68	0.793	0.647			SEC11C	0.359498	1.95078e-138	5.78093e-134	0.578	0.477
RPS11	0.369942	3.79328e-128	1.1241e-123	0.988	0.981			CEACAM6	0.335125	7.8802e-19	2.33522e-14	0.692	0.77			SDHC	0.357318	1.07415e-150	3.18313e-146	0.688	0.603
RPS9	0.369694	7.76347e-142	2.30063e-137	0.993	0.99			MARCKS	0.335004	1.06518e-62	3.15656e-58	0.585	0.295			NDUFAB1	0.355819	1.30846e-133	3.8775e-129	0.732	0.688
YWHAG	0.369209	7.2991e-150	2.16302e-145	0.598	0.473			C1QBP	0.334831	7.09791e-92	2.1034e-87	0.67	0.44			CD9	0.355694	1.16909e-61	3.46447e-57	0.851	0.857
B2M	0.368824	4.0984e-57	1.21452e-52	0.966	0.994			KRT15	0.334826	4.70665e-88	1.39477e-83	0.491	0.303			TMBIM6	0.354687	2.40634e-102	7.13096e-98	0.879	0.895
ACTB	0.366824	3.27506e-88	9.70533e-84	0.99	0.987			DHODH	0.333141	7.62463e-286	2.25948e-281	0.37	0.057			SPCS2	0.354603	9.32291e-121	2.76275e-116	0.732	0.688
AUP1	0.366176	9.49913e-138	2.81497e-133	0.671	0.567			AC090498.1	0.332789	5.63181e-100	1.66893e-95	0.724	0.51			CP	0.354335	9.47651e-72	2.80827e-67	0.383	0.384
PTP4A2	0.365914	1.32191e-93	3.91735e-89	0.782	0.738			CCT5	0.332761	1.24576e-78	3.69169e-74	0.683	0.472			ITGAE	0.353925	1.69989e-250	5.03746e-246	0.483	0.277
ANP32B	0.365155	1.09022e-102	3.23075e-98	0.761	0.73			RPSA	0.332501	9.35773e-47	2.77307e-42	0.966	0.961			WBSCR22	0.353288	1.73171e-141	5.13174e-137	0.671	0.6
MRPS15	0.365068	4.28748e-112	1.27055e-107	0.715	0.658			REEP5	0.331718	5.99032e-74	1.77517e-69	0.744	0.593			HILPDA	0.35218	6.66523e-186	1.97518e-181	0.34	0.154
CCDC186	0.361396	1.51593e-140	4.49232e-136	0.49	0.361			PHLDA2	0.330889	2.27304e-30	6.73594e-26	0.77	0.748			GPX3	0.351903	6.25289e-109	1.85298e-104	0.347	0.293
PSMB6	0.359352	3.47869e-115	1.03088e-110	0.634	0.535			NDFIP1	0.330852	3.36722e-83	9.97841e-79	0.745	0.567			PSMC2	0.351376	8.69905e-186	2.57788e-181	0.533	0.376
AKR1B1	0.358254	6.35811e-197	1.88416e-192	0.401	0.2			ZC3H15	0.329697	3.5555e-81	1.05364e-76	0.749	0.57			SAA1	0.351335	7.67596e-76	2.27469e-71	0.232	0.148
BSG	0.358028	6.04374e-95	1.791e-90	0.76	0.709			CAMK2N1	0.32915	8.74967e-143	2.59288e-138	0.409	0.18			FAM114A1	0.351101	6.27974e-231	1.86094e-226	0.494	0.293
PPP1R35	0.357482	5.15682e-177	1.52817e-172	0.52	0.365			ATP5E	0.328918	1.81787e-47	5.38708e-43	0.973	0.959			ATRAID	0.349995	2.34335e-127	6.94428e-123	0.745	0.714
GAS6	0.356956	1.48903e-221	4.41258e-217	0.416	0.154			SLC22A18AS	0.328293	5.50108e-185	1.63019e-180	0.447	0.16			H1F0	0.348585	1.13502e-123	3.36351e-119	0.636	0.508
MANF	0.3569	2.43785e-129	7.22432e-125	0.595	0.461			CCL20	0.326622	2.29141e-49	6.79037e-45	0.243	0.19			MRPS33	0.347985	8.25615e-153	2.44663e-148	0.676	0.592
UBE2S	0.356534	2.24314e-113	6.64731e-109	0.474	0.372			UBE2B	0.326181	2.0813e-73	6.16773e-69	0.758	0.618			TPD52	0.347932	7.25201e-177	2.14906e-172	0.585	0.426
UBE2F	0.356195	8.07361e-173	2.39253e-168	0.543	0.366			CCDC109B	0.324184	1.52221e-190	4.5109e-186	0.523	0.192			HSD17B10	0.347116	5.25233e-169	1.55647e-164	0.567	0.438
FGFR2	0.356121	5.72006e-288	1.69508e-283	0.355	0.077			CLEC2B	0.323541	4.07546e-142	1.20772e-137	0.457	0.177			ZKSCAN1	0.345895	2.883e-208	8.54348e-204	0.5	0.297
SLC25A3	0.354794	1.34656e-88	3.99041e-84	0.818	0.797			ADM	0.323098	1.78338e-155	5.28488e-151	0.353	0.095			CHCHD10	0.345822	2.34125e-92	6.93806e-88	0.734	0.738
CKS2	0.352691	3.37446e-113	9.99988e-109	0.553	0.421			WDR66	0.322603	3.65526e-185	1.0832e-180	0.424	0.129			SPAG4	0.345615	3.11113e-215	9.21953e-211	0.313	0.145
ATP6V1F	0.352577	2.12063e-89	6.28426e-85	0.819	0.791			SRD5A3	0.322083	8.16027e-48	2.41821e-43	0.73	0.565			ACP1	0.344915	1.37667e-134	4.07961e-130	0.692	0.641
LSM7	0.35084	1.32548e-104	3.92793e-100	0.742	0.672			FAAP20	0.321953	4.61262e-68	1.3669e-63	0.793	0.669			COPZ1	0.341321	2.35343e-147	6.97416e-143	0.645	0.544
SHARPIN	0.350456	1.33501e-150	3.95618e-146	0.598	0.446			CLSTN1	0.321304	9.13274e-130	2.7064e-125	0.613	0.329			LINC01420	0.339056	5.63835e-137	1.67087e-132	0.597	0.51
NANS	0.349752	3.90893e-147	1.15837e-142	0.573	0.423			HSP90B1	0.321301	7.33782e-45	2.17449e-40	0.828	0.764			MT-ND5	0.338115	1.38017e-46	4.09e-42	0.858	0.918
STEAP1	0.348967	2.03208e-247	6.02186e-243	0.362	0.122			ARPC1B	0.320916	3.0477e-39	9.03156e-35	0.87	0.816			ASNS	0.3365	6.03903e-226	1.78961e-221	0.296	0.101
TXNL4A	0.348722	8.04241e-138	2.38329e-133	0.583	0.457			NDUFB10	0.320071	1.44181e-54	4.27266e-50	0.832	0.758			TUFM	0.335561	8.98754e-132	2.66337e-127	0.687	0.624
VGLL4	0.347405	1.05195e-179	3.11734e-175	0.525	0.341			SH3GLB1	0.319927	8.57532e-91	2.54121e-86	0.697	0.491			LAGE3	0.333302	2.41701e-122	7.16256e-118	0.617	0.546
OCIAD2	0.347081	3.97621e-67	1.17831e-62	0.848	0.844			IGFBP2	0.319612	2.58918e-63	7.67276e-59	0.451	0.23			CTSZ	0.33312	1.02923e-126	3.05001e-122	0.636	0.541
UBE2D2	0.345863	7.35357e-103	2.17916e-98	0.727	0.656			UFC1	0.3193	1.08798e-59	3.22412e-55	0.825	0.704			NDFIP1	0.333114	1.50724e-136	4.46656e-132	0.642	0.567
ERGIC1	0.345279	5.92439e-137	1.75563e-132	0.601	0.476			SDF4	0.318442	3.03828e-83	9.00364e-79	0.735	0.554			NME3	0.333025	6.20975e-125	1.8402e-120	0.649	0.581
MAL2	0.341948	3.33187e-57	9.87365e-53	0.795	0.807			MT1E	0.318273	8.31145e-36	2.46302e-31	0.612	0.487			CRLF1	0.332757	7.5518e-168	2.2379e-163	0.26	0.115
TMEM64	0.340367	2.77273e-300	8.2167e-296	0.365	0.095			ST3GAL1	0.316796	4.26483e-109	1.26384e-104	0.485	0.281			MUC5B	0.332672	8.03379e-125	2.38073e-120	0.336	0.211
REEP6	0.340189	3.45832e-237	1.02484e-232	0.411	0.186			DNAJC10	0.31598	1.12287e-161	3.3275e-157	0.565	0.241			FTL	0.330972	3.3786e-49	1.00122e-44	0.997	0.999
MTRNR2L1	0.339888	5.47424735592101e-321	1.62223846145363e-316	0.295	0.028			CCL2	0.314422	7.15291e-76	2.11969e-71	0.404	0.171			KRT18	0.330299	5.73597e-67	1.6998e-62	0.927	0.927
RPS5	0.339196	6.56379e-74	1.94511e-69	0.987	0.974			CEBPB	0.31382	3.40781e-48	1.00987e-43	0.763	0.68			CST6	0.325905	2.70447e-41	8.01443e-37	0.285	0.348
SMC3	0.339014	4.00982e-139	1.18827e-134	0.398	0.273			DCTN2	0.313773	1.10782e-121	3.2829e-117	0.633	0.36			HIST1H2BD	0.325351	5.93355e-170	1.75835e-165	0.446	0.277
TXNL1	0.33771	1.94839e-128	5.77386e-124	0.605	0.47			C20orf24	0.313266	3.58333e-64	1.06188e-59	0.752	0.613			RALA	0.325013	2.6776e-146	7.93479e-142	0.587	0.43
ANKRD11	0.337383	6.53269e-127	1.9359e-122	0.597	0.471			CD74	0.313241	1.83102e-18	5.42604e-14	0.9	0.931			LSM1	0.324724	5.08784e-137	1.50773e-132	0.543	0.455
CNIH4	0.336333	7.57245e-75	2.24402e-70	0.748	0.711			EIF3M	0.313202	7.38087e-72	2.18725e-67	0.751	0.577			PERP	0.324657	6.47393e-78	1.91848e-73	0.757	0.75
RPS27L	0.336223	2.07733e-69	6.15597e-65	0.838	0.815			CMPK1	0.312641	6.25198e-71	1.85271e-66	0.768	0.603			MIF	0.324641	3.0499e-81	9.03808e-77	0.782	0.775
CMC1	0.334578	3.86759e-162	1.14612e-157	0.538	0.353			HMGA1	0.312395	5.09285e-34	1.50921e-29	0.766	0.599			MCTS1	0.324168	3.0444e-134	9.02178e-130	0.585	0.484
RHBDD2	0.332932	6.92682e-114	2.0527e-109	0.634	0.513			SLC22A18	0.311793	3.90305e-126	1.15663e-121	0.558	0.292			CACYBP	0.323989	2.16664e-128	6.42062e-124	0.601	0.482
TEX9	0.332652	1.22389e-305	3.62686e-301	0.338	0.067			SEL1L3	0.311445	7.92506e-110	2.34851e-105	0.561	0.339			EIF1AX	0.322973	5.19202e-106	1.5386e-101	0.722	0.689
CST6	0.331218	5.20771e-65	1.54325e-60	0.558	0.348			MPG	0.311385	1.27588e-74	3.78094e-70	0.735	0.577			DYNLT3	0.322193	7.45518e-224	2.20927e-219	0.405	0.21
TRAM1	0.330123	5.02938e-74	1.49041e-69	0.759	0.727			ANKRD28	0.310696	4.15731e-81	1.23198e-76	0.536	0.327			MPC2	0.322006	3.50486e-101	1.03863e-96	0.721	0.691
KRTCAP3	0.329521	1.09212e-98	3.23639e-94	0.64	0.567			LURAP1L	0.3102	1.45909e-129	4.32386e-125	0.479	0.213			ATP5G3	0.321814	2.00471e-85	5.94076e-81	0.809	0.828
PDZK1IP1	0.329336	4.9805e-57	1.47592e-52	0.624	0.617			ODC1	0.309949	1.7714e-63	5.24936e-59	0.669	0.483			DERL1	0.321034	1.91156e-176	5.66472e-172	0.502	0.357
ADAM15	0.329023	1.90335e-115	5.6404e-111	0.57	0.484			MDM2	0.309557	2.70159e-114	8.00588e-110	0.492	0.25			RAC3	0.318767	2.26486e-193	6.7117e-189	0.416	0.229
ESPN	0.328313	1.37421e-253	4.07234e-249	0.404	0.157			FIBP	0.309428	9.90368e-87	2.93486e-82	0.685	0.475			COX6C	0.318689	5.42983e-79	1.60908e-74	0.889	0.901
SLC9A3R2	0.327527	7.94926e-88	2.35568e-83	0.613	0.466			SRP9	0.309089	1.0351e-50	3.06741e-46	0.849	0.749			F12	0.318401	1.73311076382305e-310	5.1359e-306	0.367	0.104
RPL28	0.327451	1.37668e-94	4.07965e-90	0.994	0.99			B2M	0.307807	4.42375e-38	1.31093e-33	0.983	0.994			ADM	0.318306	1.23122e-202	3.64859e-198	0.302	0.095
SNRPD1	0.327322	7.23874e-90	2.14513e-85	0.688	0.579			NQO2	0.307791	5.80603e-155	1.72056e-150	0.559	0.256			VTI1B	0.317835	8.71141e-130	2.58154e-125	0.591	0.512
HMGN1	0.325587	3.91157e-70	1.15915e-65	0.884	0.864			SSU72	0.306788	3.64333e-52	1.07966e-47	0.822	0.73			CAP1	0.317432	4.7223e-125	1.39941e-120	0.674	0.587
MYADM	0.325364	1.79239e-177	5.31156e-173	0.442	0.21			MYADM	0.306776	5.48351e-132	1.62498e-127	0.527	0.21			CNIH1	0.314058	5.72247e-140	1.6958e-135	0.584	0.483
CHMP2A	0.323614	7.91444e-85	2.34536e-80	0.786	0.731			TUBA1B	0.306392	8.90224e-30	2.63809e-25	0.816	0.746			MRFAP1	0.312961	1.11265e-103	3.29724e-99	0.704	0.666
SORBS3	0.322794	5.56664e-240	1.64962e-235	0.398	0.154			PFN1	0.306044	9.77746e-34	2.89745e-29	0.925	0.909			MT1F	0.311771	5.66628e-161	1.67915e-156	0.388	0.222
PIN1	0.322057	7.20659e-139	2.1356e-134	0.574	0.432			RPS26	0.305813	5.77072e-35	1.7101e-30	0.937	0.928			EIF3I	0.311748	6.99591e-103	2.07317e-98	0.689	0.64
STMN1	0.321269	7.35242e-46	2.17882e-41	0.423	0.384			UBE2L6	0.305786	4.2084e-84	1.24712e-79	0.655	0.424			GUCY1A3	0.311098	6.04405e-263	1.79109e-258	0.333	0.101
NFIC	0.32001	1.66876e-84	4.9452e-80	0.675	0.648			ATP5G3	0.305304	2.97572e-46	8.81826e-42	0.887	0.828			UBE2K	0.310796	8.23164e-153	2.43936e-148	0.572	0.447
MZT2A	0.319505	2.77404e-76	8.22059e-72	0.76	0.735			MAD2L2	0.305121	6.6557e-124	1.97235e-119	0.58	0.301			ATP6AP1	0.31014	8.27567e-148	2.45241e-143	0.529	0.42
PSMD7	0.318199	8.36106e-120	2.47772e-115	0.588	0.457			STARD10	0.304605	2.86206e-51	8.48141e-47	0.681	0.618			PSMC6	0.309526	2.60107e-127	7.70801e-123	0.551	0.459
PKN1	0.318111	2.76843e-157	8.20395e-153	0.494	0.332			PPM1G	0.303819	2.64381e-79	7.83466e-75	0.706	0.498			NOL3	0.3086	3.76942e-143	1.11703e-138	0.549	0.405
HSF1	0.317881	1.40485e-145	4.16312e-141	0.54	0.362			DNM3	0.303741	2.78808413498437e-311	8.26221e-307	0.328	0.028			MARCKSL1	0.308595	1.29738e-69	3.84464e-65	0.776	0.691
C19orf48	0.317295	9.07007e-162	2.68783e-157	0.456	0.294			FKBP2	0.303585	1.76206e-44	5.22167e-40	0.83	0.803			CCT5	0.308475	5.18581e-106	1.53676e-101	0.556	0.472
UNC5B-AS1	0.315841	3.59808596104407e-310	1.06626e-305	0.3	0.041			MDFI	0.30348	2.26091e-269	6.69999e-265	0.418	0.078			LAMP1	0.307875	8.10368e-88	2.40144e-83	0.637	0.597
PRMT1	0.315743	1.97967e-115	5.86657e-111	0.579	0.458			SCARB2	0.30342	7.32241e-86	2.16992e-81	0.721	0.508			TMCO1	0.307463	1.49987e-113	4.44471e-109	0.678	0.612
TCEA1	0.315473	2.19977e-94	6.5188e-90	0.676	0.592			CORO1B	0.303332	6.89396e-68	2.04296e-63	0.712	0.505			UBE2V2	0.3069	1.10284e-137	3.26814e-133	0.508	0.407
FGFBP1	0.315405	4.95756e-219	1.46912e-214	0.332	0.085			MCFD2	0.30276	2.92139e-118	8.65724e-114	0.64	0.375			GADD45GIP1	0.306788	2.8748e-98	8.5192e-94	0.759	0.741
AFAP1-AS1	0.315383	1.47151e-275	4.36067e-271	0.355	0.099			PDIA3	0.300874	2.43623e-47	7.21952e-43	0.799	0.704			TMEM70	0.306588	2.18795e-193	6.48378e-189	0.454	0.271
SSBP1	0.314966	5.71399e-76	1.69328e-71	0.749	0.687			FSCN1	0.300674	1.0314e-89	3.05646e-85	0.502	0.217			TATDN1	0.306262	2.16211e-166	6.40719e-162	0.489	0.338
RGS2	0.314725	1.65602e-117	4.90745e-113	0.436	0.277			GOLM1	0.300488	4.67129e-65	1.38429e-60	0.692	0.489			REEP5	0.306144	3.5436e-112	1.05011e-107	0.653	0.593
TKT	0.314206	3.42149e-54	1.01392e-49	0.787	0.827			SMCO4	0.300326	6.11529e-83	1.8122e-78	0.612	0.399			HSPH1	0.305738	5.06392e-129	1.50064e-124	0.517	0.382
C9orf142	0.313828	3.71216e-131	1.10006e-126	0.558	0.427			C16orf13	0.299512	1.03517e-51	3.06762e-47	0.805	0.689			NDUFS7	0.305504	2.13714e-116	6.33319e-112	0.651	0.59
TRAF7	0.31346	2.40286e-181	7.12065e-177	0.474	0.29			ERGIC2	0.299251	1.8028e-107	5.34241e-103	0.661	0.395			WFDC3	0.304996	2.19316e-106	6.49921e-102	0.315	0.247
ETHE1	0.313332	3.26851e-159	9.68591e-155	0.479	0.305			TKT	0.298415	7.94635e-36	2.35482e-31	0.854	0.827			VOPP1	0.304647	8.68051e-149	2.57238e-144	0.456	0.307
TOMM7	0.312714	2.68355e-70	7.95243e-66	0.939	0.935			TMPRSS4	0.29814	2.48473e-72	7.36326e-68	0.576	0.389			RPS3A	0.304269	4.33545e-77	1.28477e-72	0.969	0.987
GLRX3	0.312085	3.99702e-112	1.18448e-107	0.594	0.477			STRAP	0.29772	1.30015e-81	3.85288e-77	0.695	0.472			ARMC10	0.30403	3.60099e-150	1.06712e-145	0.528	0.404
NRP2	0.311983	1.88616e-143	5.58943e-139	0.44	0.241			UQCRH	0.297676	2.44217e-42	7.23713e-38	0.937	0.918			GARS	0.303259	1.40931e-182	4.17634e-178	0.459	0.282
RAB2A	0.311392	2.34989e-80	6.96368e-76	0.757	0.706			FDX1	0.29664	1.85835e-76	5.50704e-72	0.692	0.473			C4orf48	0.302993	2.78424e-84	8.25082e-80	0.661	0.585
CSTA	0.310727	3.70032e-269	1.09655e-264	0.307	0.059			RAN	0.296341	9.18641e-40	2.7223e-35	0.852	0.759			BPIFA1	0.302619	7.72737e-91	2.28993e-86	0.108	0.029
SLC2A4RG	0.310503	2.14403e-153	6.35362e-149	0.476	0.314			NUPR1	0.296065	6.36188e-36	1.88528e-31	0.591	0.38			MRPL41	0.302351	5.03908e-92	1.49328e-87	0.727	0.712
COX8A	0.310379	1.57923e-72	4.6799e-68	0.88	0.876			GTF3A	0.295744	6.56677e-54	1.946e-49	0.745	0.608			EMC6	0.30192	5.69446e-150	1.6875e-145	0.576	0.461
SQRDL	0.309366	2.72959e-126	8.08887e-122	0.491	0.378			BNIP3	0.295707	1.17352e-34	3.4776e-30	0.687	0.631			UBE2D2	0.301862	7.69419e-101	2.2801e-96	0.702	0.656
CKS1B	0.308482	6.1873e-82	1.83355e-77	0.563	0.463			TADA3	0.295458	2.12154e-121	6.28698e-117	0.606	0.326			CHCHD7	0.300684	1.05418e-158	3.12397e-154	0.522	0.341
GPC1	0.308459	5.29098e-222	1.56793e-217	0.392	0.156			SEC61G	0.295258	1.4745e-32	4.36952e-28	0.911	0.852			GALNT6	0.299261	1.46081e-230	4.32897e-226	0.358	0.145
TRIP6	0.308352	2.6567e-92	7.87287e-88	0.632	0.554			PPIC	0.294023	3.42887e-64	1.01611e-59	0.691	0.498			EMC4	0.299241	4.05696e-115	1.20224e-110	0.633	0.554
RSL24D1	0.308306	1.29727e-96	3.84432e-92	0.657	0.564			CLDN10	0.293819	1.01323e-46	3.00261e-42	0.448	0.384			TARS	0.298857	4.76525e-181	1.41213e-176	0.457	0.28
FLNC	0.308184	0	0	0.265	0.006			TFAP2A	0.293362	4.41484e-159	1.30829e-154	0.452	0.169			TMEM150C	0.298767	1.66535e-250	4.93511e-246	0.275	0.058
HYAL2	0.307478	2.70621e-171	8.0196e-167	0.484	0.304			SRM	0.292942	5.09326e-82	1.50934e-77	0.628	0.4			LRPAP1	0.298557	7.03134e-123	2.08367e-118	0.586	0.49
ELK3	0.306727	2.89501e-191	8.57907e-187	0.418	0.213			NUP107	0.292656	1.33088e-124	3.94393e-120	0.373	0.167			COX5B	0.298468	7.00836e-74	2.07686e-69	0.873	0.898
ITGB8	0.306239	8.49695e-120	2.51799e-115	0.396	0.209			HHIP-AS1	0.29168	6.04207e-175	1.79051e-170	0.343	0.084			OCIAD2	0.298408	1.69888e-61	5.03447e-57	0.829	0.844
PPP1CC	0.305724	2.02519e-120	6.00145e-116	0.576	0.451			C1orf122	0.291496	1.66079e-57	4.9216e-53	0.743	0.59			SEC61B	0.296938	6.60556e-76	1.95749e-71	0.836	0.865
PHLDA2	0.305432	4.34777e-40	1.28842e-35	0.713	0.748			RPS19BP1	0.290887	1.09904e-51	3.25689e-47	0.8	0.708			SUMF2	0.296807	1.91817e-103	5.6843e-99	0.509	0.455
COX6A1	0.305023	3.25633e-64	9.64981e-60	0.891	0.868			NFIB	0.290834	1.24496e-81	3.6893e-77	0.599	0.347			C16orf13	0.296756	8.69005e-85	2.57521e-80	0.723	0.689
SYNGR2	0.304626	8.26799e-62	2.45013e-57	0.781	0.747			GMDS	0.290368	1.44185e-99	4.27278e-95	0.517	0.219			OSTC	0.296623	2.46553e-108	7.30636e-104	0.655	0.598
PRKCDBP	0.303741	1.19534e-212	3.54226e-208	0.357	0.108			RBCK1	0.290251	2.32712e-65	6.89619e-61	0.741	0.564			FAM195A	0.296372	1.35173e-134	4.00571e-130	0.525	0.424
TM7SF3	0.302682	7.01433e-144	2.07863e-139	0.482	0.305			MRFAP1	0.290108	8.70059e-55	2.57833e-50	0.796	0.666			HIPK2	0.296059	3.10784e-170	9.20978e-166	0.48	0.315
IDS	0.301579	9.69917e-91	2.87425e-86	0.62	0.526			SEC11C	0.289105	9.52962e-64	2.82401e-59	0.686	0.477			RTN4	0.295985	4.46191e-80	1.32224e-75	0.765	0.771
PRSS2	0.300446	7.44707e-149	2.20687e-144	0.156	0.001			CDA	0.288776	4.63499e-157	1.37353e-152	0.228	0.037			POP7	0.295386	1.772e-137	5.25116e-133	0.588	0.475
ARPC4	0.3004	2.34261e-115	6.9421e-111	0.582	0.442			STMN3	0.288247	2.03377e-171	6.02687e-167	0.426	0.159			STUB1	0.295171	9.8129e-99	2.90796e-94	0.674	0.63
DEDD2	0.300014	3.08558e-171	9.14381e-167	0.446	0.262			ARPC4	0.287502	1.45629e-83	4.31556e-79	0.694	0.442			PGAM1	0.294463	1.28253e-94	3.80064e-90	0.655	0.586
LYPLA1	0.299396	1.31109e-95	3.88529e-91	0.618	0.525			RGS17	0.286783	8.39622e-157	2.48814e-152	0.442	0.18			CPNE1	0.293725	1.07536e-155	3.18672e-151	0.44	0.303
SRSF9	0.297932	4.86025e-78	1.44029e-73	0.705	0.667			SF1	0.285783	4.47791e-56	1.32698e-51	0.775	0.647			TMEM205	0.293651	9.95911e-101	2.95128e-96	0.676	0.619
MAP1LC3A	0.297929	8.84533e-123	2.62123e-118	0.462	0.269			STUB1	0.285515	6.36225e-55	1.88539e-50	0.746	0.63			PHGDH	0.293627	7.21324e-201	2.13757e-196	0.238	0.058
TMEM245	0.297662	4.53222e-131	1.34308e-126	0.518	0.364			UBE2F	0.284807	1.16867e-97	3.46324e-93	0.632	0.366			NMU	0.293596	8.09158e-124	2.39786e-119	0.202	0.09
RAN	0.297595	4.18851e-58	1.24122e-53	0.785	0.759			SSR2	0.28398	6.82085e-38	2.02129e-33	0.864	0.835			GOLM1	0.292939	1.97877e-104	5.8639e-100	0.609	0.489
SCNN1A	0.29756	1.75562e-108	5.20259e-104	0.572	0.426			EIF6	0.283711	4.43521e-51	1.31433e-46	0.767	0.604			ABHD11	0.292296	8.25834e-134	2.44728e-129	0.505	0.369
GARS	0.297256	4.36896e-156	1.2947e-151	0.472	0.282			CCL3	0.282802	4.70734e-111	1.39497e-106	0.502	0.21			PSMC5	0.291947	5.43453e-102	1.61047e-97	0.66	0.594
ATG101	0.297236	1.18191e-126	3.50248e-122	0.55	0.403			PGM1	0.282463	7.75624e-124	2.29848e-119	0.559	0.275			COPS5	0.290571	2.03909e-159	6.04264e-155	0.493	0.333
SSNA1	0.297137	3.44705e-92	1.0215e-87	0.664	0.589			SUMO1	0.282349	9.52493e-48	2.82262e-43	0.828	0.721			EIF4H	0.290182	1.17313e-114	3.47645e-110	0.649	0.576
PEBP1	0.297004	3.94308e-52	1.16849e-47	0.804	0.805			AKR1B1	0.282011	1.38167e-107	4.09443e-103	0.446	0.2			ID3	0.289882	7.11994e-141	2.10992e-136	0.364	0.188
SEC11A	0.296987	1.64789e-71	4.88336e-67	0.773	0.741			SLC35C1	0.281451	4.27769e-183	1.26765e-178	0.444	0.172			TMEM141	0.289803	7.18395e-96	2.12889e-91	0.678	0.641
NDUFS4	0.296733	2.06497e-102	6.11932e-98	0.621	0.503			COX20	0.280839	6.12102e-53	1.8139e-48	0.709	0.527			P4HA2	0.289565	8.00122e-198	2.37108e-193	0.399	0.201
TNNC1	0.296209	1.69581e-134	5.02536e-130	0.372	0.146			MT1F	0.280585	8.11151e-109	2.40376e-104	0.51	0.222			HOXB2	0.288353	3.06528e-246	9.08366e-242	0.256	0.039
NBL1	0.294493	1.12395e-120	3.3307e-116	0.457	0.301			EREG	0.27988	6.6058e-29	1.95756e-24	0.448	0.329			STRA13	0.288316	3.50981e-83	1.0401e-78	0.698	0.64
ORMDL1	0.293707	1.03227e-119	3.05902e-115	0.527	0.393			IRAK3	0.278993	1.05891e-265	3.13797e-261	0.345	0.051			EGFR	0.287264	7.64985e-98	2.26696e-93	0.485	0.431
FASTK	0.293339	1.55871e-125	4.61907e-121	0.537	0.384			YEATS4	0.278862	7.82497e-131	2.31885e-126	0.388	0.164			SLC3A2	0.286859	8.11866e-120	2.40588e-115	0.503	0.395
LITAF	0.293077	7.02893e-78	2.08295e-73	0.676	0.596			KDELR1	0.278368	9.98862e-60	2.96003e-55	0.752	0.598			LAMP2	0.286856	1.96429e-109	5.82099e-105	0.531	0.445
PGAM1	0.292805	7.39789e-77	2.19229e-72	0.665	0.586			EIF4B	0.27815	7.95462e-49	2.35727e-44	0.776	0.66			RPL26L1	0.285543	1.09388e-127	3.2416e-123	0.573	0.468
DSG2	0.291966	1.52469e-97	4.51825e-93	0.566	0.403			IFNGR2	0.278031	2.97384e-54	8.81268e-50	0.718	0.578			FAM50A	0.285379	3.36161e-108	9.96178e-104	0.597	0.518
HILPDA	0.291484	5.74226e-175	1.70166e-170	0.354	0.154			C11orf31	0.277273	2.32348e-41	6.88541e-37	0.873	0.833			CCPG1	0.285203	2.10786e-145	6.24643e-141	0.469	0.334
NDUFAB1	0.288709	6.23286e-72	1.84704e-67	0.729	0.688			MAN2A1	0.277181	4.04417e-134	1.19845e-129	0.487	0.21			SRSF9	0.283837	7.26573e-90	2.15313e-85	0.694	0.667
HSPA1A	0.288485	2.46808e-42	7.31392e-38	0.685	0.591			LSM1	0.276518	1.11725e-76	3.31085e-72	0.675	0.455			SH3BGRL3	0.283776	1.75434e-51	5.1988e-47	0.819	0.848
OSTC	0.288483	4.92564e-84	1.45967e-79	0.675	0.598			CLIC4	0.276431	6.22362e-122	1.84431e-117	0.513	0.223			ACHE	0.2837	4.8077e-207	1.42471e-202	0.278	0.076
PPP1R14B	0.288071	7.80149e-49	2.31189e-44	0.695	0.687			CASP4	0.276293	1.55943e-60	4.62121e-56	0.674	0.518			TIMM9	0.283433	2.28991e-129	6.78592e-125	0.547	0.441
PRR15L	0.286981	5.78325e-112	1.71381e-107	0.483	0.323			PELO	0.275596	1.18937e-131	3.52458e-127	0.491	0.219			GNB2L1	0.282913	9.71086e-58	2.87772e-53	0.957	0.978
DNAJC5	0.286818	1.79242e-146	5.31166e-142	0.446	0.285			HES4	0.275573	1.86233e-51	5.51882e-47	0.611	0.42			NTHL1	0.282481	1.26514e-124	3.74911e-120	0.482	0.352
CTTN	0.286712	5.00589e-66	1.48344e-61	0.692	0.615			NPDC1	0.275045	7.95946e-124	2.35871e-119	0.501	0.201			DAD1	0.282385	2.37689e-61	7.04367e-57	0.758	0.773
PSMA1	0.286703	1.25611e-76	3.72235e-72	0.686	0.613			CALM3	0.274206	2.32022e-57	6.87575e-53	0.734	0.569			STEAP1	0.282384	1.03358e-213	3.06292e-209	0.343	0.122
ANXA4	0.286614	6.81268e-65	2.01887e-60	0.672	0.586			NDUFC1	0.273796	5.13474e-43	1.52163e-38	0.824	0.727			RPSA	0.282069	3.82156e-54	1.13248e-49	0.929	0.961
MRPL11	0.28596	5.43903e-97	1.6118e-92	0.606	0.504			ARL2	0.272823	3.69505e-67	1.09499e-62	0.681	0.489			CHMP2A	0.281736	1.10605e-82	3.27766e-78	0.755	0.731
EIF2AK4	0.285382	5.24536e-144	1.55441e-139	0.465	0.306			FAM198B	0.27264	6.97626e-247	2.06735e-242	0.244	0.012			SRP54	0.281587	1.69902e-130	5.03486e-126	0.461	0.344
CLTB	0.285011	2.27655e-71	6.74633e-67	0.621	0.583			ITGAV	0.27253	1.5875e-85	4.70441e-81	0.577	0.32			TUBA1B	0.28138	2.71264e-48	8.03864e-44	0.754	0.746
SH3YL1	0.28465	4.07875e-86	1.2087e-81	0.64	0.55			FNIP1	0.272443	4.86243e-82	1.44093e-77	0.592	0.356			HIGD2A	0.281304	3.10191e-77	9.19221e-73	0.742	0.752
EIF4EBP1	0.284393	2.60733e-103	7.72657e-99	0.499	0.357			SPATS2L	0.271982	2.41481e-36	7.15606e-32	0.745	0.584			CARHSP1	0.280219	8.18007e-85	2.42408e-80	0.596	0.468
FAM204A	0.283015	9.24185e-125	2.73873e-120	0.519	0.36			LYPLA1	0.271369	9.60481e-61	2.84629e-56	0.713	0.525			NDUFS4	0.279896	1.81494e-107	5.37838e-103	0.58	0.503
UBE2H	0.282883	1.25306e-84	3.71333e-80	0.613	0.513			TFPI	0.270741	6.59865e-19	1.95544e-14	0.706	0.591			NACA	0.279522	7.3865e-71	2.18892e-66	0.944	0.969
STUB1	0.282634	2.22774e-74	6.60169e-70	0.675	0.63			CRNDE	0.270606	2.33812e-52	6.92878e-48	0.662	0.527			HACD3	0.279286	5.78302e-110	1.71374e-105	0.52	0.423
C12orf57	0.282431	1.27853e-63	3.7888e-59	0.739	0.712			CCT4	0.270464	6.83958e-59	2.02684e-54	0.692	0.533			GUK1	0.278315	1.83979e-53	5.45204e-49	0.873	0.889
PGLS	0.282415	1.02739e-71	3.04456e-67	0.711	0.676			SLC3A2	0.270445	2.03381e-69	6.02699e-65	0.618	0.395			FHL2	0.278215	3.23619e-148	9.59013e-144	0.356	0.185
PAFAH1B3	0.282341	5.20777e-72	1.54327e-67	0.615	0.504			BZW1	0.270445	5.05584e-48	1.49825e-43	0.782	0.631			PPP2R3C	0.277981	4.64655e-177	1.37696e-172	0.365	0.196
WASF2	0.282128	1.17262e-80	3.47496e-76	0.647	0.573			BAD	0.270379	1.9771e-55	5.85895e-51	0.734	0.597			GCNT3	0.277235	2.16187e-216	6.40648e-212	0.295	0.086
EGFL7	0.282068	3.80095e-115	1.12637e-110	0.477	0.303			UBE2C	0.270152	2.952e-64	8.74796e-60	0.286	0.149			S100A16	0.277059	5.05047e-47	1.49666e-42	0.755	0.754
VSTM2L	0.281959	1.37352e-97	4.07028e-93	0.464	0.255			NDUFS4	0.269879	2.4878e-61	7.37236e-57	0.685	0.503			EPDR1	0.276927	1.37814e-150	4.08398e-146	0.381	0.243
CLSTN1	0.281363	8.77238e-129	2.59961e-124	0.493	0.329			PARK7	0.269101	2.14741e-36	6.36365e-32	0.879	0.839			SBDS	0.27674	3.75269e-89	1.11207e-84	0.639	0.59
DNAJB1	0.281282	3.42066e-42	1.01368e-37	0.749	0.733			SPCS1	0.269072	1.89475e-41	5.6149e-37	0.822	0.729			MSRB1	0.276715	1.39774e-163	4.14206e-159	0.44	0.282
IMPDH2	0.281246	1.25892e-99	3.73068e-95	0.568	0.46			RAB1A	0.268944	3.56287e-48	1.05582e-43	0.788	0.663			TMED4	0.276042	1.19985e-97	3.55563e-93	0.631	0.545
EFHD2	0.279481	1.66339e-91	4.9293e-87	0.526	0.43			ERN2	0.268548	9.88131291682493e-323	2.9282282697719e-318	0.306	0.015			MTPN	0.275506	1.05868e-116	3.13729e-112	0.592	0.485
ARL5A	0.278696	6.74336e-93	1.99833e-88	0.564	0.464			SMIM15	0.268124	2.68561e-84	7.95853e-80	0.638	0.404			RPL9	0.274689	1.00373e-59	2.97446e-55	0.973	0.989
SLC4A11	0.277118	3.06579e-269	9.08515e-265	0.29	0.049			PDIA4	0.267979	3.74487e-43	1.10976e-38	0.707	0.553			SCARB2	0.274662	1.8231e-110	5.40257e-106	0.586	0.508
TRIM2	0.276682	5.06316e-93	1.50042e-88	0.514	0.403			KIF5B	0.267775	2.35761e-46	6.98655e-42	0.751	0.635			EIF3H	0.274262	1.93896e-60	5.74592e-56	0.806	0.828
TMEM106C	0.275017	1.88392e-112	5.58282e-108	0.492	0.347			HOXB3	0.267576	5.99614e-301	1.7769e-296	0.331	0.031			PSMB2	0.274231	8.01775e-77	2.37598e-72	0.62	0.597
PRSS3	0.274991	1.12412e-286	3.33122e-282	0.235	0.005			GNB1	0.267544	6.79573e-59	2.01385e-54	0.719	0.532			TXNDC17	0.273924	9.86749e-52	2.92413e-47	0.82	0.831
TMED2	0.274355	2.33799e-61	6.92839e-57	0.76	0.728			PLPP5	0.267327	1.88378e-79	5.58241e-75	0.625	0.382			ECI1	0.272482	5.41998e-141	1.60616e-136	0.5	0.379
RALBP1	0.273976	2.13698e-86	6.33274e-82	0.586	0.463			S100A10	0.267321	7.53786e-18	2.23377e-13	0.95	0.977			ACTR3	0.272291	7.35268e-109	2.17889e-104	0.585	0.485
TSPAN1	0.273095	5.02743e-66	1.48983e-61	0.506	0.384			TMCO3	0.267181	1.23732e-111	3.66667e-107	0.529	0.254			GOLT1A	0.27222	1.20787e-117	3.57939e-113	0.402	0.276
UBC	0.273072	9.00355e-41	2.66811e-36	0.935	0.938			SRP72	0.266727	1.25495e-66	3.71893e-62	0.666	0.464			SMAGP	0.271456	1.56827e-107	4.64741e-103	0.466	0.378
RPL22	0.272359	1.03361e-80	3.06301e-76	0.983	0.979			TRIM2	0.265685	7.47143e-66	2.21408e-61	0.609	0.403			BRIX1	0.271374	9.19349e-141	2.7244e-136	0.456	0.306
G0S2	0.272283	1.28468e-70	3.80703e-66	0.364	0.271			PCBP2	0.265616	4.19151e-41	1.24211e-36	0.83	0.764			DNAJC12	0.270725	4.20445e-179	1.24595e-174	0.344	0.143
ADGRG1	0.271551	9.18342e-168	2.72142e-163	0.41	0.21			ADRM1	0.265162	9.6752e-60	2.86715e-55	0.671	0.482			C4orf3	0.270327	4.10782e-61	1.21731e-56	0.775	0.793
PRSS22	0.270667	2.57816e-89	7.64012e-85	0.512	0.373			PSMB2	0.264491	3.28952e-45	9.74818e-41	0.738	0.597			CLDN10	0.268537	7.92209e-56	2.34763e-51	0.351	0.384
MFSD13A	0.270039	1.25288e-202	3.71278e-198	0.353	0.13			PKP3	0.26386	3.88093e-66	1.15007e-61	0.613	0.398			AAMDC	0.268019	1.18813e-118	3.5209e-114	0.476	0.356
TSTA3	0.26982	1.47867e-77	4.3819e-73	0.589	0.482			PDLIM4	0.263612	2.15133e-63	6.37525e-59	0.532	0.345			GPAA1	0.267387	2.49963e-103	7.4074e-99	0.535	0.446
KXD1	0.269658	2.95158e-97	8.74671e-93	0.569	0.467			PITX1	0.263279	1.93863e-167	5.74495e-163	0.349	0.099			PSMD1	0.266998	1.13706e-105	3.36957e-101	0.418	0.31
CYB561	0.26935	6.35672e-113	1.88375e-108	0.506	0.36			CLNS1A	0.262665	2.19178e-65	6.49512e-61	0.685	0.481			TMEM106C	0.26668	2.2195e-115	6.57725e-111	0.451	0.347
PRSS8	0.268601	3.72984e-66	1.1053e-61	0.662	0.589			POLE4	0.262404	4.64478e-53	1.37644e-48	0.722	0.555			KRT8	0.265772	2.0186e-44	5.98191e-40	0.891	0.893
RP11-532F12.5	0.268475	3.17181e-84	9.39933e-80	0.575	0.481			SOX2	0.262358	5.84741e-93	1.73282e-88	0.254	0.122			NDRG1	0.265707	4.60556e-36	1.36481e-31	0.618	0.628
SLC16A5	0.267426	1.78852e-186	5.30009e-182	0.358	0.15			TCEB1	0.261815	1.91364e-37	5.67089e-33	0.823	0.735			PSMG3	0.265098	1.47009e-96	4.35645e-92	0.583	0.48
PDCD6	0.267386	4.62773e-51	1.37138e-46	0.732	0.703			SRD5A1	0.261774	8.31793e-163	2.46494e-158	0.441	0.156			NANS	0.26485	1.92394e-115	5.70141e-111	0.535	0.423
ZFAND1	0.265364	1.67926e-127	4.97631e-123	0.47	0.301			HINT1	0.261282	3.87151e-35	1.14728e-30	0.954	0.949			UFC1	0.26447	1.82678e-72	5.41347e-68	0.724	0.704
UBE2E3	0.265243	1.99876e-87	5.92314e-83	0.541	0.394			MAP1LC3B	0.261131	2.82691e-53	8.37726e-49	0.717	0.544			EIF2S1	0.264103	7.49302e-127	2.22048e-122	0.44	0.325
UBB	0.264604	4.37792e-34	1.29735e-29	0.904	0.908			COL11A1	0.260951	1.45634e-108	4.31573e-104	0.089	0.001			MRPL22	0.263964	5.96004e-119	1.7662e-114	0.523	0.404
TBCB	0.264357	8.54835e-69	2.53322e-64	0.622	0.51			STEAP1	0.260699	1.067e-143	3.16195e-139	0.395	0.122			SUGT1	0.263556	1.00752e-121	2.98568e-117	0.437	0.315
MAP1B	0.264178	2.69077e-91	7.97382e-87	0.392	0.168			WFDC3	0.260623	2.5496e-63	7.55548e-59	0.395	0.247			FTH1	0.262007	1.44514e-43	4.28253e-39	0.998	0.998
HIST1H1C	0.264031	1.17982e-33	3.49629e-29	0.307	0.432			DDOST	0.260589	6.9775e-60	2.06771e-55	0.699	0.504			NUDT4	0.261329	2.76442e-109	8.19207e-105	0.501	0.389
TMOD3	0.26376	2.17324e-92	6.44018e-88	0.523	0.403			CYB561	0.260151	8.62538e-83	2.55604e-78	0.591	0.36			UBXN4	0.261261	4.42789e-78	1.31216e-73	0.696	0.652
BRK1	0.262703	1.84486e-51	5.46705e-47	0.801	0.781			TAF9	0.259527	4.32977e-57	1.28308e-52	0.644	0.463			APRT	0.261116	2.63921e-59	7.82102e-55	0.77	0.797
UQCRFS1	0.261819	1.81028e-62	5.36457e-58	0.651	0.609			YWHAH	0.25899	1.07447e-49	3.18408e-45	0.698	0.504			APOD	0.260887	2.52261e-136	7.4755e-132	0.348	0.15
FRGCA	0.261498	6.41973e-245	1.90242e-240	0.291	0.074			GNB2L1	0.257914	1.62208e-28	4.80688e-24	0.978	0.978			RAB10	0.260616	7.02945e-101	2.08311e-96	0.605	0.507
NFATC3	0.261373	3.25366e-91	9.64189e-87	0.545	0.406			GPCPD1	0.257051	1.14712e-72	3.39937e-68	0.547	0.309			PSMC1	0.260607	4.04411e-93	1.19843e-88	0.523	0.449
TMC8	0.261105	9.59708e-201	2.844e-196	0.316	0.104			BPIFA1	0.256043	1.51375e-97	4.48583e-93	0.176	0.029			SUCLG1	0.260568	7.80929e-121	2.3142e-116	0.507	0.378
CTBP2	0.260948	1.22587e-90	3.63274e-86	0.537	0.426			FLNA	0.255987	1.97268e-35	5.84583e-31	0.727	0.6			BRK1	0.26055	1.23581e-65	3.66221e-61	0.782	0.781
TK1	0.260884	5.58103e-106	1.65388e-101	0.323	0.158			SRP19	0.255883	6.01219e-70	1.78165e-65	0.651	0.423			GUSB	0.260404	1.24542e-116	3.69069e-112	0.482	0.369
PMAIP1	0.260646	6.4013e-68	1.89696e-63	0.525	0.42			FAM3B	0.255129	6.52615e-97	1.93396e-92	0.395	0.195			QPCT	0.259366	9.91973e-224	2.93961e-219	0.298	0.093
RPL26	0.260498	9.80856e-60	2.90667e-55	0.99	0.986			TMEM106C	0.254758	8.36465e-75	2.47878e-70	0.576	0.347			VDAC3	0.258849	4.97025e-113	1.47288e-108	0.498	0.378
ARRDC1	0.260412	4.13005e-116	1.2239e-111	0.486	0.324			CARHSP1	0.254343	4.93874e-36	1.46355e-31	0.637	0.468			NDUFS5	0.258271	2.63181e-51	7.79911e-47	0.869	0.903
COX6C	0.260409	4.65901e-44	1.38065e-39	0.909	0.901			MEA1	0.25341	1.49142e-51	4.41967e-47	0.708	0.523			ATP5A1	0.257907	4.98973e-79	1.47866e-74	0.618	0.553
MORF4L1	0.259898	2.5147e-45	7.45205e-41	0.732	0.743			CCL4	0.253197	3.01444e-91	8.93299e-87	0.515	0.219			HOXB7	0.257526	1.87421e-218	5.55404e-214	0.338	0.123
MAPKAPK5-AS1	0.25956	2.73884e-173	8.11628e-169	0.373	0.176			ERLEC1	0.25106	2.52832e-57	7.49242e-53	0.69	0.521			DNAJC3	0.256941	7.82896e-112	2.32003e-107	0.526	0.41
AKR1A1	0.25932	1.71809e-70	5.09139e-66	0.623	0.557			SH3BGRL	0.250221	1.00302e-72	2.97234e-68	0.604	0.336			RGS14	0.25589	2.47963e-218	7.34813e-214	0.346	0.131
MACC1	0.25926	3.4802e-71	1.03132e-66	0.495	0.367			BOLA3	0.249556	8.17748e-47	2.42332e-42	0.646	0.514			PEG10	0.255127	1.65826e-107	4.91408e-103	0.324	0.168
TPM2	0.259188	3.05531e-123	9.0541e-119	0.235	0.119			EMC10	0.249156	4.03989e-51	1.19718e-46	0.697	0.557			HS3ST1	0.254625	7.69365e-130	2.27994e-125	0.342	0.208
OAZ1	0.259026	8.59696e-51	2.54762e-46	0.944	0.953			GANAB	0.248961	1.32041e-77	3.91291e-73	0.619	0.379			C1orf43	0.253917	2.84604e-67	8.43396e-63	0.734	0.728
GCLC	0.256738	3.22795e-127	9.56571e-123	0.341	0.151			IFI44	0.248701	2.56573e-76	7.6033e-72	0.517	0.275			TOX3	0.253507	6.2267e-153	1.84522e-148	0.306	0.167
MISP	0.256254	2.89467e-141	8.57807e-137	0.37	0.204			ITGB1BP1	0.248504	2.9202e-63	8.65372e-59	0.652	0.444			SPINK5	0.253457	9.35008e-49	2.7708e-44	0.306	0.212
MAP2K2	0.256189	6.43428e-82	1.90673e-77	0.556	0.491			PRR13	0.248029	2.11939e-37	6.2806e-33	0.816	0.728			SGCE	0.253441	8.8576e-201	2.62486e-196	0.292	0.095
MAP1LC3B	0.256045	2.62233e-71	7.771e-67	0.622	0.544			TMEM9B	0.247657	1.06118e-63	3.14471e-59	0.64	0.443			AP3S1	0.253171	3.14115e-86	9.30849e-82	0.61	0.548
TMEM208	0.256021	5.41685e-74	1.60523e-69	0.61	0.54			TYMP	0.246789	3.66074e-27	1.08482e-22	0.802	0.709			RTFDC1	0.252637	7.55547e-118	2.23899e-113	0.521	0.391
SLC6A8	0.255182	1.05191e-203	3.11723e-199	0.321	0.104			CCT7	0.246629	5.47272e-55	1.62179e-50	0.655	0.464			UQCRC1	0.252382	2.10427e-106	6.23581e-102	0.545	0.438
ADAM9	0.254595	3.12807e-107	9.26971e-103	0.472	0.314			AK4	0.246129	1.48082e-150	4.38826e-146	0.419	0.141			TPTEP1	0.252209	3.60051e-218	1.06697e-213	0.234	0.037
POLR2J	0.254557	1.89503e-53	5.61574e-49	0.748	0.709			MED10	0.246118	1.46051e-63	4.32808e-59	0.644	0.401			MRPL40	0.251954	2.24925e-105	6.66542e-101	0.553	0.446
SHISA5	0.254539	4.31346e-94	1.27825e-89	0.541	0.413			SLC16A3	0.245702	3.79083e-33	1.12337e-28	0.684	0.523			ERH	0.25187	1.15785e-56	3.43118e-52	0.774	0.787
GSTO1	0.254532	7.98127e-74	2.36517e-69	0.584	0.492			FGFBP1	0.245078	1.43463e-118	4.25138e-114	0.288	0.085			MTX1	0.250615	1.25088e-113	3.70687e-109	0.53	0.409
KARS	0.254421	5.64994e-102	1.6743e-97	0.512	0.372			SPATS2	0.245052	2.76417e-117	8.19133e-113	0.511	0.232			ILF2	0.250094	5.64314e-80	1.67229e-75	0.624	0.557
FAM126A	0.254083	9.74072e-172	2.88656e-167	0.345	0.143			CRELD2	0.244732	1.89364e-66	5.6116e-62	0.596	0.361			GFPT1	0.249852	1.59392e-114	4.72343e-110	0.47	0.355
TP53TG1	0.253147	3.27279e-83	9.6986e-79	0.513	0.426			CCNG2	0.244309	2.63835e-83	7.8185e-79	0.526	0.296			RNF167	0.24976	1.66647e-141	4.93843e-137	0.48	0.313
CSF1	0.253107	1.54851e-172	4.58884e-168	0.316	0.121			RPN2	0.244102	1.18798e-38	3.52047e-34	0.738	0.629			FKBP4	0.249749	2.6019e-131	7.71048e-127	0.451	0.288
COPZ1	0.25292	5.69049e-64	1.68632e-59	0.606	0.544			EIF2S2	0.243627	8.80526e-35	2.60935e-30	0.802	0.705			CNDP2	0.249462	2.01577e-103	5.97354e-99	0.524	0.413
ITGAE	0.252364	1.60236e-118	4.74843e-114	0.44	0.277			GLG1	0.242926	1.1996e-84	3.55488e-80	0.598	0.345			LY6K	0.249309	6.45724e-202	1.91354e-197	0.274	0.059
ASPHD1	0.252363	3.07419e-124	9.11004e-120	0.363	0.235			SMIM14	0.242664	6.14628e-36	1.82139e-31	0.761	0.667			PUF60	0.249286	1.17773e-93	3.49008e-89	0.505	0.403
ID1	0.25199	1.02282e-30	3.03101e-26	0.501	0.488			ITGB4	0.241377	2.17938e-69	6.45839e-65	0.521	0.331			CPD	0.249187	2.26912e-93	6.72431e-89	0.47	0.377
LY96	0.251658	4.68218e-155	1.38752e-150	0.346	0.147			HSPE1	0.24107	7.22472e-25	2.14097e-20	0.884	0.836			YWHAB	0.248648	4.7061e-55	1.39461e-50	0.762	0.785
HSPA6	0.251459	2.3922e-73	7.08905e-69	0.288	0.164			HSPB8	0.24013	1.58755e-158	4.70455e-154	0.311	0.075			BNIP3	0.248573	3.19542e-58	9.46931e-54	0.669	0.631
CCDC12	0.2509	5.35523e-80	1.58697e-75	0.545	0.438			C1GALT1	0.239595	5.51769e-69	1.63511e-64	0.547	0.344			NEU1	0.247782	2.60662e-74	7.72446e-70	0.551	0.493
SPRR3	0.249991	6.11529e-146	1.8122e-141	0.147	0.008			CASP1	0.239419	2.51693e-141	7.45868e-137	0.389	0.122			PYGL	0.246941	2.67012e-156	7.91262e-152	0.284	0.135
P4HTM	0.249898	1.77203e-126	5.25125e-122	0.44	0.282			EPCAM	0.237991	2.01721e-20	5.97779e-16	0.819	0.868			ACTN1	0.246876	1.3192e-103	3.90932e-99	0.435	0.329
UBE2V2	0.249557	1.08675e-91	3.22046e-87	0.534	0.407			TSFM	0.237756	1.2812e-107	3.7967e-103	0.394	0.167			CCT7	0.246324	3.71986e-92	1.10234e-87	0.546	0.464
BUD31	0.249349	4.11613e-57	1.21977e-52	0.721	0.679			MZT1	0.237139	3.6019e-113	1.06739e-108	0.476	0.199			SEC13	0.246096	2.87544e-122	8.52107e-118	0.484	0.346
COX5B	0.248941	7.80483e-47	2.31288e-42	0.9	0.898			MUC5AC	0.236364	7.85315e-157	2.3272e-152	0.221	0.04			PDCD6	0.245902	1.34124e-51	3.97462e-47	0.704	0.703
POLR2E	0.248912	3.56785e-65	1.0573e-60	0.635	0.58			ETHE1	0.236223	3.08866e-81	9.15295e-77	0.567	0.305			PIP	0.245617	8.25916e-116	2.44752e-111	0.171	0.05
MTPN	0.248607	1.75548e-77	5.20219e-73	0.581	0.485			MORF4L1	0.235578	1.42286e-33	4.2165e-29	0.819	0.743			C17orf89	0.245544	5.38832e-64	1.59677e-59	0.719	0.686
STRA6	0.248118	4.86392e-255	1.44137e-250	0.277	0.043			ERGIC1	0.235407	2.36742e-52	7.01561e-48	0.66	0.476			PHF20L1	0.245215	1.72773e-105	5.11997e-101	0.438	0.343
NMU	0.248038	5.86553e-126	1.73819e-121	0.266	0.09			CNIH1	0.234505	7.2381e-55	2.14494e-50	0.693	0.483			PSMB5	0.245122	3.3948e-63	1.00602e-58	0.665	0.651
CDH1	0.247942	8.93538e-54	2.64791e-49	0.675	0.616			EIF3E	0.234095	1.68153e-24	4.98305e-20	0.891	0.863			FNTA	0.245095	1.60925e-108	4.76884e-104	0.465	0.358
ATP5D	0.247446	5.86732e-46	1.73872e-41	0.831	0.822			GCG	0.233953	7.66128e-75	2.27034e-70	0.085	0.001			SRPRB	0.244945	6.18655e-138	1.83332e-133	0.439	0.283
KDELR2	0.247095	7.52777e-41	2.23078e-36	0.804	0.742			ITM2C	0.233527	1.10031e-75	3.26065e-71	0.553	0.309			PDZD11	0.244641	8.9153e-111	2.64196e-106	0.5	0.374
GAMT	0.24701	2.6195e-117	7.76261e-113	0.445	0.295			BTF3	0.23317	2.55304e-25	7.56569e-21	0.944	0.947			FOXA1	0.244356	2.5005e-168	7.40997e-164	0.327	0.162
HIST3H2A	0.246841	1.40977e-158	4.17772e-154	0.317	0.109			AK2	0.232843	5.49808e-40	1.6293e-35	0.755	0.597			BASP1	0.243703	7.61223e-143	2.25581e-138	0.382	0.17
PCBP2	0.246415	9.71637e-51	2.87935e-46	0.77	0.764			EDNRB	0.232804	2.65134e-99	7.85698e-95	0.095	0.013			UFD1L	0.243542	6.1851e-111	1.83289e-106	0.513	0.383
ESYT2	0.246373	1.3794e-80	4.08771e-76	0.554	0.452			MTCH2	0.232719	1.62339e-53	4.81076e-49	0.663	0.433			HSPA6	0.243534	8.22783e-60	2.43823e-55	0.228	0.164
PRELID3B	0.246244	1.34756e-85	3.99337e-81	0.532	0.398			C12orf10	0.232356	1.63218e-78	4.83681e-74	0.568	0.321			FAM96B	0.243369	2.46699e-63	7.31068e-59	0.706	0.696
CXCL1	0.245716	7.51926e-41	2.22826e-36	0.37	0.255			ID3	0.232251	9.56597e-44	2.83478e-39	0.3	0.188			NAA10	0.243163	2.62783e-73	7.7873e-69	0.598	0.558
GTSF1	0.245202	1.0062e-162	2.98176e-158	0.126	0.002			BCL2L1	0.232087	4.04852e-53	1.19974e-48	0.626	0.428			ERP44	0.243109	3.01785e-115	8.9431e-111	0.492	0.357
CUEDC2	0.245151	1.386e-96	4.10728e-92	0.491	0.361			AP2M1	0.231904	1.0086e-34	2.98887e-30	0.769	0.649			SPDEF	0.242452	1.78771e-148	5.29769e-144	0.318	0.181
AC013461.1	0.244324	5.17644e-157	1.53399e-152	0.335	0.135			MRPS10	0.231857	1.82073e-78	5.39554e-74	0.558	0.314			SDHB	0.24151	1.87953e-102	5.56979e-98	0.531	0.431
FAM173A	0.243875	3.60597e-69	1.06859e-64	0.584	0.525			XPOT	0.231522	4.50982e-114	1.33644e-109	0.382	0.159			TRIP6	0.241409	5.25743e-70	1.55799e-65	0.609	0.554
NDUFB9	0.243232	3.31167e-44	9.8138e-40	0.788	0.763			MYL6	0.230882	5.25499e-27	1.55726e-22	0.972	0.973			WHSC1L1	0.241029	3.25794e-84	9.65457e-80	0.496	0.432
SVIL	0.243208	8.46821e-78	2.50947e-73	0.517	0.408			EIF3I	0.230553	5.10149e-35	1.51178e-30	0.786	0.64			HSPA5	0.240398	4.08679e-46	1.21108e-41	0.742	0.724
RNF7	0.243193	1.37187e-49	4.0654e-45	0.743	0.693			MAP4K4	0.23054	7.90146e-96	2.34152e-91	0.498	0.22			DHRS7	0.239955	1.64718e-73	4.88126e-69	0.588	0.528
N4BP2L2	0.243052	5.26235e-55	1.55944e-50	0.638	0.56			LRRC59	0.230419	2.43727e-45	7.22262e-41	0.691	0.5			GHITM	0.239894	6.83461e-68	2.02537e-63	0.626	0.603
BCL7C	0.242755	4.26693e-65	1.26446e-60	0.578	0.528			NDUFAB1	0.230276	5.34778e-34	1.58476e-29	0.789	0.688			TRIB3	0.239703	6.69801e-178	1.98489e-173	0.293	0.106
LINC00969	0.241795	7.46736e-82	2.21288e-77	0.509	0.381			ZNF511	0.230246	1.4748e-67	4.37042e-63	0.599	0.368			KIN	0.238611	5.70907e-138	1.69183e-133	0.322	0.189
PKM	0.241712	3.81602e-34	1.13084e-29	0.857	0.847			CSNK1A1	0.230208	7.86132e-32	2.32962e-27	0.797	0.705			YDJC	0.238518	1.15076e-133	3.41017e-129	0.452	0.301
PDAP1	0.241544	5.08095e-62	1.50569e-57	0.659	0.59			ODF2L	0.23003	3.1547e-45	9.34865e-41	0.663	0.482			DDIT4	0.23817	1.77488e-56	5.25968e-52	0.437	0.402
EIF3F	0.241198	1.18699e-47	3.51753e-43	0.772	0.753			TSPAN1	0.230006	3.25435e-33	9.64396e-29	0.548	0.384			MRPL24	0.238054	7.47341e-103	2.21467e-98	0.526	0.404
UBE2R2	0.241086	1.53544e-82	4.55014e-78	0.544	0.455			ORMDL1	0.229864	3.98656e-63	1.18138e-58	0.62	0.393			UGDH	0.23782	1.8894e-63	5.59905e-59	0.493	0.45
MS4A15	0.240343	4.93562e-108	1.46262e-103	0.121	0.032			PPP1CC	0.229502	9.89385e-53	2.93194e-48	0.635	0.451			HLA-G	0.237737	1.97146e-151	5.84224e-147	0.16	0.025
C7orf50	0.240303	5.21017e-52	1.54398e-47	0.673	0.602			TUBB2B	0.229398	3.08728e-80	9.14884e-76	0.137	0.051			MFSD10	0.237183	4.49585e-87	1.3323e-82	0.545	0.466
DNAJA1	0.239954	3.69072e-42	1.09371e-37	0.747	0.705			CSF1	0.229251	7.87971e-130	2.33507e-125	0.357	0.121			ADGRG1	0.237011	2.56995e-155	7.61578e-151	0.372	0.21
RHEB	0.239847	5.60511e-42	1.66102e-37	0.791	0.774			TFAP2D	0.228918	5.8592e-260	1.73631e-255	0.238	0.013			KLK11	0.236521	4.05068e-126	1.20038e-121	0.135	0.035
RCN2	0.239716	1.84409e-57	5.46477e-53	0.577	0.531			ALDH9A1	0.228601	3.31983e-74	9.83797e-70	0.527	0.277			ASL	0.236387	2.94551e-116	8.72873e-112	0.479	0.343
ZC3H15	0.239281	3.45233e-60	1.02306e-55	0.631	0.57			EFNA5	0.228202	9.15708e-63	2.71361e-58	0.498	0.315			ATP5H	0.236005	7.68375e-49	2.277e-44	0.83	0.847
CAPN2	0.239269	4.5646e-42	1.35267e-37	0.738	0.72			TMED7	0.228006	3.15483e-77	9.34903e-73	0.568	0.327			TMED3	0.235356	5.40745e-62	1.60244e-57	0.664	0.652
FAM60A	0.238719	6.51249e-109	1.92991e-104	0.441	0.294			STMN1	0.227653	1.18459e-20	3.51043e-16	0.505	0.384			SLC25A11	0.235339	5.95788e-144	1.76556e-139	0.436	0.265
HMGB2	0.238677	1.09071e-54	3.23221e-50	0.412	0.326			MEAF6	0.227121	4.45449e-45	1.32004e-40	0.704	0.517			DCTN2	0.235115	9.12361e-116	2.70369e-111	0.49	0.36
FAS	0.238366	4.00715e-161	1.18748e-156	0.327	0.138			PPP1R18	0.226949	4.73112e-129	1.40202e-124	0.456	0.173			ZC3H15	0.234798	5.03205e-75	1.4912e-70	0.634	0.57
RGS10	0.237945	5.70434e-68	1.69042e-63	0.512	0.397			SSRP1	0.226887	3.95348e-57	1.17157e-52	0.647	0.423			YWHAG	0.234621	1.30838e-83	3.87727e-79	0.556	0.473
NT5C3A	0.237793	6.38953e-101	1.89347e-96	0.454	0.302			IAH1	0.226595	3.71416e-58	1.10065e-53	0.633	0.415			GNPNAT1	0.234484	6.33285e-183	1.87668e-178	0.336	0.157
VIMP	0.237723	3.96108e-59	1.17383e-54	0.602	0.544			OS9	0.226206	1.05858e-44	3.13698e-40	0.657	0.491			SMC4	0.234185	3.51997e-62	1.04311e-57	0.414	0.37
TFG	0.237435	2.75753e-58	8.17167e-54	0.576	0.524			UQCRC1	0.226189	1.21394e-51	3.5974e-47	0.635	0.438			DCTN3	0.234178	1.86306e-91	5.52098e-87	0.56	0.465
PLEKHA1	0.237429	9.50518e-80	2.81677e-75	0.354	0.276			HDAC1	0.226014	5.26371e-71	1.55985e-66	0.565	0.338			ATP6AP2	0.233944	3.34867e-75	9.92346e-71	0.551	0.506
COMMD7	0.237294	7.46673e-85	2.21269e-80	0.485	0.35			CCNG1	0.225024	4.36405e-69	1.29324e-64	0.534	0.297			SURF1	0.233738	1.12288e-92	3.32754e-88	0.554	0.474
NDUFS7	0.236835	1.10118e-59	3.26322e-55	0.648	0.59			CHMP3	0.224443	3.13392e-43	9.28706e-39	0.725	0.547			MZT2A	0.232899	5.01733e-51	1.48684e-46	0.719	0.735
C10orf54	0.236691	1.85516e-134	5.49758e-130	0.346	0.163			TNFAIP8	0.224262	1.49783e-111	4.43868e-107	0.415	0.151			GPAT4	0.230824	4.67821e-112	1.38634e-107	0.347	0.228
RPL39	0.236533	1.64686e-50	4.88031e-46	0.994	0.988			APP	0.223851	1.29712e-33	3.84388e-29	0.751	0.618			GLG1	0.230767	2.70533e-114	8.01699e-110	0.475	0.345
ZNHIT1	0.236501	6.19438e-48	1.83564e-43	0.769	0.728			WHSC1L1	0.223829	1.15314e-54	3.41722e-50	0.645	0.432			ATP6V0D1	0.230708	2.89817e-89	8.58843e-85	0.531	0.43
UQCRC1	0.236413	7.599e-76	2.25189e-71	0.551	0.438			ANGPTL4	0.223793	4.82865e-56	1.43092e-51	0.353	0.157			HOXB9	0.230672	1.80313e-216	5.3434e-212	0.189	0.001
CDCP1	0.236163	1.38129e-154	4.09333e-150	0.348	0.16			LAMP1	0.223072	3.62898e-34	1.07541e-29	0.749	0.597			AUP1	0.228825	1.59078e-73	4.71413e-69	0.621	0.567
SMAGP	0.235761	4.37521e-79	1.29655e-74	0.498	0.378			AP3S1	0.222676	1.18673e-39	3.51676e-35	0.697	0.548			TTC39A	0.228566	5.92265e-152	1.75512e-147	0.297	0.146
HP	0.235532	1.14795e-58	3.40183e-54	0.077	0.023			SLC35E3	0.222655	1.00408e-100	2.97549e-96	0.313	0.142			POR	0.228487	3.78619e-86	1.122e-81	0.491	0.377
CDC42EP5	0.234911	4.51908e-142	1.33918e-137	0.342	0.122			DAP	0.222556	1.98059e-40	5.86927e-36	0.691	0.527			RHBDD2	0.228403	6.61407e-67	1.96001e-62	0.573	0.513
KRT10	0.234649	7.58992e-36	2.2492e-31	0.833	0.815			CDH11	0.221982	9.66611e-178	2.86445e-173	0.249	0.034			BET1	0.228105	1.10319e-73	3.2692e-69	0.516	0.429
BAD	0.234304	1.27546e-58	3.7797e-54	0.648	0.597			TSPAN13	0.221809	1.23158e-20	3.64966e-16	0.775	0.766			CMPK1	0.228001	4.65701e-65	1.38006e-60	0.637	0.603
LAMA5	0.234275	1.57188e-100	4.65812e-96	0.431	0.275			SSBP2	0.221527	2.16152e-141	6.40544e-137	0.363	0.106			CD320	0.227101	2.71742e-115	8.05281e-111	0.438	0.313
MPG	0.234169	1.43904e-59	4.26445e-55	0.635	0.577			MRPL11	0.221507	2.26613e-46	6.71545e-42	0.677	0.504			ERGIC1	0.22688	7.14968e-80	2.11874e-75	0.547	0.476
KRT18	0.233774	1.01111e-24	2.99631e-20	0.931	0.927			TMEM5	0.221465	8.99871e-117	2.66668e-112	0.444	0.189			ATP2B1	0.226506	2.5593e-173	7.58423e-169	0.337	0.142
MAF1	0.232765	2.72434e-60	8.0733e-56	0.616	0.526			MRPL33	0.221465	2.93825e-27	8.7072e-23	0.813	0.743			ENOPH1	0.226504	9.51596e-130	2.81996e-125	0.404	0.251
ABHD12	0.23243	1.97902e-80	5.86462e-76	0.48	0.372			HRAS	0.221241	1.81358e-77	5.37435e-73	0.541	0.301			EIF5	0.226218	1.53174e-46	4.53915e-42	0.726	0.712
CAV2	0.230765	8.00199e-56	2.37131e-51	0.529	0.381			P2RY6	0.220935	6.30546e-174	1.86856e-169	0.294	0.066			CDC123	0.225442	1.37116e-103	4.06328e-99	0.408	0.301
STOML2	0.230742	2.74484e-56	8.13406e-52	0.633	0.571			RAB3IP	0.220849	2.18021e-48	6.46083e-44	0.409	0.306			B4GALT7	0.225268	7.57265e-143	2.24408e-138	0.411	0.254
RAB34	0.230695	1.92767e-47	5.71246e-43	0.698	0.645			CAPG	0.220805	2.22566e-31	6.59552e-27	0.648	0.548			ARF5	0.225209	9.89483e-92	2.93223e-87	0.545	0.43
LARP1	0.230149	7.46385e-72	2.21184e-67	0.55	0.462			SKP1	0.220721	2.66531e-23	7.89838e-19	0.909	0.872			XBP1	0.224909	2.69554e-37	7.98797e-33	0.684	0.718
CENPV	0.229642	3.95989e-172	1.17347e-167	0.309	0.108			YIF1A	0.220544	3.71241e-36	1.10014e-31	0.73	0.601			PLCG2	0.224307	1.42903e-56	4.23478e-52	0.171	0.13
DNAJB6	0.229424	5.07881e-53	1.50505e-48	0.663	0.586			HMGN2	0.220491	1.16249e-20	3.44494e-16	0.848	0.8			CHD6	0.224132	1.95012e-97	5.77899e-93	0.409	0.293
ST3GAL1	0.229233	3.76803e-83	1.11662e-78	0.382	0.281			PA2G4	0.220155	1.55327e-36	4.60295e-32	0.717	0.576			RBM8A	0.224087	1.93976e-48	5.74827e-44	0.75	0.745
ZNF503	0.229054	1.24417e-77	3.68699e-73	0.428	0.305			FKBP1A	0.219875	2.899e-26	8.59089e-22	0.814	0.728			PRKCDBP	0.223995	2.30471e-134	6.82976e-130	0.269	0.108
CPNE1	0.229044	1.77664e-96	5.2649e-92	0.437	0.303			IL1R1	0.219492	8.69987e-62	2.57812e-57	0.467	0.272			HECTD1	0.223937	1.40716e-91	4.16998e-87	0.453	0.361
SH3GL1	0.228206	5.49601e-120	1.62869e-115	0.419	0.257			RANBP1	0.219431	4.18219e-27	1.23935e-22	0.764	0.658			DUSP23	0.223852	2.76255e-44	8.18653e-40	0.69	0.677
UBAC1	0.228102	4.23792e-136	1.25587e-131	0.378	0.217			PRRG4	0.219288	1.64896e-64	4.88652e-60	0.556	0.333			POLR2K	0.22358	1.64333e-57	4.86983e-53	0.693	0.659
RPL41	0.227792	4.88558e-48	1.44779e-43	0.997	0.994			LSM4	0.219257	5.13448e-32	1.52155e-27	0.759	0.645			SNRPD1	0.223489	2.36352e-57	7.00406e-53	0.644	0.579
CALD1	0.227221	2.91084e-85	8.62599e-81	0.345	0.174			CCL4L2	0.218625	1.09065e-80	3.23202e-76	0.477	0.198			NDUFV2	0.222991	1.89268e-50	5.60878e-46	0.688	0.645
PTP4A3	0.226621	1.19048e-109	3.52786e-105	0.327	0.18			CTSD	0.218446	2.31405e-13	6.85746e-09	0.878	0.916			YWHAZ	0.222676	9.24513e-44	2.7397e-39	0.785	0.785
BAG3	0.226426	8.23703e-64	2.44096e-59	0.507	0.421			AZGP1	0.217457	5.1936e-62	1.53907e-57	0.191	0.068			PITPNA-AS1	0.222512	1.75556e-173	5.20243e-169	0.347	0.155
LSM1	0.225686	1.45959e-70	4.32535e-66	0.551	0.455			AC013461.1	0.217013	3.27824e-123	9.71475e-119	0.405	0.135			HIST1H2AC	0.222151	1.76893e-69	5.24204e-65	0.484	0.379
SLC22A18AS	0.225536	8.76479e-132	2.59736e-127	0.332	0.16			PFDN4	0.216737	6.04822e-40	1.79233e-35	0.616	0.469			ARL1	0.222056	8.44127e-86	2.50149e-81	0.517	0.423
BBX	0.224714	1.17905e-71	3.49399e-67	0.517	0.398			SZRD1	0.216375	7.47313e-64	2.21459e-59	0.614	0.385			NDUFC2	0.221745	1.3908e-44	4.12151e-40	0.762	0.777
MBP	0.224675	7.39624e-103	2.1918e-98	0.408	0.251			PRDX4	0.215869	4.49004e-29	1.33058e-24	0.736	0.63			PPIA	0.221572	4.14106e-36	1.22716e-31	0.937	0.961
HNRNPA1	0.221424	4.39881e-34	1.30354e-29	0.93	0.935			RP11-12G12.7	0.215667	2.55529e-92	7.57236e-88	0.472	0.222			CDH11	0.221021	2.04734e-176	6.06709e-172	0.184	0.034
RPS14	0.221221	1.66623e-50	4.93771e-46	0.995	0.994			SLC35F5	0.215494	1.12786e-95	3.34229e-91	0.515	0.232			MARCKS	0.220885	1.59706e-64	4.73272e-60	0.489	0.295
PPP1R14A	0.221098	1.86301e-135	5.52084e-131	0.129	0.02			CAMLG	0.215192	3.23724e-40	9.59324e-36	0.706	0.542			BLOC1S1	0.220874	1.8978e-52	5.62393e-48	0.672	0.685
SPCS1	0.221032	7.94757e-41	2.35518e-36	0.754	0.729			UQCRQ	0.215184	3.92518e-22	1.16319e-17	0.918	0.912			DHRSX	0.22085	4.0848e-132	1.21049e-127	0.37	0.227
TEX264	0.22045	1.96189e-85	5.81388e-81	0.466	0.341			LSM10	0.214935	5.64506e-60	1.67286e-55	0.627	0.411			ERP29	0.220705	1.91694e-47	5.68065e-43	0.756	0.748
MRPL15	0.220145	1.26705e-86	3.75478e-82	0.419	0.295			GFPT1	0.214814	2.6692e-58	7.9099e-54	0.586	0.355			FAM83A	0.220149	6.34353e-81	1.87984e-76	0.373	0.25
SEMA3A	0.219853	2.92858e-177	8.67857e-173	0.286	0.084			LMAN1	0.214527	8.64109e-42	2.5607e-37	0.672	0.481			ZDHHC4	0.219451	2.54947e-78	7.55511e-74	0.527	0.455
NDFIP1	0.219664	3.08678e-53	9.14736e-49	0.631	0.567			TM2D2	0.214458	3.90642e-88	1.15763e-83	0.499	0.248			IGFBP2	0.219325	5.90896e-62	1.75106e-57	0.367	0.23
MDM2	0.219508	1.17261e-86	3.47492e-82	0.383	0.25			BCAP29	0.213195	2.8629e-83	8.48391e-79	0.498	0.228			EIF5A	0.219143	2.32426e-50	6.88771e-46	0.57	0.578
SLC3A2	0.219412	2.80746e-66	8.31961e-62	0.506	0.395			YWHAZ	0.212066	2.43912e-22	7.22808e-18	0.841	0.785			KDELR1	0.219136	5.18242e-65	1.53576e-60	0.637	0.598
TACC2	0.21916	9.8278e-81	2.91237e-76	0.372	0.257			STEAP2	0.211789	6.65515e-159	1.97219e-154	0.313	0.072			ZFAND2A	0.218825	3.0009e-124	8.89286e-120	0.386	0.236
LAMTOR4	0.218907	9.20461e-39	2.72769e-34	0.803	0.798			PLOD1	0.211232	1.48217e-95	4.39227e-91	0.466	0.217			PABPC1	0.218589	3.48784e-35	1.03359e-30	0.898	0.926
RNF126	0.218717	2.18653e-106	6.47956e-102	0.423	0.281			PGD	0.211075	7.26792e-51	2.15378e-46	0.575	0.363			CHCHD3	0.218438	6.38689e-118	1.89269e-113	0.431	0.299
GOLM1	0.218533	2.57549e-51	7.63221e-47	0.595	0.489			PTPMT1	0.210762	2.72521e-54	8.07588e-50	0.596	0.389			SRP72	0.218175	2.83922e-77	8.41376e-73	0.544	0.464
SEC11C	0.218494	4.92273e-52	1.4588e-47	0.559	0.477			SDF2L1	0.210403	1.16498e-30	3.45229e-26	0.69	0.549			VBP1	0.217819	2.2346e-97	6.62202e-93	0.431	0.33
TMC5	0.218378	6.36037e-36	1.88483e-31	0.576	0.495			HMG20B	0.21032	2.05649e-54	6.09421e-50	0.595	0.38			DHX29	0.217677	9.71489e-97	2.87891e-92	0.463	0.338
COPS5	0.218074	1.68304e-84	4.98753e-80	0.466	0.333			C6orf141	0.210178	1.16209e-108	3.44374e-104	0.347	0.099			EIF6	0.217394	6.71444e-49	1.98976e-44	0.625	0.604
CCT2	0.217995	6.23985e-54	1.84912e-49	0.484	0.426			ATP6V0B	0.20974	1.53183e-26	4.53943e-22	0.79	0.695			FDPS	0.21721	2.86756e-57	8.49772e-53	0.601	0.518
SEC61A1	0.217875	6.62419e-57	1.96301e-52	0.59	0.526			MAGED2	0.209691	5.54432e-52	1.64301e-47	0.549	0.336			TSPAN13	0.217078	9.69157e-33	2.872e-28	0.732	0.766
PYCARD	0.217697	1.32782e-57	3.93485e-53	0.532	0.448			HSPB11	0.209266	6.30639e-41	1.86884e-36	0.645	0.447			SLC22A18	0.216859	3.40086e-110	1.00781e-105	0.436	0.292
RDX	0.216779	3.48967e-48	1.03413e-43	0.609	0.541			43715	0.208883	2.4445e-29	7.24403e-25	0.683	0.543			FKBP5	0.216692	3.22231e-159	9.54898e-155	0.302	0.136
UBE2M	0.216725	2.26455e-78	6.71077e-74	0.475	0.372			YAP1	0.20879	2.79811e-47	8.29192e-43	0.623	0.433			MRPL9	0.216508	1.25282e-88	3.71261e-84	0.526	0.413
C4orf48	0.216642	2.19857e-34	6.51524e-30	0.632	0.585			REEP3	0.20869	1.98658e-34	5.88704e-30	0.674	0.511			PMPCB	0.216118	7.53251e-109	2.23218e-104	0.428	0.287
MED10	0.216629	4.23969e-63	1.25639e-58	0.499	0.401			MTHFD2	0.208315	1.48688e-73	4.40622e-69	0.475	0.246			ARSD	0.215807	2.24324e-88	6.64761e-84	0.476	0.381
METTL10	0.216554	8.56238e-125	2.53738e-120	0.278	0.137			COMT	0.208049	4.21665e-28	1.24956e-23	0.752	0.661			TPM3	0.2158	2.99829e-49	8.88514e-45	0.746	0.726
URM1	0.216529	8.84651e-97	2.62157e-92	0.431	0.291			SIPA1	0.207813	3.03438e-50	8.99209e-46	0.61	0.421			EBAG9	0.215486	6.32984e-92	1.87579e-87	0.474	0.359
LINC01133	0.216466	6.72267e-199	1.9922e-194	0.239	0.041			LINC01420	0.207706	9.08799e-36	2.69314e-31	0.687	0.51			IFRD1	0.215371	2.02716e-56	6.00727e-52	0.567	0.513
VSIG10	0.216446	5.25513e-146	1.55731e-141	0.285	0.106			TUSC2	0.207251	2.64727e-51	7.84493e-47	0.617	0.392			CFDP1	0.215207	6.71135e-85	1.98884e-80	0.501	0.404
SLCO3A1	0.21581	2.32905e-95	6.90191e-91	0.376	0.245			SHISA5	0.206944	1.38471e-49	4.10346e-45	0.629	0.413			RNF130	0.215047	3.20625e-84	9.50139e-80	0.501	0.412
DDA1	0.215586	2.31133e-81	6.8494e-77	0.477	0.35			BSG	0.206687	1.15442e-24	3.42102e-20	0.803	0.709			CISD2	0.214758	2.08894e-76	6.19037e-72	0.559	0.491
RAB27B	0.215535	1.24425e-91	3.6872e-87	0.386	0.216			UBE2V2	0.20645	3.37932e-48	1.00143e-43	0.606	0.407			HADHB	0.214076	1.21266e-86	3.5936e-82	0.502	0.392
CAST	0.215302	1.18057e-37	3.49851e-33	0.708	0.685			NPW	0.20586	4.36483e-97	1.29347e-92	0.198	0.044			SKAP2	0.213751	3.36982e-90	9.98613e-86	0.426	0.278
IFRD1	0.215268	1.14029e-47	3.37912e-43	0.588	0.513			MAPRE1	0.205258	4.0686e-52	1.20569e-47	0.594	0.368			LINC00998	0.213364	4.11102e-54	1.21826e-49	0.576	0.555
CFLAR	0.215157	1.97815e-35	5.86205e-31	0.703	0.66			LYPD1	0.204936	4.6397e-133	1.37493e-128	0.272	0.07			RUSC1	0.213287	5.10158e-105	1.5118e-100	0.444	0.305
TMSB10	0.215079	6.79617e-26	2.01398e-21	0.997	0.993			ARL5A	0.204903	2.60419e-42	7.71725e-38	0.648	0.464			RPL7	0.213278	1.18169e-28	3.50183e-24	0.969	0.988
MFF	0.215066	7.88688e-70	2.3372e-65	0.521	0.42			PAIP1	0.204872	5.70571e-36	1.69083e-31	0.67	0.505			SCN9A	0.21261	1.02001e-169	3.02268e-165	0.191	0.042
PHF14	0.215032	7.68126e-45	2.27626e-40	0.611	0.525			RPL26L1	0.204427	4.23254e-42	1.25427e-37	0.647	0.468			GALE	0.212448	2.64657e-81	7.84285e-77	0.5	0.406
RIC3	0.214992	1.09451e-144	3.24348e-140	0.267	0.059			CRK	0.204294	9.82225e-59	2.91072e-54	0.585	0.342			NDUFB3	0.2124	6.58166e-52	1.95041e-47	0.659	0.636
KLK11	0.214974	1.92458e-174	5.70331e-170	0.232	0.035			FAM60A	0.204223	2.6236e-68	7.77477e-64	0.537	0.294			TMEM65	0.211928	6.50877e-180	1.92881e-175	0.267	0.087
EIF2AK1	0.214408	2.17226e-58	6.43729e-54	0.575	0.478			SARS	0.203785	3.75413e-46	1.1125e-41	0.625	0.426			MRPL21	0.21192	5.50886e-62	1.63249e-57	0.611	0.535
THSD7A	0.214164	6.96774e-149	2.06482e-144	0.171	0.03			RAC1	0.20376	1.42572e-12	4.22498e-08	0.937	0.931			PLOD3	0.211857	2.68152e-150	7.94643e-146	0.35	0.172
ARMC10	0.213768	2.02562e-72	6.00272e-68	0.511	0.404			DGUOK	0.203566	1.3434e-37	3.98103e-33	0.684	0.497			SMUG1	0.211831	8.59905e-107	2.54824e-102	0.461	0.338
WHSC1L1	0.213273	1.1367e-64	3.36849e-60	0.522	0.432			CHID1	0.203391	1.37815e-46	4.084e-42	0.61	0.439			STRAP	0.211648	2.05788e-70	6.09832e-66	0.537	0.472
SH3GLB2	0.213122	3.56466e-97	1.05635e-92	0.414	0.275			PDLIM5	0.203364	7.19551e-55	2.13232e-50	0.57	0.346			PYCARD	0.211425	4.45594e-64	1.32047e-59	0.498	0.448
TNFRSF1B	0.212695	5.9267e-170	1.75632e-165	0.27	0.081			KIAA0101	0.203293	2.65146e-44	7.85732e-40	0.27	0.133			SNRNP25	0.211087	4.3504e-76	1.2892e-71	0.48	0.423
EBNA1BP2	0.212681	9.79648e-62	2.90309e-57	0.533	0.434			FAM136A	0.203058	7.0257e-47	2.082e-42	0.607	0.409			PNN	0.211057	3.70478e-61	1.09787e-56	0.558	0.488
RP11-382A20.3	0.212415	2.04543e-151	6.06142e-147	0.305	0.124			DNAJC15	0.203036	4.39788e-33	1.30327e-28	0.619	0.494			FASTK	0.211008	1.1634e-89	3.44761e-85	0.502	0.384
ALOX5	0.21221	1.42407e-180	4.22008e-176	0.263	0.06			ATP5G2	0.202875	1.05919e-19	3.13881e-15	0.926	0.926			H2AFV	0.210287	5.87545e-36	1.74113e-31	0.739	0.702
ATAD3C	0.212167	8.70876e-103	2.58075e-98	0.353	0.205			LAGE3	0.202766	2.91993e-29	8.65292e-25	0.673	0.546			AHNAK2	0.210003	4.71405e-96	1.39696e-91	0.237	0.139
RAB10	0.212066	2.13381e-54	6.32335e-50	0.585	0.507			TUBA1C	0.201981	9.19429e-24	2.72464e-19	0.742	0.618			DNAJC2	0.209884	4.65473e-83	1.37938e-78	0.498	0.391
ATP6V1G1	0.211574	4.53496e-34	1.34389e-29	0.841	0.836			MRPL15	0.201847	9.76227e-59	2.89295e-54	0.509	0.295			RANBP1	0.209592	3.91135e-46	1.15909e-41	0.686	0.658
ARID3A	0.21116	5.35418e-110	1.58666e-105	0.255	0.139			HTRA1	0.20183	7.07569e-107	2.09681e-102	0.313	0.108			TAX1BP3	0.209547	3.27739e-73	9.71223e-69	0.524	0.41
EBPL	0.210945	1.76754e-47	5.23792e-43	0.62	0.577			STAU1	0.201607	6.80611e-40	2.01692e-35	0.678	0.49			RASD1	0.209535	3.65239e-85	1.08235e-80	0.367	0.218
ZNF467	0.210856	2.19285e-168	6.49829e-164	0.277	0.069			GNS	0.201542	8.47955e-57	2.51283e-52	0.538	0.339			ZNF117	0.209528	4.08047e-93	1.20921e-88	0.388	0.271
NME3	0.210754	3.88254e-46	1.15055e-41	0.62	0.581			NABP2	0.201261	5.85485e-67	1.73503e-62	0.54	0.3			C1orf122	0.209516	4.09173e-55	1.21254e-50	0.632	0.59
ARPC5L	0.21055	6.98068e-46	2.06866e-41	0.649	0.591			NR2F1	0.200885	1.53779e-88	4.55708e-84	0.266	0.104			CLPTM1L	0.209486	1.15277e-52	3.41612e-48	0.606	0.583
SQLE	0.209949	1.46335e-73	4.3365e-69	0.378	0.249			NSA2	0.200745	6.29812e-28	1.86638e-23	0.754	0.622			UQCC3	0.20928	1.16353e-67	3.448e-63	0.599	0.504
ST8SIA4	0.209933	1.02576e-177	3.03975e-173	0.264	0.072			CMTM6	0.200562	4.38668e-49	1.29995e-44	0.621	0.389			TUBA4A	0.209162	3.51123e-62	1.04052e-57	0.477	0.409
HDHD3	0.209856	5.92294e-93	1.7552e-88	0.422	0.288			QPCT	0.200451	1.40477e-120	4.16291e-116	0.304	0.093			EIF3E	0.209054	2.97181e-31	8.80667e-27	0.824	0.863
TATDN1	0.209529	1.0096e-76	2.99186e-72	0.467	0.338			SEPP1	0.200284	1.51321e-19	4.48426e-15	0.627	0.589			DERL2	0.209036	1.45537e-136	4.31286e-132	0.38	0.206
C9orf3	0.209489	1.76026e-61	5.21635e-57	0.479	0.384			PPP1CA	0.200039	2.30211e-21	6.82207e-17	0.8	0.679			SRPK2	0.208917	1.59635e-79	4.73063e-75	0.505	0.418
PSMB4	0.209144	3.46102e-47	1.02564e-42	0.626	0.563			OSBPL8	0.199921	5.13911e-76	1.52292e-71	0.506	0.254			TXNL4A	0.208327	5.00919e-73	1.48442e-68	0.543	0.457
TGFBR3L	0.208445	1.62533e-163	4.8165e-159	0.278	0.087			CAND1	0.199757	1.06035e-54	3.14226e-50	0.546	0.336			ETFA	0.208253	4.23918e-95	1.25624e-90	0.459	0.337
RAB5A	0.208414	9.70508e-80	2.876e-75	0.422	0.295			LINC01133	0.199737	1.04583e-121	3.0992e-117	0.173	0.041			HN1	0.208244	2.85023e-30	8.44638e-26	0.776	0.754
UPK2	0.208291	8.17919e-85	2.42382e-80	0.114	0.024			POLR2G	0.19966	3.28264e-39	9.72777e-35	0.618	0.435			SKP1	0.208068	6.03784e-34	1.78925e-29	0.838	0.872
SORBS2	0.208214	3.15903e-66	9.36147e-62	0.418	0.284			SNRPC	0.199566	1.23831e-29	3.66962e-25	0.722	0.586			AKR7A2	0.208033	2.06753e-77	6.12691e-73	0.529	0.446
MBNL1	0.207988	6.00158e-42	1.77851e-37	0.62	0.569			KHDRBS1	0.199201	5.20683e-30	1.54299e-25	0.738	0.616			HOXB3	0.20758	7.60849e-203	2.2547e-198	0.224	0.031
MBOAT7	0.207938	2.76048e-73	8.18039e-69	0.473	0.372			S100A8	0.199186	1.45802e-51	4.32069e-47	0.261	0.101			TBC1D17	0.207567	8.11216e-97	2.40396e-92	0.34	0.24
TJP1	0.207783	1.25457e-63	3.7178e-59	0.494	0.395			AUP1	0.198829	1.06978e-33	3.17017e-29	0.704	0.567			UBE2I	0.207508	6.1478e-53	1.82184e-48	0.68	0.647
RPP25	0.207496	3.66149e-140	1.08505e-135	0.304	0.119			PSMB6	0.198796	2.86324e-29	8.48493e-25	0.666	0.535			HOXB6	0.207492	2.16223e-197	6.40755e-193	0.2	0.017
CACYBP	0.207007	9.86602e-47	2.9237e-42	0.576	0.482			BTF3L4	0.198519	1.36457e-38	4.04375e-34	0.659	0.473			PDHA1	0.207349	7.56162e-111	2.24081e-106	0.397	0.26
ID3	0.206768	3.4324e-58	1.01716e-53	0.279	0.188			DNTTIP1	0.198406	1.44501e-25	4.28213e-21	0.639	0.494			RP11-792A8.4	0.207258	1.30548e-103	3.86866e-99	0.433	0.297
UGDH	0.206374	6.01456e-47	1.78235e-42	0.512	0.45			PSMC3	0.198025	8.10993e-38	2.4033e-33	0.658	0.455			NUDT8	0.207188	9.28609e-90	2.75184e-85	0.429	0.33
CXXC5	0.206281	8.05701e-53	2.38761e-48	0.54	0.448			SNRPD1	0.197929	3.28634e-23	9.73874e-19	0.699	0.579			UROD	0.207164	4.51777e-102	1.3388e-97	0.433	0.298
FBXO17	0.206257	4.09551e-172	1.21366e-167	0.183	0.02			DDIT3	0.197796	1.73891e-32	5.15308e-28	0.553	0.356			AHSA1	0.207048	9.78761e-84	2.90046e-79	0.463	0.359
SLBP	0.205547	2.53179e-69	7.50271e-65	0.455	0.347			TCP1	0.197689	4.54347e-40	1.34641e-35	0.557	0.419			ADAM28	0.206917	2.57292e-138	7.6246e-134	0.229	0.101
BCL7B	0.204753	4.11417e-65	1.21919e-60	0.498	0.41			SURF1	0.197586	8.04235e-43	2.38327e-38	0.669	0.474			LMAN1	0.206869	1.78269e-59	5.28281e-55	0.547	0.481
POP7	0.20454	5.23949e-58	1.55267e-53	0.556	0.475			TMEM14C	0.197026	1.02123e-23	3.0263e-19	0.804	0.713			SYAP1	0.206642	1.07797e-74	3.19447e-70	0.531	0.457
PRSS1	0.204522	1.69157e-131	5.01279e-127	0.13	0			ATXN10	0.19697	5.17886e-49	1.5347e-44	0.586	0.379			SMIM20	0.206588	1.73151e-83	5.13115e-79	0.481	0.392
AZIN1	0.20411	4.28685e-62	1.27037e-57	0.508	0.408			SCPEP1	0.196806	6.79881e-41	2.01476e-36	0.556	0.371			DNAJC15	0.206555	6.55124e-59	1.94139e-54	0.539	0.494
TPD52	0.204065	1.77764e-58	5.26785e-54	0.532	0.426			FAM83A	0.196715	8.51773e-43	2.52414e-38	0.454	0.25			MPLKIP	0.205966	4.53612e-66	1.34423e-61	0.557	0.468
PPM1G	0.203902	7.81886e-52	2.31704e-47	0.568	0.498			KARS	0.196123	2.28989e-49	6.78587e-45	0.6	0.372			METTL23	0.205965	1.73701e-88	5.14745e-84	0.465	0.361
FKBP11	0.203666	2.08517e-85	6.1792e-81	0.371	0.248			TYMS	0.196079	6.80475e-67	2.01652e-62	0.234	0.094			CALR	0.205405	4.22075e-35	1.25078e-30	0.828	0.847
NECAB1	0.203317	8.298e-180	2.45903e-175	0.216	0.031			TCEA3	0.195683	3.3453e-29	9.91346e-25	0.695	0.565			SDHA	0.205396	3.81221e-88	1.12971e-83	0.424	0.315
MLF2	0.203076	5.27903e-43	1.56439e-38	0.648	0.597			HLA-DRB5	0.195519	3.19465e-17	9.46701e-13	0.607	0.428			KRT19	0.205319	1.26577e-16	3.75097e-12	0.89	0.91
PSMB7	0.202862	6.02396e-41	1.78514e-36	0.661	0.625			KCNS3	0.195459	1.59468e-63	4.72566e-59	0.461	0.26			NFKBIA	0.20474	3.88101e-17	1.1501e-12	0.803	0.835
CCT5	0.20261	1.80173e-41	5.33924e-37	0.535	0.472			STX1A	0.195358	9.77199e-130	2.89583e-125	0.352	0.107			MRPS35	0.204446	2.41208e-100	7.14797e-96	0.427	0.296
EMC4	0.202484	4.55644e-45	1.35026e-40	0.602	0.554			TPD52L2	0.195078	1.21022e-55	3.58637e-51	0.572	0.346			DAAM1	0.204305	9.34651e-74	2.76974e-69	0.432	0.359
MT1X	0.202275	2.32935e-45	6.90279e-41	0.418	0.327			COL3A1	0.195041	4.21691e-82	1.24964e-77	0.089	0.03			SMARCD3	0.204234	1.21314e-113	3.59502e-109	0.296	0.172
PKP3	0.202097	4.22245e-57	1.25128e-52	0.518	0.398			ACTB	0.194934	1.51718e-15	4.496e-11	0.984	0.987			CD151	0.204109	2.62167e-36	7.76906e-32	0.772	0.772
LYPLA2	0.20191	7.75961e-62	2.29948e-57	0.498	0.405			DYNC1I2	0.194774	4.00252e-35	1.18611e-30	0.654	0.472			TXNL1	0.204097	1.15123e-64	3.41156e-60	0.55	0.47
MAGOHB	0.201684	7.09648e-86	2.10297e-81	0.382	0.25			H2AFZ	0.194593	6.31338e-15	1.87091e-10	0.827	0.784			RNF7	0.20391	9.59335e-43	2.84289e-38	0.701	0.693
NDUFV2	0.201624	2.23937e-33	6.63615e-29	0.704	0.645			SQSTM1	0.194525	8.3607e-16	2.47761e-11	0.847	0.867			NNMT	0.203363	2.16985e-94	6.43014e-90	0.205	0.077
CLIC5	0.20135	1.40125e-89	4.15246e-85	0.212	0.083			DPYD	0.194515	6.4564e-73	1.91329e-68	0.441	0.213			VPS35	0.20334	1.06163e-81	3.14604e-77	0.505	0.397
SPSB2	0.200765	6.20742e-66	1.83951e-61	0.436	0.312			ARFIP2	0.194506	2.08916e-51	6.19101e-47	0.559	0.358			PGP	0.203133	4.78952e-93	1.41933e-88	0.437	0.312
SLC30A2	0.200642	2.47335e-196	7.32952e-192	0.189	0.01			PLAUR	0.194418	4.53598e-26	1.34419e-21	0.583	0.426			TMEM167A	0.203115	1.282e-50	3.79907e-46	0.644	0.592
MARVELD1	0.200607	9.93347e-138	2.94368e-133	0.305	0.117			PPP2R2A	0.193801	2.69213e-38	7.97785e-34	0.615	0.423			FAM159B	0.203057	1.42203e-100	4.21404e-96	0.093	0.003
ZCRB1	0.200322	2.6904e-43	7.97273e-39	0.643	0.588			RNF187	0.19319	1.26818e-37	3.75811e-33	0.664	0.483			SDHAF3	0.202983	9.98608e-99	2.95928e-94	0.446	0.309
RTF1	0.200227	1.28594e-40	3.81075e-36	0.622	0.59			G6PD	0.192798	7.13686e-45	2.11494e-40	0.487	0.285			C7orf49	0.20261	7.3582e-133	2.18053e-128	0.369	0.213
GPX3	0.200189	1.33481e-44	3.95556e-40	0.34	0.293			RAB32	0.192661	7.35428e-47	2.17937e-42	0.377	0.236			HSBP1L1	0.202491	8.64285e-57	2.56122e-52	0.583	0.488
NCOR1	0.19916	1.91055e-61	5.66174e-57	0.449	0.347			TMEM258	0.192604	4.1355e-20	1.22551e-15	0.882	0.849			NDUFA8	0.202343	6.45308e-68	1.91231e-63	0.553	0.479
KCMF1	0.198917	1.39579e-80	4.1363e-76	0.438	0.318			PSMB9	0.192463	2.40452e-25	7.12555e-21	0.579	0.432			UQCC2	0.201704	1.39136e-47	4.12315e-43	0.637	0.618
C1orf122	0.198782	8.25178e-39	2.44533e-34	0.63	0.59			GDI2	0.192063	1.50266e-29	4.45299e-25	0.711	0.566			BCAP29	0.201561	2.6202e-112	7.76471e-108	0.382	0.228
EIF1B	0.198704	8.47572e-52	2.51169e-47	0.509	0.415			FEZ2	0.192046	4.8449e-41	1.43574e-36	0.648	0.453			MLF2	0.201446	4.37744e-51	1.29721e-46	0.623	0.597
KIAA0101	0.19866	2.45312e-53	7.26958e-49	0.23	0.133			FAM195A	0.192032	2.18942e-41	6.48812e-37	0.599	0.424			PSMA4	0.200585	4.45628e-45	1.32057e-40	0.631	0.597
SURF1	0.19849	1.19371e-55	3.53744e-51	0.552	0.474			MANBAL	0.191872	5.25946e-57	1.55859e-52	0.584	0.341			ACAA1	0.200553	1.06004e-80	3.14132e-76	0.456	0.351
NQO1	0.198477	4.048e-37	1.19958e-32	0.507	0.435			TMEM183A	0.191756	4.215e-42	1.24907e-37	0.637	0.42			HSPA9	0.200242	1.39929e-61	4.14665e-57	0.526	0.458
POLD2	0.198402	6.77717e-54	2.00835e-49	0.515	0.435			TOX3	0.191321	6.27945e-85	1.86085e-80	0.38	0.167			SDCBP	0.200115	1.46729e-47	4.34816e-43	0.629	0.59
EDF1	0.197972	1.69817e-31	5.03235e-27	0.908	0.918			EI24	0.191304	1.0702e-24	3.17142e-20	0.76	0.638			MKKS	0.20009	6.34092e-75	1.87907e-70	0.495	0.409
LPIN1	0.197965	5.03527e-88	1.49215e-83	0.37	0.218			CDKN1A	0.191261	1.64156e-25	4.86461e-21	0.564	0.438			SPAG7	0.200086	3.18771e-90	9.44647e-86	0.454	0.315
ST3GAL4	0.197706	5.09471e-93	1.50977e-88	0.356	0.203			NDUFA4L2	0.191117	1.24101e-43	3.67759e-39	0.106	0.034			CAMK2N1	0.199917	1.43701e-111	4.25843e-107	0.344	0.18
CCK	0.197272	4.1797e-83	1.23861e-78	0.077	0.003			RNPS1	0.191024	4.22881e-30	1.25317e-25	0.719	0.579			ACTB	0.199757	4.42991e-33	1.31276e-28	0.98	0.987
RHBDF2	0.197163	4.54655e-101	1.34732e-96	0.322	0.184			KCNMB4	0.190695	3.627e-104	1.07483e-99	0.195	0.066			NEK6	0.199739	1.42501e-91	4.22288e-87	0.443	0.328
VPS4A	0.196963	1.24121e-86	3.67819e-82	0.408	0.269			MOB1A	0.190611	4.42874e-40	1.31241e-35	0.65	0.455			TMEM9	0.199661	8.91252e-75	2.64114e-70	0.522	0.42
EIF4H	0.196747	8.65991e-46	2.56628e-41	0.619	0.576			DDIT4	0.190486	2.97642e-26	8.82033e-22	0.533	0.402			C8orf59	0.199636	3.33374e-50	9.87919e-46	0.658	0.618
BIK	0.196731	1.1524e-97	3.41503e-93	0.299	0.167			CDC25B	0.190455	1.63454e-38	4.84379e-34	0.523	0.352			KARS	0.199542	2.9444e-83	8.72542e-79	0.48	0.372
SNHG12	0.196433	5.99146e-69	1.77551e-64	0.382	0.265			TXN	0.190428	2.83167e-15	8.39137e-11	0.953	0.94			NDUFA10	0.199179	7.0496e-77	2.08908e-72	0.502	0.406
SMS	0.196181	3.87695e-46	1.1489e-41	0.557	0.461			PHB	0.190271	2.45924e-23	7.28772e-19	0.763	0.648			MIR4458HG	0.198649	6.79368e-103	2.01324e-98	0.358	0.205
SF3B2	0.195998	2.26029e-42	6.69815e-38	0.609	0.557			43533	0.190213	3.61058e-80	1.06996e-75	0.431	0.21			TMX1	0.198126	5.14863e-102	1.52575e-97	0.403	0.278
COX7A2L	0.195925	3.2736e-34	9.701e-30	0.716	0.699			CHST15	0.190086	1.12224e-82	3.32563e-78	0.421	0.193			ZC2HC1A	0.197731	9.73972e-148	2.88627e-143	0.275	0.104
TMEM184A	0.195693	3.41151e-91	1.01097e-86	0.367	0.229			SNX7	0.190035	1.10133e-89	3.26369e-85	0.425	0.183			RAB1A	0.197652	2.145e-46	6.35648e-42	0.677	0.663
SRD5A1	0.19554	9.64105e-109	2.85703e-104	0.301	0.156			TRIM47	0.189885	7.6814e-57	2.27631e-52	0.501	0.298			STEAP2	0.197584	2.36277e-169	7.00183e-165	0.25	0.072
CRIP2	0.195474	2.85091e-25	8.44839e-21	0.692	0.592			SELT	0.189763	5.91643e-33	1.75328e-28	0.694	0.528			RP11-254I22.3	0.19716	7.59135e-191	2.24962e-186	0.199	0.034
FAM192A	0.194578	6.3133e-88	1.87088e-83	0.371	0.236			PSMD7	0.189573	6.31423e-36	1.87116e-31	0.624	0.457			NDUFB5	0.197111	1.82611e-49	5.41149e-45	0.632	0.602
PRDX5	0.194254	2.15007e-26	6.37151e-22	0.912	0.927			LY96	0.189305	2.21886e-84	6.57537e-80	0.384	0.147			EMC7	0.197064	8.82603e-70	2.61551e-65	0.523	0.436
LINC00662	0.194197	1.06827e-124	3.1657e-120	0.255	0.098			MRPL37	0.18841	7.36027e-46	2.18114e-41	0.566	0.393			CDC42SE1	0.197013	1.33371e-73	3.9523e-69	0.475	0.351
VSIG2	0.194163	3.68234e-53	1.09122e-48	0.397	0.29			SEC61A1	0.188158	5.80792e-32	1.72112e-27	0.671	0.526			SPINT2	0.19655	2.07799e-26	6.1579e-22	0.886	0.903
AES	0.193868	2.75696e-30	8.16998e-26	0.737	0.736			COA4	0.187805	8.34295e-29	2.47235e-24	0.731	0.581			SLC22A18AS	0.196195	5.4902e-127	1.62696e-122	0.319	0.16
SGCE	0.193783	1.43366e-133	4.2485e-129	0.268	0.095			CELF1	0.187698	2.73919e-29	8.1173e-25	0.709	0.578			CDK6	0.196071	6.36941e-175	1.88751e-170	0.247	0.053
C1QBP	0.193502	3.57232e-46	1.05862e-41	0.512	0.44			RAB6A	0.187256	1.77563e-47	5.26189e-43	0.596	0.355			RDH11	0.195943	4.41009e-93	1.30689e-88	0.402	0.278
DNAJC12	0.193229	1.81762e-97	5.38633e-93	0.302	0.143			YWHAB	0.187252	7.45953e-20	2.21056e-15	0.832	0.785			RAD21	0.195884	5.0035e-55	1.48274e-50	0.53	0.469
SEC13	0.192944	1.11419e-57	3.30179e-53	0.427	0.346			YWHAQ	0.18672	1.70408e-21	5.04988e-17	0.795	0.72			RTN3	0.195822	1.79991e-56	5.33385e-52	0.588	0.517
S100A9	0.192063	2.95845e-11	8.76706e-07	0.622	0.63			PLEC	0.186625	4.02979e-29	1.19419e-24	0.601	0.423			SURF2	0.195811	1.84755e-84	5.47503e-80	0.473	0.367
ATF5	0.191868	3.06988e-122	9.09728e-118	0.31	0.144			DCTD	0.186556	2.18427e-58	6.47288e-54	0.537	0.305			CERS2	0.195764	2.07411e-55	6.14641e-51	0.539	0.463
RAB6A	0.191754	3.04969e-62	9.03744e-58	0.467	0.355			CFDP1	0.186346	1.42819e-39	4.2323e-35	0.599	0.404			ACADVL	0.195673	2.48762e-54	7.37181e-50	0.525	0.466
IAH1	0.191363	1.2144e-54	3.59876e-50	0.5	0.415			CAPRIN1	0.185905	6.77077e-41	2.00645e-36	0.635	0.445			MRPL1	0.195494	3.68721e-94	1.09267e-89	0.389	0.267
POLR1D	0.190602	3.42193e-32	1.01406e-27	0.708	0.693			GOLIM4	0.18566	8.64225e-71	2.56104e-66	0.421	0.212			VAMP5	0.195403	9.34458e-52	2.76917e-47	0.387	0.378
WDR34	0.190151	3.9938e-44	1.18352e-39	0.562	0.499			DCUN1D5	0.185413	4.14604e-49	1.22864e-44	0.556	0.339			MAP1LC3A	0.195385	1.7896e-78	5.30331e-74	0.408	0.269
RPL9	0.190136	5.01809e-31	1.48706e-26	0.983	0.989			PFDN1	0.185122	1.83594e-39	5.44063e-35	0.593	0.388			DCTN6	0.195069	6.83038e-74	2.02411e-69	0.381	0.3
TUBB	0.190106	7.17373e-16	2.12586e-11	0.695	0.708			CDH6	0.184823	1.12097e-104	3.32189e-100	0.083	0			ADAM15	0.1949	6.11834e-60	1.81311e-55	0.548	0.484
STRAP	0.189821	1.43092e-46	4.24039e-42	0.545	0.472			MTRNR2L8	0.184669	1.4756e-43	4.3728e-39	0.507	0.269			MRPS17	0.194746	6.65332e-122	1.97164e-117	0.33	0.192
NIPA2	0.189782	1.56223e-84	4.62952e-80	0.39	0.266			HIGD1A	0.18462	1.25541e-51	3.72028e-47	0.546	0.298			NSUN5	0.194328	1.00211e-102	2.96965e-98	0.389	0.253
CES2	0.189735	3.92582e-98	1.16338e-93	0.351	0.202			NDUFB9	0.184263	2.96199e-18	8.77757e-14	0.838	0.763			ARX	0.194129	7.70745e-233	2.28403e-228	0.207	0.009
MKNK2	0.189648	9.29664e-42	2.75497e-37	0.573	0.533			RAB1B	0.184114	1.20756e-44	3.57848e-40	0.602	0.391			ORAI2	0.194102	2.7118e-120	8.03614e-116	0.358	0.211
BCL2L1	0.189639	1.81319e-50	5.37322e-46	0.518	0.428			PPP1CB	0.184112	7.51059e-20	2.22569e-15	0.768	0.647			PSMA1	0.193863	1.80751e-47	5.35637e-43	0.645	0.613
MCM7	0.189459	1.22002e-75	3.6154e-71	0.366	0.241			STC1	0.183992	8.59935e-128	2.54833e-123	0.204	0.037			CHURC1	0.193459	1.59213e-61	4.71812e-57	0.514	0.458
STT3B	0.189117	5.51931e-65	1.63559e-60	0.435	0.329			ROMO1	0.18357	2.72445e-19	8.07365e-15	0.849	0.77			MRPS10	0.193299	6.77253e-89	2.00697e-84	0.428	0.314
UNC93B1	0.18839	2.90255e-55	8.60143e-51	0.459	0.364			ATOX1	0.183529	1.6309e-24	4.83302e-20	0.754	0.634			MAP1LC3B	0.192918	2.13011e-51	6.31238e-47	0.566	0.544
EIF3A	0.188025	3.63555e-36	1.07736e-31	0.663	0.62			C19orf24	0.183441	4.05584e-29	1.20191e-24	0.718	0.578			VIM	0.192383	3.75811e-22	1.11368e-17	0.629	0.614
DCAF13	0.187842	7.67398e-83	2.27411e-78	0.363	0.225			NUTF2	0.183208	6.58887e-41	1.95255e-36	0.595	0.386			MORN2	0.192054	7.03097e-71	2.08356e-66	0.481	0.349
NDUFS6	0.187307	1.68285e-21	4.98695e-17	0.789	0.77			H1F0	0.183138	3.88477e-21	1.15121e-16	0.657	0.508			SLC25A39	0.191899	6.6589e-40	1.9733e-35	0.658	0.643
DNAJB9	0.187009	1.06325e-55	3.15082e-51	0.46	0.355			ST8SIA4	0.183108	4.30501e-137	1.27575e-132	0.31	0.072			ARPC4	0.191409	1.094e-66	3.24197e-62	0.535	0.442
ABHD11-AS1	0.186754	3.35336e-66	9.93735e-62	0.362	0.257			COX6A1	0.182915	2.60669e-16	7.72466e-12	0.898	0.868			ID1	0.191264	8.16139e-28	2.41855e-23	0.521	0.488
MAPKAPK3	0.186627	2.37162e-76	7.02805e-72	0.391	0.254			SQRDL	0.182456	1.64571e-38	4.8769e-34	0.552	0.378			DDRGK1	0.191166	4.66655e-58	1.38288e-53	0.575	0.512
CCDC34	0.18643	1.45135e-74	4.30093e-70	0.325	0.213			MRPS35	0.182395	1.20843e-52	3.58106e-48	0.514	0.296			RP11-841O20.2	0.190937	5.20989e-136	1.5439e-131	0.217	0.086
WNT10A	0.186412	6.66915e-175	1.97634e-170	0.215	0.037			BCL7C	0.182284	2.66599e-30	7.90038e-26	0.665	0.528			HOXB4	0.190397	4.37827e-200	1.29746e-195	0.192	0.012
ST14	0.186284	1.03498e-34	3.06705e-30	0.618	0.536			LRRFIP1	0.182033	9.24361e-20	2.73925e-15	0.761	0.702			MALSU1	0.190303	5.5665e-52	1.64958e-47	0.601	0.536
COBLL1	0.186204	4.51683e-77	1.33852e-72	0.331	0.185			PMAIP1	0.181898	2.39544e-23	7.09865e-19	0.52	0.42			PFDN4	0.190206	2.70636e-53	8.02003e-49	0.507	0.469
RPL11	0.185994	9.45475e-44	2.80182e-39	0.996	0.993			EGLN3	0.181723	1.43135e-58	4.24166e-54	0.299	0.14			GSTK1	0.189638	2.30346e-43	6.82607e-39	0.618	0.613
TLK1	0.18586	2.36118e-86	6.99713e-82	0.362	0.228			RAB5C	0.18158	5.26512e-22	1.56027e-17	0.766	0.661			CCDC167	0.189562	1.85558e-79	5.49881e-75	0.46	0.335
ETFB	0.185501	2.98002e-32	8.83098e-28	0.681	0.653			ENSA	0.181446	3.2663e-19	9.67936e-15	0.8	0.723			CREB3L2	0.189457	4.47774e-77	1.32693e-72	0.474	0.359
ARNTL2	0.18535	1.00152e-167	2.96792e-163	0.239	0.057			C4BPB	0.181126	7.35045e-59	2.17823e-54	0.306	0.092			IAH1	0.189286	7.29247e-69	2.16105e-64	0.492	0.415
LINC01589	0.185026	2.14173e-187	6.34682e-183	0.206	0.029			CAPZA1	0.180917	3.8366e-33	1.13694e-28	0.635	0.472			FAM120AOS	0.188978	1.68112e-77	4.98182e-73	0.46	0.363
TCF25	0.184862	4.20065e-32	1.24482e-27	0.672	0.655			ACOX2	0.180845	2.40637e-128	7.13102e-124	0.285	0.076			CCNO	0.188611	3.60406e-122	1.06803e-117	0.232	0.099
ZNRF1	0.184792	4.32405e-95	1.28139e-90	0.346	0.199			SHMT2	0.180783	3.6084e-77	1.06931e-72	0.455	0.214			USP6NL	0.188332	8.40133e-99	2.48965e-94	0.267	0.177
NDUFB10	0.184646	2.3507e-28	6.96607e-24	0.762	0.758			G0S2	0.180687	2.33006e-26	6.90491e-22	0.402	0.271			SSB	0.188281	7.59681e-48	2.25124e-43	0.597	0.549
PFDN4	0.184588	9.36691e-44	2.77579e-39	0.549	0.469			RDX	0.1803	2.3691e-26	7.02059e-22	0.71	0.541			QPRT	0.187971	5.58594e-70	1.65534e-65	0.243	0.184
COMMD3	0.184474	1.25814e-55	3.72836e-51	0.428	0.336			UBE2L3	0.180181	7.88365e-24	2.33624e-19	0.727	0.601			PSPH	0.187946	2.56867e-126	7.61201e-122	0.25	0.109
CDC34	0.184212	1.55178e-63	4.59856e-59	0.456	0.349			PSMA2	0.180088	1.74859e-22	5.18178e-18	0.683	0.588			HDLBP	0.187925	5.15478e-45	1.52757e-40	0.685	0.648
AC004556.1	0.183852	3.36449e-203	9.97032e-199	0.218	0.025			FBXW5	0.179988	3.50039e-34	1.03731e-29	0.647	0.458			NUDT16L1	0.187846	9.61135e-74	2.84823e-69	0.445	0.349
RAB11A	0.183817	6.25304e-33	1.85303e-28	0.667	0.637			CNOT7	0.179833	6.06526e-34	1.79738e-29	0.61	0.448			VKORC1	0.187663	2.97758e-43	8.82376e-39	0.645	0.631
AURKAIP1	0.183753	6.30932e-27	1.8697e-22	0.804	0.808			RTFDC1	0.179828	2.14148e-39	6.34607e-35	0.591	0.391			CHPF	0.187495	2.40595e-82	7.12981e-78	0.436	0.33
HIST1H2AC	0.183513	6.71797e-23	1.9908e-18	0.289	0.379			SLC35B2	0.179603	3.75564e-52	1.11295e-47	0.537	0.328			FAM198B	0.187486	6.39407e-209	1.89482e-204	0.195	0.012
GALNT1	0.183489	1.67776e-65	4.97187e-61	0.417	0.3			SERINC3	0.179384	6.42313e-39	1.90343e-34	0.644	0.437			PRR7	0.187473	1.16571e-137	3.45447e-133	0.315	0.15
PNPLA2	0.183418	7.47753e-50	2.21589e-45	0.497	0.417			CYCS	0.179337	1.34796e-15	3.99454e-11	0.817	0.743			BAZ1B	0.187236	4.64794e-77	1.37737e-72	0.452	0.341
TMEM129	0.183163	9.00962e-90	2.66991e-85	0.36	0.222			TSHZ2	0.179	1.16254e-51	3.44507e-47	0.334	0.114			C12orf57	0.186632	2.6505e-36	7.8545e-32	0.712	0.712
EIF6	0.18283	6.65102e-32	1.97096e-27	0.655	0.604			EXTL3	0.178947	3.13961e-136	9.30392e-132	0.35	0.092			NIPBL	0.186111	4.46857e-72	1.32422e-67	0.464	0.362
UBE2C	0.182666	1.24394e-48	3.68631e-44	0.235	0.149			ATP5A1	0.178667	5.42919e-22	1.60889e-17	0.67	0.553			EAPP	0.185957	2.83934e-56	8.41411e-52	0.483	0.428
ATP1B3	0.182424	3.70595e-51	1.09822e-46	0.477	0.389			CCT8	0.178626	1.57121e-27	4.65613e-23	0.667	0.508			TEX264	0.185923	1.93639e-79	5.73829e-75	0.439	0.341
EMP3	0.182306	1.53375e-62	4.5451e-58	0.357	0.24			MRPS30	0.178505	6.06928e-57	1.79857e-52	0.417	0.237			POLR2J3	0.185872	3.34145e-42	9.90206e-38	0.558	0.494
NDUFB5	0.182045	9.00719e-34	2.66919e-29	0.65	0.602			GCA	0.178359	4.89971e-61	1.45198e-56	0.451	0.224			TPD52L2	0.185266	1.45793e-78	4.32044e-74	0.446	0.346
OLA1	0.181468	4.25001e-43	1.25945e-38	0.553	0.49			ISYNA1	0.178334	3.31042e-56	9.81011e-52	0.312	0.174			COMMD7	0.185234	1.97883e-67	5.86407e-63	0.443	0.35
TMED4	0.181281	1.51918e-35	4.50193e-31	0.591	0.545			GOLGA4	0.178322	3.81359e-29	1.13012e-24	0.653	0.469			PFKL	0.184981	1.69422e-56	5.02065e-52	0.462	0.418
RAF1	0.181155	8.57726e-71	2.54179e-66	0.416	0.285			ARPC5	0.1782	1.1114e-20	3.29353e-16	0.757	0.6			VAPB	0.184945	4.16502e-114	1.23426e-109	0.347	0.196
ID2	0.181118	4.59588e-31	1.36194e-26	0.349	0.314			HMOX2	0.17807	1.77461e-42	5.25888e-38	0.552	0.343			ATP6V0E2	0.184787	1.51076e-119	4.47699e-115	0.338	0.187
C8orf33	0.181049	1.21978e-72	3.61468e-68	0.402	0.274			SNX2	0.177892	5.58071e-54	1.65379e-49	0.494	0.268			BLVRA	0.184738	1.92501e-39	5.70456e-35	0.602	0.572
TMEM70	0.18094	6.18165e-72	1.83187e-67	0.397	0.271			SMIM3	0.177861	2.70872e-105	8.02702e-101	0.322	0.113			SAT2	0.184597	3.37523e-56	1.00022e-51	0.476	0.397
MYO5C	0.180692	6.87842e-65	2.03835e-60	0.41	0.297			ID1	0.177846	3.475e-14	1.02978e-09	0.623	0.488			43719	0.1844	1.21074e-86	3.58792e-82	0.386	0.259
SNRPA1	0.180557	8.71542e-55	2.58273e-50	0.424	0.34			COX8A	0.177746	3.34679e-17	9.91789e-13	0.894	0.876			MRPL28	0.18435	1.33114e-71	3.94469e-67	0.464	0.365
FADS1	0.180355	9.76086e-76	2.89253e-71	0.295	0.161			TMED10	0.177673	4.0457e-21	1.1989e-16	0.786	0.699			MAP1B	0.184321	2.45038e-64	7.26146e-60	0.33	0.168
CCT4	0.180171	4.96255e-40	1.4706e-35	0.586	0.533			COMMD7	0.177587	2.13218e-41	6.31849e-37	0.586	0.35			STC2	0.184149	1.92669e-187	5.70957e-183	0.19	0.018
HRAS	0.180135	1.44636e-67	4.28614e-63	0.41	0.301			STEAP3	0.177558	5.21289e-68	1.54479e-63	0.421	0.227			TSR3	0.183661	5.76129e-62	1.7073e-57	0.515	0.449
TNIP2	0.180068	3.56886e-73	1.0576e-68	0.412	0.293			DDRGK1	0.177509	5.42531e-29	1.60774e-24	0.672	0.512			MRPL12	0.18326	5.99567e-43	1.77676e-38	0.649	0.614
ARL3	0.17992	5.06904e-42	1.50216e-37	0.436	0.373			AGTRAP	0.17748	1.33952e-40	3.96953e-36	0.589	0.398			FAHD1	0.183057	1.27864e-111	3.78913e-107	0.316	0.178
NPNT	0.179793	4.17148e-116	1.23618e-111	0.207	0.07			CD164	0.177264	3.2115e-29	9.51697e-25	0.672	0.498			GADD45G	0.182785	2.23286e-64	6.61686e-60	0.397	0.263
PROM2	0.179705	2.29956e-98	6.81451e-94	0.316	0.175			GLO1	0.177224	2.03597e-24	6.03339e-20	0.701	0.554			BATF	0.182716	6.6869e-103	1.9816e-98	0.324	0.188
FBXO44	0.179698	6.53887e-115	1.93773e-110	0.292	0.129			PDAP1	0.177186	3.49722e-25	1.03637e-20	0.727	0.59			NUBP2	0.182579	1.61726e-63	4.79259e-59	0.508	0.428
DUSP4	0.179539	4.01174e-78	1.18884e-73	0.299	0.153			RAB27B	0.176916	3.42543e-50	1.01509e-45	0.432	0.216			C14orf119	0.182558	4.27496e-62	1.26684e-57	0.488	0.409
NSFL1C	0.179436	7.61263e-58	2.25593e-53	0.448	0.344			DTYMK	0.176872	2.03791e-41	6.03915e-37	0.519	0.318			PEBP1	0.182155	3.05278e-26	9.0466e-22	0.761	0.805
SQSTM1	0.179402	5.14238e-19	1.52389e-14	0.817	0.867			TOMM22	0.176871	1.39683e-26	4.13936e-22	0.715	0.556			TPPP3	0.18208	1.6597e-30	4.91835e-26	0.204	0.174
ODC1	0.179311	3.77354e-34	1.11825e-29	0.546	0.483			MAF1	0.176531	2.74137e-26	8.12378e-22	0.687	0.526			CA9	0.181972	1.18598e-98	3.51453e-94	0.183	0.081
KISS1R	0.179276	4.46912e-158	1.32438e-153	0.231	0.051			TMEM14B	0.176384	5.94104e-18	1.76057e-13	0.823	0.74			PRPF40A	0.181952	1.14867e-56	3.40397e-52	0.558	0.494
FBXL16	0.179199	1.22999e-198	3.64494e-194	0.204	0.02			ITFG1	0.176376	2.37628e-50	7.04186e-46	0.551	0.307			MTHFD2	0.181715	7.94255e-77	2.3537e-72	0.316	0.246
TMED3	0.179164	8.74658e-33	2.59196e-28	0.68	0.652			MFF	0.17631	1.22889e-37	3.64169e-33	0.623	0.42			APOPT1	0.181512	2.91043e-54	8.62478e-50	0.515	0.464
RNASEH1	0.178924	3.44986e-80	1.02233e-75	0.383	0.253			FOXA1	0.176206	7.98989e-79	2.36772e-74	0.387	0.162			MRPL47	0.181414	3.45848e-64	1.02489e-59	0.479	0.386
C8orf59	0.178916	3.34507e-33	9.91279e-29	0.661	0.618			HEXB	0.176175	5.10935e-34	1.5141e-29	0.593	0.425			COMMD1	0.181413	8.51032e-73	2.52195e-68	0.455	0.354
PDCD4	0.178788	6.48579e-72	1.922e-67	0.275	0.181			STAT1	0.175917	2.55963e-27	7.58522e-23	0.614	0.444			DNAJB2	0.18141	2.04105e-77	6.04843e-73	0.418	0.309
AKT1S1	0.178713	4.55893e-81	1.35099e-76	0.373	0.24			SERPINH1	0.175838	2.2026e-24	6.52717e-20	0.676	0.534			MED10	0.181242	3.77165e-57	1.11769e-52	0.469	0.401
ARPP19	0.178694	2.94093e-42	8.71514e-38	0.552	0.498			ENOPH1	0.175505	9.73144e-60	2.88382e-55	0.495	0.251			ARG2	0.180992	6.03062e-109	1.78712e-104	0.21	0.08
TWF1	0.178547	4.23223e-62	1.25418e-57	0.437	0.321			EBPL	0.175251	7.78182e-25	2.30607e-20	0.715	0.577			SLC7A5	0.180989	2.35866e-121	6.98965e-117	0.274	0.139
STAP2	0.178495	3.61074e-58	1.07001e-53	0.448	0.34			BLOC1S1	0.175223	2.36591e-21	7.01113e-17	0.778	0.685			ACTR10	0.180876	2.04281e-63	6.05365e-59	0.477	0.393
PPP1R16A	0.178367	6.69607e-61	1.98431e-56	0.427	0.306			PAM	0.175197	3.10469e-34	9.20045e-30	0.582	0.413			VEGFA	0.180283	7.93945e-33	2.35278e-28	0.553	0.51
LTBR	0.178355	5.14054e-47	1.52335e-42	0.523	0.434			CLEC7A	0.175122	5.38638e-150	1.5962e-145	0.292	0.057			STX8	0.180227	1.19733e-98	3.54817e-94	0.342	0.202
NDUFB7	0.178024	7.01975e-26	2.08023e-21	0.829	0.847			HSF1	0.175051	1.85799e-38	5.50597e-34	0.567	0.362			HM13	0.180089	1.97188e-52	5.84346e-48	0.549	0.496
STK24	0.177534	5.21969e-53	1.5468e-48	0.475	0.38			YTHDF2	0.174409	1.96292e-28	5.81691e-24	0.692	0.535			MRPS14	0.179784	1.05158e-63	3.11626e-59	0.487	0.394
ACAA1	0.177415	9.13364e-55	2.70666e-50	0.46	0.351			ERAP2	0.174347	1.92645e-79	5.70884e-75	0.387	0.15			PHYH	0.179737	1.6927e-80	5.01613e-76	0.356	0.229
SRP72	0.177182	1.64797e-43	4.88359e-39	0.541	0.464			TSPAN31	0.174309	7.16174e-51	2.12231e-46	0.349	0.221			YIPF6	0.179716	1.3279e-65	3.9351e-61	0.48	0.396
RND3	0.177076	1.47191e-26	4.36186e-22	0.52	0.417			STIP1	0.174276	7.6017e-49	2.25269e-44	0.523	0.295			XRCC5	0.179464	3.04898e-49	9.03535e-45	0.576	0.517
HM13	0.176799	1.32266e-40	3.91957e-36	0.552	0.496			CDC42SE2	0.174269	4.11732e-40	1.22013e-35	0.585	0.383			STRN3	0.17915	1.70679e-84	5.05791e-80	0.322	0.231
INO80C	0.1766	2.48462e-114	7.36292e-110	0.274	0.118			VBP1	0.174026	1.02762e-41	3.04525e-37	0.515	0.33			NDUFS3	0.178927	3.49372e-57	1.03533e-52	0.546	0.474
TIMM10	0.176457	4.58779e-45	1.35955e-40	0.511	0.447			FNDC3B	0.17384	5.69729e-29	1.68834e-24	0.626	0.461			LOXL1	0.178872	2.28652e-139	6.77587e-135	0.18	0.047
ACP1	0.176235	9.26812e-32	2.74651e-27	0.662	0.641			NCOR1	0.173797	2.12086e-39	6.28496e-35	0.572	0.347			SLC2A4RG	0.178461	1.52206e-75	4.51049e-71	0.42	0.314
CNPY2	0.17589	1.25639e-28	3.72319e-24	0.708	0.702			ITGB1	0.173699	2.74778e-19	8.14278e-15	0.723	0.622			PNPLA4	0.177831	6.70396e-97	1.98665e-92	0.33	0.217
B3GNT7	0.175677	9.9069e-33	2.93581e-28	0.431	0.332			GRSF1	0.173514	5.72963e-37	1.69792e-32	0.601	0.407			SPON2	0.177804	1.61202e-96	4.77705e-92	0.268	0.137
RIPK2	0.175632	8.93618e-88	2.64815e-83	0.323	0.167			CDC37	0.173493	8.11256e-27	2.40408e-22	0.689	0.544			C8orf76	0.177675	7.45602e-126	2.20952e-121	0.3	0.149
TJP3	0.175629	9.54266e-77	2.82787e-72	0.352	0.224			RNF130	0.17349	8.47039e-37	2.51012e-32	0.606	0.412			YIF1A	0.17757	8.92814e-43	2.64576e-38	0.635	0.601
DNAJC2	0.175323	4.4157e-49	1.30855e-44	0.485	0.391			RAB21	0.173463	3.84614e-36	1.13976e-31	0.506	0.344			KMT2E	0.176714	8.6629e-43	2.56716e-38	0.62	0.57
MSMO1	0.175301	3.18147e-53	9.42797e-49	0.377	0.254			FAM96B	0.173447	9.42105e-20	2.79183e-15	0.789	0.696			SLC25A37	0.176585	2.70896e-25	8.02774e-21	0.59	0.603
CDH23	0.17517	1.18198e-190	3.50269e-186	0.17	0.006			CNBP	0.173446	1.49609e-18	4.43352e-14	0.82	0.751			ARPC2	0.1764	1.55426e-29	4.60588e-25	0.795	0.814
FKBP9	0.174928	1.02406e-66	3.03469e-62	0.39	0.269			METTL1	0.173082	1.67705e-93	4.96978e-89	0.285	0.107			OSBPL8	0.176086	1.38151e-86	4.09398e-82	0.369	0.254
TALDO1	0.174709	1.3115e-22	3.8865e-18	0.759	0.744			TXNL1	0.172983	6.11701e-27	1.81272e-22	0.612	0.47			HMOX2	0.175945	1.38436e-65	4.10241e-61	0.431	0.343
LINC01503	0.174612	3.2351e-127	9.58689e-123	0.237	0.08			TSTA3	0.172669	4.30178e-25	1.27479e-20	0.643	0.482			PCSK6	0.17588	8.11228e-158	2.40399e-153	0.171	0.031
SNRPF	0.174564	4.20321e-27	1.24558e-22	0.689	0.676			NOL7	0.172539	8.42398e-26	2.49636e-21	0.668	0.527			COA6	0.175383	2.95443e-55	8.75516e-51	0.519	0.445
SRSF10	0.17456	1.40336e-33	4.1587e-29	0.565	0.537			SOCS2	0.172189	2.16492e-45	6.41553e-41	0.311	0.146			NEMF	0.175321	2.89877e-62	8.59022e-58	0.444	0.36
GTF2A2	0.174516	1.618e-32	4.79478e-28	0.621	0.594			HMGB2	0.172048	3.31373e-21	9.81991e-17	0.41	0.326			FAM136A	0.17518	4.98556e-62	1.47742e-57	0.491	0.409
SRGAP1	0.174116	1.08452e-116	3.21386e-112	0.23	0.085			LSM6	0.172021	3.5044e-36	1.03849e-31	0.592	0.41			YIPF2	0.174836	3.86476e-60	1.14528e-55	0.5	0.419
SDCBP2	0.173975	4.76135e-106	1.41098e-101	0.245	0.106			RAB5A	0.171933	1.41662e-47	4.198e-43	0.529	0.295			HAGH	0.174738	6.45959e-58	1.91424e-53	0.492	0.426
CHCHD2	0.173953	2.62109e-19	7.76733e-15	0.925	0.925			JAK1	0.171715	1.16106e-36	3.44068e-32	0.617	0.413			COMMD4	0.174454	2.3572e-66	6.98534e-62	0.465	0.363
CDK4	0.173895	3.56737e-40	1.05715e-35	0.528	0.487			ZPR1	0.171688	2.03397e-53	6.02747e-49	0.508	0.283			ZFP36L2	0.174264	3.31523e-33	9.82434e-29	0.527	0.513
LEMD1	0.173756	4.24975e-71	1.25937e-66	0.328	0.198			SLC30A5	0.171655	1.01542e-56	3.00908e-52	0.512	0.268			IDH3G	0.17426	2.26236e-63	6.70429e-59	0.466	0.386
FEZF1-AS1	0.173714	1.41616e-159	4.19664e-155	0.21	0.032			ABI2	0.171556	3.89445e-44	1.15408e-39	0.53	0.306			COX20	0.17421	8.29818e-41	2.45908e-36	0.581	0.527
MTX2	0.17352	4.0968e-42	1.21405e-37	0.459	0.416			P4HA1	0.171432	3.36969e-41	9.98574e-37	0.457	0.28			CCDC47	0.173999	8.4451e-46	2.50262e-41	0.574	0.526
WDR11	0.173474	4.96711e-62	1.47195e-57	0.273	0.204			SRPK1	0.171225	4.0433e-43	1.19819e-38	0.55	0.336			TIPRL	0.173929	5.81163e-68	1.72222e-63	0.462	0.361
ATRAID	0.173435	1.55515e-28	4.60853e-24	0.723	0.714			PSMD4	0.170897	1.19008e-22	3.52669e-18	0.696	0.543			ARFGEF1	0.17387	3.48421e-88	1.03251e-83	0.338	0.218
C10orf11	0.173389	5.17876e-79	1.53467e-74	0.348	0.201			FKBP9	0.170803	2.43208e-51	7.20722e-47	0.474	0.269			ATP1B1	0.173792	5.28362e-18	1.56575e-13	0.822	0.864
TRADD	0.173289	1.02334e-47	3.03255e-43	0.492	0.403			CASC4	0.170343	2.58236e-40	7.65255e-36	0.601	0.384			RAD50	0.173492	5.7186e-75	1.69465e-70	0.406	0.297
LSM8	0.173257	1.04234e-32	3.08888e-28	0.635	0.588			CCDC167	0.170159	2.47623e-38	7.33807e-34	0.552	0.335			PSMA6	0.173462	1.82739e-101	5.4153e-97	0.279	0.161
SLC7A5	0.173173	1.42464e-100	4.22176e-96	0.286	0.139			ST6GAL1	0.170054	5.43764e-56	1.61139e-51	0.412	0.232			COPE	0.173319	1.11187e-32	3.29491e-28	0.715	0.729
PYCR1	0.173136	1.00193e-46	2.96911e-42	0.473	0.375			HOXB-AS1	0.169914	1.12241e-179	3.32616e-175	0.239	0.025			RALGAPA2	0.173302	1.02634e-61	3.04144e-57	0.37	0.304
H1F0	0.173118	3.70551e-26	1.09809e-21	0.564	0.508			TFG	0.169843	4.76141e-27	1.411e-22	0.695	0.524			C20orf24	0.173251	1.41833e-37	4.20307e-33	0.629	0.613
SOCS3	0.172957	1.80953e-28	5.36238e-24	0.497	0.411			CD68	0.169651	5.18599e-65	1.53682e-60	0.337	0.131			PLPP5	0.172941	7.78002e-57	2.30553e-52	0.456	0.382
PSMD4	0.17257	5.06069e-32	1.49968e-27	0.607	0.543			SDHB	0.169503	1.76077e-32	5.21788e-28	0.607	0.431			LAPTM4A	0.172883	2.75536e-27	8.16523e-23	0.768	0.791
LSM3	0.172236	2.85094e-26	8.44846e-22	0.657	0.65			LSM3	0.169467	1.43187e-19	4.24322e-15	0.749	0.65			CYB561	0.172673	3.69545e-65	1.09511e-60	0.46	0.36
MRFAP1	0.172215	1.54856e-28	4.58901e-24	0.68	0.666			RNF114	0.169252	5.8896e-32	1.74532e-27	0.624	0.449			C1orf56	0.172601	1.225e-60	3.63016e-56	0.331	0.226
DSP	0.171934	1.61791e-36	4.79452e-32	0.408	0.317			CYC1	0.169238	1.05761e-21	3.13411e-17	0.662	0.549			CYP3A5	0.17256	1.37019e-120	4.06042e-116	0.157	0.017
NSMCE4A	0.171719	3.53576e-64	1.04779e-59	0.318	0.23			TBK1	0.169139	2.34246e-80	6.94165e-76	0.324	0.136			ANP32E	0.172387	5.77691e-51	1.71193e-46	0.457	0.351
C12orf10	0.171297	1.42005e-59	4.20817e-55	0.437	0.321			CIAO1	0.169113	2.41553e-63	7.15817e-59	0.474	0.237			COX4I1	0.172177	7.61054e-22	2.25531e-17	0.867	0.923
FAM63B	0.171269	4.58898e-51	1.3599e-46	0.365	0.298			CTSZ	0.169084	1.27067e-21	3.76552e-17	0.688	0.541			ZNF75A	0.171992	5.73058e-117	1.6982e-112	0.263	0.11
CNBP	0.171091	2.53387e-23	7.50886e-19	0.746	0.751			SYPL1	0.168664	2.80276e-30	8.30568e-26	0.621	0.456			GPATCH4	0.171936	1.43399e-70	4.24948e-66	0.413	0.315
CHCHD3	0.170775	1.41838e-64	4.20323e-60	0.406	0.299			LSM2	0.168562	1.49866e-21	4.44113e-17	0.721	0.591			PSMB7	0.171388	2.44844e-38	7.2557e-34	0.637	0.625
TSSC1	0.170741	1.25088e-89	3.70686e-85	0.337	0.199			AURKAIP1	0.168559	4.12523e-16	1.22247e-11	0.849	0.808			MAF	0.171277	1.24516e-117	3.6899e-113	0.165	0.039
IL1RN	0.170652	2.60286e-122	7.71331e-118	0.184	0.048			CTNNBIP1	0.168212	4.62376e-26	1.3702e-21	0.682	0.508			COMMD5	0.17098	1.04226e-75	3.08864e-71	0.373	0.281
PDIA3	0.170552	1.87284e-23	5.54997e-19	0.71	0.704			BNIP3L	0.168197	1.95801e-18	5.80237e-14	0.739	0.638			FIBP	0.170535	1.27758e-50	3.78598e-46	0.537	0.475
PCBD1	0.170534	1.31682e-22	3.90226e-18	0.772	0.781			ACAA1	0.168033	1.07192e-37	3.17653e-33	0.565	0.351			MYL12B	0.170532	3.0677e-22	9.09082e-18	0.853	0.867
DDIT4	0.169996	1.52316e-30	4.51374e-26	0.464	0.402			APOC1	0.167736	4.82755e-20	1.43059e-15	0.498	0.422			GSTZ1	0.170384	1.49391e-74	4.42706e-70	0.289	0.219
SETD5	0.169797	1.18643e-49	3.51587e-45	0.436	0.349			FABP5	0.16765	5.3573e-20	1.58758e-15	0.328	0.219			LARP6	0.170349	7.08592e-134	2.09984e-129	0.219	0.068
BIN1	0.169376	3.69995e-61	1.09644e-56	0.396	0.28			IKBKB	0.167493	5.77444e-47	1.7112e-42	0.436	0.232			SEC63	0.170191	6.02044e-60	1.7841e-55	0.461	0.37
TMA7	0.16919	1.59301e-20	4.72072e-16	0.885	0.896			FZD1	0.167486	3.6921e-108	1.09412e-103	0.294	0.09			ARHGAP5-AS1	0.169977	7.46216e-153	2.21134e-148	0.205	0.051
FAM92A1	0.169059	8.59467e-133	2.54694e-128	0.243	0.073			C1orf52	0.167384	8.07344e-52	2.39248e-47	0.47	0.274			RARRES1	0.16992	5.59836e-80	1.65902e-75	0.124	0.04
TAX1BP3	0.168777	7.17025e-38	2.12483e-33	0.507	0.41			BDP1	0.166909	3.09133e-39	9.16084e-35	0.534	0.32			CCT2	0.169713	4.33201e-51	1.28375e-46	0.505	0.426
TNS3	0.168756	1.63105e-84	4.83346e-80	0.327	0.181			SRA1	0.166873	4.19756e-34	1.2439e-29	0.6	0.399			AARS	0.169486	9.3328e-106	2.76568e-101	0.285	0.144
COL2A1	0.168675	9.78343e-99	2.89922e-94	0.084	0.001			EIF2AK2	0.166836	4.54951e-35	1.3482e-30	0.521	0.345			COPZ2	0.169344	3.00215e-215	8.89658e-211	0.224	0.027
BOP1	0.168099	5.2681e-80	1.56115e-75	0.325	0.189			ZDHHC2	0.166598	2.91068e-84	8.62551e-80	0.39	0.134			ITGB1BP1	0.169313	7.49252e-55	2.22033e-50	0.521	0.444
PHACTR2	0.167737	1.89225e-43	5.60749e-39	0.249	0.207			FNDC4	0.166581	1.89473e-167	5.61483e-163	0.258	0.045			VPS28	0.169217	2.08694e-31	6.18445e-27	0.645	0.641
PPP1CB	0.167497	2.20452e-23	6.53288e-19	0.682	0.647			CPNE1	0.166374	1.98195e-41	5.87331e-37	0.469	0.303			RAB11A	0.169164	1.21207e-36	3.59184e-32	0.656	0.637
PRKCZ	0.167188	1.03147e-59	3.05667e-55	0.358	0.243			MRPL19	0.166368	1.38387e-47	4.10095e-43	0.509	0.281			ITPA	0.169112	1.17834e-57	3.49189e-53	0.48	0.402
NUDT2	0.167145	1.74756e-96	5.17872e-92	0.307	0.153			CKS1B	0.166282	4.76716e-19	1.4127e-14	0.584	0.463			NFU1	0.168367	2.63531e-59	7.80948e-55	0.456	0.389
TUSC2	0.167032	2.62662e-46	7.78374e-42	0.492	0.392			C17orf89	0.166265	2.17585e-16	6.44792e-12	0.772	0.686			PPP1R35	0.16818	2.4046e-65	7.12578e-61	0.461	0.365
EVA1B	0.166677	1.32159e-69	3.91639e-65	0.367	0.26			SRSF9	0.166253	3.84052e-19	1.1381e-14	0.751	0.667			TMEM33	0.168079	2.60964e-67	7.7334e-63	0.431	0.333
PSMD14	0.166133	2.39519e-46	7.09792e-42	0.451	0.373			DCTN6	0.166238	1.56391e-39	4.6345e-35	0.508	0.3			SURF4	0.168017	1.71529e-41	5.0831e-37	0.613	0.574
CARS2	0.166042	1.62936e-85	4.82846e-81	0.327	0.187			HLA-DRB1	0.166231	9.67244e-10	2.86633e-05	0.794	0.732			PMF1	0.167996	5.46578e-46	1.61973e-41	0.557	0.501
EMC8	0.166008	1.09217e-70	3.23655e-66	0.38	0.261			SNRNP25	0.166114	1.63849e-32	4.85549e-28	0.587	0.423			NUDT5	0.167824	5.17341e-42	1.53309e-37	0.517	0.481
FLNB	0.165835	9.71425e-43	2.87872e-38	0.472	0.399			PRDX5	0.166004	3.6602e-13	1.08466e-08	0.919	0.927			COPS3	0.16747	2.12638e-97	6.3013e-93	0.328	0.191
PSAP	0.165801	1.05977e-18	3.14052e-14	0.823	0.828			SAR1B	0.165601	1.6203e-35	4.80159e-31	0.574	0.396			TAF3	0.167389	3.8777e-81	1.14912e-76	0.287	0.196
GPX4	0.165673	4.39501e-19	1.30242e-14	0.947	0.941			NUDCD2	0.165507	3.79006e-33	1.12315e-28	0.589	0.404			HIF1A	0.167243	7.75971e-53	2.29951e-48	0.486	0.404
FA2H	0.165461	3.11587e-120	9.23358e-116	0.254	0.101			GADD45A	0.165335	2.62236e-17	7.77111e-13	0.568	0.453			PRADC1	0.166917	3.14441e-114	9.31815e-110	0.32	0.178
NCL	0.165417	6.33024e-23	1.8759e-18	0.649	0.626			VIMP	0.165145	1.00027e-23	2.96421e-19	0.683	0.544			BRI3	0.166658	1.8166e-18	5.38331e-14	0.783	0.833
CSF2RA	0.165206	6.36156e-150	1.88518e-145	0.215	0.046			CSRP2	0.165109	3.57646e-91	1.05985e-86	0.285	0.076			NDUFA12	0.166467	3.36298e-34	9.96585e-30	0.646	0.602
SUGT1	0.165077	5.74323e-56	1.70195e-51	0.425	0.315			LUZP1	0.165094	2.24972e-59	6.66683e-55	0.445	0.218			WDR1	0.166363	2.62635e-43	7.78293e-39	0.522	0.497
MAOA	0.165076	2.06161e-42	6.10936e-38	0.425	0.348			ZCRB1	0.16507	3.75871e-22	1.11386e-17	0.718	0.588			BLOC1S4	0.166117	4.0484e-74	1.1997e-69	0.386	0.283
CHTOP	0.164851	3.19766e-41	9.47594e-37	0.494	0.422			PRDX3	0.164943	2.25275e-24	6.67579e-20	0.658	0.512			UQCRH	0.166026	7.9331e-22	2.3509e-17	0.882	0.918
HBB	0.164742	1.75036e-66	5.18701e-62	0.173	0.056			TMEM208	0.164936	1.13631e-25	3.36733e-21	0.688	0.54			SPSB2	0.165965	6.85603e-56	2.03171e-51	0.393	0.312
PPIB	0.164698	2.10714e-18	6.24429e-14	0.79	0.796			ST14	0.164921	2.02699e-19	6.00678e-15	0.648	0.536			SLC30A9	0.165626	2.88818e-81	8.55883e-77	0.347	0.234
WDR60	0.164403	2.48316e-43	7.3586e-39	0.431	0.345			PSMB8	0.164847	2.53165e-20	7.50228e-16	0.687	0.569			KRIT1	0.16544	1.69492e-79	5.02274e-75	0.374	0.255
TIMM17B	0.164257	2.79428e-35	8.28057e-31	0.529	0.48			ACVR1B	0.164643	1.04351e-63	3.09233e-59	0.383	0.187			PSAT1	0.165409	7.61995e-146	2.2581e-141	0.188	0.038
TWF2	0.16409	6.34605e-71	1.88059e-66	0.354	0.225			EGLN1	0.164455	1.33253e-58	3.94883e-54	0.445	0.224			MOSPD3	0.165293	1.06775e-61	3.16416e-57	0.45	0.355
PLEKHJ1	0.163906	4.85394e-38	1.43842e-33	0.534	0.471			UBE2E1	0.164379	3.87269e-36	1.14763e-31	0.594	0.391			STYXL1	0.165244	8.46546e-84	2.50865e-79	0.331	0.238
RSL1D1	0.163834	1.33244e-27	3.94854e-23	0.653	0.637			BRMS1	0.164099	8.32769e-39	2.46783e-34	0.575	0.367			SOX2	0.164973	4.98573e-99	1.47747e-94	0.252	0.122
GPR137	0.163828	2.49713e-86	7.39998e-82	0.32	0.173			ATF4	0.163919	1.09266e-14	3.23799e-10	0.798	0.725			WBSCR27	0.164677	5.84893e-90	1.73327e-85	0.341	0.201
MUC12	0.163205	2.33261e-142	6.91247e-138	0.167	0.023			PERP	0.163871	2.07118e-12	6.13773e-08	0.754	0.75			HERPUD1	0.1644	2.33633e-32	6.92349e-28	0.605	0.581
UBE2E1	0.163064	1.35543e-44	4.01669e-40	0.466	0.391			DSP	0.163598	1.53371e-26	4.54501e-22	0.496	0.317			S100A5	0.164027	1.91753e-139	5.68241e-135	0.158	0.026
TIMM13	0.162926	5.24897e-24	1.55548e-19	0.735	0.73			FAM49B	0.163447	2.38702e-28	7.0737e-24	0.638	0.412			SDSL	0.163921	1.42681e-103	4.2282e-99	0.264	0.133
METTL5	0.162884	3.21143e-34	9.51675e-30	0.546	0.492			MMADHC	0.163439	1.50007e-28	4.4453e-24	0.64	0.463			NKAP	0.163914	3.75447e-66	1.1126e-61	0.423	0.33
PTOV1	0.162838	1.84523e-42	5.46814e-38	0.494	0.413			NRBP1	0.163425	1.17462e-43	3.48088e-39	0.546	0.326			KNOP1	0.163763	1.28043e-64	3.79442e-60	0.393	0.285
PLPP5	0.162554	5.06634e-43	1.50136e-38	0.465	0.382			SMAGP	0.163388	2.84902e-31	8.44279e-27	0.559	0.378			GTF3A	0.163748	5.88007e-33	1.7425e-28	0.624	0.608
LLPH	0.162545	5.77671e-52	1.71187e-47	0.382	0.306			PCDH7	0.163103	9.74116e-91	2.88669e-86	0.324	0.109			CWC15	0.163448	1.73282e-42	5.13505e-38	0.577	0.529
TMEM147	0.162336	8.9907e-20	2.6643e-15	0.769	0.774			EIF3H	0.162929	1.10687e-14	3.2801e-10	0.854	0.828			MAP9	0.163445	1.86185e-90	5.51742e-86	0.329	0.191
MCFD2	0.162314	1.85884e-48	5.50847e-44	0.464	0.375			FNTA	0.162565	8.03736e-37	2.38179e-32	0.554	0.358			LAPTM4B	0.163323	2.52318e-25	7.47719e-21	0.61	0.629
METTL22	0.162231	9.87462e-139	2.92624e-134	0.232	0.07			EEF1E1	0.162449	4.13829e-40	1.22634e-35	0.519	0.319			TPRKB	0.163284	3.90347e-53	1.15675e-48	0.471	0.386
RBBP8	0.162026	6.98374e-70	2.06956e-65	0.326	0.213			GOT1	0.162388	9.96408e-52	2.95276e-47	0.403	0.216			FZD1	0.163201	6.68066e-135	1.97975e-130	0.245	0.09
HP1BP3	0.161889	6.1095e-32	1.81049e-27	0.571	0.53			TMEM87A	0.162223	1.12368e-21	3.32993e-17	0.669	0.53			GPNMB	0.163177	3.82244e-90	1.13274e-85	0.253	0.126
APOE	0.161845	1.45893e-14	4.3234e-10	0.313	0.434			GNPNAT1	0.162205	4.61507e-82	1.36763e-77	0.394	0.157			ARL16	0.163033	1.5669e-55	4.64336e-51	0.482	0.399
MB	0.161787	2.51425e-66	7.45073e-62	0.27	0.117			SLC39A1	0.16211	1.01195e-28	2.99881e-24	0.639	0.468			GATA3	0.163028	7.92173e-136	2.34753e-131	0.136	0.028
PYURF	0.16178	4.10149e-32	1.21544e-27	0.592	0.542			PTTG1	0.16203	1.51325e-29	4.48436e-25	0.291	0.177			FAIM	0.162471	6.10346e-88	1.8087e-83	0.335	0.205
UBE2N	0.161699	5.85014e-39	1.73363e-34	0.5	0.426			S100A14	0.161855	3.80416e-09	0.000112732	0.757	0.827			NDUFA9	0.162295	1.74505e-81	5.17129e-77	0.368	0.237
G6PD	0.161604	2.43036e-45	7.20212e-41	0.392	0.285			MYO1C	0.16181	1.81169e-36	5.36876e-32	0.555	0.345			FKBP11	0.162033	1.31763e-67	3.90466e-63	0.339	0.248
OAZ2	0.161301	8.34858e-33	2.47402e-28	0.488	0.46			CTD-3252C9.4	0.161808	5.57699e-44	1.65268e-39	0.37	0.169			ERGIC3	0.161793	4.06509e-26	1.20465e-21	0.732	0.759
MBD2	0.161292	4.01729e-60	1.19048e-55	0.358	0.261			ATG101	0.161732	1.2973e-33	3.84441e-29	0.599	0.403			ACTG1	0.161716	4.36341e-18	1.29305e-13	0.947	0.978
CASC4	0.161207	1.12209e-45	3.32519e-41	0.471	0.384			CREB3L1	0.161609	7.56394e-31	2.2415e-26	0.47	0.272			DPM3	0.161453	7.29553e-42	2.16196e-37	0.517	0.458
NKAP	0.161087	2.67559e-49	7.92885e-45	0.4	0.33			GPX8	0.161245	3.07819e-99	9.1219e-95	0.312	0.094			YIPF3	0.161042	6.19527e-36	1.83591e-31	0.614	0.605
GNAI2	0.160997	3.88245e-37	1.15052e-32	0.524	0.457			CBX5	0.161108	2.24282e-39	6.64637e-35	0.488	0.295			BAIAP2L1	0.160956	9.02609e-55	2.67479e-50	0.472	0.395
CLNS1A	0.160872	6.2832e-36	1.86196e-31	0.542	0.481			BAALC	0.161096	2.27445e-86	6.7401e-82	0.135	0.02			HOOK3	0.160919	3.55463e-48	1.05338e-43	0.421	0.366
PTPRN2	0.160829	4.78307e-138	1.41741e-133	0.222	0.041			ICMT	0.160627	4.81362e-41	1.42647e-36	0.534	0.315			CDH2	0.160908	7.23681e-141	2.14455e-136	0.121	0.005
B3GAT3	0.160744	2.60626e-59	7.72339e-55	0.393	0.282			TRPT1	0.160557	2.72341e-40	8.07054e-36	0.519	0.326			DLD	0.160739	1.16945e-76	3.46555e-72	0.349	0.231
CFDP1	0.160707	3.29635e-40	9.76841e-36	0.478	0.404			TRAPPC3	0.16052	1.00942e-24	2.99132e-20	0.687	0.536			SERPINE2	0.160595	3.23782e-167	9.59497e-163	0.177	0.012
YARS	0.160543	4.77e-59	1.41354e-54	0.388	0.277			RSL24D1	0.160187	2.32181e-21	6.88045e-17	0.696	0.564			BOLA3	0.160501	6.38734e-40	1.89282e-35	0.554	0.514
PAWR	0.160132	2.3803e-40	7.05379e-36	0.463	0.397			PRPF40A	0.160179	9.8634e-27	2.92292e-22	0.651	0.494			NDUFAF3	0.160361	1.45871e-32	4.32273e-28	0.649	0.627
C11orf73	0.160077	5.43273e-39	1.60994e-34	0.496	0.426			TMEM59	0.160136	2.54747e-12	7.54916e-08	0.852	0.846			POLD2	0.160044	1.04434e-44	3.0948e-40	0.485	0.435
SLMAP	0.159966	6.27155e-55	1.85851e-50	0.41	0.303			ASAP1	0.159995	3.44385e-70	1.02055e-65	0.392	0.162			PHB	0.159942	7.70391e-31	2.28298e-26	0.658	0.648
AC009133.12	0.159756	1.2992e-40	3.85005e-36	0.347	0.257			SDHD	0.159827	2.37072e-30	7.02539e-26	0.597	0.4			HTATIP2	0.159884	1.35436e-45	4.01351e-41	0.515	0.457
NUCB2	0.159507	7.5419e-39	2.23497e-34	0.452	0.372			SMIM20	0.159705	6.6096e-35	1.95869e-30	0.596	0.392			RARS	0.159762	7.90048e-75	2.34123e-70	0.37	0.258
GOLGA7B	0.158589	6.50526e-89	1.92777e-84	0.242	0.122			IL6	0.159589	2.8265e-69	8.37604e-65	0.189	0.042			COMMD10	0.159745	1.78344e-87	5.28505e-83	0.303	0.168
F12	0.158561	7.35305e-111	2.179e-106	0.248	0.104			TMEM70	0.159378	4.21102e-46	1.24789e-41	0.495	0.271			CCL20	0.159741	7.86204e-32	2.32984e-27	0.228	0.19
ARL2BP	0.15856	2.03111e-46	6.01898e-42	0.434	0.335			CCT6A	0.159316	5.69414e-17	1.6874e-12	0.678	0.567			CAPS	0.159704	1.44351e-44	4.27769e-40	0.39	0.282
NNMT	0.158525	1.29906e-53	3.84963e-49	0.184	0.077			INHBB	0.159137	3.78302e-66	1.12106e-61	0.305	0.11			AGT	0.159674	4.07557e-86	1.20776e-81	0.184	0.08
MRPS35	0.158335	1.50167e-53	4.45006e-49	0.405	0.296			DYNC1LI2	0.158643	8.01832e-29	2.37615e-24	0.637	0.439			UBE2A	0.159156	5.17215e-44	1.53271e-39	0.498	0.451
PRKRA	0.158312	1.16706e-40	3.45846e-36	0.446	0.379			ARF1	0.158587	6.32586e-15	1.8746e-10	0.862	0.825			AMZ2	0.159122	1.80357e-65	5.34469e-61	0.419	0.326
CCDC88B	0.157763	9.01437e-79	2.67132e-74	0.299	0.171			TK1	0.158189	5.83243e-34	1.72838e-29	0.303	0.158			KDELR3	0.158847	4.05008e-64	1.2002e-59	0.379	0.285
EIF3I	0.15753	7.82599e-24	2.31915e-19	0.663	0.64			CCNJL	0.158154	8.734e-53	2.58823e-48	0.422	0.241			MPG	0.158534	1.48473e-34	4.39984e-30	0.586	0.577
PIGP	0.15744	3.13179e-38	9.28074e-34	0.507	0.436			CDCP1	0.158142	2.43102e-70	7.20409e-66	0.364	0.16			SPCS3	0.158155	3.29001e-51	9.74962e-47	0.466	0.402
SLC7A10	0.157385	2.80606e-108	8.31547e-104	0.099	0.01			UBE2K	0.158056	3.90983e-30	1.15864e-25	0.63	0.447			SDAD1	0.158103	4.38451e-93	1.2993e-88	0.312	0.182
DCTN2	0.15737	2.61376e-45	7.74561e-41	0.44	0.36			SMPD1	0.157991	2.38789e-59	7.07627e-55	0.389	0.195			PPDPF	0.157687	8.94889e-17	2.65191e-12	0.912	0.946
MUC4	0.157175	3.10808e-28	9.21049e-24	0.452	0.334			WNT7B	0.157983	1.03453e-41	3.06573e-37	0.452	0.272			PRR13	0.157633	1.55361e-24	4.60398e-20	0.689	0.728
HIST1H2AE	0.15714	4.37717e-61	1.29713e-56	0.125	0.098			DARS	0.157913	1.08336e-27	3.21042e-23	0.622	0.447			KLK6	0.157628	3.14651e-102	9.32436e-98	0.125	0.026
KIAA1522	0.157076	2.95647e-33	8.7612e-29	0.536	0.482			RALA	0.157751	1.24726e-21	3.69614e-17	0.58	0.43			GID8	0.157512	4.13727e-56	1.22604e-51	0.452	0.364
GLG1	0.156903	2.93597e-47	8.70046e-43	0.424	0.345			GTF2E2	0.157691	4.58508e-42	1.35874e-37	0.511	0.305			DGUOK	0.157431	9.53624e-40	2.82597e-35	0.548	0.497
METTL9	0.156818	1.17215e-30	3.47355e-26	0.575	0.506			SNRPG	0.157212	3.91998e-13	1.16165e-08	0.859	0.819			TMPRSS11E	0.157324	7.87603e-140	2.33398e-135	0.156	0.029
COL4A3BP	0.156704	6.5269e-59	1.93418e-54	0.366	0.252			ALDH1A1	0.156861	2.04391e-52	6.05693e-48	0.192	0.068			FBXO32	0.156964	8.81778e-38	2.61306e-33	0.313	0.231
PPP4C	0.156625	1.40476e-24	4.16286e-20	0.678	0.639			PITHD1	0.156808	1.03817e-34	3.07651e-30	0.56	0.356			COQ9	0.156753	3.09981e-88	9.18597e-84	0.337	0.205
SECTM1	0.156406	2.18888e-98	6.48652e-94	0.244	0.112			TPM2	0.156799	2.01924e-52	5.98383e-48	0.196	0.119			PXMP2	0.156719	3.68272e-67	1.09134e-62	0.368	0.275
RP11-60L3.1	0.156399	8.41896e-162	2.49488e-157	0.192	0.028			RHEB	0.156599	5.81445e-13	1.72305e-08	0.836	0.774			BDP1	0.156625	6.08734e-56	1.80392e-51	0.416	0.32
ATP6V0E2	0.156222	5.33322e-77	1.58045e-72	0.316	0.187			CALD1	0.156227	1.33554e-34	3.95774e-30	0.405	0.174			HDDC2	0.156428	2.80708e-54	8.31849e-50	0.426	0.336
LSM10	0.156164	6.03773e-42	1.78922e-37	0.474	0.411			DERL2	0.15605	1.59943e-56	4.73974e-52	0.436	0.206			SLC50A1	0.156399	1.57175e-42	4.65773e-38	0.543	0.476
PHGDH	0.156094	2.91275e-72	8.63164e-68	0.141	0.058			CCT3	0.155999	1.16063e-17	3.43941e-13	0.711	0.592			TBC1D9B	0.15624	1.04837e-74	3.10675e-70	0.381	0.264
RNASEH2B	0.155939	5.99823e-56	1.77751e-51	0.383	0.273			DEK	0.155645	1.51631e-13	4.49344e-09	0.775	0.689			SRD5A1	0.156009	1.27622e-83	3.78195e-79	0.254	0.156
CAND1	0.155795	4.78329e-45	1.41748e-40	0.417	0.336			VDAC3	0.155637	1.61926e-28	4.79852e-24	0.553	0.378			TWF2	0.155815	1.55312e-79	4.60253e-75	0.347	0.225
MAPRE3	0.155773	1.20063e-104	3.55794e-100	0.247	0.093			ACP1	0.155557	7.77866e-19	2.30513e-14	0.751	0.641			TM9SF2	0.155682	2.87066e-46	8.50692e-42	0.502	0.435
MAFG	0.155723	9.73843e-38	2.88589e-33	0.462	0.404			SMPDL3B	0.155556	4.90748e-39	1.45428e-34	0.454	0.274			MEA1	0.155292	9.41002e-39	2.78857e-34	0.58	0.523
UBE2I	0.15569	1.01284e-24	3.00145e-20	0.669	0.647			DKK1	0.155441	2.53391e-66	7.509e-62	0.18	0.045			SKAP1	0.155128	2.621e-158	7.76708e-154	0.202	0.035
CD47	0.15563	6.89889e-16	2.04442e-11	0.808	0.804			NRG1	0.155264	3.94844e-71	1.17008e-66	0.1	0.018			RNF181	0.154838	6.03828e-23	1.78938e-18	0.683	0.718
CHMP1A	0.155206	3.80588e-58	1.12784e-53	0.382	0.267			OAZ1	0.154745	7.31472e-13	2.16764e-08	0.937	0.953			RER1	0.154762	1.29176e-28	3.82801e-24	0.655	0.664
TIMP2	0.155166	5.84614e-40	1.73245e-35	0.382	0.273			HYAL2	0.154565	9.08219e-44	2.69142e-39	0.511	0.304			PROM2	0.15462	5.21951e-96	1.54675e-91	0.309	0.175
GTF2I	0.155047	1.26884e-20	3.76007e-16	0.716	0.709			SEMA4B	0.154564	9.69588e-30	2.87328e-25	0.529	0.356			LRRC6	0.154617	4.24459e-133	1.25784e-128	0.165	0.037
KLF2	0.154809	9.08799e-33	2.69313e-28	0.374	0.292			ARL6IP1	0.154553	4.52222e-17	1.34011e-12	0.711	0.602			AIMP1	0.154535	2.00672e-40	5.94671e-36	0.537	0.483
EFR3B	0.154789	3.21864e-142	9.53811e-138	0.185	0.027			GGH	0.154484	5.94814e-62	1.76267e-57	0.274	0.116			PLCB1	0.154529	6.3003e-142	1.86703e-137	0.191	0.048
GNA15	0.154672	8.31679e-60	2.4646e-55	0.362	0.243			ATL3	0.15448	2.54798e-38	7.55069e-34	0.539	0.322			LSM5	0.154291	2.89245e-22	8.5715e-18	0.7	0.68
CHMP4C	0.154417	1.67572e-62	4.96583e-58	0.363	0.246			MRPS34	0.154347	1.56659e-18	4.64245e-14	0.717	0.616			SNX17	0.154231	1.04463e-51	3.09564e-47	0.459	0.388
SLC25A38	0.154184	3.37192e-81	9.99234e-77	0.303	0.155			PCNP	0.153832	6.11289e-22	1.81149e-17	0.711	0.55			CAST	0.154078	3.75021e-27	1.11134e-22	0.702	0.685
CD151	0.154101	6.21318e-18	1.84121e-13	0.776	0.772			VMP1	0.153666	5.36036e-11	1.58849e-06	0.789	0.747			SMIM14	0.154067	9.22935e-27	2.73503e-22	0.663	0.667
DBNDD1	0.154033	6.67055e-99	1.97675e-94	0.28	0.132			RPL17	0.153655	1.46935e-14	4.35427e-10	0.712	0.642			ATP5I	0.153759	3.86187e-22	1.14443e-17	0.771	0.816
FAM136A	0.153884	5.00594e-38	1.48346e-33	0.48	0.409			PHF19	0.153506	2.97349e-68	8.81164e-64	0.302	0.118			ZNF655	0.153621	1.92749e-48	5.71193e-44	0.457	0.391
AVPI1	0.153568	1.61568e-50	4.78792e-46	0.372	0.253			GNAS	0.153405	1.29338e-10	3.83281e-06	0.867	0.848			SAR1B	0.153544	7.28045e-52	2.15749e-47	0.468	0.396
PCBP4	0.153549	6.39217e-91	1.89425e-86	0.291	0.14			NTAN1	0.153335	2.7719e-50	8.21424e-46	0.426	0.218			PRPF6	0.153512	5.48873e-45	1.62653e-40	0.462	0.408
FXR1	0.153477	1.54581e-37	4.58086e-33	0.47	0.405			SNTB1	0.153292	7.11694e-72	2.10903e-67	0.36	0.151			EMP3	0.153397	3.13866e-55	9.3011e-51	0.332	0.24
GFPT1	0.153278	2.96218e-41	8.77813e-37	0.444	0.355			LYRM4	0.153248	6.08566e-29	1.80343e-24	0.561	0.396			SMIM10L1	0.15325	1.66159e-75	4.92395e-71	0.363	0.242
FERMT1	0.153258	5.86568e-74	1.73824e-69	0.283	0.171			HLA-E	0.153213	4.40186e-13	1.30445e-08	0.807	0.751			CH17-189H20.1	0.153009	2.1162e-69	6.27115e-65	0.299	0.182
APPL1	0.152686	1.55805e-47	4.61711e-43	0.405	0.318			RPL7	0.153201	3.20122e-12	9.48649e-08	0.992	0.988			SH3KBP1	0.152994	5.40532e-61	1.60181e-56	0.352	0.263
LRRC8A	0.152546	1.73603e-45	5.14454e-41	0.409	0.313			UBE2J2	0.153107	1.98734e-34	5.8893e-30	0.574	0.371			DPP7	0.152948	1.33213e-33	3.94763e-29	0.591	0.534
RBPMS-AS1	0.152531	1.58709e-74	4.7032e-70	0.247	0.127			GPN1	0.153041	2.558e-56	7.58037e-52	0.412	0.205			APBA2	0.152944	1.34188e-121	3.97654e-117	0.185	0.064
OAS1	0.152411	3.60871e-42	1.0694e-37	0.375	0.273			RARS	0.153039	3.34227e-45	9.9045e-41	0.464	0.258			PPIE	0.152424	1.14096e-64	3.38113e-60	0.39	0.282
MUC16	0.152255	3.02123e-58	8.9531e-54	0.284	0.152			CCDC34	0.152995	1.20975e-45	3.58498e-41	0.413	0.213			PPP1R7	0.152295	1.61115e-47	4.7745e-43	0.47	0.399
SSB	0.152164	5.68703e-20	1.68529e-15	0.524	0.549			RCN2	0.152702	3.84401e-21	1.13913e-16	0.658	0.531			GTF2A2	0.152216	2.83178e-31	8.3917e-27	0.603	0.594
TMEM120B	0.152159	1.39889e-66	4.14548e-62	0.272	0.168			PLXND1	0.15244	7.24879e-34	2.14811e-29	0.417	0.287			SND1	0.151654	3.94426e-52	1.16884e-47	0.472	0.389
PIEZO1	0.151863	1.44944e-70	4.29527e-66	0.325	0.186			XRCC5	0.152372	7.62871e-22	2.26069e-17	0.675	0.517			SHARPIN	0.151621	4.38434e-39	1.29925e-34	0.485	0.446
ANAPC5	0.151839	7.50034e-43	2.22265e-38	0.425	0.351			GGT5	0.15235	3.66605e-52	1.0864e-47	0.291	0.112			SLC39A1	0.151559	6.19541e-42	1.83595e-37	0.535	0.468
COPS6	0.151671	2.64474e-28	7.83743e-24	0.568	0.52			YIPF3	0.152348	8.81597e-20	2.61252e-15	0.726	0.605			RAD1	0.151401	6.40397e-55	1.89775e-50	0.426	0.34
APIP	0.151413	1.13299e-60	3.3575e-56	0.335	0.204			HDDC2	0.152036	4.37739e-31	1.29719e-26	0.531	0.336			ATP6V1H	0.151259	3.61912e-62	1.07249e-57	0.358	0.262
RALY	0.15135	2.911e-21	8.62646e-17	0.69	0.679			EIF4G2	0.151974	3.83995e-12	1.13793e-07	0.849	0.837			TMEM248	0.150815	1.56537e-40	4.63881e-36	0.538	0.492
DUSP1	0.151252	4.23711e-10	1.25562e-05	0.819	0.821			ZMAT2	0.151938	3.21293e-23	9.52121e-19	0.665	0.506			PRKAA2	0.150731	9.05745e-131	2.68408e-126	0.196	0.053
SCAMP2	0.151106	3.09545e-46	9.17305e-42	0.41	0.326			ARF3	0.151851	6.93904e-23	2.05632e-18	0.674	0.512			AK6	0.150641	6.99297e-57	2.0723e-52	0.417	0.305
CTD-3252C9.4	0.150907	1.56612e-51	4.64105e-47	0.295	0.169			CDC42EP5	0.151551	7.50045e-59	2.22268e-54	0.37	0.122			ANG	0.15059	5.24605e-72	1.55462e-67	0.289	0.161
ARIH2	0.150719	3.57204e-58	1.05854e-53	0.367	0.243			TTC1	0.151493	2.62254e-29	7.77163e-25	0.561	0.376			TMX4	0.15052	6.32784e-48	1.87519e-43	0.409	0.334
ANXA11	0.150665	3.37089e-18	9.98929e-14	0.761	0.743			COX4I1	0.151491	9.90578e-13	2.93548e-08	0.924	0.923			NKX2-8	0.150181	4.7298e-82	1.40163e-77	0.114	0.033
TMEM43	0.150495	9.26231e-53	2.74479e-48	0.385	0.278			OPTN	0.151322	8.65297e-31	2.56422e-26	0.487	0.33			TUBB2B	0.149999	3.88683e-86	1.15182e-81	0.16	0.051
YKT6	0.15025	3.72059e-40	1.10256e-35	0.453	0.358			TMBIM6	0.151254	1.38126e-11	4.09322e-07	0.875	0.895			LONP2	0.149896	2.24692e-55	6.65852e-51	0.408	0.304
ECI1	0.150248	4.44475e-42	1.31716e-37	0.448	0.379			IDS	0.151181	2.65962e-19	7.88153e-15	0.672	0.526			TMEM59L	0.149727	8.3232e-110	2.4665e-105	0.153	0.048
PPARG	0.15009	3.58483e-100	1.06233e-95	0.244	0.105			NME1	0.151099	3.31014e-12	9.80927e-08	0.724	0.615			HEBP2	0.149701	6.76468e-24	2.00465e-19	0.677	0.657
SLC2A3	0.15002	6.1398e-45	1.81947e-40	0.123	0.078			CCM2	0.151091	5.21822e-30	1.54637e-25	0.52	0.354			DCAF13	0.149535	4.4984e-68	1.33306e-63	0.331	0.225
UBE2D3	0.15	6.83602e-20	2.02579e-15	0.789	0.812			TUBB2A	0.15101	6.99889e-48	2.07405e-43	0.314	0.164			SNAPIN	0.149387	2.0762e-48	6.15262e-44	0.484	0.393
PRPF40A	0.149805	1.37618e-29	4.07818e-25	0.528	0.494			SERPINB6	0.150928	2.34638e-22	6.95325e-18	0.656	0.492			COL17A1	0.149328	1.32854e-78	3.93698e-74	0.19	0.101
ST20	0.149784	6.35311e-68	1.88268e-63	0.325	0.205			FLOT1	0.150878	2.72934e-17	8.08812e-13	0.74	0.626			SNRPA1	0.149268	9.87117e-54	2.92522e-49	0.426	0.34
BASP1	0.149676	6.93512e-28	2.05515e-23	0.143	0.17			LRRC42	0.150828	1.76965e-60	5.24418e-56	0.416	0.202			KRTCAP2	0.149236	5.84645e-27	1.73254e-22	0.67	0.657
SSBP4	0.149676	6.6151e-44	1.96032e-39	0.418	0.342			DNAJC7	0.150405	5.17533e-24	1.53366e-19	0.634	0.471			TAF6	0.149147	1.50362e-73	4.45583e-69	0.344	0.238
SLCO1B3	0.149584	1.43176e-159	4.24288e-155	0.176	0.02			SPRED2	0.150372	1.60462e-44	4.75514e-40	0.46	0.251			PCM1	0.148903	9.50632e-34	2.8171e-29	0.38	0.397
UFD1L	0.149176	3.4508e-35	1.02261e-30	0.459	0.383			PURA	0.1502	5.82249e-32	1.72544e-27	0.552	0.307			ZNF622	0.148882	2.45816e-67	7.2845e-63	0.328	0.235
TBC1D1	0.149174	1.37191e-137	4.06551e-133	0.207	0.048			COPS6	0.150153	2.62289e-19	7.77268e-15	0.634	0.52			SNRPC	0.148821	5.70832e-31	1.6916e-26	0.607	0.586
CCT8	0.149129	3.34435e-27	9.91066e-23	0.554	0.508			NT5C3A	0.150152	2.0844e-34	6.17692e-30	0.492	0.302			JPX	0.148818	7.72549e-66	2.28937e-61	0.357	0.254
AIMP1	0.149099	1.53865e-29	4.55962e-25	0.541	0.483			KCNQ3	0.150135	1.36662e-57	4.04983e-53	0.338	0.158			DUT	0.148661	2.85579e-32	8.46286e-28	0.562	0.518
CCDC109B	0.148641	5.52504e-66	1.63729e-61	0.309	0.192			SNRPE	0.150046	2.54522e-11	7.5425e-07	0.862	0.797			CCDC25	0.148646	3.33708e-44	9.88909e-40	0.413	0.364
HDLBP	0.148641	2.6283e-22	7.7887e-18	0.673	0.648			TPI1	0.14986	3.24663e-09	9.62108e-05	0.927	0.899			SLC25A3	0.14856	5.05138e-22	1.49692e-17	0.768	0.797
BAZ1B	0.148481	5.33029e-41	1.57958e-36	0.424	0.341			CMTM3	0.149815	3.24524e-41	9.61694e-37	0.456	0.257			TSC22D4	0.148219	2.57639e-45	7.63486e-41	0.482	0.413
OSBPL1A	0.148436	2.01053e-89	5.95799e-85	0.245	0.109			PSMD14	0.149718	6.95882e-30	2.06218e-25	0.544	0.373			ORMDL2	0.148209	2.76449e-37	8.19229e-33	0.532	0.473
CCT7	0.148336	4.63422e-30	1.37331e-25	0.522	0.464			SPSB1	0.149501	8.76118e-40	2.59629e-35	0.456	0.262			C16orf91	0.148111	1.16583e-73	3.45483e-69	0.343	0.236
UROS	0.148257	1.35423e-28	4.01312e-24	0.5	0.429			PGP	0.149434	1.83637e-31	5.44191e-27	0.47	0.312			C2CD4A	0.148041	2.86976e-107	8.50424e-103	0.156	0.054
ATP5G2	0.14821	2.78433e-17	8.25107e-13	0.918	0.926			PAICS	0.149404	4.23825e-35	1.25596e-30	0.469	0.302			NAA20	0.148016	1.62592e-39	4.81826e-35	0.523	0.461
RB1CC1	0.147991	1.96009e-36	5.80854e-32	0.427	0.353			RABGGTB	0.149132	2.36246e-30	7.00092e-26	0.558	0.378			PSMC3	0.148001	2.411e-38	7.14476e-34	0.519	0.455
UNC5B	0.147876	6.31823e-159	1.87234e-154	0.185	0.025			TPM3	0.149132	2.78496e-13	8.25295e-09	0.784	0.726			MBP	0.147977	1.54466e-59	4.57743e-55	0.34	0.251
TMEM170A	0.147615	1.65764e-61	4.91226e-57	0.346	0.221			HBB	0.149079	1.27771e-74	3.78636e-70	0.278	0.056			SNW1	0.147938	3.22402e-47	9.55406e-43	0.419	0.358
EHF	0.147471	1.22924e-33	3.64274e-29	0.43	0.365			SGPP2	0.148771	1.75484e-39	5.20029e-35	0.467	0.278			MRPL37	0.147898	1.13177e-50	3.3539e-46	0.462	0.393
ARL6IP6	0.147245	6.36687e-63	1.88676e-58	0.29	0.18			SEC13	0.148748	3.57685e-31	1.05996e-26	0.548	0.346			TMEM11	0.14784	4.83776e-72	1.43362e-67	0.342	0.229
TRIM29	0.14697	1.11949e-90	3.3175e-86	0.169	0.058			SYTL1	0.148714	6.31905e-32	1.87259e-27	0.512	0.339			LTBP3	0.147798	2.96774e-35	8.7946e-31	0.536	0.498
STK11	0.146892	2.1343e-56	6.32479e-52	0.341	0.242			RTCA	0.148527	6.80639e-47	2.017e-42	0.444	0.233			ADAM9	0.147751	1.69308e-50	5.01726e-46	0.401	0.314
ATP5A1	0.146817	4.86361e-24	1.44128e-19	0.609	0.553			DEXI	0.148505	1.42722e-54	4.22943e-50	0.433	0.224			CREG1	0.147736	8.28813e-51	2.4561e-46	0.439	0.356
STX1A	0.146695	4.04042e-94	1.19734e-89	0.245	0.107			ZNF395	0.148291	6.77205e-63	2.00683e-58	0.331	0.147			MDH1	0.147678	1.59065e-38	4.71374e-34	0.472	0.418
RWDD4	0.146622	1.11184e-48	3.29484e-44	0.386	0.294			HSD17B12	0.148083	2.05239e-27	6.08206e-23	0.6	0.426			UGT2B11	0.147657	5.11987e-99	1.51722e-94	0.092	0
CLDN6	0.146335	9.41115e-52	2.7889e-47	0.121	0.061			SREBF1	0.148066	2.08162e-40	6.16868e-36	0.419	0.228			PAX9	0.147581	1.56901e-124	4.64961e-120	0.159	0.039
TFDP2	0.146333	1.4117e-34	4.18343e-30	0.379	0.344			SRSF8	0.147948	1.81456e-28	5.37726e-24	0.566	0.389			PSMD14	0.147512	1.92545e-48	5.70589e-44	0.442	0.373
CCNO	0.146087	1.04249e-65	3.08933e-61	0.198	0.099			BACE2	0.147926	1.42596e-24	4.22568e-20	0.448	0.304			PAX7	0.147226	4.02193e-145	1.19186e-140	0.118	0.003
YWHAE	0.145882	1.68337e-16	4.98851e-12	0.72	0.731			CH17-189H20.1	0.147904	5.73553e-49	1.69967e-44	0.428	0.182			SRP14	0.147036	1.57871e-18	4.67834e-14	0.906	0.947
LRRFIP2	0.145767	7.2563e-53	2.15033e-48	0.36	0.237			XDH	0.14788	5.63192e-124	1.66896e-119	0.256	0.049			NDUFS2	0.147031	2.8472e-48	8.43739e-44	0.441	0.363
NBN	0.14551	2.52471e-75	7.48172e-71	0.28	0.152			NHP2	0.147592	8.99217e-15	2.66474e-10	0.778	0.716			R3HCC1	0.147028	2.40991e-63	7.14152e-59	0.319	0.235
MAP4	0.145358	6.99635e-47	2.0733e-42	0.399	0.29			ARMC10	0.147592	5.89281e-28	1.74628e-23	0.577	0.404			PSMD13	0.147015	1.67451e-41	4.96226e-37	0.493	0.425
ATXN2	0.145348	1.36499e-37	4.04502e-33	0.409	0.335			TCOF1	0.147474	1.98864e-49	5.89314e-45	0.433	0.218			NQO2	0.146951	1.05809e-66	3.13555e-62	0.35	0.256
PSMF1	0.145215	1.91249e-32	5.66748e-28	0.51	0.44			PHAX	0.147242	4.42741e-46	1.31202e-41	0.447	0.226			WDR66	0.146737	8.20267e-79	2.43078e-74	0.258	0.129
XPOT	0.145086	1.17919e-76	3.49441e-72	0.278	0.159			MAP9	0.147154	1.2323e-51	3.6518e-47	0.418	0.191			ADI1	0.146597	2.54984e-24	7.55621e-20	0.631	0.633
C15orf61	0.144921	6.3719e-46	1.88825e-41	0.365	0.282			C1orf43	0.147121	7.00667e-15	2.07636e-10	0.795	0.728			S100A4	0.14632	8.58324e-06	0.254356	0.497	0.635
B4GALT4	0.144791	9.13005e-70	2.7056e-65	0.243	0.137			TYRP1	0.147034	4.15867e-195	1.23238e-190	0.174	0.003			NSMCE1	0.14605	1.648e-48	4.8837e-44	0.461	0.373
ARF1	0.14474	2.37823e-17	7.04764e-13	0.813	0.825			MED21	0.146973	3.08916e-46	9.15441e-42	0.453	0.212			GOLGA7	0.145967	5.43821e-53	1.61156e-48	0.382	0.3
SUDS3	0.144695	2.8191e-39	8.35413e-35	0.424	0.351			GADD45GIP1	0.146916	1.4781e-13	4.38019e-09	0.8	0.741			HOXA-AS2	0.145866	6.19993e-131	1.83729e-126	0.162	0.034
C1S	0.144692	3.95374e-52	1.17165e-47	0.274	0.17			CCDC88A	0.146814	8.16019e-94	2.41819e-89	0.267	0.057			NUDT21	0.145847	8.53162e-45	2.52826e-40	0.443	0.394
RAD50	0.144673	1.50193e-45	4.45081e-41	0.395	0.297			FAM9C	0.146808	5.59845e-97	1.65904e-92	0.084	0.001			P4HA1	0.145491	1.03633e-47	3.07106e-43	0.351	0.28
EMC7	0.144529	1.09864e-31	3.25571e-27	0.496	0.436			PDLIM2	0.146623	3.80235e-25	1.12679e-20	0.472	0.323			TGFBR3L	0.145476	1.5474e-107	4.58557e-103	0.217	0.087
PCMTD1	0.144415	7.43357e-39	2.20286e-34	0.42	0.338			PROM2	0.146569	7.11593e-60	2.10873e-55	0.353	0.175			BNIP3L	0.145331	8.15492e-21	2.41663e-16	0.605	0.638
KRCC1	0.144378	2.39872e-34	7.10838e-30	0.472	0.379			HDAC2	0.146451	3.9289e-22	1.16429e-17	0.507	0.381			PROM1	0.145177	1.40476e-86	4.16286e-82	0.142	0.07
MED28	0.144325	4.85351e-33	1.43829e-28	0.466	0.416			RRAS	0.146409	4.26709e-31	1.26451e-26	0.531	0.348			TNFRSF18	0.14488	1.37921e-91	4.08715e-87	0.246	0.127
RHBDL1	0.144322	1.98248e-136	5.87488e-132	0.201	0.05			FAM89B	0.146402	1.09415e-21	3.24241e-17	0.618	0.47			COPB2	0.14486	5.68457e-41	1.68457e-36	0.43	0.377
THAP9-AS1	0.144278	1.43907e-49	4.26453e-45	0.356	0.255			SIX1	0.146392	7.45693e-45	2.20979e-40	0.374	0.182			TSPAN1	0.144689	1.4473e-26	4.28893e-22	0.44	0.384
R3HDM4	0.144189	3.44523e-50	1.02096e-45	0.386	0.285			CYB5R1	0.146372	1.7208e-25	5.09941e-21	0.567	0.402			MFF	0.144616	3.59166e-45	1.06435e-40	0.49	0.42
TMEM159	0.143466	4.98896e-27	1.47843e-22	0.511	0.464			C12orf57	0.146265	4.30622e-13	1.2761e-08	0.784	0.712			LCMT1	0.144446	1.4088e-57	4.17484e-53	0.404	0.311
RPS8	0.14345	4.18817e-20	1.24112e-15	0.993	0.99			SPAG7	0.145965	9.43854e-29	2.79702e-24	0.498	0.315			HN1L	0.14441	8.6494e-49	2.56316e-44	0.432	0.348
AP3D1	0.14342	2.56847e-30	7.61141e-26	0.524	0.468			SEC24D	0.145829	2.1761e-38	6.44865e-34	0.463	0.262			UQCRC2	0.144371	2.35074e-39	6.96618e-35	0.506	0.443
SGTA	0.143409	4.96195e-61	1.47042e-56	0.347	0.232			GRAMD3	0.14575	1.16294e-51	3.44625e-47	0.417	0.204			ITFG1	0.144363	2.47957e-56	7.34795e-52	0.413	0.307
RASGEF1B	0.143272	4.18892e-86	1.24135e-81	0.185	0.069			SLC2A1	0.145465	3.61903e-24	1.07246e-19	0.421	0.294			SPPL2A	0.144346	5.36629e-58	1.59024e-53	0.392	0.299
TMEM222	0.142928	2.72912e-55	8.08746e-51	0.348	0.241			CLDN1	0.145409	2.49019e-28	7.37941e-24	0.395	0.267			SLC40A1	0.144287	3.84365e-31	1.13903e-26	0.456	0.427
CLEC7A	0.142773	8.59935e-108	2.54833e-103	0.199	0.057			RALB	0.145303	4.90925e-49	1.45481e-44	0.415	0.206			SMIM19	0.144283	1.72995e-32	5.12654e-28	0.494	0.472
UNC13D	0.142396	2.06427e-65	6.11727e-61	0.282	0.149			TMCO1	0.145128	5.70026e-17	1.68921e-12	0.736	0.612			DNAJB11	0.143997	1.75085e-40	5.18847e-36	0.469	0.408
IL18	0.142349	1.62806e-45	4.82459e-41	0.335	0.225			PLTP	0.144869	1.1605e-28	3.43902e-24	0.286	0.177			MPP6	0.143956	4.30964e-83	1.27712e-78	0.249	0.139
E2F4	0.142337	1.98704e-57	5.88839e-53	0.341	0.229			CMAS	0.144841	1.66633e-37	4.938e-33	0.496	0.288			ENO2	0.143946	6.66525e-58	1.97518e-53	0.306	0.219
ZNF593	0.142026	8.0559e-23	2.38729e-18	0.615	0.588			RAB22A	0.144657	2.87299e-36	8.51381e-32	0.538	0.326			ZHX1	0.14372	5.0747e-82	1.50384e-77	0.299	0.178
EPS8L1	0.141575	1.83753e-48	5.44533e-44	0.32	0.216			DNAJC8	0.144337	1.10839e-20	3.28459e-16	0.62	0.476			EMG1	0.14363	6.23844e-50	1.8487e-45	0.412	0.327
GSDMD	0.141332	1.21435e-28	3.59861e-24	0.502	0.448			GNAI2	0.144169	3.75051e-23	1.11143e-18	0.626	0.457			TRIQK	0.143584	9.05142e-72	2.6823e-67	0.299	0.193
RILPL2	0.141309	4.53245e-48	1.34315e-43	0.348	0.254			ZFAND6	0.143955	7.44386e-19	2.20591e-14	0.672	0.544			TCEB2	0.143477	2.08384e-18	6.17524e-14	0.89	0.924
ALPPL2	0.141255	2.16394e-66	6.41262e-62	0.068	0.009			H2AFY	0.143815	6.22584e-14	1.84497e-09	0.765	0.664			TRIAP1	0.143386	1.11634e-59	3.30817e-55	0.375	0.273
QARS	0.14094	1.51015e-35	4.47519e-31	0.459	0.384			REXO2	0.143792	2.18905e-15	6.48704e-11	0.701	0.562			HOXB5	0.143055	7.36779e-171	2.18337e-166	0.169	0.011
MAPK3	0.140911	4.50728e-47	1.33569e-42	0.356	0.266			DNPEP	0.143695	3.03583e-36	8.99637e-32	0.509	0.298			PARK7	0.142978	2.73045e-19	8.09142e-15	0.803	0.839
UBXN6	0.140832	8.47389e-32	2.51115e-27	0.51	0.445			DNAJB9	0.143471	1.07883e-25	3.19699e-21	0.523	0.355			C19orf24	0.14295	3.33872e-31	9.89398e-27	0.603	0.578
NUTF2	0.140793	1.28223e-33	3.79975e-29	0.464	0.386			EMC8	0.143409	7.20691e-45	2.1357e-40	0.484	0.261			TERF1	0.14283	5.93592e-62	1.75905e-57	0.338	0.24
KATNBL1	0.140653	4.36615e-46	1.29387e-41	0.367	0.265			ILF2	0.14319	8.7748e-17	2.60032e-12	0.689	0.557			DDOST	0.142608	1.88432e-35	5.58401e-31	0.554	0.504
PHB	0.140629	3.86139e-19	1.14428e-14	0.668	0.648			EFNB2	0.143007	1.55405e-35	4.60528e-31	0.399	0.227			LRRC36	0.142272	2.8482e-73	8.44034e-69	0.093	0.021
ITPA	0.14031	2.974e-33	8.81314e-29	0.469	0.402			SLC9A3R1	0.142945	7.8031e-25	2.31237e-20	0.535	0.388			GRPEL1	0.142269	3.35683e-59	9.94763e-55	0.368	0.273
AVL9	0.140294	1.79482e-46	5.31878e-42	0.381	0.28			ADGRF1	0.142821	1.45814e-18	4.32105e-14	0.51	0.387			NDUFV1	0.142246	5.27784e-33	1.56404e-28	0.564	0.517
TRIM16	0.139805	1.08066e-90	3.20243e-86	0.201	0.078			CAST	0.142759	3.52356e-13	1.04417e-08	0.761	0.685			DDX41	0.142228	4.07989e-68	1.20903e-63	0.332	0.224
JAGN1	0.139597	7.11218e-44	2.10762e-39	0.399	0.306			PRR7	0.142604	2.71544e-59	8.04694e-55	0.332	0.15			CD177	0.142164	7.29133e-62	2.16071e-57	0.059	0.007
DPCD	0.139543	1.75422e-40	5.19845e-36	0.389	0.307			CANT1	0.142589	4.26564e-32	1.26408e-27	0.535	0.347			DNAJC8	0.142102	1.75658e-35	5.20544e-31	0.531	0.476
VBP1	0.139484	3.41564e-36	1.01219e-31	0.392	0.33			NELFCD	0.142506	6.90597e-32	2.04651e-27	0.502	0.315			LINC01207	0.142099	3.80327e-70	1.12706e-65	0.208	0.117
ERI3	0.139336	1.53515e-41	4.54928e-37	0.405	0.323			CYB5B	0.142484	7.7547e-33	2.29803e-28	0.491	0.287			MAGOHB	0.142058	2.17541e-61	6.44661e-57	0.359	0.25
NABP2	0.139325	1.50337e-44	4.4551e-40	0.386	0.3			C1S	0.14245	1.04813e-40	3.10603e-36	0.339	0.17			CYCS	0.142047	1.99492e-19	5.91174e-15	0.744	0.743
RGS19	0.139249	1.12649e-69	3.33823e-65	0.28	0.168			RAB2A	0.142234	5.73751e-14	1.70025e-09	0.789	0.706			ANXA5	0.141997	2.15143e-25	6.37553e-21	0.624	0.608
GABARAPL1	0.139208	7.77587e-39	2.3043e-34	0.385	0.28			APIP	0.142081	8.51257e-42	2.52261e-37	0.425	0.204			PPIC	0.141891	2.80185e-30	8.30299e-26	0.539	0.498
ACSS2	0.139195	1.20535e-66	3.57193e-62	0.282	0.16			CD320	0.141951	4.69139e-33	1.39025e-28	0.486	0.313			UBE2D4	0.141644	5.83403e-67	1.72886e-62	0.312	0.223
STX10	0.139104	6.60397e-30	1.95702e-25	0.514	0.457			PDCD6	0.141945	6.14528e-13	1.82109e-08	0.796	0.703			TCEAL4	0.14158	7.77805e-28	2.30495e-23	0.559	0.545
LSR	0.138893	1.14931e-16	3.40588e-12	0.688	0.658			YIPF4	0.141905	1.46726e-27	4.34808e-23	0.594	0.402			NUDCD2	0.141303	6.95996e-43	2.06252e-38	0.465	0.404
RBPMS	0.138708	6.13969e-20	1.81944e-15	0.588	0.533			YIPF5	0.141853	2.11175e-35	6.25795e-31	0.512	0.299			GGH	0.14124	1.20141e-75	3.56026e-71	0.217	0.116
STIP1	0.138201	2.17558e-41	6.4471e-37	0.397	0.295			MRPL28	0.14185	7.37966e-27	2.18689e-22	0.529	0.365			PRKRIP1	0.141229	1.65559e-67	4.90617e-63	0.348	0.248
PTBP1	0.137921	2.1054e-24	6.23914e-20	0.574	0.539			HGSNAT	0.141732	6.53873e-28	1.93769e-23	0.541	0.352			DTYMK	0.14101	7.89128e-47	2.3385e-42	0.405	0.318
UBE2J2	0.137823	7.31979e-37	2.16915e-32	0.448	0.371			PDCD5	0.141711	6.02211e-13	1.78459e-08	0.723	0.637			TALDO1	0.140848	1.34759e-19	3.99346e-15	0.732	0.744
DSC2	0.137773	2.79578e-59	8.28501e-55	0.255	0.152			INSIG2	0.141657	1.69686e-41	5.02846e-37	0.437	0.234			SFXN1	0.140844	1.295e-70	3.83759e-66	0.303	0.2
DYNC1LI2	0.137623	1.94961e-28	5.77749e-24	0.491	0.439			UBB	0.141596	5.29183e-08	0.00156818	0.917	0.908			PPP1R14D	0.140635	1.22793e-108	3.63885e-104	0.18	0.053
HMG20B	0.13762	1.12051e-33	3.32052e-29	0.457	0.38			CACYBP	0.141507	1.00563e-16	2.98008e-12	0.619	0.482			PFDN2	0.140618	7.92367e-22	2.3481e-17	0.692	0.676
SSC5D	0.137615	1.09701e-140	3.25087e-136	0.153	0.015			SFXN1	0.141414	6.85292e-48	2.0308e-43	0.416	0.2			SCIN	0.140248	9.59669e-70	2.84388e-65	0.243	0.133
PTGES2	0.137205	5.9517e-41	1.76373e-36	0.405	0.32			CDK5RAP2	0.141364	5.021e-51	1.48792e-46	0.354	0.168			EDF1	0.140131	1.2189e-19	3.61209e-15	0.878	0.918
DCBLD2	0.137119	3.06328e-25	9.07772e-21	0.438	0.36			POLR2K	0.141325	2.54977e-14	7.55598e-10	0.775	0.659			ALDH1A2	0.140104	9.62124e-146	2.85116e-141	0.133	0.013
RAB17	0.137035	9.82823e-39	2.9125e-34	0.396	0.304			RPL15	0.141305	1.47214e-12	4.36255e-08	0.989	0.989			NOL7	0.139549	2.70862e-31	8.02673e-27	0.558	0.527
RSRC1	0.13692	5.97598e-39	1.77092e-34	0.342	0.278			KRT6A	0.141259	2.81958e-66	8.35554e-62	0.124	0.012			TCAF1	0.139525	3.26736e-55	9.6825e-51	0.349	0.273
KLK10	0.136678	4.71805e-104	1.39815e-99	0.178	0.026			PPP2R1A	0.141159	6.52298e-21	1.93302e-16	0.65	0.491			CDKN3	0.139524	7.01442e-66	2.07865e-61	0.148	0.06
DVL1	0.136592	3.03889e-45	9.00544e-41	0.364	0.265			CWC27	0.141148	1.0312e-40	3.05586e-36	0.444	0.244			RP11-44F21.5	0.139396	3.91207e-130	1.1593e-125	0.212	0.057
ABHD11	0.13645	5.47875e-31	1.62357e-26	0.45	0.369			GMPPB	0.141139	3.29221e-54	9.75613e-50	0.382	0.174			DAP3	0.139343	1.44106e-36	4.27043e-32	0.526	0.466
MRPL13	0.136165	1.21736e-28	3.60753e-24	0.476	0.4			SWI5	0.140809	4.98452e-31	1.47711e-26	0.548	0.335			GOLGA4	0.139317	4.21747e-31	1.24981e-26	0.52	0.469
FAM120A	0.136148	1.66083e-20	4.9217e-16	0.596	0.584			CDC42BPA	0.140748	8.69274e-29	2.57601e-24	0.462	0.291			CTSB	0.13928	1.70055e-18	5.03942e-14	0.718	0.713
PLEKHA3	0.136114	2.28951e-44	6.78474e-40	0.361	0.282			SCN9A	0.140586	1.75412e-93	5.19815e-89	0.207	0.042			FERMT2	0.139183	6.22342e-80	1.84425e-75	0.252	0.129
SLC25A39	0.136095	1.79302e-17	5.31344e-13	0.665	0.643			ARMCX3	0.140531	2.36996e-27	7.02313e-23	0.502	0.338			ATP1B3	0.139158	1.56451e-37	4.63628e-33	0.43	0.389
CBX6	0.136047	1.33075e-33	3.94355e-29	0.387	0.298			TMEM19	0.140416	1.68915e-69	5.00563e-65	0.241	0.091			CEBPZOS	0.139142	2.19624e-55	6.50833e-51	0.361	0.264
ENO1	0.136029	8.77583e-11	2.60063e-06	0.895	0.903			NDUFAF3	0.140372	1.13067e-14	3.35062e-10	0.738	0.627			RMND5B	0.138886	1.63737e-73	4.85219e-69	0.331	0.215
PHLDA3	0.136026	2.27004e-21	6.72704e-17	0.563	0.517			PTRF	0.140352	1.19969e-17	3.55516e-13	0.522	0.339			CA11	0.138876	2.83998e-91	8.41601e-87	0.218	0.099
C1orf56	0.13599	1.97737e-31	5.85975e-27	0.289	0.226			COTL1	0.140246	7.34079e-29	2.17537e-24	0.393	0.228			PKIB	0.138683	3.90585e-64	1.15746e-59	0.249	0.108
USB1	0.135695	7.1248e-52	2.11136e-47	0.339	0.23			PCDH9	0.140126	1.19805e-49	3.5503e-45	0.101	0.048			SWI5	0.138666	6.69062e-50	1.9827e-45	0.43	0.335
NPRL3	0.135681	3.74726e-59	1.11046e-54	0.316	0.196			HIF1A	0.140061	1.4536e-22	4.30759e-18	0.56	0.404			METTL5	0.138603	1.31746e-34	3.90416e-30	0.54	0.492
EFNA5	0.135637	4.10249e-33	1.21573e-28	0.377	0.315			IFITM1	0.139905	2.07836e-30	6.15902e-26	0.419	0.224			RPS19BP1	0.138515	1.74513e-23	5.17153e-19	0.695	0.708
PRR13	0.135391	4.47623e-17	1.32649e-12	0.726	0.728			ITGB5	0.139844	1.06943e-41	3.16915e-37	0.419	0.236			MGAT1	0.138159	5.75522e-45	1.7055e-40	0.454	0.381
CHCHD6	0.135322	1.53623e-64	4.55246e-60	0.284	0.172			PCLO	0.13982	9.99286e-59	2.96128e-54	0.194	0.072			PRPF8	0.138107	1.73388e-56	5.13818e-52	0.361	0.26
PAQR4	0.135161	2.01211e-72	5.96267e-68	0.217	0.115			H2AFV	0.139803	4.46267e-09	0.000132247	0.8	0.702			DNAJB9	0.137963	4.95574e-39	1.46859e-34	0.417	0.355
MBD4	0.135141	2.81718e-41	8.34844e-37	0.377	0.298			SNRNP27	0.139744	2.96361e-36	8.78236e-32	0.492	0.284			PAICS	0.137761	3.58037e-50	1.06101e-45	0.383	0.302
DNAJA4	0.13509	1.15162e-63	3.41271e-59	0.231	0.129			VGLL4	0.139719	1.07914e-30	3.19792e-26	0.553	0.341			ERV3-1	0.137585	3.64558e-50	1.08033e-45	0.325	0.24
NFIB	0.135088	1.93824e-29	5.74377e-25	0.46	0.347			CCDC88B	0.139696	1.31421e-54	3.89454e-50	0.387	0.171			HOTAIRM1	0.137503	9.0181e-108	2.67242e-103	0.154	0.039
COPE	0.135037	1.53236e-16	4.54099e-12	0.722	0.729			BOD1	0.13955	5.49387e-32	1.62805e-27	0.529	0.345			MRPL32	0.137501	1.95242e-32	5.7858e-28	0.527	0.488
ADAM10	0.135023	2.777e-45	8.22937e-41	0.353	0.258			SUMO2	0.139518	2.38706e-10	7.0738e-06	0.939	0.926			MKRN1	0.137399	1.25363e-32	3.71499e-28	0.524	0.486
ZDHHC7	0.134866	1.1247e-48	3.33294e-44	0.348	0.248			VAMP3	0.139495	1.65052e-28	4.89114e-24	0.57	0.369			POMP	0.13737	1.62307e-17	4.80981e-13	0.764	0.809
CDK16	0.134712	2.62687e-34	7.78445e-30	0.411	0.347			GALNT14	0.139478	4.71017e-70	1.39581e-65	0.295	0.126			IFI16	0.137361	1.18752e-25	3.5191e-21	0.388	0.415
MARK2	0.134392	1.86412e-38	5.52412e-34	0.403	0.319			PPP4C	0.139442	2.5838e-14	7.65683e-10	0.743	0.639			BCKDK	0.137307	3.05864e-45	9.06397e-41	0.418	0.352
NFE2L3	0.134279	7.98649e-56	2.36672e-51	0.28	0.171			MAPK13	0.139371	1.78849e-19	5.30001e-15	0.59	0.468			MRPS7	0.137176	4.56338e-28	1.35231e-23	0.608	0.579
TADA3	0.134185	1.80337e-38	5.3441e-34	0.401	0.326			MICAL2	0.13926	6.79218e-31	2.0128e-26	0.466	0.317			ERI3	0.136924	7.17646e-50	2.12667e-45	0.399	0.323
BNIP3	0.133771	2.09533e-15	6.20929e-11	0.652	0.631			CCL3L3	0.139258	2.50862e-46	7.43405e-42	0.368	0.151			NELFE	0.136913	1.9607e-32	5.81033e-28	0.521	0.475
EMD	0.13358	3.50437e-30	1.03848e-25	0.469	0.422			PALLD	0.139213	7.62913e-47	2.26082e-42	0.364	0.161			NCOR1	0.136906	5.93855e-43	1.75983e-38	0.435	0.347
UQCRB	0.133572	1.85946e-15	5.51033e-11	0.927	0.94			UBE2N	0.139126	2.75706e-22	8.17028e-18	0.602	0.426			IMPDH1	0.136795	5.18805e-57	1.53743e-52	0.332	0.245
PPIH	0.133177	6.70465e-47	1.98685e-42	0.328	0.238			SREK1IP1	0.139036	9.09051e-23	2.69388e-18	0.588	0.421			HEXA	0.136789	5.20302e-42	1.54186e-37	0.453	0.369
KRT6A	0.132917	2.66097e-49	7.88552e-45	0.075	0.012			ALDH7A1	0.138996	2.36298e-45	7.00245e-41	0.344	0.18			FAF2	0.136571	9.83969e-62	2.91589e-57	0.358	0.253
SNX5	0.132849	1.07572e-26	3.18779e-22	0.49	0.453			TSPAN5	0.138937	2.35114e-41	6.96738e-37	0.415	0.225			NOP16	0.136523	9.48964e-59	2.81216e-54	0.352	0.252
SPATS2	0.132819	3.10914e-50	9.21363e-46	0.334	0.232			RER1	0.138916	1.76516e-14	5.23087e-10	0.754	0.664			UBL4A	0.13651	4.61112e-74	1.36646e-69	0.318	0.202
ELOF1	0.132817	3.81021e-26	1.12912e-21	0.534	0.484			TARS	0.138898	2.4362e-31	7.21943e-27	0.466	0.28			TBCA	0.136333	3.49269e-18	1.03502e-13	0.781	0.833
GNAS	0.132732	1.76325e-12	5.22521e-08	0.845	0.848			P4HA2	0.138835	3.33555e-44	9.88457e-40	0.407	0.201			MEST	0.136329	1.88849e-65	5.59634e-61	0.351	0.238
H2AFY2	0.132651	1.73603e-117	5.14456e-113	0.186	0.034			GOLGA7	0.138819	2.38955e-32	7.0812e-28	0.516	0.3			ZNF292	0.13602	2.87583e-45	8.52223e-41	0.362	0.278
HNRNPH3	0.132633	3.68376e-22	1.09165e-17	0.562	0.521			PDCD2	0.138817	1.84045e-27	5.45398e-23	0.52	0.372			UGP2	0.135989	1.23822e-29	3.66933e-25	0.557	0.517
FAM120AOS	0.132515	6.76101e-33	2.00356e-28	0.428	0.363			RRAS2	0.138765	1.51471e-34	4.48868e-30	0.48	0.268			TRAM1	0.135775	5.08574e-18	1.50711e-13	0.711	0.727
MLLT10	0.132104	9.89914e-52	2.93351e-47	0.311	0.207			SEC31A	0.138637	6.45045e-20	1.91152e-15	0.674	0.504			SIGIRR	0.135599	9.26245e-38	2.74484e-33	0.42	0.38
PROSC	0.132057	2.17083e-52	6.43304e-48	0.323	0.207			CHCHD5	0.138555	3.42119e-18	1.01383e-13	0.687	0.543			AIMP2	0.135554	1.93601e-55	5.73716e-51	0.343	0.241
CMIP	0.131776	7.65576e-40	2.26871e-35	0.385	0.298			RIC8A	0.138457	9.81805e-34	2.90948e-29	0.508	0.316			RSF1	0.135495	1.41539e-30	4.19435e-26	0.551	0.516
MRRF	0.131726	5.73884e-68	1.70065e-63	0.28	0.156			HDAC3	0.138455	2.53349e-39	7.50775e-35	0.481	0.271			TRIM7	0.135474	1.16784e-139	3.46076e-135	0.152	0.017
MACROD1	0.131708	4.9747e-36	1.4742e-31	0.406	0.323			AKIRIN1	0.138358	1.993e-28	5.90604e-24	0.545	0.36			TAF7	0.135011	4.5189e-27	1.33913e-22	0.591	0.555
EPN3	0.131485	9.55819e-83	2.83247e-78	0.219	0.1			HSPA9	0.138311	1.13265e-18	3.35651e-14	0.609	0.458			UNC50	0.135005	7.31684e-46	2.16827e-41	0.422	0.345
RTN4	0.131383	6.24281e-15	1.85e-10	0.754	0.771			SNX6	0.138264	1.9623e-21	5.81509e-17	0.602	0.431			UXT	0.134933	3.23717e-20	9.59304e-16	0.66	0.708
C11orf58	0.1313	7.8398e-17	2.32325e-12	0.719	0.712			GOPC	0.138172	3.92934e-38	1.16442e-33	0.48	0.27			GLOD4	0.134924	1.69654e-58	5.02753e-54	0.335	0.229
NR1H2	0.13128	1.22245e-30	3.62261e-26	0.469	0.405			ANKRD65	0.138094	3.09438e-26	9.1699e-22	0.407	0.323			RUFY1	0.13492	2.38195e-69	7.05868e-65	0.306	0.196
COBL	0.13114	4.19237e-60	1.24237e-55	0.284	0.156			NDUFS6	0.137966	2.6021e-09	7.71105e-05	0.842	0.77			TRAPPC2L	0.134896	3.86102e-30	1.14418e-25	0.542	0.52
TMEM18	0.130906	6.96325e-41	2.06349e-36	0.376	0.275			COPS3	0.137861	2.38841e-44	7.07783e-40	0.386	0.191			DSC2	0.134891	1.10294e-73	3.26844e-69	0.264	0.152
PLEKHF2	0.130812	1.24161e-71	3.67938e-67	0.247	0.123			PRKRA	0.137684	6.20628e-26	1.83917e-21	0.567	0.379			CPE	0.13481	2.19458e-51	6.50341e-47	0.279	0.182
PDIA4	0.13079	7.06504e-18	2.09365e-13	0.607	0.553			GLRX3	0.137655	5.28905e-18	1.56736e-13	0.605	0.477			POLR2G	0.134656	6.44405e-35	1.90963e-30	0.497	0.435
SMIM14	0.130707	4.14507e-16	1.22835e-11	0.66	0.667			VPS53	0.137492	3.62146e-57	1.07318e-52	0.356	0.151			IQGAP2	0.134555	9.66472e-140	2.86404e-135	0.176	0.028
CP	0.130502	1.72919e-13	5.12428e-09	0.429	0.384			RAD50	0.137436	1.00618e-32	2.98171e-28	0.499	0.297			CAMLG	0.134365	3.73067e-29	1.10555e-24	0.559	0.542
EMC6	0.130492	1.53041e-25	4.53521e-21	0.495	0.461			PRADC1	0.137427	1.01523e-58	3.00854e-54	0.382	0.178			CTSL	0.134318	2.34897e-40	6.96094e-36	0.373	0.306
CSAG1	0.130486	2.27666e-111	6.74666e-107	0.092	0			MFSD10	0.137304	1.27801e-20	3.78724e-16	0.633	0.466			RFC2	0.134296	6.87743e-70	2.03806e-65	0.278	0.168
CBLC	0.130191	6.6151e-61	1.96032e-56	0.21	0.134			NEK6	0.137293	2.0032e-30	5.93629e-26	0.517	0.328			GON4L	0.13422	6.88996e-41	2.04177e-36	0.429	0.363
GRAMD1A	0.130141	9.2631e-25	2.74503e-20	0.511	0.464			HYOU1	0.137287	2.6186e-38	7.75995e-34	0.43	0.249			ICT1	0.134178	5.06408e-49	1.50069e-44	0.417	0.331
HOOK2	0.130137	1.73424e-18	5.13924e-14	0.601	0.549			LAMP5	0.137053	4.41961e-69	1.30971e-64	0.07	0.002			TRAPPC2P1	0.134149	5.7476e-103	1.70325e-98	0.24	0.098
WDYHV1	0.129985	5.15634e-72	1.52803e-67	0.263	0.142			C17orf58	0.136976	6.82224e-67	2.0217e-62	0.354	0.148			APOE	0.134062	4.18817e-22	1.24112e-17	0.45	0.434
TRMT112	0.129863	3.50665e-14	1.03916e-09	0.83	0.853			KNOP1	0.136817	1.0245e-29	3.03599e-25	0.462	0.285			BOD1	0.134019	2.00801e-45	5.95054e-41	0.402	0.345
RSPRY1	0.129677	3.65468e-55	1.08303e-50	0.315	0.204			LINC01436	0.136802	9.13034e-46	2.70569e-41	0.263	0.093			RRNAD1	0.134012	2.05283e-76	6.08336e-72	0.291	0.172
ESRP1	0.129629	8.06497e-37	2.38997e-32	0.401	0.314			PIK3R3	0.136743	3.14761e-57	9.32762e-53	0.344	0.157			ATP5J	0.133897	6.03154e-17	1.78739e-12	0.802	0.836
NCCRP1	0.129558	6.10902e-99	1.81035e-94	0.137	0.023			RWDD4	0.136659	1.23883e-33	3.67114e-29	0.48	0.294			IGF2	0.133786	9.45444e-30	2.80173e-25	0.177	0.057
IP6K2	0.129425	1.08205e-29	3.20654e-25	0.438	0.372			ATP1B3	0.136487	7.00997e-22	2.07734e-17	0.514	0.389			SHMT2	0.133763	9.26156e-67	2.74457e-62	0.314	0.214
DHPS	0.129377	1.1772e-30	3.48853e-26	0.446	0.364			AGAP2-AS1	0.136363	5.63955e-94	1.67122e-89	0.256	0.07			SDC2	0.13369	8.18039e-59	2.42418e-54	0.261	0.16
PDCD5	0.129325	6.68946e-15	1.98235e-10	0.64	0.637			NTMT1	0.136335	1.44752e-28	4.28958e-24	0.541	0.344			ZNF467	0.133649	4.78904e-105	1.41918e-100	0.218	0.069
TNIP1	0.129303	9.56478e-27	2.83443e-22	0.489	0.444			STX10	0.136308	1.36359e-21	4.04086e-17	0.617	0.457			PSMB1	0.133526	8.56965e-17	2.53953e-12	0.678	0.712
SULT2B1	0.12925	1.20671e-74	3.57598e-70	0.236	0.103			PFKP	0.136273	3.25601e-24	9.64886e-20	0.412	0.295			MMAB	0.133454	7.02675e-42	2.08231e-37	0.399	0.327
KRAS	0.129248	3.3197e-25	9.83761e-21	0.504	0.427			TNIP2	0.136151	9.01789e-35	2.67236e-30	0.487	0.293			PITPNC1	0.133374	2.77703e-97	8.22945e-93	0.224	0.105
GPR87	0.129041	1.98148e-65	5.87191e-61	0.215	0.096			EVA1A	0.135985	3.83956e-27	1.13781e-22	0.456	0.261			WDR60	0.133176	7.09637e-36	2.10294e-31	0.396	0.345
ZNF524	0.128852	8.38061e-38	2.48351e-33	0.395	0.31			ID4	0.135976	1.53848e-23	4.55914e-19	0.194	0.152			TADA3	0.13314	1.44214e-48	4.27365e-44	0.414	0.326
TTC39C	0.128792	2.75921e-56	8.17665e-52	0.239	0.151			CHTOP	0.135888	5.59989e-23	1.65947e-18	0.603	0.422			LINC01006	0.133131	4.75244e-92	1.40834e-87	0.242	0.114
PAICS	0.128719	2.28559e-36	6.77312e-32	0.382	0.302			COPS8	0.135837	8.97742e-31	2.66037e-26	0.508	0.315			ACSL3	0.133089	7.59689e-44	2.25126e-39	0.389	0.31
CEBPB	0.128676	2.5071e-14	7.42954e-10	0.687	0.68			TBL1XR1	0.135806	1.51879e-18	4.50079e-14	0.633	0.478			CTD-2336O2.1	0.133001	5.57978e-55	1.65351e-50	0.312	0.233
SIGIRR	0.128606	4.88435e-30	1.44743e-25	0.45	0.38			PRKAA1	0.135778	4.6204e-35	1.36921e-30	0.472	0.259			DARS	0.132797	3.29381e-33	9.76089e-29	0.492	0.447
CMTM6	0.128517	2.43905e-28	7.22788e-24	0.456	0.389			AZI2	0.135703	6.06653e-41	1.79776e-36	0.454	0.223			TSPAN4	0.132688	1.265e-29	3.74869e-25	0.42	0.39
IRAK1	0.128507	6.7755e-27	2.00785e-22	0.464	0.392			ANKRD37	0.135672	2.46536e-22	7.30584e-18	0.444	0.255			SBNO1	0.132497	4.52955e-59	1.34229e-54	0.308	0.213
CTDNEP1	0.128236	1.62015e-29	4.80114e-25	0.451	0.399			GPBP1	0.135632	5.14427e-18	1.52445e-13	0.665	0.5			NUDT22	0.132449	2.05314e-38	6.08427e-34	0.477	0.417
FAM83H-AS1	0.128067	2.19477e-67	6.50397e-63	0.253	0.142			PDXK	0.135524	3.13624e-14	9.29393e-10	0.646	0.553			MLST8	0.1324	1.05723e-55	3.133e-51	0.359	0.263
MKRN1	0.127882	1.32747e-23	3.93383e-19	0.532	0.486			WDR54	0.135477	8.29172e-43	2.45717e-38	0.314	0.165			PRKDC	0.132101	1.13891e-45	3.37504e-41	0.35	0.29
PPM1K	0.127873	2.61552e-67	7.75083e-63	0.224	0.111			MCUR1	0.135098	3.92782e-20	1.16397e-15	0.619	0.465			UACA	0.132092	4.64306e-120	1.37593e-115	0.147	0.03
HDDC3	0.127778	4.8719e-49	1.44374e-44	0.322	0.218			PEX2	0.134963	1.61809e-36	4.79504e-32	0.484	0.259			TCP1	0.131872	8.26827e-33	2.45022e-28	0.453	0.419
CYP2S1	0.127648	4.46061e-55	1.32186e-50	0.186	0.111			UQCC2	0.134857	2.74822e-13	8.14409e-09	0.726	0.618			SNTB1	0.131787	5.48508e-78	1.62545e-73	0.264	0.151
KIFC2	0.127632	4.55479e-63	1.34977e-58	0.253	0.14			DPP4	0.134792	9.39223e-18	2.78329e-13	0.512	0.381			MXD4	0.131715	2.65743e-40	7.87504e-36	0.41	0.341
IL13RA1	0.127473	1.39732e-24	4.14083e-20	0.429	0.404			CDC123	0.134707	7.92328e-29	2.34799e-24	0.445	0.301			RPF2	0.131712	2.98973e-63	8.85977e-59	0.307	0.191
ETFA	0.127454	9.88292e-32	2.9287e-27	0.411	0.337			WEE1	0.134567	3.51518e-18	1.04169e-13	0.509	0.392			LGALS8	0.131482	4.86546e-46	1.44183e-41	0.406	0.316
ATP6V1B1	0.127336	5.18861e-81	1.53759e-76	0.09	0.011			USO1	0.134484	7.75207e-28	2.29725e-23	0.546	0.345			NTPCR	0.131478	8.01732e-40	2.37585e-35	0.425	0.369
SYPL1	0.127204	6.37638e-25	1.88958e-20	0.512	0.456			CRTAP	0.134458	1.00389e-29	2.97493e-25	0.494	0.296			TUSC2	0.131467	6.87762e-39	2.03811e-34	0.47	0.392
ARPC3	0.127197	1.10955e-12	3.28804e-08	0.86	0.861			ARPC5L	0.134365	1.08492e-14	3.21505e-10	0.71	0.591			MRPL19	0.131454	3.53785e-52	1.04841e-47	0.383	0.281
SDC4	0.127105	1.25301e-11	3.71316e-07	0.789	0.797			HADHA	0.134264	1.94768e-24	5.77176e-20	0.588	0.4			RHOV	0.131207	1.00278e-41	2.97163e-37	0.342	0.257
UBQLN1	0.126791	4.6399e-34	1.37499e-29	0.415	0.343			STOML2	0.134122	1.20091e-14	3.55879e-10	0.685	0.571			POLE4	0.13117	5.59641e-26	1.65844e-21	0.566	0.555
CCDC84	0.126724	1.1737e-55	3.47814e-51	0.277	0.165			TRIQK	0.134117	1.36942e-46	4.05813e-42	0.409	0.193			RHOC	0.13113	2.79063e-19	8.26974e-15	0.701	0.707
GPX7	0.12647	1.69319e-82	5.01759e-78	0.141	0.046			TMEM9	0.13403	1.95635e-22	5.79744e-18	0.604	0.42			GMDS	0.130999	4.29107e-30	1.27162e-25	0.273	0.219
RPS13	0.126153	3.07249e-16	9.10501e-12	0.987	0.986			C11orf73	0.133891	6.69366e-22	1.9836e-17	0.607	0.426			SPATS2	0.130932	2.28904e-59	6.78335e-55	0.324	0.232
RBMS1	0.125899	1.3035e-20	3.86279e-16	0.529	0.504			HEY1	0.133765	2.32397e-46	6.88686e-42	0.119	0.062			COMTD1	0.130929	1.17635e-37	3.48599e-33	0.425	0.374
PPP3CA	0.125569	1.92686e-25	5.71006e-21	0.448	0.393			SNHG15	0.133716	1.06583e-18	3.15848e-14	0.593	0.45			POP5	0.13089	3.69341e-47	1.09451e-42	0.393	0.308
SYS1	0.125564	6.99802e-38	2.07379e-33	0.38	0.297			HAX1	0.133688	8.49172e-16	2.51644e-11	0.667	0.557			PARL	0.130785	2.21723e-50	6.57053e-46	0.383	0.296
SNX17	0.12541	5.27679e-29	1.56372e-24	0.457	0.388			ZFAND2B	0.133672	1.06083e-32	3.14367e-28	0.494	0.295			CCT4	0.130666	9.33584e-28	2.76658e-23	0.547	0.533
WNT7B	0.125356	3.85278e-36	1.14173e-31	0.355	0.272			GRINA	0.133638	2.19617e-19	6.50813e-15	0.643	0.473			RAB25	0.130511	4.90841e-18	1.45456e-13	0.731	0.747
FBXL15	0.125178	2.97347e-30	8.81159e-26	0.423	0.352			C12orf75	0.133495	3.91247e-31	1.15942e-26	0.23	0.102			CGRRF1	0.130459	4.82447e-81	1.42968e-76	0.268	0.152
THEM6	0.124954	2.23309e-56	6.61753e-52	0.275	0.165			SNRPF	0.133489	2.86283e-11	8.48372e-07	0.739	0.676			LANCL2	0.130343	1.17421e-95	3.47964e-91	0.193	0.082
ZDHHC18	0.124945	1.37061e-48	4.06166e-44	0.301	0.21			DCBLD1	0.133397	3.51263e-63	1.04093e-58	0.329	0.119			SLC26A2	0.130156	7.52405e-67	2.22968e-62	0.143	0.065
FBXO32	0.124712	2.24404e-24	6.64999e-20	0.342	0.231			RARA	0.133395	2.1954e-30	6.50585e-26	0.477	0.305			LINC00869	0.130075	8.69408e-97	2.5764e-92	0.216	0.079
UBXN4	0.124669	2.16019e-15	6.40151e-11	0.654	0.652			ATG12	0.133311	4.1162e-25	1.21979e-20	0.552	0.374			PRDX6	0.129948	7.61568e-17	2.25683e-12	0.767	0.818
VGLL1	0.124491	1.8284e-64	5.41828e-60	0.165	0.066			IFT22	0.133265	6.95915e-24	2.06227e-19	0.56	0.364			DYNC1LI2	0.12981	4.26422e-34	1.26366e-29	0.501	0.439
VPS35	0.124408	2.16525e-25	6.41651e-21	0.45	0.397			PTPRG	0.133105	8.20809e-57	2.43238e-52	0.308	0.129			MTCH2	0.129501	9.23913e-33	2.73792e-28	0.499	0.433
PHF20L1	0.12437	2.22077e-31	6.58104e-27	0.422	0.343			DPYSL3	0.133068	1.26639e-28	3.75283e-24	0.385	0.194			KCNQ3	0.12943	9.19652e-56	2.7253e-51	0.212	0.158
FOSL1	0.12427	2.5585e-74	7.58186e-70	0.218	0.086			HNRNPC	0.132944	2.82519e-11	8.37217e-07	0.854	0.805			PSMD12	0.129395	9.72505e-39	2.88192e-34	0.438	0.374
RARG	0.124207	1.293e-60	3.83167e-56	0.253	0.142			NSD1	0.132821	6.21502e-41	1.84176e-36	0.424	0.214			TRMT112	0.129283	1.22819e-17	3.63961e-13	0.818	0.853
LMAN2	0.124176	5.23747e-16	1.55207e-11	0.644	0.647			FOXG1	0.132752	2.01128e-84	5.96021e-80	0.08	0.003			LINC00511	0.12914	1.46067e-64	4.32855e-60	0.302	0.196
RRS1	0.124017	1.16925e-62	3.46497e-58	0.258	0.149			JTB	0.132671	1.97536e-09	5.85377e-05	0.855	0.851			TM2D2	0.129035	9.86736e-54	2.92409e-49	0.32	0.248
CD164L2	0.123853	3.05509e-91	9.05345e-87	0.181	0.059			MYO1G	0.132604	6.74996e-53	2.00028e-48	0.255	0.102			OAZ2	0.128929	2.82796e-31	8.38038e-27	0.508	0.46
CD40	0.12384	1.40494e-52	4.16339e-48	0.275	0.178			ACOT7	0.132445	7.74907e-64	2.29636e-59	0.285	0.112			NSMCE2	0.128913	5.68032e-57	1.68331e-52	0.312	0.226
SURF4	0.123834	6.52716e-19	1.93426e-14	0.598	0.574			STT3B	0.132352	6.07915e-29	1.8015e-24	0.534	0.329			YARS	0.128887	1.44357e-44	4.27787e-40	0.334	0.277
ATF1	0.123819	4.52743e-41	1.34166e-36	0.258	0.192			TMEM25	0.132333	9.70582e-61	2.87622e-56	0.375	0.157			LSM3	0.128813	2.62413e-21	7.77634e-17	0.664	0.65
ANP32A	0.123719	1.07735e-17	3.19263e-13	0.462	0.476			IFIH1	0.132275	1.6341e-55	4.8425e-51	0.338	0.134			CAMK2B	0.128802	1.55315e-66	4.60261e-62	0.074	0.014
PAIP1	0.12366	2.61563e-18	7.75116e-14	0.532	0.505			PPID	0.132225	4.70674e-53	1.3948e-48	0.352	0.155			CNPY2	0.128747	7.05196e-21	2.08978e-16	0.694	0.702
AMFR	0.12358	1.06292e-53	3.14987e-49	0.273	0.164			TXNDC15	0.132219	1.03208e-42	3.05845e-38	0.415	0.211			NAAA	0.128616	2.00711e-109	5.94786e-105	0.198	0.066
ACOT7	0.123486	1.04541e-74	3.09797e-70	0.235	0.112			CTBS	0.132083	3.71212e-43	1.10005e-38	0.43	0.213			TMEM150A	0.128571	5.51381e-46	1.63396e-41	0.317	0.248
CDA	0.123476	3.20952e-60	9.5111e-56	0.107	0.037			UFM1	0.131733	5.82302e-18	1.72559e-13	0.637	0.49			TSFM	0.128431	7.12883e-68	2.11256e-63	0.285	0.167
ATG9B	0.123475	2.11556e-84	6.26925e-80	0.159	0.046			PSMB4	0.131711	2.33835e-14	6.92948e-10	0.674	0.563			CIAO1	0.128407	3.43896e-59	1.0191e-54	0.339	0.237
TDRD1	0.123469	1.69888e-100	5.03446e-96	0.088	0.002			SRPRA	0.131689	1.63519e-28	4.84571e-24	0.514	0.328			POP4	0.128043	3.74865e-47	1.11088e-42	0.344	0.269
YWHAQ	0.12344	5.80269e-14	1.71957e-09	0.705	0.72			EPB41L4A-AS1	0.131665	1.82549e-18	5.40965e-14	0.565	0.413			SUDS3	0.127951	8.44416e-41	2.50234e-36	0.425	0.351
CNTNAP2	0.123401	7.51879e-93	2.22812e-88	0.11	0.014			PSMD1	0.131641	8.80736e-28	2.60997e-23	0.468	0.31			SNAPC1	0.127865	6.9514e-62	2.05998e-57	0.281	0.195
NBEAL2	0.123293	2.10963e-50	6.25169e-46	0.265	0.162			TXNDC12	0.131456	7.54939e-20	2.23719e-15	0.604	0.457			CKS1B	0.127747	2.15035e-21	6.37233e-17	0.495	0.463
DPH3	0.12329	9.98468e-37	2.95886e-32	0.369	0.27			RNF212	0.131445	2.31731e-49	6.86712e-45	0.334	0.138			TM4SF18	0.12751	1.17081e-119	3.46959e-115	0.111	0.003
CACUL1	0.122885	1.4442e-30	4.27974e-26	0.413	0.338			LINC00869	0.13143	4.71861e-78	1.39831e-73	0.303	0.079			TBL2	0.127496	8.25355e-72	2.44586e-67	0.27	0.163
FAM174B	0.122873	1.34364e-44	3.98174e-40	0.308	0.2			CREB5	0.131424	3.85183e-30	1.14145e-25	0.288	0.118			FAM162A	0.127299	4.81069e-21	1.4256e-16	0.569	0.561
SPAG7	0.122814	5.55022e-26	1.64475e-21	0.358	0.315			KCMF1	0.131155	7.63842e-31	2.26357e-26	0.494	0.318			ME1	0.12726	1.7535e-88	5.19633e-84	0.221	0.093
PIM1	0.122741	1.3117e-31	3.8871e-27	0.323	0.238			NUDT22	0.131148	1.46511e-22	4.3417e-18	0.574	0.417			ATP6V1C1	0.12716	1.15952e-54	3.43613e-50	0.316	0.227
DNAJC19	0.122646	1.54409e-18	4.57574e-14	0.571	0.559			TMEM99	0.130973	9.26492e-34	2.74557e-29	0.436	0.258			TREM1	0.126931	1.33236e-30	3.94831e-26	0.301	0.221
AXL	0.122548	6.03933e-54	1.78969e-49	0.156	0.096			STC2	0.130849	1.72919e-90	5.12429e-86	0.13	0.018			UCHL3	0.126781	9.70326e-40	2.87547e-35	0.401	0.323
KCNQ3	0.12254	2.29562e-52	6.80284e-48	0.261	0.158			MRPL22	0.130787	3.96871e-20	1.17609e-15	0.558	0.404			RASSF7	0.126758	1.36229e-21	4.03701e-17	0.588	0.587
CNOT7	0.122497	2.81475e-23	8.34123e-19	0.493	0.448			SNF8	0.130748	6.80243e-13	2.01583e-08	0.719	0.593			EMC3	0.126736	1.35752e-31	4.02287e-27	0.496	0.441
LYSMD2	0.122381	1.68069e-50	4.98056e-46	0.286	0.175			CCDC85B	0.130727	5.60382e-16	1.66064e-11	0.569	0.444			EBP	0.12673	4.8485e-29	1.4368e-24	0.436	0.407
MYH14	0.122289	3.93447e-26	1.16594e-21	0.434	0.374			VDAC2	0.130727	6.30115e-11	1.86728e-06	0.753	0.699			ELL2	0.12669	1.9538e-37	5.78988e-33	0.383	0.325
SCX	0.12208	9.47006e-89	2.80636e-84	0.194	0.075			HNRNPDL	0.130714	1.3249e-10	3.92621e-06	0.838	0.789			GTF2I	0.126589	6.38533e-19	1.89223e-14	0.712	0.709
EXD3	0.122062	8.3803e-67	2.48342e-62	0.24	0.129			ESD	0.130477	2.25904e-16	6.69444e-12	0.624	0.469			BPTF	0.126528	1.72883e-27	5.12323e-23	0.534	0.488
ELOVL1	0.122001	5.40431e-33	1.60151e-28	0.391	0.323			MMP13	0.130453	5.13124e-71	1.52059e-66	0.139	0.027			ARL6IP1	0.126372	7.98373e-20	2.3659e-15	0.606	0.602
PSMA4	0.121817	4.66236e-14	1.38164e-09	0.609	0.597			PCYOX1	0.130446	3.71638e-24	1.10131e-19	0.571	0.384			FAM3A	0.12635	5.7977e-49	1.71809e-44	0.377	0.286
CDKN2AIPNL	0.121607	5.50912e-46	1.63257e-41	0.314	0.213			PPP2CB	0.1304	1.00257e-18	2.97101e-14	0.62	0.48			KISS1R	0.126223	1.07971e-93	3.1996e-89	0.15	0.051
TMEM173	0.121606	2.65022e-17	7.85365e-13	0.535	0.512			STMN2	0.130392	7.54368e-71	2.23549e-66	0.063	0			HINT1	0.126152	2.99866e-12	8.88623e-08	0.904	0.949
CDT1	0.12146	2.14532e-78	6.35744e-74	0.181	0.068			FAM114A1	0.130308	3.15309e-30	9.34386e-26	0.497	0.293			SOX9	0.126151	1.50878e-37	4.47111e-33	0.349	0.255
SMKR1	0.121306	4.61754e-108	1.36836e-103	0.184	0.047			SETD9	0.130286	1.61232e-89	4.77795e-85	0.292	0.082			BEX2	0.126138	1.7871e-28	5.29588e-24	0.317	0.308
PTK6	0.121284	3.847e-54	1.14002e-49	0.241	0.151			UGDH	0.130255	6.02373e-16	1.78507e-11	0.606	0.45			ATP6V1E1	0.125945	2.87634e-28	8.52374e-24	0.519	0.47
MAPKAPK5	0.121161	1.62099e-48	4.80365e-44	0.304	0.197			TSPAN8	0.130135	7.14138e-13	2.11628e-08	0.424	0.315			JOSD2	0.125831	2.38068e-33	7.0549e-29	0.501	0.43
EIF3J	0.121051	2.75914e-20	8.17643e-16	0.525	0.49			LEPROT	0.130078	1.45381e-18	4.30823e-14	0.612	0.468			ERLEC1	0.125804	3.07342e-27	9.10776e-23	0.542	0.521
PQLC1	0.121018	4.51287e-44	1.33734e-39	0.337	0.237			GCLC	0.130025	9.18235e-33	2.7211e-28	0.325	0.151			ATXN10	0.125731	3.48037e-37	1.03137e-32	0.45	0.379
SZRD1	0.121009	4.10093e-29	1.21527e-24	0.443	0.385			CHMP7	0.130004	1.37086e-50	4.0624e-46	0.366	0.168			PRELID3B	0.125563	2.21757e-28	6.57155e-24	0.435	0.398
TMEM205	0.120901	5.72384e-15	1.6962e-10	0.607	0.619			SSB	0.129925	9.31379e-14	2.76005e-09	0.666	0.549			HIST1H2BC	0.125555	5.73929e-63	1.70078e-58	0.239	0.139
HAGHL	0.120885	2.24048e-54	6.63944e-50	0.254	0.16			RPP25	0.129614	3.79523e-57	1.12468e-52	0.327	0.119			PCCB	0.125551	2.74182e-69	8.1251e-65	0.259	0.146
GTF2E2	0.120837	7.02792e-34	2.08265e-29	0.39	0.305			BRIX1	0.129609	1.10197e-25	3.26557e-21	0.469	0.306			PIGT	0.125522	4.34256e-30	1.28687e-25	0.494	0.449
ELMO3	0.120797	7.25076e-45	2.14869e-40	0.305	0.19			C19orf43	0.129598	4.9028e-11	1.45289e-06	0.828	0.797			CCNC	0.12531	9.83086e-40	2.91328e-35	0.375	0.297
DNAJC10	0.120769	3.97425e-38	1.17773e-33	0.331	0.241			GID8	0.129507	5.59249e-24	1.65728e-19	0.56	0.364			PLOD2	0.125239	1.81606e-47	5.38171e-43	0.262	0.17
KCNMB4	0.120685	8.14942e-95	2.415e-90	0.2	0.066			LUCAT1	0.12945	3.52398e-50	1.0443e-45	0.261	0.09			TRAPPC1	0.124837	2.04886e-19	6.0716e-15	0.629	0.635
FTCDNL1	0.120598	1.07684e-138	3.19111e-134	0.156	0.015			DNAJB11	0.129253	6.56892e-21	1.94663e-16	0.585	0.408			TACO1	0.124751	1.03983e-61	3.08143e-57	0.317	0.218
FSTL3	0.120557	4.75937e-51	1.41039e-46	0.236	0.125			RNF11	0.129238	2.01257e-25	5.96406e-21	0.542	0.348			NUCKS1	0.124731	4.55076e-14	1.34857e-09	0.801	0.821
CTDSP2	0.120556	3.7147e-24	1.10081e-19	0.493	0.447			PAFAH1B2	0.129183	5.03774e-21	1.49288e-16	0.603	0.422			RNF170	0.12444	1.61287e-58	4.77958e-54	0.274	0.183
DTYMK	0.120529	6.76148e-27	2.0037e-22	0.373	0.318			TMED1	0.128981	3.14284e-26	9.31348e-22	0.531	0.34			ARL5A	0.124367	1.60977e-28	4.77039e-24	0.502	0.464
HSPG2	0.120505	1.77616e-30	5.26348e-26	0.348	0.293			ELOF1	0.128901	7.74939e-19	2.29645e-14	0.652	0.484			ALKBH4	0.124281	8.19091e-84	2.42729e-79	0.242	0.128
AVEN	0.120475	4.4934e-114	1.33157e-109	0.211	0.062			SHROOM1	0.128753	9.06996e-39	2.68779e-34	0.383	0.171			BACE2	0.124274	2.06481e-34	6.11886e-30	0.404	0.304
SNAPC5	0.120276	1.5975e-36	4.73405e-32	0.342	0.264			CAPZA2	0.128736	3.6171e-14	1.07189e-09	0.693	0.578			EPHX2	0.12425	6.68549e-68	1.98118e-63	0.181	0.1
SAMD12	0.120184	6.93686e-49	2.05567e-44	0.24	0.16			PSMB5	0.128703	6.39937e-12	1.89639e-07	0.737	0.651			NME1	0.124007	2.10132e-16	6.22704e-12	0.629	0.615
CISD2	0.120131	3.72182e-21	1.10293e-16	0.52	0.491			TMBIM1	0.128658	5.47098e-19	1.62127e-14	0.601	0.42			WBSCR16	0.123975	3.31061e-63	9.81065e-59	0.315	0.212
DENR	0.120106	4.86122e-26	1.44057e-21	0.45	0.393			VEGFA	0.128623	3.46683e-10	1.02736e-05	0.594	0.51			TUBA1A	0.12386	1.1505e-19	3.4094e-15	0.456	0.388
SS18L2	0.120052	6.25088e-29	1.85239e-24	0.414	0.347			NUDT3	0.128541	2.12513e-25	6.29762e-21	0.542	0.357			KRT5	0.123798	1.75393e-69	5.1976e-65	0.067	0
LOXL4	0.119975	3.47193e-84	1.02887e-79	0.175	0.053			CDH3	0.128509	5.93798e-45	1.75966e-40	0.335	0.161			MIR210HG	0.123763	2.63073e-57	7.7959e-53	0.252	0.173
PARP6	0.119959	3.40918e-49	1.01028e-44	0.281	0.175			CCNC	0.128365	1.05706e-26	3.13248e-22	0.506	0.297			ATG5	0.123662	4.72042e-60	1.39885e-55	0.307	0.2
GDPD3	0.119878	1.60171e-74	4.74651e-70	0.154	0.052			CHD9	0.128118	1.34759e-19	3.99344e-15	0.56	0.37			FKBP10	0.123658	1.97954e-60	5.86618e-56	0.226	0.143
TBC1D5	0.119835	1.75745e-64	5.20804e-60	0.248	0.127			ZNHIT1	0.128113	3.83619e-11	1.13682e-06	0.803	0.728			UBE2H	0.123534	2.30312e-25	6.82505e-21	0.561	0.513
TMEM65	0.119828	2.01956e-73	5.98478e-69	0.213	0.087			UQCC3	0.128022	2.00646e-15	5.94595e-11	0.666	0.504			SNAPC5	0.123355	1.35488e-49	4.01505e-45	0.359	0.264
TRAPPC2P1	0.119785	1.48839e-72	4.41069e-68	0.218	0.098			TBC1D15	0.127966	1.55762e-42	4.61585e-38	0.319	0.159			PSMD2	0.123343	2.32844e-27	6.90011e-23	0.494	0.448
HNRNPR	0.11955	1.18651e-19	3.51609e-15	0.512	0.487			BUB3	0.127902	1.26796e-24	3.75748e-20	0.486	0.327			ARPC5	0.123296	3.43403e-19	1.01764e-14	0.635	0.6
DPM2	0.119456	4.36781e-18	1.29436e-13	0.563	0.537			MTRNR2L1	0.127877	7.00586e-112	2.07612e-107	0.179	0.028			UTP23	0.12328	5.15126e-55	1.52652e-50	0.3	0.217
RAB21	0.119435	6.41705e-27	1.90163e-22	0.396	0.344			FRS2	0.127773	3.16751e-56	9.38661e-52	0.271	0.119			TSR2	0.12327	2.86218e-50	8.4818e-46	0.343	0.253
TMEM5	0.119424	9.21903e-51	2.73197e-46	0.292	0.189			SPRR2D	0.127771	4.07696e-24	1.20817e-19	0.196	0.098			CWC27	0.123067	2.03518e-44	6.03106e-40	0.32	0.244
JOSD2	0.11939	1.52625e-22	4.5229e-18	0.479	0.43			NAALADL2	0.127629	1.01337e-52	3.00302e-48	0.317	0.147			NSFL1C	0.123028	3.77372e-38	1.1183e-33	0.413	0.344
C8orf76	0.119368	2.12247e-57	6.28972e-53	0.257	0.149			POU3F2	0.127524	2.90581e-93	8.61107e-89	0.102	0.007			FUCA1	0.122814	7.82627e-26	2.31924e-21	0.45	0.44
YIPF6	0.119248	2.66444e-24	7.89581e-20	0.431	0.396			DALRD3	0.127449	6.44946e-40	1.91123e-35	0.427	0.211			NDN	0.122604	4.59909e-79	1.36289e-74	0.155	0.069
LSM5	0.11923	7.82375e-12	2.31849e-07	0.705	0.68			ECI2	0.127346	2.28828e-34	6.7811e-30	0.42	0.223			AP1M2	0.122588	2.71658e-32	8.05032e-28	0.464	0.415
CCDC85B	0.119139	2.91031e-20	8.62442e-16	0.502	0.444			FUNDC2	0.127307	1.75545e-18	5.20209e-14	0.615	0.456			CYB561D2	0.122581	4.99542e-64	1.48034e-59	0.293	0.186
CHCHD4	0.119089	1.78879e-74	5.30091e-70	0.234	0.11			RCHY1	0.127303	4.18755e-41	1.24094e-36	0.395	0.184			TXNDC12	0.122535	1.87598e-29	5.55928e-25	0.497	0.457
LINC01420	0.118976	5.79335e-18	1.7168e-13	0.553	0.51			TRADD	0.127298	6.0831e-21	1.80266e-16	0.581	0.403			AIG1	0.122367	3.19198e-38	9.45912e-34	0.406	0.324
ARL6IP1	0.118817	2.06638e-14	6.1235e-10	0.61	0.602			RILPL2	0.127283	5.86234e-32	1.73725e-27	0.457	0.254			PPID	0.122288	7.1623e-69	2.12248e-64	0.268	0.155
TRAK1	0.118745	2.08583e-43	6.18115e-39	0.286	0.191			C8orf59	0.126969	2.4775e-12	7.34183e-08	0.701	0.618			HSF1	0.122247	3.68498e-32	1.09201e-27	0.416	0.362
RP11-295M3.4	0.118642	1.96332e-84	5.81812e-80	0.143	0.026			PICALM	0.126824	5.63907e-25	1.67108e-20	0.537	0.349			B3GAT3	0.122123	5.79734e-45	1.71798e-40	0.357	0.282
SMNDC1	0.118629	1.06524e-42	3.15672e-38	0.258	0.186			UBL4A	0.126801	2.28829e-44	6.78111e-40	0.41	0.202			SUCO	0.122056	3.58281e-58	1.06173e-53	0.307	0.206
SNX8	0.118578	5.16793e-49	1.53146e-44	0.294	0.19			LIMS1	0.126499	2.29996e-21	6.81572e-17	0.543	0.361			RNASEH1	0.122009	6.89853e-53	2.04431e-48	0.35	0.253
PARK7	0.118561	9.23971e-12	2.7381e-07	0.826	0.839			RHOG	0.126256	4.4374e-27	1.31498e-22	0.521	0.311			DCTPP1	0.12194	2.54142e-30	7.53124e-26	0.45	0.401
MRPL47	0.118243	1.98442e-22	5.88063e-18	0.425	0.386			FGB	0.126163	2.3708e-51	7.02562e-47	0.049	0			TWISTNB	0.121828	1.25738e-37	3.72611e-33	0.37	0.299
C1orf106	0.118072	4.03511e-38	1.19577e-33	0.323	0.227			PHF5A	0.126132	3.46732e-28	1.02751e-23	0.5	0.305			PIGH	0.121823	5.82748e-70	1.72692e-65	0.283	0.174
RTN3	0.118071	4.54654e-18	1.34732e-13	0.553	0.517			C14orf166	0.126103	1.48598e-10	4.40355e-06	0.798	0.705			MYO10	0.121799	2.38496e-43	7.06759e-39	0.337	0.266
TPRA1	0.118042	9.12562e-40	2.70429e-35	0.344	0.253			MESDC2	0.125969	1.4842e-20	4.39828e-16	0.577	0.417			MPHOSPH10	0.121754	4.60838e-49	1.36565e-44	0.335	0.246
IMPAD1	0.118035	2.13895e-37	6.33856e-33	0.357	0.26			TIMM10	0.125926	8.14598e-19	2.41398e-14	0.605	0.447			SSNA1	0.12173	3.99432e-23	1.18368e-18	0.604	0.589
C1orf43	0.117909	8.71476e-14	2.58253e-09	0.722	0.728			NUDT21	0.125884	8.96391e-22	2.65636e-17	0.568	0.394			EBNA1BP2	0.121456	1.80254e-29	5.34165e-25	0.486	0.434
FNTA	0.117871	1.97325e-26	5.84754e-22	0.415	0.358			USP1	0.125849	8.152e-28	2.41576e-23	0.448	0.287			SMIM7	0.121189	8.53469e-27	2.52917e-22	0.535	0.486
DNAJB2	0.117852	5.83775e-30	1.72996e-25	0.383	0.309			AK6	0.125785	1.7346e-23	5.14031e-19	0.507	0.305			WASF2	0.121144	7.12243e-23	2.11066e-18	0.601	0.573
RNPEPL1	0.11784	3.4676e-29	1.02759e-24	0.402	0.328			SLC39A7	0.125725	6.7038e-21	1.9866e-16	0.571	0.397			PBDC1	0.120997	2.37849e-39	7.04841e-35	0.38	0.289
SND1	0.11782	1.74849e-26	5.18147e-22	0.447	0.389			MRPL49	0.125681	6.08058e-39	1.80192e-34	0.422	0.212			ZBTB8OS	0.120885	4.89462e-31	1.45047e-26	0.437	0.393
OGFR	0.117725	8.53506e-38	2.52928e-33	0.342	0.256			ARHGAP29	0.12568	4.45333e-27	1.3197e-22	0.412	0.228			FH	0.120883	5.66214e-57	1.67792e-52	0.293	0.19
TSR3	0.117717	1.37305e-22	4.0689e-18	0.481	0.449			C7orf50	0.125503	3.72772e-11	1.10467e-06	0.721	0.602			FAM92A1	0.120883	6.23366e-91	1.84728e-86	0.199	0.073
IL32	0.117424	1.76033e-09	5.21655e-05	0.572	0.439			PSMA5	0.12548	1.02477e-14	3.03679e-10	0.634	0.5			PTS	0.120859	1.50144e-35	4.44937e-31	0.429	0.36
TRIM31	0.117408	9.80836e-65	2.90661e-60	0.14	0.04			ATP6V0D1	0.125462	1.01189e-17	2.99863e-13	0.602	0.43			PCMT1	0.120854	1.72714e-32	5.1182e-28	0.431	0.377
ELOVL6	0.117407	4.20938e-106	1.24741e-101	0.172	0.042			SDAD1	0.125197	1.05327e-43	3.12126e-39	0.38	0.182			WDR45B	0.120677	9.79506e-20	2.90267e-15	0.613	0.568
GNL3	0.117352	1.23159e-27	3.64968e-23	0.391	0.32			H2AFY2	0.125159	3.18105e-100	9.42671e-96	0.21	0.034			ANKIB1	0.120521	1.51396e-45	4.48646e-41	0.357	0.273
TSPAN17	0.117332	2.54698e-40	7.54773e-36	0.332	0.25			MAPKAPK3	0.124929	4.87196e-29	1.44376e-24	0.444	0.254			MAGT1	0.12045	3.71962e-41	1.10227e-36	0.398	0.318
LRCH4	0.117299	9.87796e-35	2.92723e-30	0.339	0.262			TMX4	0.12484	7.50618e-23	2.22438e-18	0.519	0.334			MRPL35	0.120222	1.94479e-65	5.7632e-61	0.278	0.169
RNF10	0.11713	9.57595e-27	2.83774e-22	0.431	0.364			PLIN3	0.1248	1.23813e-23	3.66907e-19	0.53	0.351			NDUFA4	0.120116	6.74979e-11	2.00023e-06	0.906	0.94
GRHPR	0.11708	3.56557e-21	1.05662e-16	0.53	0.483			CRIPT	0.124777	2.42537e-22	7.18734e-18	0.546	0.356			LSM8	0.119995	2.05913e-21	6.10202e-17	0.608	0.588
MAP4K4	0.117064	1.04169e-38	3.08694e-34	0.33	0.22			EIF2AK4	0.124673	6.48265e-29	1.92107e-24	0.491	0.306			BAALC	0.119648	2.70822e-77	8.02553e-73	0.105	0.02
SHOC2	0.117055	1.52883e-35	4.53054e-31	0.3	0.236			GLB1L3	0.124645	7.40578e-92	2.19463e-87	0.211	0.058			GMFB	0.119596	3.0849e-56	9.1418e-52	0.295	0.201
AC091729.9	0.116862	8.41759e-98	2.49447e-93	0.184	0.057			ZDHHC12	0.124598	3.03518e-16	8.99445e-12	0.655	0.514			PRPSAP1	0.119515	3.77052e-46	1.11736e-41	0.349	0.265
UBE2W	0.11683	1.68459e-36	4.99211e-32	0.34	0.253			IFRD2	0.124507	2.11744e-27	6.27482e-23	0.483	0.298			RABEP1	0.119506	1.53461e-71	4.54766e-67	0.27	0.148
CORO1A	0.116553	2.5673e-45	7.60794e-41	0.25	0.145			EMB	0.124382	4.12268e-23	1.22171e-18	0.507	0.331			FAM171A1	0.119489	2.90059e-106	8.59562e-102	0.125	0.019
FIBP	0.116356	4.34767e-20	1.28839e-15	0.52	0.475			TMEM189	0.124219	2.03724e-34	6.03717e-30	0.437	0.236			TTC1	0.11936	9.63405e-33	2.85496e-28	0.443	0.376
WIF1	0.116219	5.16454e-42	1.53046e-37	0.089	0.031			USB1	0.124217	1.10693e-36	3.28029e-32	0.437	0.23			NSD1	0.119303	8.06466e-50	2.38988e-45	0.305	0.214
KDSR	0.116161	7.10409e-34	2.10523e-29	0.361	0.282			MTUS1	0.124166	6.25146e-12	1.85256e-07	0.581	0.54			RCHY1	0.119209	2.3843e-55	7.06564e-51	0.288	0.184
GORASP2	0.116152	1.10704e-22	3.2806e-18	0.453	0.413			RPA2	0.124086	1.15173e-34	3.41304e-30	0.408	0.236			YIPF4	0.118989	9.6716e-32	2.86608e-27	0.457	0.402
NIT2	0.116044	1.4902e-28	4.41607e-24	0.37	0.303			CPSF6	0.123914	3.0648e-26	9.08222e-22	0.475	0.291			BZW1	0.118975	6.21487e-19	1.84172e-14	0.642	0.631
STAU1	0.115946	9.84701e-20	2.91806e-15	0.54	0.49			FAH	0.123905	7.16921e-42	2.12452e-37	0.381	0.188			SH2D4A	0.118921	7.78684e-31	2.30755e-26	0.328	0.313
RHBDD3	0.115909	2.72643e-52	8.07951e-48	0.269	0.166			POLR2H	0.123604	1.5976e-13	4.73433e-09	0.71	0.57			AKAP12	0.118899	2.96989e-47	8.80097e-43	0.132	0.064
PSMC3	0.115802	3.4909e-19	1.03449e-14	0.5	0.455			ZBED1	0.123589	1.17122e-54	3.4708e-50	0.309	0.139			NUDT1	0.118892	7.12201e-35	2.11054e-30	0.383	0.305
CEBPZOS	0.115784	1.17844e-32	3.49218e-28	0.351	0.264			CCNB1	0.123578	4.43931e-47	1.31555e-42	0.184	0.066			HNRNPAB	0.118821	2.71086e-24	8.03337e-20	0.545	0.504
HBA2	0.115694	1.33365e-53	3.95214e-49	0.128	0.038			QPRT	0.123361	4.55365e-25	1.34943e-20	0.252	0.184			KCNS3	0.118719	1.63945e-42	4.85836e-38	0.344	0.26
BORCS7	0.115689	2.30548e-28	6.83206e-24	0.4	0.306			43719	0.123114	1.03674e-27	3.07228e-23	0.424	0.259			APH1A	0.118697	5.7473e-19	1.70315e-14	0.665	0.645
CANX	0.115598	5.6198e-13	1.66537e-08	0.696	0.704			NTN4	0.123109	2.46413e-35	7.30221e-31	0.377	0.204			ARMCX3	0.118544	1.36165e-35	4.0351e-31	0.413	0.338
MTIF3	0.115555	6.03774e-24	1.78922e-19	0.467	0.408			UAP1	0.122936	3.0016e-20	8.89495e-16	0.53	0.352			GALNT7	0.118528	5.85513e-50	1.73511e-45	0.33	0.235
CEP63	0.115545	2.61929e-47	7.76199e-43	0.261	0.168			VKORC1	0.122935	4.06619e-12	1.20497e-07	0.728	0.631			SCG5	0.118324	3.8332e-66	1.13593e-61	0.197	0.099
PDE7A	0.115465	1.41103e-65	4.18146e-61	0.221	0.1			LINC01481	0.122918	6.40639e-55	1.89847e-50	0.214	0.08			HOXB8	0.118215	2.61316e-137	7.74383e-133	0.138	0.003
SMIM20	0.115418	1.61178e-25	4.77634e-21	0.459	0.392			SRGAP1	0.122899	3.3119e-53	9.81449e-49	0.193	0.085			YKT6	0.118153	1.34095e-33	3.97378e-29	0.436	0.358
IRAK3	0.11518	1.36895e-89	4.05676e-85	0.179	0.051			SNX17	0.122796	3.25501e-21	9.6459e-17	0.559	0.388			CCM2	0.118149	7.7681e-33	2.302e-28	0.413	0.354
PSMC2	0.114746	1.97272e-23	5.84596e-19	0.451	0.376			PARP1	0.122792	1.14002e-15	3.37833e-11	0.631	0.475			TMEM62	0.11797	2.11805e-50	6.27663e-46	0.289	0.211
MRPL4	0.114461	5.03513e-21	1.49211e-16	0.495	0.455			LRP5	0.122786	1.57047e-26	4.65393e-22	0.464	0.28			NNT-AS1	0.117937	7.0672e-48	2.09429e-43	0.319	0.23
TIMMDC1	0.114365	5.15221e-22	1.52681e-17	0.423	0.388			SLC35F2	0.122614	3.12043e-43	9.24708e-39	0.377	0.182			CMTM4	0.117837	4.73148e-72	1.40213e-67	0.241	0.127
MTCH2	0.114336	6.01663e-20	1.78297e-15	0.496	0.433			ISM1	0.122533	2.79035e-182	8.26894e-178	0.172	0.01			RPL36AL	0.117814	3.64019e-12	1.07873e-07	0.875	0.922
NKTR	0.114251	1.32943e-18	3.93962e-14	0.449	0.412			ETNK1	0.122462	3.88383e-33	1.15093e-28	0.448	0.24			C9orf142	0.117764	6.41586e-30	1.90128e-25	0.481	0.427
PPIG	0.114166	2.34764e-13	6.95698e-09	0.584	0.606			TROVE2	0.122326	5.84518e-25	1.73216e-20	0.53	0.328			NRBP2	0.117691	5.07077e-52	1.50267e-47	0.204	0.156
EPS8L2	0.114152	2.89752e-19	8.58651e-15	0.502	0.451			SEC61B	0.122256	8.50883e-09	0.000252151	0.869	0.865			PHKB	0.117628	8.2712e-38	2.45109e-33	0.388	0.303
NOC2L	0.113759	3.9027e-25	1.15653e-20	0.405	0.348			DHRSX	0.122243	1.38752e-36	4.11179e-32	0.424	0.227			RIC3	0.117545	1.01409e-72	3.00515e-68	0.19	0.059
SNHG18	0.113489	3.64843e-46	1.08117e-41	0.245	0.119			SPTSSA	0.122054	1.84113e-10	5.45599e-06	0.687	0.563			RGS19	0.117106	1.94081e-65	5.7514e-61	0.273	0.168
VPS29	0.113451	2.60531e-15	7.72057e-11	0.563	0.544			AP1S3	0.121969	4.35739e-78	1.29127e-73	0.275	0.083			SUMO1	0.117093	6.00512e-17	1.77956e-12	0.712	0.721
UPF3A	0.113386	1.33007e-21	3.94153e-17	0.47	0.417			BIRC5	0.121827	5.44988e-31	1.61502e-26	0.169	0.076			ITGB4	0.116648	1.17268e-26	3.47513e-22	0.333	0.331
DNPEP	0.11332	1.08672e-30	3.22039e-26	0.378	0.298			TM2D1	0.121804	3.98691e-21	1.18148e-16	0.567	0.396			EMD	0.116631	8.62269e-29	2.55525e-24	0.439	0.422
CACNB1	0.113301	9.65525e-60	2.86124e-55	0.215	0.108			ATP6V1B2	0.121797	1.36691e-36	4.05069e-32	0.392	0.198			ZNF800	0.11641	2.23815e-56	6.63254e-52	0.262	0.171
TMEM33	0.11328	5.69944e-28	1.68897e-23	0.407	0.333			PAIP2	0.121739	1.53654e-12	4.55339e-08	0.705	0.588			TCEA2	0.116291	1.66779e-41	4.94232e-37	0.357	0.281
HDDC2	0.113239	1.24205e-24	3.68069e-20	0.416	0.336			DPY19L1	0.121706	7.90711e-27	2.34319e-22	0.469	0.294			TMC5	0.116157	5.12579e-13	1.51898e-08	0.467	0.495
BRD7	0.113202	1.555e-26	4.60808e-22	0.415	0.348			HSBP1	0.121405	6.62605e-09	0.000196356	0.852	0.803			OLA1	0.116067	1.39916e-24	4.14627e-20	0.515	0.49
C19orf66	0.113199	9.62705e-36	2.85288e-31	0.318	0.229			NDUFS5	0.121288	2.02881e-08	0.000601216	0.913	0.903			PPP1CA	0.115993	1.3075e-15	3.87464e-11	0.7	0.679
TPGS2	0.113161	2.11202e-20	6.25876e-16	0.458	0.403			FAM45A	0.121182	1.19901e-26	3.55313e-22	0.477	0.293			TRIM4	0.11599	1.81579e-63	5.38092e-59	0.229	0.135
RALB	0.113123	7.49954e-41	2.22241e-36	0.303	0.206			SPAG4	0.12116	8.39432e-43	2.48757e-38	0.317	0.145			HOOK2	0.115713	1.81169e-18	5.36877e-14	0.588	0.549
RSPO3	0.113107	1.72331e-130	5.10686e-126	0.13	0.002			CDH2	0.121117	1.88052e-81	5.57273e-77	0.081	0.005			VGLL4	0.115681	1.05886e-34	3.13782e-30	0.411	0.341
PLIN3	0.113087	1.23537e-25	3.6609e-21	0.411	0.351			LY6K	0.120985	3.32304e-37	9.84749e-33	0.15	0.059			CBX5	0.115672	9.92431e-37	2.94097e-32	0.372	0.295
TICAM1	0.11307	1.91337e-44	5.67008e-40	0.286	0.187			RPL22	0.12091	1.08343e-09	3.21064e-05	0.979	0.979			UBR5	0.115665	5.83497e-42	1.72913e-37	0.298	0.238
PTS	0.113019	4.45836e-24	1.32119e-19	0.427	0.36			MAD2L1	0.120903	1.34019e-57	3.97152e-53	0.176	0.058			DNAJC5	0.115646	2.32813e-40	6.89919e-36	0.354	0.285
SPG21	0.11299	2.43097e-15	7.20394e-11	0.59	0.563			STARD3NL	0.120863	3.01241e-24	8.92697e-20	0.501	0.328			DNAJC21	0.115591	7.28202e-24	2.15795e-19	0.516	0.495
C1orf174	0.112936	3.51222e-54	1.04081e-49	0.231	0.13			SP100	0.120862	1.49247e-19	4.42277e-15	0.534	0.379			COL18A1	0.115556	2.72804e-51	8.08428e-47	0.245	0.167
PDZD8	0.112785	1.70876e-45	5.06375e-41	0.272	0.171			MRPS18C	0.120701	1.1175e-16	3.3116e-12	0.575	0.446			DNAJC22	0.11554	6.23202e-98	1.8468e-93	0.144	0.041
NMRAL1	0.112781	1.41542e-22	4.19445e-18	0.461	0.402			DHX29	0.120677	7.22897e-22	2.14223e-17	0.534	0.338			HPRT1	0.115382	1.73845e-38	5.15172e-34	0.32	0.257
DRAP1	0.112752	3.32349e-14	9.84884e-10	0.624	0.6			RPS27A	0.120621	5.63798e-11	1.67076e-06	0.994	0.991			PCP4L1	0.115329	2.21077e-47	6.55139e-43	0.265	0.178
PDGFA	0.112633	1.32776e-42	3.93468e-38	0.24	0.144			GFER	0.12062	5.84117e-23	1.73097e-18	0.527	0.358			DDI2	0.115293	2.78358e-47	8.24886e-43	0.294	0.218
SIGMAR1	0.112569	7.46222e-34	2.21135e-29	0.352	0.275			VAPB	0.120568	2.40848e-38	7.13728e-34	0.4	0.196			RAB40B	0.115247	1.05368e-34	3.12249e-30	0.373	0.314
TRIQK	0.112447	1.40239e-41	4.15584e-37	0.288	0.193			HNRNPA0	0.120566	3.95863e-10	1.1731e-05	0.758	0.682			MRPL18	0.115161	9.26813e-20	2.74652e-15	0.541	0.554
CMPK1	0.112311	6.78451e-15	2.01052e-10	0.615	0.603			C1orf123	0.12053	1.73581e-27	5.1439e-23	0.466	0.279			ORMDL1	0.11505	9.56148e-31	2.83345e-26	0.456	0.393
CSNK1G2	0.112191	1.86762e-33	5.53451e-29	0.351	0.274			BHLHE40	0.120325	1.89592e-13	5.61837e-09	0.587	0.445			SLC6A8	0.114936	2.8668e-59	8.49548e-55	0.184	0.104
DERL1	0.112156	1.09375e-25	3.24121e-21	0.42	0.357			PMEPA1	0.120213	2.73336e-12	8.10005e-08	0.572	0.467			VIMP	0.114795	2.77152e-21	8.21311e-17	0.564	0.544
SPRYD7	0.112111	3.3201e-50	9.83877e-46	0.25	0.142			TLK1	0.120207	1.91605e-35	5.67801e-31	0.438	0.228			PLEKHS1	0.114767	2.86204e-96	8.48138e-92	0.131	0.029
UBE2G1	0.111872	1.09751e-36	3.25236e-32	0.304	0.212			OTUB1	0.120132	4.68349e-20	1.38791e-15	0.58	0.411			MAN1A2	0.114667	4.95053e-44	1.46704e-39	0.353	0.269
ING1	0.111858	8.28107e-36	2.45401e-31	0.324	0.235			PFDN2	0.120077	5.49535e-09	0.000162849	0.767	0.676			FUS	0.114561	3.58779e-14	1.06321e-09	0.745	0.743
UHMK1	0.111818	3.15852e-22	9.35995e-18	0.451	0.394			MXD4	0.120075	3.01126e-21	8.92357e-17	0.516	0.341			TMEM123	0.114454	1.93844e-14	5.74437e-10	0.717	0.685
EIF4B	0.111807	2.34057e-13	6.93606e-09	0.654	0.66			ITGAE	0.11997	1.21128e-26	3.58952e-22	0.484	0.277			PCMTD1	0.114423	1.13795e-30	3.37221e-26	0.383	0.338
SMIM10L1	0.111694	3.73235e-33	1.10604e-28	0.309	0.242			NECAP2	0.119965	5.29517e-28	1.56917e-23	0.478	0.288			PRR15	0.114389	2.18309e-83	6.46938e-79	0.146	0.043
ZNF195	0.111644	1.59143e-50	4.71604e-46	0.235	0.14			KXD1	0.119879	1.723e-17	5.10593e-13	0.621	0.467			MAD2L2	0.11435	1.28408e-37	3.80525e-33	0.381	0.301
MRPS34	0.111341	1.59522e-14	4.72729e-10	0.634	0.616			LRPAP1	0.119685	1.18883e-14	3.52298e-10	0.639	0.49			NTMT1	0.114198	7.97009e-34	2.36186e-29	0.408	0.344
REPIN1	0.111227	3.9089e-25	1.15836e-20	0.417	0.361			ORMDL2	0.119669	1.76861e-14	5.24108e-10	0.629	0.473			PSMD11	0.114033	4.04328e-24	1.19818e-19	0.508	0.48
GABPB1	0.111173	1.94359e-30	5.75964e-26	0.297	0.249			NRP1	0.119571	2.98132e-24	8.83485e-20	0.441	0.291			GRSF1	0.114029	7.25112e-29	2.1488e-24	0.458	0.407
TMUB1	0.111171	4.20547e-19	1.24625e-14	0.525	0.486			C6orf1	0.119437	4.96618e-20	1.47168e-15	0.544	0.364			PLCB4	0.114017	1.1311e-122	3.35189e-118	0.13	0.014
XRRA1	0.111145	7.22239e-43	2.14028e-38	0.278	0.181			MAGT1	0.119373	1.63221e-25	4.83688e-21	0.508	0.318			CHD7	0.11399	1.09629e-61	3.24876e-57	0.234	0.139
MRPL21	0.111116	3.66114e-15	1.08494e-10	0.591	0.535			PACS1	0.119302	5.41108e-47	1.60352e-42	0.374	0.172			PMVK	0.11399	4.54471e-20	1.34678e-15	0.611	0.585
RPL12	0.11103	3.05849e-09	9.06352e-05	0.989	0.994			B3GAT3	0.119265	1.10598e-27	3.27747e-23	0.465	0.282			TMEM183A	0.113845	4.04953e-26	1.20004e-21	0.457	0.42
CLPP	0.111024	1.13175e-19	3.35384e-15	0.502	0.468			DNAJC1	0.119185	2.57447e-17	7.62918e-13	0.527	0.408			TP53TG1	0.113834	6.07119e-23	1.79914e-18	0.41	0.426
MZT1	0.110885	4.08595e-40	1.21083e-35	0.295	0.199			HOXB5	0.119164	4.64196e-106	1.3756e-101	0.133	0.011			GTPBP6	0.113776	3.48892e-48	1.03391e-43	0.305	0.229
PSMB9	0.110718	7.38309e-15	2.1879e-10	0.492	0.432			FKBP5	0.118889	2.15496e-49	6.38599e-45	0.318	0.136			TPD52L1	0.113743	1.91089e-45	5.66274e-41	0.317	0.219
LRIF1	0.110713	7.54537e-32	2.23599e-27	0.348	0.275			CALU	0.118825	7.5538e-14	2.23849e-09	0.632	0.491			PPM1G	0.113711	2.0886e-23	6.18935e-19	0.537	0.498
FAM114A1	0.110699	1.64115e-28	4.8634e-24	0.368	0.293			SKA2	0.118751	2.53249e-20	7.50479e-16	0.44	0.306			GSTM3	0.113645	9.10461e-51	2.69806e-46	0.227	0.138
CDC123	0.110318	3.21561e-27	9.52913e-23	0.361	0.301			EIF2S3	0.118622	2.13652e-15	6.33135e-11	0.63	0.464			SYTL1	0.113606	1.22121e-29	3.61894e-25	0.368	0.339
LRRC4	0.110263	2.67372e-70	7.92331e-66	0.182	0.076			NDUFA6	0.118616	1.12632e-10	3.33775e-06	0.719	0.641			EXOC5	0.113517	6.98533e-53	2.07003e-48	0.278	0.195
FCHO1	0.110256	1.70551e-78	5.05411e-74	0.189	0.078			SLC4A8	0.118585	1.47284e-100	4.36462e-96	0.175	0.027			CXCL14	0.113497	1.34609e-11	3.98899e-07	0.177	0.171
TMC6	0.110214	1.22406e-17	3.62737e-13	0.517	0.485			CLPTM1L	0.118576	1.05697e-11	3.13222e-07	0.677	0.583			RP11-12G12.7	0.1133	6.46196e-47	1.91494e-42	0.315	0.222
SKP1	0.110069	2.76377e-09	8.19016e-05	0.849	0.872			SPAG16	0.118474	5.4501e-26	1.61508e-21	0.45	0.275			SMDT1	0.113169	5.70764e-16	1.6914e-11	0.71	0.73
KIAA1143	0.109953	3.69256e-33	1.09425e-28	0.342	0.258			RSL1D1	0.118392	2.24536e-11	6.65391e-07	0.732	0.637			FAM126A	0.113079	8.38577e-58	2.48504e-53	0.241	0.143
CCNDBP1	0.109826	1.0706e-23	3.17263e-19	0.398	0.336			SPPL2A	0.118192	7.5576e-27	2.23962e-22	0.483	0.299			PIK3R3	0.113013	2.49495e-56	7.39353e-52	0.244	0.157
EIF5A	0.109755	1.11746e-12	3.31149e-08	0.582	0.578			DENR	0.118117	1.23051e-18	3.64648e-14	0.549	0.393			DPCD	0.112892	5.6539e-37	1.67548e-32	0.382	0.307
GLIS2	0.109739	7.05799e-48	2.09156e-43	0.261	0.163			TMEM92	0.1181	1.00939e-23	2.99123e-19	0.443	0.291			TMEM203	0.112685	1.12655e-54	3.33841e-50	0.313	0.221
ANKRD37	0.109734	1.28174e-20	3.79831e-16	0.333	0.255			NDUFAF6	0.118073	7.38009e-27	2.18702e-22	0.463	0.276			NUBPL	0.112646	1.2378e-79	3.6681e-75	0.201	0.082
ARRDC2	0.109716	3.4309e-39	1.01671e-34	0.252	0.177			RAF1	0.11793	2.48296e-26	7.35801e-22	0.488	0.285			RGS17	0.112631	2.78767e-48	8.26098e-44	0.25	0.18
PBX1	0.109691	6.91085e-28	2.04796e-23	0.26	0.201			ATRX	0.117878	1.19565e-13	3.54318e-09	0.659	0.521			RCN1	0.11257	6.07182e-25	1.79932e-20	0.498	0.442
GPAA1	0.109675	5.57602e-19	1.6524e-14	0.498	0.446			KYNU	0.117726	2.43225e-70	7.20772e-66	0.185	0.044			ZSCAN18	0.112569	5.51031e-56	1.63293e-51	0.246	0.145
ZFR2	0.109631	1.53247e-138	4.54131e-134	0.132	0.004			GALNT10	0.11771	4.19437e-19	1.24296e-14	0.479	0.31			CDK5	0.112469	1.18288e-63	3.50535e-59	0.26	0.151
ATP2C2	0.109617	8.14687e-48	2.41424e-43	0.239	0.115			PEX13	0.117693	1.84684e-27	5.47291e-23	0.464	0.269			CCNB1	0.112435	3.22739e-56	9.56405e-52	0.147	0.066
GJB2	0.109609	1.78682e-70	5.29505e-66	0.193	0.075			ARHGDIA	0.117682	3.18399e-12	9.43544e-08	0.727	0.61			IMMP2L	0.112379	1.00637e-61	2.98227e-57	0.23	0.131
B3GNT3	0.109551	6.98996e-45	2.0714e-40	0.267	0.163			SPTBN1	0.117518	1.23028e-14	3.64581e-10	0.61	0.449			AKTIP	0.112377	6.29129e-60	1.86436e-55	0.277	0.164
CCDC90B	0.109498	3.35909e-27	9.95432e-23	0.37	0.288			SYS1	0.117509	5.9469e-27	1.7623e-22	0.497	0.297			ERGIC2	0.112206	2.21204e-29	6.55517e-25	0.446	0.395
NUPR2	0.109472	2.83606e-70	8.40438e-66	0.099	0.029			CFH	0.117507	3.28291e-32	9.72856e-28	0.342	0.164			MFSD3	0.112171	1.61777e-61	4.79409e-57	0.223	0.138
SNAPC2	0.109341	5.59032e-44	1.65663e-39	0.28	0.184			JAG1	0.117393	2.99713e-48	8.88169e-44	0.188	0.076			EPRS	0.111989	2.00951e-33	5.95497e-29	0.379	0.312
SPCS2	0.109302	1.18347e-11	3.50711e-07	0.687	0.688			SNRPB	0.117375	5.39533e-08	0.00159885	0.785	0.708			SH3BP5	0.111856	7.58117e-52	2.2466e-47	0.247	0.171
CORO2A	0.109283	4.35654e-27	1.29102e-22	0.343	0.301			TANK	0.11722	1.38875e-20	4.11542e-16	0.535	0.348			CTSV	0.111841	2.22988e-93	6.60802e-89	0.139	0.037
NFYC	0.10917	2.94057e-35	8.71407e-31	0.297	0.219			OGFR	0.117206	7.35617e-31	2.17993e-26	0.461	0.256			SLC6A3	0.111785	1.09548e-74	3.24634e-70	0.121	0.032
PAQR7	0.109086	3.26837e-50	9.68548e-46	0.162	0.084			CDC20	0.116994	4.4967e-44	1.33255e-39	0.142	0.044			GLT8D1	0.111751	5.65287e-58	1.67517e-53	0.262	0.163
ZNF37A	0.109059	7.85216e-46	2.32691e-41	0.254	0.154			PUSL1	0.11691	2.58092e-45	7.6483e-41	0.35	0.167			SARS	0.11165	1.59394e-23	4.72347e-19	0.434	0.426
CTSL	0.109057	5.43097e-23	1.60941e-18	0.362	0.306			TGOLN2	0.116895	5.78215e-16	1.71348e-11	0.634	0.474			EGLN1	0.111643	1.76391e-48	5.22717e-44	0.32	0.224
CAPZA2	0.108976	7.07141e-15	2.09554e-10	0.602	0.578			AVIL	0.11677	2.33088e-68	6.90732e-64	0.229	0.069			TNS3	0.11154	1.8152e-46	5.37915e-42	0.244	0.181
WASL	0.108939	1.27975e-21	3.79241e-17	0.452	0.403			XRRA1	0.116701	7.53425e-38	2.2327e-33	0.367	0.181			AK4	0.111499	4.97126e-59	1.47318e-54	0.244	0.141
LMAN1	0.108916	3.33383e-16	9.87946e-12	0.519	0.481			NELFE	0.116526	3.90077e-14	1.15595e-09	0.62	0.475			NDUFA1	0.111451	8.98594e-12	2.66289e-07	0.725	0.789
UBE3A	0.108895	2.39782e-23	7.1057e-19	0.394	0.347			LRP10	0.116524	5.17614e-12	1.5339e-07	0.693	0.587			REPIN1	0.111363	2.13934e-31	6.33973e-27	0.421	0.361
CHTF18	0.108881	2.78865e-75	8.26388e-71	0.164	0.058			XRCC6	0.116313	1.19318e-11	3.53586e-07	0.701	0.586			FKBP2	0.111196	1.52025e-13	4.50512e-09	0.772	0.803
MTHFD2	0.10886	8.49754e-31	2.51816e-26	0.323	0.246			NAA10	0.116276	1.28865e-11	3.81879e-07	0.671	0.558			MRPS11	0.111191	3.7021e-36	1.09708e-31	0.406	0.327
MAFK	0.10883	1.15747e-25	3.43006e-21	0.359	0.288			VPS4A	0.116172	1.20864e-28	3.58168e-24	0.478	0.269			ESRP1	0.111176	2.79073e-34	8.27005e-30	0.382	0.314
CDK1	0.108678	1.3021e-49	3.85865e-45	0.146	0.059			EIF5B	0.116155	8.60406e-11	2.54973e-06	0.719	0.611			PNMA2	0.111131	1.88875e-37	5.59714e-33	0.227	0.195
OPTN	0.108667	7.33199e-24	2.17276e-19	0.395	0.33			CDC42	0.116151	1.41339e-08	0.000418845	0.827	0.776			RALGAPA1	0.111104	9.26305e-43	2.74501e-38	0.276	0.207
UBE2B	0.108547	1.51867e-13	4.50043e-09	0.612	0.618			KIF1B	0.116044	4.68454e-25	1.38822e-20	0.415	0.258			MSMB	0.110992	2.4094e-89	7.14003e-85	0.117	0.014
MOB4	0.108495	6.25024e-26	1.8522e-21	0.352	0.295			RIMS1	0.11604	2.09994e-93	6.22298e-89	0.174	0.03			ANKRD39	0.110951	3.01195e-44	8.92562e-40	0.337	0.251
FAM96A	0.108106	2.19582e-24	6.5071e-20	0.416	0.347			UGP2	0.115963	2.95139e-13	8.74616e-09	0.666	0.517			ATPAF1	0.110925	1.30963e-42	3.88095e-38	0.342	0.261
ZDHHC3	0.108025	2.97336e-21	8.81124e-17	0.423	0.342			SEC22C	0.115823	1.1309e-44	3.3513e-40	0.367	0.162			NIT2	0.110845	5.06491e-32	1.50093e-27	0.358	0.303
ATG10	0.107983	1.12722e-52	3.34041e-48	0.243	0.133			TP53RK	0.115584	1.48419e-36	4.39825e-32	0.399	0.207			FAM178B	0.110596	7.9204e-95	2.34713e-90	0.155	0.048
GCSH	0.107928	2.15856e-19	6.39666e-15	0.441	0.409			PLEKHF2	0.115571	5.32126e-51	1.5769e-46	0.314	0.123			FNDC4	0.110582	7.22283e-97	2.14041e-92	0.157	0.045
DLEU2	0.107902	1.76888e-73	5.2419e-69	0.175	0.064			UBA6	0.115485	1.38288e-29	4.09803e-25	0.42	0.234			TCN2	0.110571	1.97422e-56	5.8504e-52	0.254	0.151
NEBL	0.107532	1.13345e-35	3.35886e-31	0.269	0.175			NFU1	0.115472	3.54461e-19	1.05041e-14	0.545	0.389			PPP1CC	0.110504	5.03577e-24	1.4923e-19	0.472	0.451
UFM1	0.107417	1.62695e-17	4.82129e-13	0.531	0.49			DYNLT3	0.115442	1.08527e-31	3.21608e-27	0.391	0.21			FBXO18	0.110433	3.34832e-44	9.92241e-40	0.278	0.212
AZI2	0.107379	1.88782e-33	5.59436e-29	0.319	0.223			OAZ2	0.115217	1.1423e-15	3.38509e-11	0.611	0.46			RRAGD	0.110343	3.92266e-52	1.16244e-47	0.223	0.147
NHLRC2	0.107357	1.53108e-51	4.5372e-47	0.201	0.111			PLPP2	0.115108	2.04378e-09	6.05654e-05	0.674	0.592			MRPS2	0.110329	9.52863e-48	2.82371e-43	0.322	0.229
ENOPH1	0.107347	8.56538e-32	2.53827e-27	0.334	0.251			ANP32E	0.115037	2.25915e-14	6.69477e-10	0.528	0.351			UBL5	0.11024	4.29608e-11	1.2731e-06	0.812	0.847
FGD5-AS1	0.10715	1.05774e-29	3.1345e-25	0.352	0.27			LAMA4	0.115006	2.04232e-60	6.0522e-56	0.138	0.035			DST	0.110207	9.60269e-34	2.84566e-29	0.316	0.218
RAD21	0.10715	1.64637e-15	4.87884e-11	0.489	0.469			ACP2	0.114746	2.35997e-39	6.99355e-35	0.38	0.191			DBNL	0.110093	1.99419e-24	5.90958e-20	0.471	0.42
PLBD1	0.10701	9.02083e-49	2.67323e-44	0.155	0.104			SLBP	0.114664	3.43351e-19	1.01749e-14	0.518	0.347			MPDU1	0.110055	5.09659e-44	1.51032e-39	0.301	0.211
TMCO3	0.10701	2.31664e-30	6.86512e-26	0.346	0.254			DKC1	0.114589	2.49095e-23	7.38168e-19	0.447	0.285			CHMP3	0.109948	6.24413e-21	1.85039e-16	0.576	0.547
C19orf70	0.106931	9.48267e-12	2.81009e-07	0.682	0.669			LY6E	0.114569	0.000323134	1	0.888	0.912			TBCB	0.109944	2.93212e-18	8.68904e-14	0.56	0.51
RPL17	0.106779	8.72289e-12	2.58494e-07	0.638	0.642			SETD5	0.114557	5.58122e-20	1.65394e-15	0.537	0.349			SERTAD4	0.109924	4.45896e-54	1.32137e-49	0.223	0.133
TIAL1	0.106681	3.62617e-21	1.07458e-16	0.458	0.403			SMC3	0.114538	2.32499e-22	6.88988e-18	0.404	0.273			RNF180	0.109816	9.62629e-104	2.85265e-99	0.126	0.021
OTUD6B-AS1	0.106555	1.20539e-20	3.57205e-16	0.444	0.382			MCRS1	0.114531	6.76803e-40	2.00564e-35	0.402	0.189			STARD3NL	0.109754	1.85381e-33	5.49358e-29	0.389	0.328
PA2G4	0.10647	1.54412e-13	4.57585e-09	0.578	0.576			TMEM61	0.114475	3.75628e-79	1.11314e-74	0.259	0.08			COA5	0.109727	1.22729e-28	3.63695e-24	0.462	0.398
KIF9	0.106454	8.50767e-27	2.52116e-22	0.341	0.265			SEC63	0.114429	1.31387e-18	3.89351e-14	0.544	0.37			ASPSCR1	0.109676	2.35882e-38	6.99011e-34	0.362	0.276
GPCPD1	0.106454	1.96526e-21	5.82386e-17	0.385	0.309			TRIM44	0.114415	2.21916e-18	6.57626e-14	0.551	0.382			IDH3B	0.109629	4.9768e-35	1.47483e-30	0.371	0.298
SDHB	0.106427	1.78209e-19	5.28105e-15	0.476	0.431			CDCA7	0.114402	8.30953e-55	2.46245e-50	0.205	0.071			DALRD3	0.109579	2.26973e-46	6.72611e-42	0.299	0.211
HOXB2	0.106403	1.17679e-84	3.4873e-80	0.161	0.039			PMP22	0.114362	2.26878e-74	6.72332e-70	0.225	0.058			COMMD8	0.1095	7.46122e-57	2.21106e-52	0.263	0.152
FAM46B	0.106348	1.50231e-108	4.45194e-104	0.158	0.026			BRINP1	0.114359	6.8615e-140	2.03334e-135	0.155	0.007			FAT1	0.109459	1.98474e-74	5.88158e-70	0.21	0.091
UBL3	0.1062	1.97119e-22	5.84142e-18	0.397	0.328			CREB3	0.114332	4.61816e-21	1.36855e-16	0.526	0.342			THAP7	0.109426	1.87896e-37	5.5681e-33	0.362	0.285
TMED9	0.106186	8.66494e-11	2.56777e-06	0.688	0.668			ETFA	0.114249	7.95707e-20	2.358e-15	0.511	0.337			EXOSC4	0.109402	1.56048e-29	4.62433e-25	0.403	0.341
TPGS1	0.105921	2.3912e-31	7.0861e-27	0.335	0.258			GNL3	0.114213	8.75347e-21	2.594e-16	0.501	0.32			RUVBL2	0.109148	1.09192e-37	3.23579e-33	0.361	0.28
MALAT1	0.1059	0.00552391	1	0.967	0.987			KCTD12	0.114194	5.80039e-37	1.71889e-32	0.323	0.144			DNAJC30	0.109104	3.49891e-44	1.03687e-39	0.314	0.222
DNAJC15	0.105837	5.46832e-15	1.62048e-10	0.532	0.494			ZDHHC4	0.114183	1.96287e-15	5.81678e-11	0.579	0.455			PTTG1	0.108921	2.24111e-23	6.64132e-19	0.217	0.177
NME6	0.105723	1.56504e-52	4.63785e-48	0.237	0.136			FGF19	0.114172	5.30153e-41	1.57106e-36	0.059	0.022			SLC35F5	0.10877	6.17733e-43	1.83059e-38	0.317	0.232
LYAR	0.105564	1.27253e-39	3.77102e-35	0.272	0.184			MOB4	0.113965	2.46725e-22	7.31146e-18	0.469	0.295			HIBCH	0.108665	1.47662e-51	4.37582e-47	0.264	0.162
WDR13	0.105523	9.75896e-21	2.89197e-16	0.424	0.381			CENPV	0.113947	2.59301e-42	7.68412e-38	0.239	0.108			RSPRY1	0.10851	8.84188e-50	2.6202e-45	0.297	0.204
IL17RC	0.105501	1.41568e-46	4.19522e-42	0.251	0.144			ARF5	0.1139	6.94767e-15	2.05887e-10	0.559	0.43			MUC3A	0.108435	5.71028e-38	1.69218e-33	0.253	0.202
BIRC5	0.105193	3.11763e-34	9.23878e-30	0.154	0.076			HYI	0.113899	1.10674e-20	3.27971e-16	0.519	0.318			MESDC2	0.108423	1.43432e-26	4.25047e-22	0.469	0.417
QPRT	0.105174	1.16371e-28	3.44855e-24	0.264	0.184			ADGRG1	0.113819	1.17739e-32	3.48908e-28	0.386	0.21			TMEM45B	0.108403	1.84469e-23	5.46655e-19	0.346	0.339
RASSF3	0.105124	4.63071e-37	1.37226e-32	0.252	0.166			IL13RA1	0.113776	4.44721e-17	1.31789e-12	0.566	0.404			DNAJB6	0.108398	1.96652e-17	5.82758e-13	0.611	0.586
RP3-512B11.3	0.105019	7.75085e-73	2.29689e-68	0.111	0.035			MAP7D1	0.113765	4.37474e-17	1.29641e-12	0.563	0.395			ABCC4	0.108298	5.76292e-46	1.70778e-41	0.21	0.139
ZDHHC20	0.104956	8.04366e-40	2.38366e-35	0.273	0.179			MAP1B	0.113671	7.8764e-14	2.33409e-09	0.304	0.168			CFL2	0.1081	2.92399e-45	8.66494e-41	0.269	0.17
EPRS	0.104924	1.87025e-23	5.54231e-19	0.38	0.312			METTL5	0.113571	1.80844e-13	5.35914e-09	0.615	0.492			ZSWIM7	0.108088	7.70038e-33	2.28193e-28	0.362	0.298
ZNF511	0.104864	1.27819e-22	3.78778e-18	0.427	0.368			FGFR1OP2	0.113555	1.51854e-29	4.50005e-25	0.42	0.226			WDR54	0.107967	3.43894e-49	1.0191e-44	0.252	0.165
MLST8	0.104837	1.90766e-30	5.65316e-26	0.342	0.263			HSD17B10	0.113356	1.24239e-14	3.68171e-10	0.609	0.438			SPP1	0.10787	7.08492e-22	2.09954e-17	0.218	0.184
INSIG1	0.10482	8.7858e-26	2.60358e-21	0.289	0.215			COPRS	0.113334	7.25536e-18	2.15005e-13	0.578	0.404			NDUFB8	0.107861	3.68787e-14	1.09286e-09	0.667	0.693
SYNE4	0.104773	9.00555e-36	2.6687e-31	0.294	0.189			KPNA2	0.113292	3.40913e-20	1.01026e-15	0.389	0.246			WWP1	0.107823	9.03588e-42	2.67769e-37	0.272	0.205
MARS	0.104764	9.90912e-50	2.93647e-45	0.222	0.124			COL5A2	0.113278	3.61132e-76	1.07018e-71	0.079	0.009			MARS	0.10777	1.48804e-64	4.40965e-60	0.232	0.124
SPATA33	0.10467	1.10915e-47	3.28685e-43	0.227	0.131			NDUFS2	0.113242	2.96301e-17	8.78057e-13	0.505	0.363			MRPS15	0.10775	9.21899e-15	2.73196e-10	0.622	0.658
TMEM134	0.104578	6.97512e-12	2.06701e-07	0.644	0.636			HAT1	0.113131	2.67997e-25	7.94182e-21	0.41	0.25			MANBAL	0.107491	2.63303e-32	7.80272e-28	0.4	0.341
PLXNA2	0.10439	9.0886e-38	2.69332e-33	0.238	0.134			PDZD8	0.113117	2.37839e-39	7.04811e-35	0.386	0.171			PIK3R1	0.107371	3.6269e-59	1.07479e-54	0.202	0.116
RFC2	0.104358	2.58118e-38	7.64908e-34	0.253	0.168			LAMTOR3	0.113052	6.48089e-21	1.92055e-16	0.499	0.314			RAB5A	0.107168	5.37954e-33	1.59417e-28	0.368	0.295
UBL7	0.104202	2.42338e-33	7.18144e-29	0.301	0.225			SRPRB	0.113046	1.35481e-24	4.01485e-20	0.461	0.283			SKA2	0.107126	3.11699e-30	9.2369e-26	0.376	0.306
TERF2IP	0.104168	7.35307e-19	2.17901e-14	0.453	0.389			KLHL2	0.113039	5.81413e-52	1.72296e-47	0.319	0.127			FUOM	0.1071	3.21429e-51	9.52522e-47	0.152	0.088
DAG1	0.104032	1.11739e-29	3.31128e-25	0.333	0.259			STX5	0.11299	2.88886e-24	8.56086e-20	0.463	0.289			LLGL2	0.106941	1.18969e-19	3.52551e-15	0.513	0.495
RAPGEF1	0.103845	4.28941e-50	1.27112e-45	0.225	0.125			FAM173A	0.11292	1.68425e-13	4.99109e-09	0.639	0.525			STK24	0.106915	3.84805e-27	1.14033e-22	0.429	0.38
SARNP	0.103656	5.944e-52	1.76144e-47	0.22	0.112			FAM174A	0.112864	2.6372e-26	7.81508e-22	0.463	0.269			PLEKHF2	0.106689	5.34935e-60	1.58523e-55	0.214	0.123
NR3C1	0.103652	6.9145e-23	2.04904e-18	0.391	0.311			KRR1	0.112829	1.59212e-23	4.7181e-19	0.461	0.278			SCAMP3	0.106687	3.68389e-31	1.09169e-26	0.419	0.345
EIF2S3	0.103642	3.2875e-16	9.74216e-12	0.499	0.464			ERH	0.112716	4.34859e-08	0.00128866	0.839	0.787			CCDC85B	0.106624	1.06656e-21	3.16065e-17	0.503	0.444
FXYD5	0.103603	2.16513e-10	6.41614e-06	0.609	0.589			C5orf15	0.112348	3.16005e-24	9.36449e-20	0.471	0.288			NUDC	0.106227	1.00871e-15	2.9892e-11	0.605	0.586
SELK	0.103596	1.82521e-11	5.40883e-07	0.661	0.653			PYM1	0.112317	5.50776e-26	1.63217e-21	0.463	0.27			UPK3A	0.106193	4.59501e-101	1.36169e-96	0.129	0.023
MXI1	0.103547	3.35757e-24	9.94983e-20	0.295	0.253			MRPS5	0.112242	8.3811e-16	2.48366e-11	0.557	0.418			SGCB	0.106185	4.49211e-89	1.33119e-84	0.191	0.064
EPN1	0.103494	4.99531e-19	1.48031e-14	0.484	0.433			ITPKA	0.112233	1.10015e-53	3.26017e-49	0.16	0.061			ALG3	0.106124	1.46754e-29	4.34891e-25	0.414	0.353
NR2F1-AS1	0.103487	1.5025e-62	4.4525e-58	0.196	0.089			BAZ2A	0.112204	4.35679e-20	1.29109e-15	0.543	0.355			SLC5A1	0.106042	4.00022e-122	1.18543e-117	0.115	0.006
NNT-AS1	0.103469	6.70653e-29	1.98741e-24	0.294	0.23			CMTM8	0.112122	3.6711e-13	1.0879e-08	0.6	0.457			MGP	0.106016	2.49777e-10	7.40189e-06	0.315	0.281
MINCR	0.10346	2.17681e-57	6.45076e-53	0.191	0.096			RRAGC	0.112105	1.75665e-25	5.20565e-21	0.447	0.269			G2E3	0.106011	2.885e-75	8.5494e-71	0.187	0.083
C9orf16	0.1034	2.69533e-08	0.000798735	0.796	0.783			HILPDA	0.111982	1.95574e-28	5.79564e-24	0.268	0.154			SORBS3	0.10599	3.78559e-50	1.12182e-45	0.242	0.154
SEC22C	0.103374	1.07045e-45	3.17217e-41	0.265	0.162			TKTL1	0.111976	2.69724e-65	7.99302e-61	0.055	0			RAE1	0.105974	5.24741e-57	1.55502e-52	0.237	0.139
MFSD3	0.103275	8.30392e-49	2.46078e-44	0.238	0.138			SORBS3	0.111937	9.59925e-38	2.84464e-33	0.33	0.154			FAM60A	0.105971	1.48481e-33	4.40009e-29	0.356	0.294
CBR3	0.10327	2.6377e-43	7.81655e-39	0.202	0.116			PREB	0.111935	7.90593e-34	2.34284e-29	0.408	0.213			ATP5O	0.105924	3.43074e-11	1.01667e-06	0.764	0.816
SORD	0.103207	3.0366e-33	8.99867e-29	0.275	0.193			NPRL3	0.111932	1.01568e-35	3.00988e-31	0.386	0.196			JKAMP	0.105824	1.09865e-37	3.25574e-33	0.33	0.262
C2orf76	0.10319	5.40234e-47	1.60093e-42	0.208	0.11			URM1	0.111859	2.86315e-24	8.48466e-20	0.478	0.291			FAM3D	0.105747	7.89679e-80	2.34014e-75	0.088	0.016
MDFIC	0.103181	8.50964e-38	2.52175e-33	0.294	0.206			PLBD1	0.111836	2.34316e-52	6.94371e-48	0.255	0.104			STAMBP	0.105736	1.68778e-37	5.00156e-33	0.345	0.267
CCNJL	0.103078	7.39329e-32	2.19093e-27	0.313	0.241			WASF2	0.111797	2.71075e-11	8.03304e-07	0.669	0.573			METTL9	0.105717	1.52656e-19	4.52381e-15	0.538	0.506
TBRG1	0.103032	2.01288e-23	5.96497e-19	0.397	0.334			SLCO1B3	0.111754	1.19085e-128	3.52897e-124	0.187	0.02			CINP	0.105628	1.77284e-34	5.25363e-30	0.347	0.284
TRIM47	0.103016	3.98706e-25	1.18152e-20	0.358	0.298			MDH2	0.111678	6.82972e-09	0.000202392	0.74	0.656			SSR1	0.105625	3.33527e-22	9.88373e-18	0.514	0.483
C5orf24	0.103	8.50807e-22	2.52128e-17	0.405	0.347			FMNL2	0.111668	9.28452e-44	2.75137e-39	0.339	0.141			GDI1	0.105483	1.86379e-36	5.52316e-32	0.351	0.276
RGS14	0.102992	8.02524e-51	2.3782e-46	0.242	0.131			CDS1	0.111627	6.3653e-22	1.88629e-17	0.465	0.284			KLHDC9	0.105459	1.71219e-56	5.0739e-52	0.242	0.139
ZNF770	0.102899	1.71169e-38	5.07241e-34	0.29	0.196			SOD2	0.111611	1.53482e-06	0.0454828	0.731	0.671			POLDIP2	0.105457	7.56072e-23	2.24054e-18	0.481	0.447
ISG20	0.102847	6.16294e-14	1.82632e-09	0.472	0.448			CDKN2AIPNL	0.111574	6.62173e-30	1.96228e-25	0.381	0.213			CYHR1	0.105416	7.49226e-24	2.22026e-19	0.407	0.367
BCCIP	0.102812	2.03171e-23	6.02078e-19	0.3	0.278			AAED1	0.111549	6.22258e-27	1.844e-22	0.423	0.229			NME7	0.105374	1.76679e-50	5.23572e-46	0.249	0.156
NAA10	0.102779	5.2385e-13	1.55238e-08	0.578	0.558			VTI1B	0.111414	4.02433e-13	1.19257e-08	0.651	0.512			HSD17B12	0.105261	8.06567e-24	2.39018e-19	0.461	0.426
TGS1	0.102636	4.53329e-32	1.3434e-27	0.295	0.221			MAST4	0.111206	8.56499e-11	2.53815e-06	0.512	0.441			ASH1L	0.10511	1.14177e-19	3.38352e-15	0.501	0.467
LYPD6B	0.102488	1.15393e-89	3.41955e-85	0.11	0.014			EPHX4	0.111135	1.68907e-85	5.00538e-81	0.236	0.052			MAPK13	0.105065	7.48586e-22	2.21836e-17	0.506	0.468
UBXN1	0.102441	1.40308e-10	4.15789e-06	0.734	0.744			NUDT16L1	0.110977	1.32352e-18	3.92211e-14	0.523	0.349			NIFK	0.104921	6.03635e-30	1.78881e-25	0.395	0.33
MKI67	0.102287	2.46636e-51	7.30882e-47	0.127	0.044			FBXO9	0.110962	2.47186e-22	7.32511e-18	0.488	0.314			LARP1	0.104891	4.09247e-23	1.21276e-18	0.493	0.462
BDP1	0.102247	2.26153e-21	6.70183e-17	0.392	0.32			PFDN5	0.110959	6.10253e-08	0.00180842	0.945	0.952			SCPEP1	0.10485	3.16655e-18	9.38376e-14	0.354	0.371
E2F1	0.102235	1.73043e-55	5.12796e-51	0.18	0.084			COPZ2	0.110919	6.27007e-120	1.85807e-115	0.194	0.027			RALB	0.104799	2.39175e-42	7.08771e-38	0.288	0.206
NECAP2	0.102222	3.96669e-27	1.17549e-22	0.356	0.288			E2F4	0.110856	7.62353e-31	2.25916e-26	0.421	0.229			RAB6B	0.104753	1.50151e-82	4.44956e-78	0.187	0.072
IL15	0.102161	1.32964e-87	3.94026e-83	0.162	0.049			TRIP6	0.110834	4.22112e-11	1.25089e-06	0.641	0.554			MTUS1	0.104653	5.53112e-13	1.63909e-08	0.48	0.54
YPEL3	0.102027	7.82838e-12	2.31986e-07	0.55	0.56			F3	0.110719	2.2211e-09	6.582e-05	0.473	0.379			TMEM120A	0.10456	7.43006e-36	2.20182e-31	0.36	0.28
NUDC	0.101973	2.28905e-11	6.78337e-07	0.614	0.586			MYEOV2	0.110614	4.87208e-08	0.00144379	0.811	0.736			PPIG	0.104393	1.10025e-16	3.26047e-12	0.613	0.606
PPP2R5B	0.101842	4.19239e-71	1.24237e-66	0.177	0.068			SMARCB1	0.110511	4.62212e-16	1.36972e-11	0.577	0.41			SOBP	0.104362	1.28401e-112	3.80504e-108	0.127	0.015
TMEM219	0.101823	2.44304e-10	7.2397e-06	0.743	0.763			FAM107B	0.110489	7.4965e-13	2.22151e-08	0.586	0.451			FAM173A	0.104357	9.96677e-20	2.95355e-15	0.531	0.525
LENG8	0.101717	8.00142e-22	2.37114e-17	0.366	0.3			MTRNR2L12	0.110486	3.40872e-21	1.01014e-16	0.371	0.19			EIF2AK4	0.104199	3.20312e-32	9.49212e-28	0.364	0.306
MRPS11	0.101549	1.55055e-22	4.5949e-18	0.383	0.327			PROSC	0.110429	4.30385e-32	1.2754e-27	0.402	0.207			WASL	0.104152	1.96875e-24	5.83418e-20	0.434	0.403
SCRN1	0.101455	3.39596e-27	1.00636e-22	0.343	0.254			BAG2	0.110333	5.75416e-71	1.70519e-66	0.26	0.076			CGREF1	0.104141	1.32994e-124	3.94114e-120	0.106	0.003
NUSAP1	0.101444	2.09268e-38	6.20145e-34	0.138	0.069			MXRA7	0.110278	2.41621e-24	7.1602e-20	0.452	0.287			CPNE3	0.10413	4.94051e-22	1.46407e-17	0.472	0.429
AHCYL2	0.101399	1.60185e-18	4.74693e-14	0.368	0.277			HNRNPA1L2	0.110273	1.46594e-64	4.34417e-60	0.271	0.083			ANXA3	0.104089	2.80528e-22	8.31317e-18	0.325	0.28
TUFM	0.101295	4.70856e-12	1.39534e-07	0.627	0.624			SNRNP40	0.110254	4.06522e-28	1.20469e-23	0.402	0.228			LEO1	0.104066	5.82051e-62	1.72485e-57	0.195	0.105
DNAJC25	0.101191	1.63284e-49	4.83877e-45	0.234	0.133			SCYL1	0.110153	9.22063e-20	2.73244e-15	0.532	0.349			ELP3	0.104061	8.24203e-62	2.44244e-57	0.166	0.087
AHCY	0.101028	1.95782e-18	5.8018e-14	0.434	0.402			PIGX	0.109941	9.42637e-29	2.79341e-24	0.425	0.231			UBXN2B	0.103972	1.61993e-59	4.8005e-55	0.221	0.128
STARD7	0.101	3.86927e-22	1.14662e-17	0.399	0.333			DCTPP1	0.109747	2.86775e-15	8.4983e-11	0.558	0.401			PSMA2	0.103935	5.67177e-15	1.68077e-10	0.573	0.588
MRPL49	0.100952	2.1866e-32	6.47977e-28	0.29	0.212			CDC73	0.109686	4.88409e-26	1.44735e-21	0.46	0.254			DDX56	0.103853	1.60396e-34	4.75316e-30	0.32	0.25
TRIB3	0.100841	4.82327e-48	1.42933e-43	0.209	0.106			SULF2	0.109664	3.31605e-87	9.82678e-83	0.186	0.038			SLC39A6	0.10384	4.71964e-32	1.39862e-27	0.347	0.269
RP11-156K13.1	0.100792	6.7247e-78	1.9928e-73	0.148	0.044			PYURF	0.109647	9.30983e-12	2.75887e-07	0.664	0.542			CNIH4	0.103467	1.663e-11	4.92813e-07	0.689	0.711
MAGEA3	0.10079	1.35001e-91	4.00061e-87	0.082	0			HSCB	0.109609	2.59186e-29	7.68072e-25	0.433	0.229			BCL7C	0.103198	3.83192e-19	1.13555e-14	0.548	0.528
HIF3A	0.100737	8.56677e-51	2.53868e-46	0.092	0.04			FAM32A	0.109495	2.2252e-17	6.59417e-13	0.565	0.383			MMP7	0.103063	3.98841e-09	0.000118193	0.384	0.314
PSMG3-AS1	0.100697	9.01338e-54	2.67103e-49	0.197	0.102			TMEM237	0.109471	4.16383e-47	1.23391e-42	0.335	0.14			INSIG1	0.10299	3.69063e-31	1.09368e-26	0.288	0.215
NDUFS3	0.100545	7.13216e-16	2.11354e-11	0.512	0.474			LYN	0.109436	1.53231e-15	4.54085e-11	0.54	0.393			ARFRP1	0.102933	5.45015e-38	1.6151e-33	0.333	0.25
MIOS	0.100441	4.35287e-48	1.28993e-43	0.234	0.141			XIAP	0.109387	8.49769e-15	2.51821e-10	0.605	0.456			PIGC	0.102832	1.03924e-36	3.07968e-32	0.356	0.265
LINC01116	0.100411	7.58258e-89	2.24702e-84	0.143	0.028			SAC3D1	0.109369	4.36589e-30	1.29379e-25	0.416	0.225			CALM2	0.102809	4.06779e-09	0.000120545	0.92	0.953
NFU1	0.100309	1.13689e-19	3.36907e-15	0.437	0.389			PJA2	0.109305	1.01271e-19	3.00107e-15	0.511	0.32			AK2	0.102777	1.08026e-15	3.20126e-11	0.601	0.597
FAM58A	0.100191	8.18545e-33	2.42568e-28	0.323	0.238			NR3C1	0.109284	6.32786e-19	1.8752e-14	0.49	0.311			RASSF10	0.102727	1.37773e-91	4.08276e-87	0.132	0.026
NHLRC3	0.100003	6.47837e-34	1.9198e-29	0.237	0.159			CYBA	0.109096	1.35765e-05	0.402325	0.843	0.792			QDPR	0.10271	7.33041e-29	2.17229e-24	0.369	0.264
ERLIN1	0.0999527	8.40938e-55	2.49203e-50	0.21	0.109			UACA	0.10909	1.02044e-63	3.02397e-59	0.121	0.03			CLPP	0.102681	5.06257e-22	1.50024e-17	0.495	0.468
C1R	0.0999294	3.52376e-21	1.04423e-16	0.276	0.222			SLC2A3	0.109039	2.84052e-24	8.41759e-20	0.162	0.078			MTG2	0.10266	9.25608e-58	2.74295e-53	0.242	0.14
SMAD2	0.0998384	9.73282e-22	2.88422e-17	0.387	0.322			SOCS1	0.109012	8.94783e-30	2.6516e-25	0.305	0.159			FAM188B	0.102562	1.23627e-56	3.66357e-52	0.11	0.055
CD38	0.0998034	5.63335e-54	1.66939e-49	0.159	0.061			TSR2	0.108981	7.82235e-26	2.31808e-21	0.437	0.253			SYNJ2BP	0.10255	2.87589e-36	8.52242e-32	0.321	0.24
MED24	0.09969	7.81617e-29	2.31624e-24	0.291	0.207			SNRPA1	0.108959	2.33272e-18	6.91278e-14	0.485	0.34			CHMP4A	0.102529	7.15562e-20	2.1205e-15	0.512	0.48
NR2F6	0.0996129	8.24069e-15	2.44205e-10	0.527	0.5			CHCHD3	0.108946	1.92013e-22	5.69011e-18	0.451	0.299			RP11-357H14.17	0.102506	4.66232e-115	1.38163e-110	0.113	0.001
ARHGEF35	0.0995898	7.38491e-26	2.18844e-21	0.34	0.273			TPTEP1	0.108723	3.23565e-66	9.58853e-62	0.206	0.037			VWA1	0.10249	4.7157e-25	1.39745e-20	0.45	0.392
RAB25	0.0995545	2.52959e-09	7.49617e-05	0.742	0.747			RAC2	0.108712	9.53509e-29	2.82563e-24	0.383	0.204			BTF3	0.102468	2.97935e-09	8.829e-05	0.906	0.947
TK2	0.0995434	7.23064e-44	2.14273e-39	0.235	0.133			RSF1	0.108618	5.74186e-13	1.70154e-08	0.669	0.516			EPHX1	0.102409	8.05545e-11	2.38715e-06	0.53	0.566
MED30	0.0994474	1.06938e-24	3.169e-20	0.362	0.285			ATF7	0.108604	1.49519e-23	4.43084e-19	0.462	0.267			TRIM24	0.102333	8.87074e-37	2.62876e-32	0.314	0.245
TGOLN2	0.0993515	1.89351e-15	5.61123e-11	0.509	0.474			PSMD2	0.108588	3.51231e-13	1.04084e-08	0.61	0.448			C8orf33	0.102291	2.41536e-32	7.15768e-28	0.337	0.274
LTBP3	0.0993278	3.78993e-14	1.12311e-09	0.526	0.498			GGCT	0.108564	4.09623e-09	0.000121388	0.688	0.587			FAM210B	0.102133	7.42446e-23	2.20016e-18	0.42	0.389
DHRSX	0.0992572	1.39076e-32	4.12139e-28	0.314	0.227			ATP2B1	0.108563	2.61571e-35	7.75138e-31	0.284	0.142			AKR1C1	0.102067	1.48883e-22	4.412e-18	0.161	0.139
LAMB3	0.0992246	3.46482e-12	1.02677e-07	0.496	0.452			TOMM40	0.108193	2.76475e-15	8.19306e-11	0.539	0.394			STAU1	0.101836	1.27448e-19	3.77678e-15	0.529	0.49
BRMS1	0.0990835	2.68716e-20	7.96312e-16	0.421	0.367			CBX1	0.108123	2.36146e-14	6.99797e-10	0.565	0.403			NDUFAF2	0.101721	2.7211e-26	8.06372e-22	0.374	0.338
CCDC107	0.098902	5.49827e-15	1.62936e-10	0.523	0.485			DNAJB2	0.108102	1.00986e-20	2.99262e-16	0.505	0.309			EEF1A2	0.101645	1.12649e-115	3.33824e-111	0.128	0.016
FAM217B	0.0988661	1.43736e-33	4.25948e-29	0.269	0.189			FNDC3A	0.108015	8.26362e-33	2.44884e-28	0.397	0.199			HEATR5A	0.10144	2.42578e-55	7.18855e-51	0.197	0.118
SCD	0.0988266	2.4937e-12	7.38984e-08	0.411	0.36			DAXX	0.107873	2.49115e-30	7.38227e-26	0.421	0.229			CMC2	0.101363	5.00222e-33	1.48236e-28	0.323	0.264
AHNAK2	0.0987135	2.77855e-33	8.23395e-29	0.24	0.139			TNFRSF21	0.107818	2.55762e-09	7.57925e-05	0.581	0.422			SLC13A2	0.101306	5.74674e-104	1.70299e-99	0.102	0.004
RSF1	0.0985027	8.47736e-14	2.51218e-09	0.536	0.516			PSMD9	0.10777	1.92658e-29	5.70922e-25	0.392	0.209			UBAC2	0.101285	5.51171e-30	1.63334e-25	0.364	0.304
WDR45B	0.0984141	5.7408e-11	1.70123e-06	0.609	0.568			EPN1	0.107574	1.91891e-15	5.68649e-11	0.593	0.433			RP11-465N4.4	0.101259	1.74895e-58	5.18285e-54	0.207	0.117
2019-09-01	0.0983856	9.18502e-57	2.72189e-52	0.199	0.076			SLC35F6	0.107544	1.63574e-38	4.84736e-34	0.359	0.175			KRR1	0.101126	1.96027e-31	5.80905e-27	0.346	0.278
CPTP	0.0983773	3.70627e-36	1.09832e-31	0.282	0.199			MCTS1	0.107465	7.75481e-11	2.29806e-06	0.609	0.484			BRD7	0.101111	1.00381e-28	2.97468e-24	0.414	0.348
EXTL3	0.098318	3.22944e-60	9.57013e-56	0.201	0.092			STT3A	0.107451	4.46826e-29	1.32412e-24	0.409	0.227			ITIH2	0.101099	2.29766e-55	6.8089e-51	0.053	0.001
FAM83H	0.0980871	2.29615e-23	6.80442e-19	0.345	0.281			KCNN4	0.107386	6.74046e-19	1.99747e-14	0.409	0.273			ACOT13	0.101027	1.38906e-20	4.11634e-16	0.461	0.44
RPUSD3	0.098084	2.90971e-36	8.62264e-32	0.26	0.174			DCAF13	0.10726	8.48888e-24	2.5156e-19	0.376	0.225			CKS2	0.101004	7.19543e-16	2.13229e-11	0.459	0.421
RBFA	0.098046	2.68254e-38	7.94945e-34	0.258	0.164			FOSL2	0.107191	5.79655e-16	1.71775e-11	0.509	0.356			RP11-532F12.5	0.100992	8.35006e-20	2.47446e-15	0.518	0.481
CCDC59	0.0980252	4.698e-17	1.39221e-12	0.438	0.409			PDCL3	0.10712	4.46004e-21	1.32169e-16	0.449	0.273			PHAX	0.10094	1.3367e-37	3.96117e-33	0.31	0.226
PKP2	0.0979467	1.12077e-80	3.32128e-76	0.163	0.051			LPIN1	0.107099	1.6521e-24	4.89583e-20	0.395	0.218			PIN1	0.100873	3.73936e-23	1.10812e-18	0.475	0.432
GPBP1	0.0978623	1.32078e-13	3.914e-09	0.54	0.5			PUF60	0.107091	6.57953e-13	1.94978e-08	0.548	0.403			MCFD2	0.100737	9.04887e-27	2.68154e-22	0.428	0.375
ZC3H6	0.0978238	3.51895e-32	1.04281e-27	0.287	0.205			TIMM10B	0.10708	7.17414e-28	2.12598e-23	0.419	0.224			SLBP	0.100723	9.22978e-25	2.73515e-20	0.39	0.347
CCM2	0.0977412	2.08539e-19	6.17983e-15	0.412	0.354			MRPL36	0.107047	4.66916e-11	1.38366e-06	0.663	0.515			GLCE	0.10062	6.35556e-63	1.88341e-58	0.192	0.102
JPX	0.0976813	2.1619e-26	6.40656e-22	0.332	0.254			RDH14	0.107033	6.83051e-27	2.02415e-22	0.446	0.253			MED6	0.100597	3.56237e-39	1.05567e-34	0.256	0.193
IRF1	0.0976787	9.35721e-13	2.77292e-08	0.457	0.404			TTF1	0.106944	1.51529e-34	4.4904e-30	0.36	0.167			KRT10	0.100498	1.79718e-09	5.32576e-05	0.781	0.815
IFT57	0.0976665	5.66714e-07	0.016794	0.709	0.709			ZNF622	0.106785	8.04168e-26	2.38307e-21	0.421	0.235			PSMD8	0.100481	1.11393e-11	3.30102e-07	0.692	0.698
NECAB3	0.0976481	9.3281e-22	2.76429e-17	0.342	0.287			UCP2	0.106723	5.55081e-11	1.64493e-06	0.561	0.416			MDFIC	0.100383	7.12363e-41	2.11102e-36	0.283	0.206
BBIP1	0.0976183	1.18461e-26	3.51047e-22	0.288	0.228			DNAJC22	0.106624	1.06207e-106	3.14735e-102	0.225	0.041			SRPK1	0.100238	7.27315e-27	2.15533e-22	0.393	0.336
GEM	0.0975712	1.38225e-15	4.09617e-11	0.321	0.225			OARD1	0.106604	2.96311e-18	8.78087e-14	0.525	0.347			PODN	0.100236	1.6443e-74	4.87271e-70	0.093	0.03
TRIM28	0.097564	3.0665e-16	9.08727e-12	0.478	0.443			HNRNPAB	0.106548	1.90504e-11	5.64539e-07	0.637	0.504			ULBP2	0.100223	3.31908e-105	9.83577e-101	0.148	0.026
PPP4R3B	0.0975297	6.13555e-24	1.81821e-19	0.339	0.279			PPDPF	0.106434	2.02992e-05	0.601547	0.935	0.946			CSNK2B	0.100213	3.26501e-13	9.67554e-09	0.647	0.663
RABEPK	0.097527	4.4826e-45	1.32837e-40	0.23	0.138			PPIH	0.106311	6.42123e-25	1.90287e-20	0.391	0.238			MRTO4	0.100125	6.16568e-38	1.82714e-33	0.308	0.238
PXN	0.0973642	5.46248e-26	1.61875e-21	0.334	0.268			PDXDC1	0.106222	8.00299e-17	2.37161e-12	0.537	0.367			TRADD	0.0996823	9.24367e-23	2.73927e-18	0.453	0.403
NAT14	0.0973642	2.53672e-39	7.51732e-35	0.262	0.175			CDKN3	0.106184	4.03317e-34	1.19519e-29	0.154	0.06			STIP1	0.0994554	8.09405e-29	2.39859e-24	0.366	0.295
MYOF	0.0972852	6.23313e-14	1.84713e-09	0.51	0.471			GAR1	0.10616	4.40412e-23	1.30512e-18	0.421	0.254			CERCAM	0.0993923	9.82589e-75	2.9118e-70	0.171	0.069
PUF60	0.0972465	8.46603e-16	2.50882e-11	0.467	0.403			TM2D3	0.106062	6.87066e-24	2.03605e-19	0.467	0.268			GYG1	0.0993703	5.71445e-36	1.69342e-31	0.323	0.249
GSE1	0.0972397	3.7912e-21	1.12348e-16	0.384	0.316			GLT8D1	0.105949	1.47249e-36	4.36358e-32	0.354	0.163			FRMD4A	0.099329	2.74441e-76	8.13279e-72	0.113	0.034
GPRC5A	0.0972198	3.02333e-06	0.0895932	0.804	0.803			DCBLD2	0.105881	9.1854e-11	2.722e-06	0.468	0.36			DEGS1	0.0991799	2.594e-28	7.68705e-24	0.324	0.277
SLC35F6	0.0972153	1.9558e-37	5.79581e-33	0.256	0.175			EPHB3	0.105752	1.11117e-48	3.29284e-44	0.225	0.102			ELMO3	0.0990704	3.42989e-38	1.01641e-33	0.278	0.19
NR2F1	0.0971008	9.16866e-46	2.71704e-41	0.188	0.104			ING2	0.105746	1.14993e-23	3.40771e-19	0.399	0.235			CMBL	0.098989	2.47924e-36	7.34699e-32	0.251	0.171
CTDSP1	0.0968862	2.8096e-22	8.32598e-18	0.369	0.313			GALNT5	0.105733	3.76463e-31	1.11561e-26	0.324	0.159			EFNA3	0.0987617	9.62902e-78	2.85346e-73	0.148	0.057
ELF5	0.0968759	5.14799e-55	1.52555e-50	0.16	0.059			RELA	0.105674	9.68797e-22	2.87093e-17	0.489	0.304			SIAH1	0.0987528	3.24881e-49	9.62751e-45	0.258	0.163
TRIM44	0.0968681	7.72019e-18	2.2878e-13	0.43	0.382			DAZAP2	0.105586	2.9463e-09	8.73106e-05	0.762	0.678			RPP25	0.0986025	3.86381e-54	1.145e-49	0.224	0.119
H2AFX	0.0966953	3.5578e-18	1.05432e-13	0.376	0.329			RPF2	0.105554	5.06917e-25	1.5022e-20	0.332	0.191			SLC39A11	0.0985672	2.49041e-32	7.38007e-28	0.316	0.262
SIAH2	0.0966044	4.77873e-26	1.41613e-21	0.315	0.263			IMP4	0.105518	2.30252e-15	6.82327e-11	0.572	0.406			CRYZ	0.0985524	1.33254e-32	3.94884e-28	0.308	0.224
MRPL51	0.0965547	1.45436e-08	0.000430985	0.743	0.76			TYW3	0.105516	1.38295e-28	4.09823e-24	0.392	0.208			GABARAPL2	0.0985037	3.03192e-13	8.98478e-09	0.685	0.692
PTH1R	0.0963627	2.36528e-84	7.00926e-80	0.08	0			DDX39A	0.10545	3.09112e-21	9.16023e-17	0.436	0.252			COQ5	0.0982683	1.88917e-47	5.59835e-43	0.246	0.158
BRI3BP	0.096331	4.31949e-44	1.28004e-39	0.222	0.138			COPB1	0.105436	7.38482e-17	2.18842e-12	0.54	0.371			RBM28	0.0980022	6.47416e-50	1.91855e-45	0.237	0.153
GRPEL1	0.09632	5.59052e-25	1.6567e-20	0.336	0.273			RBM17	0.105412	1.54069e-11	4.56568e-07	0.573	0.454			KIAA1429	0.0979912	2.93774e-46	8.70571e-42	0.224	0.154
FNIP1	0.0962346	9.43693e-18	2.79654e-13	0.415	0.356			FBLN5	0.105255	1.46581e-37	4.34378e-33	0.237	0.103			VPS4A	0.0979564	1.77746e-33	5.26732e-29	0.347	0.269
IGF2BP2	0.0961655	3.54853e-17	1.05157e-12	0.207	0.227			SNX10	0.105188	2.33047e-46	6.90612e-42	0.264	0.105			FAM58A	0.0976285	6.88862e-39	2.04137e-34	0.31	0.238
ZFPL1	0.0959622	2.45819e-29	7.2846e-25	0.306	0.226			RP11-157E21.1	0.105153	8.74536e-38	2.5916e-33	0.138	0.028			DNAJC10	0.0975806	1.98012e-34	5.86788e-30	0.318	0.241
PQLC3	0.0958152	6.78334e-25	2.01018e-20	0.33	0.253			EIF3D	0.105057	4.79303e-10	1.42037e-05	0.694	0.572			ZNF24	0.0975482	6.35093e-30	1.88203e-25	0.349	0.281
VASN	0.0957797	1.86007e-33	5.51214e-29	0.248	0.168			IFITM2	0.105031	3.17925e-05	0.942139	0.789	0.742			RBPJ	0.0973737	4.46865e-21	1.32424e-16	0.44	0.403
NOP10	0.0956041	4.56177e-08	0.00135183	0.743	0.765			GARS	0.105018	1.55845e-18	4.61832e-14	0.403	0.282			GSPT1	0.0972554	6.70676e-17	1.98748e-12	0.545	0.534
TPT1	0.0956038	3.12129e-08	0.000924964	0.99	0.992			MARS	0.104882	2.46474e-43	7.30402e-39	0.305	0.124			DRAP1	0.0972242	7.85489e-15	2.32772e-10	0.628	0.6
SSRP1	0.0955851	5.014e-16	1.48585e-11	0.469	0.423			ARFGAP3	0.104878	5.90144e-21	1.74883e-16	0.458	0.27			AKR7A3	0.0972176	5.73344e-71	1.69905e-66	0.094	0.025
RRM2	0.0955729	9.68985e-44	2.87149e-39	0.115	0.044			PIP4K2A	0.10487	1.80624e-43	5.35262e-39	0.328	0.146			MB	0.097082	1.2209e-36	3.618e-32	0.222	0.117
TMEM55A	0.0955434	1.34151e-80	3.97544e-76	0.146	0.033			CARD19	0.104835	1.43456e-17	4.25119e-13	0.515	0.338			PIAS2	0.0970769	1.73346e-40	5.13695e-36	0.222	0.147
SMAD3	0.0952853	5.74712e-23	1.7031e-18	0.345	0.289			SUGT1	0.104803	7.36228e-19	2.18174e-14	0.475	0.315			TEX30	0.0970632	5.83678e-57	1.72967e-52	0.196	0.11
SNRNP27	0.0952339	7.38788e-23	2.18932e-18	0.346	0.284			F8A1	0.104783	3.05006e-30	9.03855e-26	0.372	0.2			IARS	0.0970307	7.54517e-34	2.23593e-29	0.308	0.243
TRA2A	0.0952237	1.39449e-11	4.13244e-07	0.562	0.541			IFT52	0.104748	1.88271e-36	5.57923e-32	0.31	0.151			CDKN2C	0.0969682	3.38646e-74	1.00354e-69	0.157	0.055
C5orf42	0.0952182	4.53334e-26	1.34341e-21	0.195	0.165			NOL3	0.104677	2.08698e-13	6.18454e-09	0.567	0.405			DAP	0.0969657	4.62572e-13	1.37079e-08	0.467	0.527
PTAFR	0.0952043	3.69858e-60	1.09604e-55	0.166	0.068			CKS2	0.104654	2.92782e-09	8.67631e-05	0.525	0.421			PSMG2	0.0968824	1.72391e-21	5.10864e-17	0.464	0.399
ASNA1	0.0950578	1.06713e-14	3.16234e-10	0.496	0.463			RPL39L	0.104477	1.04859e-13	3.1074e-09	0.42	0.274			CYB5B	0.0968358	1.60263e-27	4.74923e-23	0.358	0.287
LMNA	0.0949749	1.77263e-06	0.05253	0.872	0.892			ERBB3	0.104353	1.00706e-08	0.000298432	0.664	0.592			XPOT	0.0967655	2.59841e-47	7.70012e-43	0.234	0.159
CCDC106	0.0949687	2.5961e-41	7.69327e-37	0.241	0.15			FAM129A	0.104155	2.30395e-22	6.82753e-18	0.318	0.171			FUNDC2	0.0967538	1.3012e-18	3.85598e-14	0.457	0.456
GOT2	0.0947083	6.26863e-33	1.85765e-28	0.284	0.2			PDK1	0.103978	1.89264e-48	5.60865e-44	0.214	0.077			CYB5D2	0.0965894	4.07996e-41	1.20906e-36	0.212	0.133
OXSR1	0.094598	1.05295e-36	3.12032e-32	0.256	0.163			CTDSP1	0.103975	7.96423e-20	2.36012e-15	0.494	0.313			ATP2B4	0.0965181	5.29676e-27	1.56964e-22	0.28	0.232
PFDN2	0.094472	1.03991e-08	0.000308168	0.696	0.676			MAN1A2	0.103974	4.64417e-24	1.37625e-19	0.453	0.269			IRAK1	0.0965135	2.49611e-20	7.39699e-16	0.428	0.392
SLC39A10	0.0943444	1.77399e-26	5.25705e-22	0.237	0.187			CAPZB	0.103963	2.0567e-08	0.000609482	0.76	0.665			CTSA	0.0963864	4.97477e-12	1.47422e-07	0.551	0.565
SDPR	0.0940739	3.71525e-23	1.10098e-18	0.235	0.159			BBX	0.103821	7.75928e-14	2.29938e-09	0.543	0.398			TECR	0.0962381	5.51014e-14	1.63288e-09	0.584	0.582
PSAT1	0.0940355	1.18303e-69	3.50579e-65	0.138	0.038			FAM92A1	0.103782	4.90925e-49	1.45481e-44	0.208	0.073			C1orf123	0.0962136	6.69065e-32	1.98271e-27	0.356	0.279
DCTD	0.0939159	2.12864e-22	6.30801e-18	0.372	0.305			NIPA2	0.103745	6.96646e-25	2.06444e-20	0.442	0.266			KIAA1715	0.0961554	1.77977e-45	5.27417e-41	0.269	0.18
THAP5	0.0938782	5.12471e-38	1.51866e-33	0.224	0.139			MIER1	0.103735	1.89043e-20	5.60209e-16	0.495	0.302			MBD4	0.0960529	2.94883e-28	8.73857e-24	0.349	0.298
XPO1	0.0938166	1.42839e-19	4.23288e-15	0.388	0.335			CEBPZOS	0.103714	1.45747e-20	4.31908e-16	0.44	0.264			MYH10	0.096051	7.42833e-58	2.20131e-53	0.201	0.097
MRPL36	0.0937841	1.26748e-11	3.75604e-07	0.534	0.515			UBE2Q2	0.103655	6.8086e-38	2.01766e-33	0.332	0.14			MRPS22	0.0959899	5.38754e-37	1.59654e-32	0.264	0.192
OTUB1	0.0937155	8.33158e-17	2.46898e-12	0.45	0.411			RIOK3	0.103608	2.2329e-18	6.61697e-14	0.473	0.3			FAM104B	0.095866	5.52973e-33	1.63868e-28	0.322	0.247
SLC4A2	0.0936853	1.22128e-23	3.61914e-19	0.336	0.264			GNAI3	0.103561	1.1106e-14	3.29114e-10	0.544	0.396			CT83	0.0957982	3.2511e-106	9.63432e-102	0.104	0.006
AHSA2	0.0934649	1.19853e-31	3.55173e-27	0.258	0.175			CORO1C	0.103556	4.16672e-25	1.23477e-20	0.381	0.212			VGF	0.0957981	2.15361e-82	6.38202e-78	0.162	0.049
GABPB1-AS1	0.0932571	3.97145e-23	1.1769e-18	0.245	0.197			SMIM12	0.103529	1.53424e-25	4.54657e-21	0.438	0.268			KRCC1	0.0957062	4.09846e-20	1.21454e-15	0.401	0.379
JMJD8	0.0932435	1.08412e-26	3.21268e-22	0.309	0.247			LETMD1	0.103473	1.0853e-18	3.21618e-14	0.443	0.286			PIGX	0.0956141	2.23324e-35	6.61798e-31	0.309	0.231
IGF1R	0.0932133	5.85183e-29	1.73413e-24	0.245	0.19			PPP2CA	0.103415	5.28999e-13	1.56764e-08	0.61	0.46			CHD3	0.0955904	3.39555e-31	1.00624e-26	0.33	0.25
PRRG2	0.0932125	3.83342e-38	1.13599e-33	0.232	0.149			CTDNEP1	0.103406	8.11258e-16	2.40408e-11	0.553	0.399			UBE2N	0.0953208	6.11938e-20	1.81342e-15	0.474	0.426
MRPS2	0.0932078	4.72793e-29	1.40107e-24	0.309	0.229			AIM1	0.103357	1.62282e-35	4.80907e-31	0.324	0.151			EFEMP2	0.0953169	2.68798e-57	7.96556e-53	0.165	0.076
MVD	0.0931921	1.22028e-26	3.61619e-22	0.285	0.209			LAMP2	0.103158	5.47597e-12	1.62275e-07	0.6	0.445			HUS1	0.0952755	2.13018e-43	6.31258e-39	0.246	0.16
LYRM1	0.0931678	4.16818e-23	1.2352e-18	0.328	0.26			ST13	0.103087	1.12496e-07	0.00333371	0.794	0.749			HDAC1	0.0952251	2.91853e-24	8.64876e-20	0.378	0.338
NUB1	0.093163	6.3334e-23	1.87684e-18	0.33	0.27			TM9SF2	0.103086	1.21369e-13	3.59665e-09	0.586	0.435			TMUB1	0.0952152	1.89721e-18	5.62219e-14	0.526	0.486
HIST1H2BC	0.0931622	1.27554e-22	3.77993e-18	0.127	0.139			DDX41	0.103048	8.50555e-26	2.52053e-21	0.402	0.224			ANP32B	0.0951587	1.1717e-11	3.4722e-07	0.705	0.73
SDSL	0.0931513	2.66786e-41	7.90593e-37	0.231	0.133			FGL1	0.103037	4.72365e-107	1.39981e-102	0.122	0.008			DPM1	0.0950564	3.5309e-22	1.04635e-17	0.418	0.372
LAMTOR1	0.0931027	1.32022e-09	3.91235e-05	0.692	0.706			RP11-397G17.1	0.10295	3.44512e-101	1.02093e-96	0.093	0			NR2F1-AS1	0.0949578	1.61685e-62	4.79136e-58	0.178	0.089
CYFIP1	0.0930373	3.74804e-25	1.1107e-20	0.29	0.24			HARS	0.102943	3.19182e-28	9.45863e-24	0.373	0.195			TUBA1C	0.0948072	3.61579e-11	1.0715e-06	0.611	0.618
ZHX1	0.0929259	4.64586e-34	1.37675e-29	0.267	0.178			SMUG1	0.10288	3.9571e-19	1.17265e-14	0.511	0.338			ALAD	0.094796	1.64838e-52	4.88479e-48	0.216	0.13
GLUD1	0.0928483	3.00801e-20	8.91394e-16	0.357	0.302			RNASEH1	0.102772	2.55238e-25	7.56372e-21	0.433	0.253			PHF20	0.0947503	5.68319e-25	1.68416e-20	0.373	0.325
ENTPD8	0.0927699	6.78937e-87	2.01196e-82	0.124	0.022			RAB17	0.102766	1.7498e-17	5.18537e-13	0.451	0.304			CHMP4C	0.094699	6.5323e-33	1.93578e-28	0.313	0.246
BMI1	0.0927281	2.1231e-26	6.29161e-22	0.312	0.224			FAM57A	0.102751	7.61362e-54	2.25622e-49	0.288	0.108			ADCK2	0.0946321	2.39923e-52	7.10989e-48	0.238	0.146
SUCO	0.0926805	3.97795e-29	1.17883e-24	0.286	0.206			TMEM87B	0.102677	5.0298e-28	1.49053e-23	0.4	0.215			ARL2BP	0.094598	9.62573e-25	2.85249e-20	0.4	0.335
MED8	0.0926443	1.11997e-19	3.31891e-15	0.348	0.305			HSPA4	0.102667	4.35983e-20	1.29199e-15	0.441	0.281			XRN2	0.0945715	3.27433e-18	9.70316e-14	0.477	0.454
RBM33	0.0926086	8.89291e-23	2.63533e-18	0.335	0.269			CRIP2	0.102576	1.59889e-05	0.473814	0.699	0.592			HADHA	0.0945263	3.02813e-22	8.97357e-18	0.445	0.4
CUEDC1	0.0925886	6.6959e-22	1.98426e-17	0.328	0.28			UFSP2	0.102518	1.31277e-35	3.89027e-31	0.315	0.14			PCDH8	0.0945177	7.02166e-102	2.0808e-97	0.083	0
OSGIN2	0.0925832	1.58901e-29	4.70888e-25	0.278	0.181			TWF2	0.102503	6.03414e-25	1.78816e-20	0.414	0.225			NCK1	0.0944984	4.56667e-35	1.35329e-30	0.254	0.196
PSMD1	0.0925634	1.10883e-20	3.2859e-16	0.369	0.31			UBTD2	0.10249	2.28862e-44	6.78208e-40	0.327	0.142			MYO1C	0.0944327	5.5737e-24	1.65171e-19	0.407	0.345
B4GALT5	0.0925048	1.57814e-14	4.67665e-10	0.434	0.4			TMX2	0.102439	1.63713e-17	4.85148e-13	0.519	0.349			APMAP	0.0944186	2.05177e-21	6.08023e-17	0.446	0.394
TMEM42	0.0923248	2.18647e-35	6.47939e-31	0.253	0.17			C1D	0.102417	5.9008e-16	1.74864e-11	0.521	0.355			EMC2	0.0943828	1.7887e-25	5.30064e-21	0.349	0.286
PSMA2	0.0923161	2.16118e-10	6.40443e-06	0.598	0.588			KDELR3	0.102389	1.36422e-18	4.04274e-14	0.429	0.285			ALKBH5	0.094301	9.80515e-30	2.90566e-25	0.329	0.257
RNF170	0.0922918	5.87884e-31	1.74213e-26	0.262	0.183			ARNTL2	0.102363	6.27738e-78	1.86024e-73	0.232	0.057			TWF1	0.0942031	9.4276e-26	2.79377e-21	0.379	0.321
CTA-293F17.1	0.092246	1.30915e-30	3.87954e-26	0.231	0.149			RNF167	0.102018	4.86042e-18	1.44034e-13	0.502	0.313			BCL7B	0.0941813	2.21546e-20	6.56529e-16	0.436	0.41
NDRG1	0.0921922	1.21807e-05	0.360963	0.604	0.628			NAE1	0.101931	2.50163e-21	7.41332e-17	0.432	0.262			SBSPON	0.0940477	5.62631e-73	1.6673e-68	0.078	0.006
TM2D2	0.0921651	3.80845e-26	1.12859e-21	0.313	0.248			NFE2L1	0.101916	8.06893e-19	2.39115e-14	0.508	0.336			FAM207A	0.0940156	2.87497e-18	8.5197e-14	0.427	0.429
CFAP97	0.0920092	1.07763e-20	3.19344e-16	0.362	0.299			DCK	0.101825	2.41779e-47	7.16488e-43	0.269	0.104			FBXO25	0.0939416	5.31845e-34	1.57607e-29	0.285	0.208
PAFAH1B2	0.0919714	5.99729e-15	1.77724e-10	0.461	0.422			TRIB3	0.101741	1.21808e-37	3.60965e-33	0.254	0.106			CENPW	0.0939198	1.70262e-43	5.04555e-39	0.171	0.099
NOLC1	0.0919686	7.79607e-21	2.31029e-16	0.358	0.307			MRPS26	0.10174	3.32811e-10	9.86252e-06	0.665	0.52			HRAS	0.0939071	4.89231e-28	1.44979e-23	0.363	0.301
ABHD2	0.0918313	8.5888e-13	2.5452e-08	0.477	0.435			C19orf60	0.101727	2.86021e-10	8.47596e-06	0.674	0.529			GGPS1	0.0938674	6.38746e-25	1.89286e-20	0.375	0.316
MLLT11	0.091738	1.37994e-60	4.0893e-56	0.096	0.039			MSMO1	0.10172	3.24106e-15	9.60455e-11	0.417	0.254			MGST1	0.093755	1.49207e-05	0.442159	0.887	0.941
FAM32A	0.0916365	9.91495e-17	2.9382e-12	0.426	0.383			NMI	0.101673	6.90324e-22	2.04571e-17	0.404	0.244			CMC1	0.0937217	2.8612e-22	8.47888e-18	0.402	0.353
NTMT1	0.0916194	8.14557e-19	2.41386e-14	0.401	0.344			RGS19	0.101666	4.41575e-36	1.30856e-31	0.344	0.168			MRPL11	0.0936506	1.87142e-17	5.54578e-13	0.54	0.504
RDH13	0.0914299	3.10488e-34	9.20101e-30	0.235	0.161			TEX264	0.101582	1.09461e-17	3.24377e-13	0.52	0.341			COPS8	0.093514	2.09633e-26	6.21225e-22	0.376	0.315
NUTM2B-AS1	0.0913124	3.35595e-22	9.94503e-18	0.34	0.272			TIMM22	0.101576	2.32682e-43	6.89529e-39	0.3	0.12			RPP38	0.0934973	4.73927e-34	1.40444e-29	0.289	0.232
TARS	0.0912028	5.4328e-20	1.60996e-15	0.348	0.28			IL20RB	0.101574	1.1546e-108	3.42155e-104	0.171	0.019			OS9	0.0934371	1.20709e-16	3.5771e-12	0.51	0.491
ALDH3A1	0.0911728	2.09444e-57	6.20668e-53	0.119	0.033			RUSC1	0.101538	2.24856e-18	6.66338e-14	0.484	0.305			FABP7	0.0934034	1.69841e-59	5.03308e-55	0.064	0.002
C15orf57	0.0911255	4.13124e-35	1.22425e-30	0.253	0.159			FBXO17	0.101457	6.46829e-88	1.91681e-83	0.151	0.02			NELFCD	0.0933796	2.32527e-25	6.89071e-21	0.371	0.315
RPRD1A	0.0910555	7.48164e-33	2.21711e-28	0.262	0.174			KIAA0430	0.101447	1.04088e-32	3.08456e-28	0.327	0.159			LRIF1	0.0933436	1.32655e-29	3.9311e-25	0.332	0.275
MINA	0.0909952	2.27357e-38	6.73751e-34	0.22	0.141			SNAPC1	0.101426	2.00197e-28	5.93264e-24	0.361	0.195			RGS10	0.0930711	4.7255e-17	1.40035e-12	0.436	0.397
MITD1	0.0908926	7.00648e-29	2.0763e-24	0.262	0.186			SVBP	0.101384	5.56375e-16	1.64876e-11	0.523	0.358			DYNLRB1	0.0928839	3.26141e-09	9.66485e-05	0.746	0.772
CRABP1	0.0908525	5.20969e-37	1.54384e-32	0.071	0.018			RASD1	0.101371	5.02925e-14	1.49037e-09	0.351	0.218			RNF114	0.092845	5.88439e-18	1.74378e-13	0.463	0.449
RQCD1	0.0907547	1.13524e-28	3.36416e-24	0.265	0.198			43710	0.101361	1.40625e-09	4.16728e-05	0.728	0.602			DMAP1	0.0927799	3.8001e-41	1.12612e-36	0.266	0.172
CPD	0.0906469	5.75357e-14	1.70501e-09	0.421	0.377			JAGN1	0.101335	1.51213e-19	4.48105e-15	0.48	0.306			SMKR1	0.0927333	1.49802e-78	4.43923e-74	0.152	0.047
PRDX4	0.0905684	6.61984e-09	0.000196172	0.631	0.63			ELF1	0.101286	9.48957e-16	2.81214e-11	0.515	0.354			ASAP1	0.0926685	4.33739e-37	1.28534e-32	0.221	0.162
GID8	0.0905155	1.38739e-16	4.11138e-12	0.416	0.364			PCM1	0.10124	3.34098e-13	9.90067e-09	0.54	0.397			RSL24D1	0.0926358	6.94745e-14	2.05881e-09	0.569	0.564
BSPRY	0.0904512	9.59669e-25	2.84388e-20	0.321	0.253			RGS14	0.101156	7.96597e-40	2.36063e-35	0.315	0.131			GPS1	0.0925925	8.93355e-22	2.64737e-17	0.443	0.392
EXOSC4	0.0902704	1.82643e-17	5.41245e-13	0.407	0.341			MPZL1	0.101051	1.55187e-13	4.59881e-09	0.573	0.413			SLC7A8	0.0924841	8.94639e-65	2.65117e-60	0.15	0.054
PLAC8	0.0901468	4.11468e-21	1.21934e-16	0.225	0.144			CS	0.101036	2.57614e-21	7.63413e-17	0.487	0.294			APPL1	0.0923511	1.75909e-24	5.21288e-20	0.36	0.318
SNX10	0.0901314	7.43557e-42	2.20346e-37	0.188	0.105			OCIAD1	0.101025	6.5071e-10	1.92831e-05	0.688	0.567			GLYCTK	0.0922594	1.06927e-77	3.16867e-73	0.102	0.02
HDAC7	0.0901083	7.97491e-16	2.36329e-11	0.408	0.358			TFF1	0.101017	8.62708e-41	2.55655e-36	0.059	0.014			PIR	0.0921838	4.98132e-61	1.47616e-56	0.173	0.075
DYRK4	0.0901065	8.79283e-47	2.60567e-42	0.202	0.104			CECR5	0.101005	2.86248e-31	8.48268e-27	0.343	0.175			MNX1-AS1	0.0921338	3.82625e-69	1.13387e-64	0.153	0.068
DGKH	0.09006	4.20003e-42	1.24464e-37	0.19	0.1			SUCLG1	0.100898	1.36648e-13	4.04942e-09	0.543	0.378			PITX1	0.0920865	1.97172e-59	5.84299e-55	0.201	0.099
MYD88	0.0900026	3.73172e-30	1.10586e-25	0.27	0.187			NIFK	0.100858	1.66018e-16	4.91979e-12	0.478	0.33			AC004556.1	0.0918291	8.18494e-91	2.42553e-86	0.121	0.025
FAM122B	0.0899779	3.19547e-37	9.46944e-33	0.246	0.156			ACAD8	0.100771	6.24277e-21	1.84998e-16	0.388	0.238			AURKAIP1	0.0918019	3.57102e-09	0.000105824	0.755	0.808
NARS	0.0899653	3.75499e-19	1.11275e-14	0.37	0.308			EFHC1	0.100657	2.94975e-24	8.74129e-20	0.33	0.157			SNHG7	0.091742	4.8603e-09	0.00014403	0.639	0.653
MPHOSPH10	0.0899386	5.50735e-22	1.63205e-17	0.294	0.246			SVIP	0.100543	5.82911e-09	0.00017274	0.652	0.555			THUMPD3	0.0915548	1.2513e-39	3.70811e-35	0.27	0.183
PNRC2	0.0899167	2.82351e-11	8.36719e-07	0.503	0.506			CTNNBL1	0.10048	1.77765e-29	5.26789e-25	0.366	0.185			RNF212	0.0915547	6.44636e-41	1.91032e-36	0.231	0.138
MCRS1	0.0899129	1.9108e-30	5.66246e-26	0.266	0.189			UBLCP1	0.100394	1.70891e-22	5.06419e-18	0.428	0.232			IRF2BPL	0.0914756	6.33543e-22	1.87744e-17	0.387	0.341
H1FX	0.089874	3.21077e-09	9.5148e-05	0.554	0.558			PHF20	0.10036	9.53541e-18	2.82572e-13	0.503	0.325			MYL6B	0.0914298	3.05447e-19	9.05162e-15	0.46	0.417
SNUPN	0.0898721	2.69687e-33	7.99191e-29	0.23	0.151			GLOD4	0.100334	3.90867e-22	1.1583e-17	0.396	0.229			C1orf105	0.0914132	2.2506e-115	6.66944e-111	0.094	0.002
ACD	0.0896353	1.09954e-44	3.25838e-40	0.212	0.116			IMMP2L	0.100277	2.18745e-31	6.48229e-27	0.254	0.131			CMTM3	0.0913475	5.64179e-28	1.67189e-23	0.316	0.257
GMPS	0.0895946	5.39791e-26	1.59962e-21	0.273	0.214			MAP4	0.100257	6.42559e-19	1.90416e-14	0.48	0.29			DNASE1	0.0913223	5.96963e-48	1.76904e-43	0.191	0.11
MT1F	0.0895911	1.53201e-20	4.53996e-16	0.303	0.222			LZIC	0.100192	3.93639e-28	1.16651e-23	0.392	0.211			PEF1	0.0912994	9.0719e-26	2.68837e-21	0.346	0.29
BOK	0.0895851	6.34337e-21	1.87979e-16	0.323	0.254			CREB3L4	0.100122	3.27061e-36	9.69212e-32	0.303	0.134			SMIM12	0.0912493	5.00279e-32	1.48253e-27	0.331	0.268
MRPL24	0.0895827	3.02479e-14	8.96365e-10	0.451	0.404			SBNO1	0.1001	9.23438e-25	2.73652e-20	0.375	0.213			AUTS2	0.0911064	4.34833e-22	1.28858e-17	0.344	0.282
PDCD7	0.0895802	2.09417e-23	6.20587e-19	0.328	0.266			DIMT1	0.0999826	2.34297e-38	6.94315e-34	0.309	0.135			SCD	0.0910825	7.18994e-13	2.13067e-08	0.382	0.36
FADS2	0.0895492	4.63143e-48	1.37248e-43	0.177	0.073			IGF2BP2	0.0998507	2.28095e-17	6.75937e-13	0.352	0.227			APOO	0.0910821	6.36238e-54	1.88543e-49	0.229	0.127
SSBP2	0.0895138	9.46149e-39	2.80382e-34	0.192	0.106			FXR1	0.0998388	3.58212e-13	1.06153e-08	0.543	0.405			KLF9	0.091071	9.86609e-37	2.92372e-32	0.242	0.167
PPP2R2A	0.0895017	4.21991e-13	1.25053e-08	0.461	0.423			FZD3	0.0998171	2.45108e-45	7.26353e-41	0.213	0.08			IMMT	0.091054	2.98624e-35	8.84943e-31	0.283	0.207
KRIT1	0.0894852	5.64368e-23	1.67245e-18	0.32	0.255			DNM1L	0.099756	6.19403e-32	1.83554e-27	0.336	0.159			TMOD3	0.0910234	4.92251e-19	1.45874e-14	0.449	0.403
HNRNPA2B1	0.0894504	7.18439e-07	0.0212902	0.864	0.883			RPRD1B	0.0997074	2.55278e-28	7.56491e-24	0.36	0.196			ARRDC1	0.0909972	1.75716e-23	5.20718e-19	0.386	0.324
HACD2	0.089396	1.68205e-22	4.98459e-18	0.287	0.237			LSM5	0.099688	5.58e-06	0.165358	0.764	0.68			RAB6A	0.0909584	4.84911e-22	1.43698e-17	0.414	0.355
EBF4	0.0892775	3.45702e-59	1.02445e-54	0.132	0.04			CAPN8	0.099663	4.40204e-10	1.3045e-05	0.536	0.427			ANKRD12	0.0908479	3.26283e-14	9.66906e-10	0.508	0.482
TBC1D2B	0.0890625	4.04963e-42	1.20007e-37	0.197	0.104			TMED5	0.0995393	2.1647e-16	6.41488e-12	0.518	0.348			DBN1	0.090803	2.95473e-39	8.75605e-35	0.253	0.171
SFXN4	0.0890061	1.06151e-33	3.14567e-29	0.259	0.171			KRAS	0.0994953	5.33016e-12	1.57954e-07	0.596	0.427			ANAPC11	0.0907877	1.62098e-08	0.000480362	0.856	0.882
TERF1	0.0889504	1.64425e-23	4.87258e-19	0.308	0.24			ROCK2	0.0994123	2.81348e-23	8.33747e-19	0.42	0.236			PLEKHG3	0.0905549	1.12587e-52	3.3364e-48	0.192	0.114
TTF1	0.0889395	1.35812e-29	4.02466e-25	0.244	0.167			CSNK2B	0.0993894	2.01303e-07	0.00596541	0.732	0.663			TSTA3	0.0903722	5.4861e-14	1.62575e-09	0.511	0.482
ARMCX3	0.088934	7.40174e-16	2.19343e-11	0.367	0.338			TMEM138	0.0991942	9.29321e-27	2.75395e-22	0.385	0.21			EDEM3	0.0902701	4.19465e-29	1.24304e-24	0.259	0.216
DTX2	0.0889293	3.7986e-21	1.12568e-16	0.337	0.265			PRSS3	0.0991251	6.29033e-69	1.86408e-64	0.084	0.005			EYA2	0.0902182	3.38463e-68	1.003e-63	0.147	0.055
JRK	0.0889176	1.04293e-58	3.09061e-54	0.145	0.057			STK24	0.0990233	1.57733e-14	4.67427e-10	0.533	0.38			PHYKPL	0.0901141	4.57795e-33	1.35663e-28	0.275	0.195
DMTN	0.0888858	9.35486e-37	2.77222e-32	0.227	0.136			RPS6KA4	0.0990116	4.52034e-35	1.33956e-30	0.332	0.162			WDR86	0.0901058	1.10203e-44	3.26576e-40	0.136	0.084
CHMP3	0.0888673	3.55843e-11	1.05451e-06	0.567	0.547			SERGEF	0.0989773	6.16223e-40	1.82612e-35	0.304	0.132			ZFR	0.0900729	1.56507e-27	4.63792e-23	0.333	0.276
EVA1C	0.0888474	1.79295e-18	5.31322e-14	0.313	0.273			C5orf24	0.09894	5.96717e-16	1.76831e-11	0.513	0.347			LYPD3	0.0900717	9.61068e-74	2.84803e-69	0.136	0.046
SLC7A11	0.0888425	8.14705e-39	2.4143e-34	0.168	0.084			PRCP	0.0989346	2.99666e-36	8.8803e-32	0.327	0.147			SMAD5	0.0899243	2.76913e-26	8.20605e-22	0.333	0.267
MRGPRF	0.0887312	3.29078e-129	9.75188e-125	0.113	0			PARVA	0.0988934	1.70165e-24	5.04268e-20	0.386	0.214			COPRS	0.0897907	3.94034e-20	1.16768e-15	0.444	0.404
WDR18	0.0886113	1.11758e-20	3.31183e-16	0.319	0.278			TMEM8A	0.0987959	4.14968e-20	1.22971e-15	0.478	0.296			CCT8	0.0896983	5.46381e-14	1.61915e-09	0.522	0.508
NOM1	0.0884951	2.63799e-29	7.81741e-25	0.242	0.172			SIX3	0.0987391	1.33756e-70	3.96371e-66	0.073	0.006			LUC7L2	0.0894872	7.97444e-24	2.36314e-19	0.364	0.309
RP11-499E18.1	0.0884727	1.05413e-63	3.12381e-59	0.159	0.049			ABCA3	0.098611	1.73815e-15	5.15083e-11	0.364	0.196			MRPL27	0.0894649	1.01514e-13	3.00827e-09	0.552	0.54
HNRNPDL	0.0883417	1.42355e-07	0.00421856	0.778	0.789			IMPDH2	0.0986108	2.46907e-11	7.31684e-07	0.593	0.46			PADI1	0.0894357	1.03926e-49	3.07974e-45	0.105	0.038
COA4	0.0883252	4.15549e-10	1.23144e-05	0.593	0.581			RMND5B	0.0984463	3.38679e-27	1.00364e-22	0.401	0.215			ARHGDIB	0.0894349	5.14287e-08	0.00152404	0.686	0.703
LHFPL2	0.0882681	3.41388e-39	1.01167e-34	0.212	0.115			SLC7A11	0.098413	8.62055e-40	2.55461e-35	0.232	0.084			TMEM9B	0.0894253	1.40909e-17	4.17569e-13	0.477	0.443
RBPJ	0.0882588	2.48632e-14	7.36797e-10	0.441	0.403			CD276	0.0983341	6.54214e-24	1.9387e-19	0.421	0.233			BAD	0.0893856	3.09021e-13	9.15754e-09	0.591	0.597
WDR82	0.0880923	1.0629e-20	3.14979e-16	0.354	0.288			SCNN1B	0.0983004	2.81089e-28	8.32978e-24	0.276	0.142			PRKAG2-AS1	0.0891939	3.33462e-68	9.88181e-64	0.168	0.057
RBM42	0.0880447	4.12596e-13	1.22269e-08	0.389	0.369			PHF20L1	0.0981595	3.82986e-16	1.13494e-11	0.524	0.343			COX7B	0.0891502	5.81033e-08	0.00172183	0.741	0.812
ICAM4	0.0879792	1.96059e-13	5.81e-09	0.284	0.257			ALKBH5	0.0981265	1.69441e-19	5.02122e-15	0.421	0.257			SUMF1	0.0891104	4.81781e-36	1.42771e-31	0.284	0.21
RNF213	0.0878339	3.62037e-08	0.00107286	0.59	0.571			KATNBL1	0.0981115	9.75818e-19	2.89174e-14	0.425	0.265			METTL2B	0.0890289	1.3182e-39	3.90636e-35	0.234	0.159
RNF14	0.0876796	7.53491e-36	2.23289e-31	0.221	0.135			SLC22A23	0.0980647	4.171e-31	1.23603e-26	0.274	0.155			PPP1R14A	0.0889023	1.01773e-68	3.01593e-64	0.107	0.02
CLDND1	0.0876741	1.96617e-21	5.82655e-17	0.325	0.263			TRIAP1	0.0980313	5.33092e-20	1.57976e-15	0.457	0.273			DYRK4	0.088883	4.30507e-54	1.27577e-49	0.207	0.104
SCAMP4	0.087594	1.09278e-18	3.23833e-14	0.373	0.315			PECAM1	0.0980281	1.93191e-46	5.72502e-42	0.214	0.067			KCNMB2-AS1	0.0887398	1.00636e-121	2.98226e-117	0.128	0.008
KDR	0.0875251	7.1654e-24	2.1234e-19	0.177	0.12			AKTIP	0.0976938	9.29298e-30	2.75388e-25	0.352	0.164			CFAP36	0.0886726	1.76615e-19	5.23381e-15	0.419	0.363
RFX5	0.0874511	5.84133e-34	1.73102e-29	0.241	0.151			REST	0.0976937	2.15824e-22	6.39574e-18	0.443	0.266			DDIT3	0.0886035	3.33891e-13	9.89453e-09	0.388	0.356
ARFRP1	0.0873628	1.28229e-22	3.79994e-18	0.309	0.25			NUDC	0.0976078	6.86391e-08	0.00203405	0.716	0.586			PTN	0.0885861	2.07813e-20	6.15834e-16	0.128	0.092
RXRA	0.0873621	1.0938e-19	3.24138e-15	0.357	0.289			TAP1	0.0975937	5.54472e-13	1.64312e-08	0.468	0.32			ARGLU1	0.0884724	5.87835e-11	1.74199e-06	0.581	0.57
RNASEH1-AS1	0.0872296	4.65064e-47	1.37817e-42	0.198	0.104			ACTR2	0.0975241	3.63491e-09	0.000107717	0.694	0.58			TIMM22	0.0884664	2.32595e-52	6.89273e-48	0.224	0.12
CALR	0.0871985	3.68443e-06	0.109184	0.813	0.847			ZCCHC17	0.0974934	7.09596e-14	2.10282e-09	0.555	0.384			AP5M1	0.0882734	9.45963e-42	2.80327e-37	0.229	0.145
UBE2T	0.0871967	7.64784e-25	2.26636e-20	0.205	0.152			MSRB3	0.0974352	5.68856e-117	1.68575e-112	0.128	0.004			SPNS1	0.0882576	3.7202e-29	1.10244e-24	0.309	0.247
PTDSS1	0.0871939	2.33067e-29	6.90671e-25	0.275	0.199			FAM58A	0.097297	2.35536e-24	6.97988e-20	0.406	0.238			BCOR	0.0882394	1.45442e-46	4.31003e-42	0.201	0.112
HSCB	0.0871933	3.48136e-24	1.03167e-19	0.298	0.229			ATP10B	0.0972862	6.17368e-16	1.82951e-11	0.292	0.182			CSRP2	0.0881111	9.8551e-50	2.92046e-45	0.161	0.076
EEF2KMT	0.0870957	3.27701e-40	9.7111e-36	0.206	0.127			FCGR2A	0.0972648	9.0468e-16	2.68093e-11	0.336	0.2			DYNC1H1	0.0879967	3.38834e-18	1.0041e-13	0.429	0.395
ADAP1	0.0870769	3.19589e-41	9.47071e-37	0.204	0.109			ZNF688	0.0971699	1.42441e-24	4.2211e-20	0.408	0.23			RAP1GAP	0.087961	2.14501e-25	6.35651e-21	0.282	0.214
PBX3	0.0870626	1.86845e-43	5.53698e-39	0.2	0.105			RHOD	0.0971442	5.26032e-10	1.55884e-05	0.531	0.42			CLDN12	0.0879049	5.94342e-28	1.76127e-23	0.305	0.245
DNAJC3	0.0870423	6.10855e-14	1.81021e-09	0.443	0.41			PKIG	0.0971112	5.27253e-26	1.56246e-21	0.325	0.159			ZNF544	0.0878279	2.06086e-76	6.10715e-72	0.161	0.054
ZNF185	0.0869243	1.79921e-44	5.33177e-40	0.19	0.096			ATHL1	0.0971092	1.27624e-19	3.782e-15	0.359	0.203			NCBP2-AS2	0.0878089	4.10441e-20	1.2163e-15	0.427	0.377
ACOX2	0.0868887	1.83897e-53	5.44962e-49	0.17	0.076			HDLBP	0.0971076	7.95843e-08	0.0023584	0.75	0.648			KMT2C	0.0877352	1.0045e-16	2.97675e-12	0.46	0.432
EZH2	0.0867283	7.16258e-41	2.12256e-36	0.185	0.106			CDK1	0.0970681	4.25495e-30	1.26091e-25	0.15	0.059			ROCK2	0.0877258	6.80131e-29	2.0155e-24	0.304	0.236
SP3	0.0867024	1.09242e-19	3.23728e-15	0.336	0.285			CDK2AP2	0.0970026	1.13085e-05	0.335115	0.724	0.677			MRPL52	0.0877223	2.61765e-10	7.75713e-06	0.604	0.651
MESDC2	0.0866829	8.29413e-14	2.45788e-09	0.45	0.417			ZFYVE19	0.0969903	1.99339e-21	5.9072e-17	0.385	0.234			S100A8	0.0877146	3.76305e-16	1.11514e-11	0.1	0.101
PHB2	0.0866624	2.24901e-10	6.6647e-06	0.564	0.557			PSMF1	0.0969111	6.58083e-12	1.95016e-07	0.601	0.44			NDUFB11	0.0877124	2.18978e-07	0.00648919	0.782	0.849
KCNMB2-AS1	0.0866342	1.45318e-75	4.30635e-71	0.075	0.008			PRMT1	0.0968983	2.91316e-10	8.63286e-06	0.561	0.458			NAGK	0.0876881	2.82301e-30	8.3657e-26	0.292	0.22
ATP6V1H	0.0865866	1.4142e-20	4.19085e-16	0.33	0.262			GORASP2	0.0967699	3.25272e-13	9.6391e-09	0.57	0.413			NUDT3	0.0875783	1.65124e-22	4.89329e-18	0.419	0.357
HERPUD2	0.0865719	4.81566e-23	1.42707e-18	0.309	0.24			CFAP97	0.0966844	3.69906e-17	1.09618e-12	0.455	0.299			BEX1	0.0875594	2.61991e-54	7.76385e-50	0.048	0.002
LRRC28	0.0864819	8.09263e-43	2.39817e-38	0.175	0.093			RPL7L1	0.0966319	7.8972e-13	2.34026e-08	0.55	0.422			NDUFV3	0.0875529	7.57513e-17	2.24481e-12	0.452	0.43
FAM24B	0.0864527	4.31934e-57	1.27999e-52	0.157	0.066			APOL6	0.0966191	1.80508e-17	5.34918e-13	0.429	0.28			LDOC1	0.0875487	2.02946e-30	6.01411e-26	0.286	0.203
COL3A1	0.0863964	3.49635e-42	1.03611e-37	0.068	0.03			G3BP1	0.096613	3.80943e-14	1.12889e-09	0.55	0.387			PPT1	0.0875298	7.5361e-20	2.23325e-15	0.398	0.35
C4BPB	0.0863475	4.44771e-26	1.31803e-21	0.216	0.092			LRRFIP2	0.0965826	1.24673e-20	3.69457e-16	0.436	0.237			JHDM1D-AS1	0.087511	1.09419e-53	3.24252e-49	0.183	0.094
SRSF8	0.0861718	2.64548e-14	7.83961e-10	0.421	0.389			UCK2	0.0964991	2.24306e-82	6.64708e-78	0.204	0.042			SLC5A8	0.0873432	8.13603e-62	2.41103e-57	0.077	0.006
RHBDL2	0.0861296	1.52881e-39	4.53048e-35	0.191	0.118			EMC4	0.0964519	1.35955e-08	0.000402889	0.63	0.554			RPGRIP1L	0.0870997	5.00419e-62	1.48294e-57	0.184	0.088
KLF3	0.0860814	1.15645e-17	3.42702e-13	0.362	0.301			SLC4A1AP	0.0964362	1.41944e-31	4.20637e-27	0.328	0.153			GATA2-AS1	0.086972	1.44626e-45	4.28584e-41	0.217	0.131
PWP1	0.0860185	5.69941e-22	1.68896e-17	0.301	0.25			TMEM45B	0.0964023	5.38168e-14	1.59481e-09	0.453	0.339			FAM96A	0.0869564	4.25122e-21	1.25981e-16	0.401	0.347
VRK3	0.0860102	4.41614e-26	1.30868e-21	0.273	0.202			CCDC112	0.0963134	1.24076e-26	3.67686e-22	0.352	0.19			PSAP	0.0868314	5.95642e-07	0.0176512	0.787	0.828
RPS6KA3	0.085994	3.35822e-12	9.95174e-08	0.472	0.439			TOLLIP	0.0963076	3.10181e-15	9.19192e-11	0.537	0.37			BBOX1-AS1	0.0867746	1.82043e-112	5.39467e-108	0.116	0.004
USMG5	0.0859889	7.51133e-07	0.0222591	0.815	0.823			PNISR	0.096238	2.94319e-07	0.00872184	0.66	0.548			RGS4	0.0866349	8.98316e-57	2.66207e-52	0.053	0
ZPR1	0.0859613	2.11726e-20	6.27429e-16	0.348	0.283			SPR	0.0962379	2.83073e-16	8.38859e-12	0.503	0.327			PHKG1	0.0864474	2.25946e-28	6.69568e-24	0.191	0.135
SMUG1	0.085948	7.01374e-18	2.07845e-13	0.389	0.338			SF3A3	0.0962201	6.62175e-21	1.96229e-16	0.414	0.251			KCNK15	0.0864246	1.93429e-53	5.73207e-49	0.148	0.059
TMBIM4	0.0859087	5.39094e-08	0.00159755	0.611	0.639			RTCB	0.0961485	4.24839e-18	1.25897e-13	0.454	0.281			PARD6A	0.0862768	1.12999e-59	3.3486e-55	0.184	0.088
LINC01021	0.0858876	4.02961e-107	1.19414e-102	0.099	0.001			YIPF1	0.0960643	2.52829e-32	7.49232e-28	0.361	0.184			P3H3	0.0861899	1.43111e-84	4.24096e-80	0.121	0.029
IFT22	0.0858625	1.7724e-14	5.25232e-10	0.421	0.364			CNPY3	0.0960283	2.71795e-14	8.05437e-10	0.544	0.374			SF3A3	0.0861637	1.58786e-27	4.70547e-23	0.312	0.251
SETD9	0.0857089	8.97645e-50	2.66008e-45	0.177	0.082			CADM2	0.0960156	1.91912e-69	5.68713e-65	0.097	0.015			RNASEH2C	0.0861487	7.2334e-13	2.14355e-08	0.556	0.553
IMP4	0.0856186	4.91919e-14	1.45775e-09	0.447	0.406			CAPN2	0.0959368	2.50342e-06	0.0741863	0.797	0.72			CNGA1	0.0860113	2.54551e-82	7.54335e-78	0.125	0.024
BCAS4	0.0855222	2.9142e-18	8.63595e-14	0.319	0.254			AC005256.1	0.0958811	3.7648e-79	1.11566e-74	0.188	0.042			USO1	0.0860077	2.31479e-20	6.85965e-16	0.394	0.345
ROCK1	0.0855176	5.79578e-15	1.71752e-10	0.406	0.347			LOXL4	0.0958566	5.27231e-50	1.5624e-45	0.165	0.053			C19orf70	0.0859132	4.53208e-10	1.34304e-05	0.662	0.669
SERTAD3	0.0854198	1.14678e-18	3.39836e-14	0.252	0.234			CCNO	0.0957027	4.43327e-46	1.31376e-41	0.255	0.099			EIF2B2	0.0858856	4.55309e-34	1.34926e-29	0.247	0.181
AKTIP	0.0853868	9.54108e-30	2.8274e-25	0.249	0.164			XIST	0.0956985	7.45217e-64	2.20838e-59	0.065	0.003			BRMS1L	0.0857781	4.17053e-59	1.2359e-54	0.18	0.081
GDI1	0.085346	3.27037e-20	9.69142e-16	0.338	0.276			TNRC6A	0.0956899	2.08264e-16	6.17169e-12	0.497	0.318			HIST2H2BE	0.0856492	1.8575e-23	5.50451e-19	0.268	0.225
WDR61	0.0853433	2.22577e-14	6.59585e-10	0.373	0.34			NDFIP2	0.0956709	7.76377e-19	2.30071e-14	0.458	0.278			ZNF677	0.0855861	2.1367e-97	6.33191e-93	0.115	0.011
CTA-363E6.2	0.0852863	2.32835e-67	6.89982e-63	0.131	0.036			BCKDK	0.095521	2.125e-15	6.29722e-11	0.512	0.352			ZMPSTE24	0.085434	1.21068e-28	3.58772e-24	0.299	0.231
PAPD5	0.0852706	2.23804e-34	6.63221e-30	0.23	0.134			MAGOH	0.095438	9.29142e-10	2.75342e-05	0.604	0.479			TP53RK	0.0853196	3.30484e-34	9.79357e-30	0.278	0.207
GALNT12	0.0852236	1.42917e-27	4.23521e-23	0.258	0.178			SMC6	0.0954193	1.07526e-32	3.18641e-28	0.303	0.141			POC1B	0.0852815	1.60218e-51	4.74791e-47	0.184	0.097
KYNU	0.0851588	8.492e-60	2.51652e-55	0.142	0.044			ABCE1	0.0953185	1.28739e-20	3.81505e-16	0.39	0.234			GSTO1	0.0852689	1.99106e-13	5.9003e-09	0.504	0.492
CAPN6	0.0851289	5.08142e-91	1.50583e-86	0.099	0.005			SOD1	0.0952796	1.46899e-05	0.435319	0.884	0.857			ABR	0.0852319	1.02481e-38	3.03692e-34	0.246	0.158
MCTS1	0.0851274	3.91804e-10	1.16107e-05	0.509	0.484			SNAP29	0.0952772	6.436e-18	1.90725e-13	0.475	0.304			P3H4	0.0852061	8.12892e-38	2.40892e-33	0.245	0.173
PTPRU	0.0850485	1.33207e-26	3.94745e-22	0.265	0.179			SCFD1	0.0952122	1.51187e-19	4.48026e-15	0.415	0.239			HOXA10	0.0851731	5.99029e-41	1.77516e-36	0.157	0.1
HSD17B10	0.0849918	1.74061e-11	5.15813e-07	0.471	0.438			DLX2	0.0951735	2.82383e-62	8.36813e-58	0.078	0.01			DSG2	0.0851551	1.8974e-13	5.62275e-09	0.448	0.403
TOP1MT	0.0849531	1.28777e-31	3.81616e-27	0.25	0.156			ACTN1	0.0951302	3.56848e-14	1.05748e-09	0.49	0.329			PNISR	0.0850668	1.28043e-10	3.79442e-06	0.577	0.548
PDCD6IP	0.0849385	3.53206e-17	1.04669e-12	0.354	0.301			SRSF10	0.0950371	2.21566e-09	6.56589e-05	0.678	0.537			HTR2B	0.0850447	1.07059e-52	3.1726e-48	0.049	0.001
ALAD	0.0849373	1.4388e-35	4.26373e-31	0.21	0.13			GCSH	0.0949294	4.56031e-12	1.3514e-07	0.549	0.409			PPM1A	0.0850262	7.6623e-24	2.27064e-19	0.359	0.299
FBXO22	0.0849183	4.14137e-26	1.22725e-21	0.258	0.192			GMPPA	0.094819	3.10207e-27	9.19266e-23	0.365	0.185			CLTA	0.0850001	4.64793e-08	0.00137737	0.771	0.81
SNX24	0.0848541	8.39243e-29	2.48701e-24	0.253	0.176			KIF2A	0.0946548	3.98256e-37	1.18019e-32	0.319	0.145			CRELD2	0.0849803	1.04814e-17	3.10607e-13	0.422	0.361
SDCCAG3	0.0848322	2.01929e-29	5.98398e-25	0.262	0.189			UCHL3	0.0945731	6.90191e-14	2.04531e-09	0.478	0.323			GS1-124K5.4	0.0849783	3.31281e-56	9.81719e-52	0.187	0.092
RAB28	0.0848273	4.10157e-40	1.21546e-35	0.2	0.103			SF3B6	0.0944599	6.3626e-06	0.188549	0.844	0.8			SORL1	0.0849745	1.59826e-20	4.73627e-16	0.364	0.317
HELLS	0.0847683	1.79723e-38	5.32591e-34	0.167	0.091			HCFC1R1	0.0944043	3.6437e-08	0.00107977	0.58	0.507			DEF8	0.0848959	1.30983e-26	3.88155e-22	0.326	0.26
MBTPS1	0.0847566	4.13316e-16	1.22482e-11	0.339	0.311			NOB1	0.0943504	4.67486e-17	1.38535e-12	0.48	0.306			BRI3BP	0.0848131	9.35249e-45	2.77152e-40	0.221	0.138
RTN4RL2	0.0847481	1.12666e-33	3.33874e-29	0.218	0.14			SLC30A7	0.0943479	8.19246e-20	2.42775e-15	0.43	0.265			RIT1	0.0847987	3.02371e-20	8.96047e-16	0.355	0.311
TPCN1	0.0845857	9.79155e-26	2.90163e-21	0.273	0.202			POMP	0.0943302	8.71991e-06	0.258406	0.846	0.809			ANKRD16	0.0847556	5.53089e-62	1.63902e-57	0.145	0.07
SLC52A2	0.084558	1.54564e-12	4.58034e-08	0.455	0.376			VPS37C	0.0943211	3.29928e-32	9.77707e-28	0.327	0.144			MAPKAPK5-AS1	0.084746	2.08681e-36	6.18405e-32	0.257	0.176
IQCE	0.0845104	2.70914e-27	8.02828e-23	0.257	0.186			NEURL1	0.0942091	6.8741e-83	2.03707e-78	0.079	0.003			PELP1	0.0846763	1.17749e-46	3.48936e-42	0.205	0.11
RP5-884M6.1	0.0844502	4.1302e-86	1.22394e-81	0.115	0.018			IMMT	0.0942078	1.01082e-23	2.99547e-19	0.37	0.207			CDK5RAP3	0.0846456	1.11735e-13	3.31115e-09	0.437	0.426
EXOSC8	0.0844137	1.35725e-24	4.02208e-20	0.257	0.193			TMED3	0.0940898	1.01669e-07	0.00301286	0.735	0.652			CLDN4	0.0845764	4.02762e-06	0.119355	0.862	0.88
SLC25A32	0.0843801	1.44856e-42	4.29265e-38	0.188	0.102			ATG5	0.0940501	1.08525e-24	3.21604e-20	0.375	0.2			MOB4	0.0845515	1.74913e-22	5.18337e-18	0.354	0.295
VAMP2	0.0843144	9.94038e-10	2.94573e-05	0.519	0.493			ZFC3H1	0.094038	1.61613e-30	4.78925e-26	0.278	0.14			STX18	0.0845413	2.31918e-46	6.87266e-42	0.206	0.112
SBNO1	0.0842961	1.31405e-22	3.89404e-18	0.266	0.213			PPIG	0.0940019	2.71253e-08	0.000803833	0.718	0.606			DDX46	0.0844983	7.55238e-12	2.23807e-07	0.585	0.564
CDC20	0.0842383	1.53574e-35	4.55101e-31	0.106	0.044			TSG101	0.0939521	2.48795e-12	7.37278e-08	0.573	0.403			CD163L1	0.084455	1.25669e-60	3.72406e-56	0.141	0.042
CCDC24	0.0841749	1.12192e-37	3.32469e-33	0.21	0.13			UPF3B	0.0938972	2.74999e-20	8.14932e-16	0.418	0.244			SLAIN2	0.0844277	4.15652e-28	1.23174e-23	0.298	0.23
ZCCHC7	0.0841173	4.18434e-26	1.23999e-21	0.261	0.187			EPRS	0.0938738	3.02628e-15	8.96808e-11	0.482	0.312			INSIG2	0.0842103	6.86152e-26	2.03334e-21	0.287	0.234
MYO5B	0.0840033	2.16055e-30	6.40259e-26	0.23	0.154			ESYT1	0.0938492	6.9924e-31	2.07213e-26	0.334	0.16			NDUFA6	0.0841189	2.98482e-10	8.84522e-06	0.619	0.641
ZNF639	0.0838603	4.15957e-33	1.23265e-28	0.243	0.152			SLC25A3	0.0938227	1.2556e-05	0.372085	0.83	0.797			MYH9	0.0840938	5.22235e-11	1.54759e-06	0.573	0.562
COMMD4	0.0838287	3.96308e-14	1.17442e-09	0.401	0.363			TIMM17A	0.0938047	5.76422e-12	1.70817e-07	0.581	0.429			GOT2	0.0839565	1.18921e-34	3.5241e-30	0.278	0.2
PIP4K2A	0.0838281	1.90676e-34	5.65051e-30	0.217	0.146			TMEM126A	0.0936686	1.01214e-13	2.99939e-09	0.531	0.375			THBD	0.0837416	2.59342e-36	7.68534e-32	0.148	0.107
MED25	0.0838121	2.15324e-34	6.38091e-30	0.217	0.135			TK2	0.0936381	4.69229e-34	1.39051e-29	0.308	0.133			ARMC1	0.0836951	1.81661e-29	5.38334e-25	0.264	0.197
TMEM189	0.083744	6.89713e-22	2.0439e-17	0.295	0.236			VGF	0.0936313	4.49272e-54	1.33137e-49	0.175	0.049			DDIT4L	0.0836777	5.34812e-79	1.58486e-74	0.101	0.014
ZNF83	0.0836768	7.13847e-36	2.11541e-31	0.191	0.099			RNF14	0.0935952	1.62119e-33	4.80424e-29	0.312	0.135			SMAP2	0.0836493	1.01174e-33	2.99819e-29	0.242	0.19
PUS7L	0.0836391	2.59608e-28	7.69323e-24	0.224	0.15			AKT1S1	0.0935538	5.66627e-22	1.67914e-17	0.421	0.24			PTRH2	0.0836487	7.85744e-34	2.32847e-29	0.241	0.166
NCLN	0.0836204	1.08026e-21	3.20124e-17	0.326	0.256			C2CD4A	0.0933654	1.77744e-51	5.26726e-47	0.157	0.054			IER5L	0.0836039	7.13542e-22	2.11451e-17	0.247	0.236
XPNPEP1	0.0835342	7.00424e-29	2.07564e-24	0.194	0.145			CCDC71L	0.0933313	1.5894e-17	4.71003e-13	0.395	0.252			CTAGE5	0.0835464	8.10439e-40	2.40166e-35	0.184	0.115
CHST12	0.0834977	2.68884e-16	7.96811e-12	0.304	0.276			VAMP5	0.0933149	6.74687e-10	1.99937e-05	0.496	0.378			CHST12	0.0835129	7.82591e-22	2.31913e-17	0.326	0.276
SLC41A3	0.0834063	2.39705e-29	7.10341e-25	0.247	0.174			TSSC1	0.0930921	9.43294e-28	2.79536e-23	0.379	0.199			LINC00665	0.0834692	7.24855e-37	2.14803e-32	0.239	0.148
ELAVL1	0.0833013	1.0049e-14	2.97792e-10	0.419	0.371			BAK1	0.0930849	5.28795e-31	1.56703e-26	0.344	0.168			TMX2	0.0834176	1.37614e-19	4.07804e-15	0.392	0.349
CENPF	0.0832257	3.66154e-29	1.08506e-24	0.118	0.052			EHMT2	0.0930833	1.82348e-22	5.40371e-18	0.382	0.221			C9orf152	0.0834122	6.89098e-36	2.04207e-31	0.208	0.135
IARS	0.0831044	1.58585e-21	4.69952e-17	0.314	0.243			TSR3	0.093067	3.27931e-11	9.71791e-07	0.561	0.449			NDUFAF6	0.083375	2.3882e-23	7.0772e-19	0.339	0.276
ZC3H13	0.0830918	3.14685e-15	9.32538e-11	0.359	0.326			XRCC6BP1	0.0930597	4.03119e-42	1.1946e-37	0.222	0.089			CENPN	0.083309	3.87107e-53	1.14715e-48	0.149	0.069
UCK1	0.0829447	1.10343e-31	3.2699e-27	0.238	0.156			RP11-783K16.5	0.0929893	6.01504e-36	1.7825e-31	0.244	0.093			RMDN3	0.0832993	7.20838e-26	2.13613e-21	0.303	0.249
MEF2A	0.0829362	1.87551e-28	5.55789e-24	0.238	0.153			NUP54	0.0928652	2.31039e-27	6.84661e-23	0.32	0.158			G6PC3	0.0832703	9.90737e-29	2.93595e-24	0.325	0.251
DEF8	0.0829102	3.34005e-20	9.8979e-16	0.328	0.26			RNF43	0.0928448	2.10312e-32	6.2324e-28	0.269	0.139			MORF4L2	0.0832515	1.49387e-09	4.42693e-05	0.627	0.652
HINT2	0.0827215	3.13695e-08	0.000929605	0.6	0.606			VCAN	0.0928393	4.29352e-19	1.27234e-14	0.199	0.082			FAM192A	0.0831988	3.94704e-27	1.16967e-22	0.305	0.236
CYB5B	0.0826523	6.08487e-17	1.80319e-12	0.347	0.287			NME2	0.0928042	2.23788e-45	6.63175e-41	0.266	0.103			SNHG19	0.0831909	5.26655e-31	1.56069e-26	0.233	0.161
TMEM68	0.082624	7.16464e-28	2.12317e-23	0.23	0.163			COPS5	0.0927828	3.10669e-14	9.20637e-10	0.491	0.333			SLC35A2	0.083149	3.84533e-29	1.13952e-24	0.291	0.223
PLLP	0.0825539	7.24795e-15	2.14786e-10	0.342	0.302			SPRY2	0.0927452	1.77109e-17	5.24845e-13	0.365	0.234			SLTM	0.0830009	3.80325e-14	1.12705e-09	0.493	0.466
PPP6R1	0.0825049	6.8335e-21	2.02504e-16	0.321	0.261			MCM3	0.0926379	2.12495e-23	6.29709e-19	0.293	0.167			MED11	0.0829979	8.36057e-33	2.47757e-28	0.26	0.172
PCGF5	0.0823109	1.65681e-20	4.9098e-16	0.31	0.242			TOP2A	0.0926369	2.19973e-17	6.51868e-13	0.166	0.098			TMEM121	0.0829554	2.74926e-93	8.14715e-89	0.132	0.029
ADCK2	0.0822996	5.59668e-35	1.65852e-30	0.227	0.146			MEIS2	0.0926264	2.64878e-27	7.8494e-23	0.225	0.109			CTDSPL	0.0829542	2.18119e-29	6.46372e-25	0.266	0.203
RMND5B	0.0822609	4.65016e-25	1.37803e-20	0.292	0.215			PHF14	0.0924753	3.11905e-07	0.00924299	0.64	0.525			RNASET2	0.0828399	3.71349e-12	1.10046e-07	0.422	0.449
RP11-37B2.1	0.0820726	1.52842e-52	4.52932e-48	0.146	0.06			PDGFC	0.0924392	1.03212e-39	3.05859e-35	0.258	0.096			NFS1	0.08276	4.1918e-43	1.2422e-38	0.211	0.13
ACAA2	0.0820724	4.27174e-19	1.26589e-14	0.308	0.247			NFIA	0.0923642	4.60405e-10	1.36436e-05	0.535	0.395			TMCO3	0.082726	7.98735e-24	2.36697e-19	0.318	0.254
PSMG1	0.0818446	1.07541e-20	3.18687e-16	0.309	0.244			APLP1	0.092251	1.21094e-74	3.58851e-70	0.16	0.03			CLEC2B	0.0826917	1.26301e-22	3.74281e-18	0.211	0.177
FAM49B	0.0818114	2.44061e-11	7.23249e-07	0.475	0.412			BLOC1S2	0.0922092	9.05758e-14	2.68412e-09	0.503	0.347			SPINT1	0.0826349	2.57712e-09	7.63704e-05	0.671	0.668
NT5C3B	0.0817394	1.22077e-13	3.61763e-09	0.442	0.401			SSNA1	0.0920737	2.20295e-08	0.000652822	0.693	0.589			MAN2A1	0.0826307	9.01577e-29	2.67173e-24	0.274	0.21
FKBP10	0.0816268	7.91704e-29	2.34614e-24	0.236	0.143			PSMG4	0.09195	4.11984e-14	1.22087e-09	0.457	0.341			RP11-356J5.12	0.0825418	8.11046e-61	2.40345e-56	0.156	0.065
TMX2	0.0814797	6.40358e-15	1.89764e-10	0.388	0.349			GNG12	0.0917717	3.03326e-13	8.98876e-09	0.491	0.331			PIAS3	0.0825222	7.79153e-27	2.30894e-22	0.305	0.236
LGSN	0.0814435	6.48752e-37	1.92251e-32	0.096	0.052			ZHX1	0.0917204	2.58874e-27	7.67149e-23	0.357	0.178			KIAA1191	0.0824905	2.92046e-21	8.65449e-17	0.377	0.324
ISYNA1	0.0813105	2.44201e-23	7.23666e-19	0.24	0.174			AMZ2	0.0915858	1.4607e-15	4.32862e-11	0.492	0.326			SLCO4A1	0.082425	3.46151e-87	1.02578e-82	0.117	0.022
VILL	0.0812892	7.15594e-42	2.12059e-37	0.166	0.083			RAP1GDS1	0.0915252	3.67396e-33	1.08874e-28	0.289	0.127			SNHG25	0.0823526	4.0722e-14	1.20676e-09	0.213	0.254
PRAME	0.0812779	8.44381e-40	2.50224e-35	0.092	0.05			MND1	0.0914175	3.63354e-51	1.07676e-46	0.146	0.039			HES6	0.0823518	6.54179e-21	1.93859e-16	0.279	0.246
SKAP2	0.0812715	2.62511e-14	7.77924e-10	0.373	0.278			BCL7B	0.0914008	7.39039e-12	2.19007e-07	0.546	0.41			IMPA2	0.0822236	8.7725e-16	2.59964e-11	0.398	0.349
TRIM69	0.081211	1.13392e-36	3.36025e-32	0.209	0.117			AHCY	0.091332	2.76577e-11	8.19608e-07	0.534	0.402			ZADH2	0.0821895	2.98114e-43	8.83432e-39	0.209	0.124
CMTM8	0.0811893	2.20587e-10	6.53687e-06	0.51	0.457			DPF2	0.0913175	3.67903e-25	1.09024e-20	0.368	0.186			ECHS1	0.0821773	3.03442e-11	8.9922e-07	0.554	0.55
NCKAP1	0.0811694	8.50231e-12	2.51957e-07	0.478	0.446			VMA21	0.091291	6.67415e-14	1.97782e-09	0.488	0.343			MFSD11	0.0821532	1.38383e-31	4.10085e-27	0.266	0.197
ATF7IP2	0.0811221	1.68953e-33	5.00674e-29	0.151	0.086			ZNF75A	0.091201	2.63608e-36	7.81176e-32	0.287	0.11			SCNM1	0.0821394	1.81006e-20	5.36393e-16	0.356	0.291
NR2C2AP	0.0810735	1.02214e-22	3.02901e-18	0.283	0.22			C1orf174	0.091182	2.99967e-34	8.88923e-30	0.298	0.13			GCNT1	0.0821052	1.32784e-62	3.93491e-58	0.154	0.061
DIRAS3	0.0810719	7.09626e-42	2.10291e-37	0.142	0.063			AIM2	0.0911383	9.47533e-65	2.80792e-60	0.13	0.027			FZD3	0.0820504	7.02877e-46	2.08291e-41	0.136	0.08
TSSC4	0.0810101	7.85486e-15	2.32771e-10	0.399	0.35			DDX1	0.0911222	1.10265e-15	3.26758e-11	0.475	0.312			JAGN1	0.0820083	3.13248e-22	9.2828e-18	0.361	0.306
HUS1	0.0809601	7.18565e-28	2.1294e-23	0.234	0.16			SNRPN	0.0910264	2.32658e-08	0.00068946	0.633	0.51			PRDX3	0.0817452	3.18546e-12	9.43978e-08	0.512	0.512
LRRC58	0.0809542	1.11729e-17	3.31097e-13	0.32	0.272			EMC7	0.0909962	2.10987e-10	6.25239e-06	0.552	0.436			PKP3	0.0817422	3.74523e-15	1.10986e-10	0.459	0.398
DLEU1	0.0809534	8.56959e-45	2.53951e-40	0.167	0.066			NDNF	0.0908691	8.83981e-27	2.61959e-22	0.273	0.124			HIGD1A	0.08173	2.69287e-20	7.98005e-16	0.352	0.298
AP1S3	0.0808781	3.64006e-46	1.0787e-41	0.167	0.083			SHARPIN	0.090808	3.85299e-10	1.1418e-05	0.586	0.446			LONP1	0.0817137	1.8382e-24	5.44733e-20	0.312	0.255
ATP5SL	0.0807589	1.03678e-18	3.07238e-14	0.262	0.227			CCDC90B	0.0907815	2.23982e-15	6.63748e-11	0.459	0.288			TXNDC15	0.0816419	4.66221e-30	1.3816e-25	0.289	0.211
PPP1R9A	0.0807361	2.66517e-21	7.89797e-17	0.287	0.214			WDR41	0.0906739	6.99426e-37	2.07268e-32	0.277	0.107			HID1	0.0816044	1.23222e-30	3.65155e-26	0.25	0.184
HAX1	0.0806782	2.14495e-09	6.35635e-05	0.576	0.557			PPP3CA	0.0906458	3.99155e-11	1.18285e-06	0.512	0.393			DTD2	0.0815795	5.4561e-50	1.61686e-45	0.167	0.085
PSENEN	0.0806083	1.63712e-07	0.00485145	0.565	0.551			DMBT1	0.0906255	5.87762e-11	1.74177e-06	0.152	0.1			MAPK3	0.0815344	1.1356e-23	3.36524e-19	0.323	0.266
NRAV	0.0804564	3.92018e-50	1.16171e-45	0.157	0.073			SLC4A11	0.0905366	1.76137e-60	5.21965e-56	0.183	0.049			ARL3	0.0814387	1.0835e-15	3.21084e-11	0.426	0.373
RP11-818F20.5	0.0803777	4.34072e-77	1.28633e-72	0.097	0.014			MLST8	0.0905201	2.11148e-18	6.25716e-14	0.441	0.263			SETD7	0.0814136	4.41143e-30	1.30728e-25	0.279	0.206
NMRK1	0.080368	1.10185e-16	3.26522e-12	0.35	0.294			LOX	0.0905025	1.52113e-49	4.50772e-45	0.159	0.037			DYNC1I2	0.0813234	2.18641e-13	6.47921e-09	0.499	0.472
MED21	0.0802756	6.51037e-20	1.92928e-15	0.282	0.212			CCDC160	0.0904743	9.23006e-75	2.73524e-70	0.144	0.023			NTAN1	0.0813037	1.72404e-27	5.10901e-23	0.288	0.218
LPIN2	0.0802168	2.66009e-11	7.8829e-07	0.44	0.407			GBP3	0.0903381	3.67872e-23	1.09015e-18	0.346	0.175			RAD51C	0.0812638	1.90816e-33	5.65464e-29	0.262	0.18
YEATS4	0.0801999	2.13604e-26	6.32995e-22	0.229	0.164			CORO1A	0.0903319	1.48405e-22	4.39782e-18	0.291	0.145			TMEM45A	0.0811114	2.34513e-22	6.94956e-18	0.134	0.079
MTG2	0.0801364	2.03188e-31	6.02128e-27	0.213	0.14			TSC22D1	0.0903306	7.61808e-05	1	0.706	0.673			LAMTOR1	0.0809489	2.09415e-09	6.20579e-05	0.676	0.706
TGIF1	0.0800933	1.74629e-09	5.17495e-05	0.496	0.456			DHFR	0.0903202	1.2687e-18	3.75968e-14	0.351	0.207			GDPD3	0.0809145	3.86946e-50	1.14668e-45	0.13	0.052
TMED7	0.0800306	7.60146e-16	2.25262e-11	0.372	0.327			ABRACL	0.0902982	3.59732e-08	0.00106603	0.606	0.487			CIAPIN1	0.080884	1.17786e-33	3.49047e-29	0.272	0.194
CLN6	0.0799931	6.77663e-27	2.00819e-22	0.236	0.165			N4BP2L2	0.0902624	3.62955e-07	0.0107558	0.683	0.56			STX16	0.0808194	8.93392e-20	2.64748e-15	0.346	0.296
PVT1	0.0799904	5.10696e-30	1.5134e-25	0.213	0.138			RP11-469H8.6	0.0902468	7.01268e-18	2.07814e-13	0.273	0.173			AMFR	0.0807369	6.99657e-34	2.07336e-29	0.238	0.164
UNG	0.0799022	1.07455e-33	3.18432e-29	0.182	0.12			SLC25A39	0.0902301	3.93081e-06	0.116486	0.728	0.643			MAPK9	0.0807339	7.65633e-31	2.26888e-26	0.273	0.199
SERTAD2	0.0798936	2.54292e-17	7.5357e-13	0.338	0.277			ZNF292	0.0901109	6.00066e-14	1.77823e-09	0.434	0.278			HOXC9	0.0807069	1.1985e-93	3.55163e-89	0.11	0.004
ZNF544	0.0798885	3.01499e-57	8.93463e-53	0.15	0.054			C4orf27	0.0901038	2.1032e-22	6.23262e-18	0.331	0.17			EIF2AK1	0.0806139	3.90014e-13	1.15577e-08	0.512	0.478
RNF24	0.0798237	2.8956e-18	8.58081e-14	0.316	0.261			CENPN	0.0900901	2.40682e-40	7.13238e-36	0.185	0.069			TMEM38B	0.0805601	4.64858e-51	1.37756e-46	0.166	0.079
SLC25A22	0.0797509	8.70845e-38	2.58066e-33	0.197	0.116			PTS	0.0900507	2.83244e-12	8.39366e-08	0.527	0.36			PREB	0.0804894	1.36445e-29	4.04342e-25	0.287	0.213
ZKSCAN1	0.0796953	7.69666e-15	2.28083e-10	0.353	0.297			TTC3	0.0900298	2.40465e-07	0.00712595	0.727	0.612			SLC1A5	0.0804887	3.47807e-20	1.03069e-15	0.345	0.299
TMPO	0.0796637	1.27127e-19	3.76729e-15	0.251	0.208			CHMP4C	0.0899982	3.51789e-19	1.04249e-14	0.402	0.246			KIAA1324	0.0804444	4.98723e-38	1.47791e-33	0.185	0.095
HIST1H2BJ	0.0796449	1.12316e-51	3.32837e-47	0.081	0.022			AHNAK2	0.0899835	5.05534e-20	1.4981e-15	0.261	0.139			DERA	0.0804406	1.79931e-18	5.33209e-14	0.389	0.346
AMOT	0.07953	4.52408e-36	1.34067e-31	0.173	0.093			TCEB2	0.0899169	3.80309e-05	1	0.926	0.924			ISCA2	0.0803429	4.99596e-15	1.4805e-10	0.43	0.426
SLC25A43	0.0793824	4.52593e-30	1.34122e-25	0.22	0.144			SMYD2	0.0898734	4.51793e-19	1.33884e-14	0.416	0.237			ZNF280D	0.080294	4.14913e-30	1.22955e-25	0.262	0.187
C9orf9	0.0793035	9.70614e-39	2.87632e-34	0.156	0.081			LYAR	0.0898646	7.58663e-24	2.24822e-19	0.332	0.184			KCTD6	0.0802762	4.33026e-50	1.28323e-45	0.166	0.09
EPDR1	0.0792842	1.23798e-17	3.66863e-13	0.282	0.243			AHSA1	0.0898025	6.28413e-12	1.86224e-07	0.508	0.359			OSER1	0.0802324	3.23558e-20	9.58833e-16	0.351	0.301
SLK	0.0791765	3.25983e-14	9.66019e-10	0.382	0.326			ZMPSTE24	0.0897204	1.81218e-20	5.37021e-16	0.408	0.231			VARS2	0.0802201	7.54913e-41	2.23711e-36	0.162	0.102
LUZP1	0.0791739	4.63402e-20	1.37325e-15	0.273	0.218			TPX2	0.0897059	2.50007e-42	7.4087e-38	0.142	0.043			PNMA6A	0.0802107	2.07399e-83	6.14607e-79	0.129	0.021
ARFGEF1	0.0790393	9.79294e-21	2.90204e-16	0.29	0.218			GNL2	0.0896751	6.89498e-20	2.04326e-15	0.359	0.204			PGRMC1	0.0800892	6.18938e-10	1.83416e-05	0.594	0.6
NOC4L	0.0790198	5.20604e-31	1.54276e-26	0.227	0.143			TMEM55A	0.0896525	1.17511e-66	3.48232e-62	0.178	0.033			ARL4A	0.0800472	9.3011e-11	2.75629e-06	0.516	0.485
ATP6V1C1	0.0789841	1.41345e-20	4.18861e-16	0.288	0.227			ITPA	0.0895706	2.76058e-11	8.18069e-07	0.543	0.402			CPVL	0.0800348	7.49854e-56	2.22212e-51	0.104	0.027
CDV3	0.0789799	9.88486e-10	2.92928e-05	0.527	0.509			HOXB6	0.0895316	1.14842e-74	3.40322e-70	0.13	0.017			ANAPC15	0.0799777	4.62721e-21	1.37123e-16	0.365	0.31
CNKSR1	0.078945	2.28552e-23	6.77292e-19	0.247	0.186			AGPS	0.0894594	1.64318e-33	4.8694e-29	0.31	0.139			CPSF4	0.0799774	8.34554e-30	2.47312e-25	0.265	0.204
STX5	0.078926	2.91379e-16	8.63474e-12	0.329	0.289			ZFAND2A	0.0894117	5.29555e-19	1.56928e-14	0.397	0.236			RP11-644F5.11	0.0799474	2.08833e-60	6.18855e-56	0.149	0.052
SLC22A18	0.0788628	2.36808e-15	7.01757e-11	0.34	0.292			ADPRHL2	0.0893733	1.63182e-18	4.83574e-14	0.41	0.241			MRPL48	0.0799401	4.07153e-26	1.20656e-21	0.302	0.231
IGF2BP3	0.0787985	6.61659e-42	1.96076e-37	0.121	0.069			RASSF3	0.0893071	6.75729e-23	2.00246e-18	0.324	0.166			LAMTOR2	0.079939	1.15378e-07	0.00341912	0.749	0.749
MAD2L1	0.0787926	1.23197e-42	3.65082e-38	0.131	0.058			SH3KBP1	0.0892779	2.75858e-15	8.17477e-11	0.419	0.263			BDH1	0.0799219	2.47046e-38	7.32095e-34	0.226	0.142
GPC6	0.0787876	2.66869e-62	7.90839e-58	0.123	0.029			WSB2	0.0892248	9.28308e-20	2.75095e-15	0.397	0.226			ABHD3	0.0798728	2.89958e-37	8.5926e-33	0.201	0.133
SLCO4A1	0.0787872	4.63829e-79	1.37451e-74	0.114	0.022			UBE2W	0.0891445	1.09292e-18	3.23875e-14	0.439	0.253			SELK	0.0798724	2.05734e-09	6.09672e-05	0.65	0.653
FDPS	0.0786416	1.38174e-07	0.00409464	0.554	0.518			ARMCX2	0.0891281	6.51204e-30	1.92978e-25	0.14	0.082			PWP1	0.0798686	3.52152e-25	1.04357e-20	0.312	0.25
TAF6	0.0786199	1.50286e-21	4.45357e-17	0.302	0.238			TMEM179B	0.0890445	1.01925e-07	0.00302043	0.687	0.577			PDS5A	0.0798341	1.17091e-15	3.46988e-11	0.431	0.392
MMAB	0.0785933	7.87465e-14	2.33357e-09	0.378	0.327			INO80C	0.0890077	6.79882e-34	2.01476e-29	0.277	0.118			UBE2W	0.0795058	1.75211e-22	5.19221e-18	0.3	0.253
CMTR2	0.0785899	3.43985e-27	1.01936e-22	0.214	0.141			FAM20C	0.0888997	5.46203e-20	1.61862e-15	0.332	0.127			MAGIX	0.0794514	1.03695e-33	3.07289e-29	0.249	0.164
ISCU	0.0785546	1.04603e-06	0.030998	0.676	0.686			MON2	0.0887713	2.32731e-27	6.89675e-23	0.29	0.147			TBRG4	0.0794363	1.53779e-25	4.55709e-21	0.296	0.232
GPD2	0.0784165	1.88123e-25	5.57484e-21	0.248	0.181			NFYC	0.0887533	1.54621e-20	4.58203e-16	0.392	0.219			SLC38A1	0.079362	4.94881e-18	1.46653e-13	0.363	0.323
C7orf49	0.0783637	3.96119e-23	1.17386e-18	0.275	0.213			GTF2H1	0.088745	9.28747e-26	2.75225e-21	0.335	0.161			NIN	0.0793294	2.77469e-46	8.22253e-42	0.181	0.108
RIF1	0.07832	5.20811e-19	1.54337e-14	0.275	0.228			SNX24	0.0887094	6.92466e-25	2.05205e-20	0.343	0.176			DTX2	0.0793261	3.04609e-22	9.0268e-18	0.329	0.265
HIGD1A	0.0782757	8.3889e-15	2.48597e-10	0.355	0.298			ANAPC15	0.0886746	1.22315e-14	3.62469e-10	0.476	0.31			ACY3	0.0792985	8.07331e-79	2.39244e-74	0.098	0.016
HNRNPLL	0.0782581	9.84384e-26	2.91712e-21	0.248	0.171			DCLK1	0.0886647	8.85686e-42	2.62464e-37	0.204	0.082			ZNF518B	0.0792667	8.77767e-76	2.60118e-71	0.13	0.03
TRIAP1	0.0782449	4.31084e-17	1.27747e-12	0.323	0.273			CT83	0.0886404	1.29279e-88	3.83104e-84	0.113	0.006			TERF2IP	0.0792502	3.97543e-15	1.17808e-10	0.442	0.389
LETMD1	0.0782139	1.34906e-15	3.99779e-11	0.351	0.286			RP5-884M6.1	0.0884881	5.00869e-82	1.48428e-77	0.128	0.018			MED8	0.0792347	3.98967e-20	1.1823e-15	0.353	0.305
CLK3	0.0781598	6.82534e-22	2.02262e-17	0.251	0.191			TMEM191C	0.0884873	5.1312e-48	1.52058e-43	0.214	0.072			UBN2	0.0791312	9.31674e-32	2.76092e-27	0.209	0.147
XPA	0.0781575	8.00334e-22	2.37171e-17	0.27	0.207			VPS37A	0.0884842	1.02514e-20	3.03789e-16	0.363	0.201			ALG1	0.0791236	3.13105e-39	9.27855e-35	0.215	0.136
DTWD1	0.0781339	2.78052e-27	8.2398e-23	0.212	0.144			SMS	0.0884579	7.17423e-08	0.00212601	0.559	0.461			FHOD1	0.0790154	7.55947e-27	2.24017e-22	0.217	0.165
ARMC1	0.0781174	3.16834e-22	9.38907e-18	0.268	0.197			ZNF32	0.0884436	3.25485e-16	9.64541e-12	0.46	0.288			MGAT2	0.0790128	1.13429e-34	3.36135e-30	0.238	0.162
SLC25A36	0.0780643	3.0394e-11	9.00696e-07	0.392	0.376			STAMBP	0.0883318	2.97141e-17	8.80547e-13	0.441	0.267			UBE2R2	0.078955	1.32533e-14	3.92747e-10	0.48	0.455
RAD23B	0.0780611	1.5793e-08	0.00046801	0.584	0.579			KAT5	0.0883173	2.05529e-25	6.09064e-21	0.352	0.169			GSS	0.0789432	1.81178e-24	5.36903e-20	0.287	0.238
AARS	0.0780472	3.35644e-27	9.94648e-23	0.22	0.144			MORN2	0.0883151	4.85773e-10	1.43954e-05	0.532	0.349			TIMM17A	0.0789224	1.36113e-14	4.03357e-10	0.452	0.429
EDEM2	0.0780271	2.63796e-20	7.81734e-16	0.295	0.23			KIAA1715	0.0882143	5.38499e-26	1.59579e-21	0.349	0.18			KLHL35	0.0789127	2.29967e-49	6.81485e-45	0.162	0.081
ANKLE2	0.0780086	5.895e-14	1.74692e-09	0.38	0.326			PAK1	0.088209	5.56995e-17	1.6506e-12	0.444	0.27			FAM208B	0.0789088	1.59528e-29	4.72744e-25	0.22	0.172
OAZ3	0.0778586	2.92686e-38	8.67346e-34	0.182	0.097			MLX	0.0881863	9.55624e-12	2.8319e-07	0.512	0.379			JPH3	0.0788324	1.31091e-98	3.88476e-94	0.091	0.006
LMNB2	0.0777242	1.93478e-26	5.73352e-22	0.24	0.177			MRPS27	0.0881076	9.32264e-24	2.76267e-19	0.338	0.166			CETN2	0.0787817	1.00448e-10	2.97666e-06	0.49	0.458
CCNB2	0.0776932	1.21572e-36	3.60266e-32	0.117	0.048			ADAM17	0.0880976	5.0175e-14	1.48689e-09	0.479	0.312			OXLD1	0.0787602	9.1123e-15	2.70034e-10	0.461	0.43
LETM1	0.0776597	2.30714e-23	6.83697e-19	0.25	0.184			NANS	0.0880582	7.60014e-10	2.25223e-05	0.572	0.423			ZNF12	0.0787387	1.87475e-27	5.55565e-23	0.252	0.194
VKORC1L1	0.0776133	9.13238e-11	2.70629e-06	0.467	0.438			ACYP2	0.0880022	7.3877e-24	2.18927e-19	0.363	0.166			NASP	0.0786694	1.22805e-12	3.63921e-08	0.456	0.419
CRYZL1	0.077612	6.064e-24	1.79701e-19	0.231	0.164			ESF1	0.087947	2.40222e-12	7.11874e-08	0.428	0.301			NUDT9	0.0785047	3.89588e-28	1.1545e-23	0.262	0.185
FOPNL	0.0775738	2.05563e-19	6.09166e-15	0.295	0.231			BMP4	0.0877847	5.81368e-37	1.72283e-32	0.203	0.077			GFER	0.0784708	6.13753e-18	1.81879e-13	0.401	0.358
RPL36	0.0775401	1.09815e-05	0.325427	0.983	0.98			IMPAD1	0.0877754	7.566e-18	2.24211e-13	0.44	0.26			KAT6A	0.0784398	3.62628e-25	1.07461e-20	0.245	0.202
RP11-54H7.4	0.0775331	2.0531e-84	6.08414e-80	0.096	0.008			EBNA1BP2	0.0877519	1.12763e-09	3.3416e-05	0.559	0.434			TOP1	0.0783533	4.5128e-07	0.0133732	0.688	0.708
CPNE8	0.0775324	3.47199e-32	1.02889e-27	0.2	0.123			N4BP2	0.0876596	1.2889e-38	3.81953e-34	0.232	0.078			VPS37A	0.0783507	1.25717e-24	3.72549e-20	0.238	0.201
ZNF106	0.0775016	2.202e-13	6.52542e-09	0.383	0.342			ARFRP1	0.0875126	5.56086e-18	1.64791e-13	0.415	0.25			THAP5	0.0782593	5.57347e-34	1.65164e-29	0.209	0.139
COL22A1	0.0774796	1.32926e-76	3.93912e-72	0.098	0.009			NOC2L	0.0873716	7.93276e-13	2.35079e-08	0.504	0.348			HDHD3	0.0782574	4.83805e-22	1.43371e-17	0.343	0.288
TULP3	0.0773816	7.75024e-29	2.29671e-24	0.209	0.137			THAP2	0.087366	1.31558e-29	3.8986e-25	0.253	0.114			ORAI3	0.0781869	1.56502e-28	4.63777e-24	0.216	0.173
EIF4G2	0.0773238	7.66268e-06	0.227076	0.821	0.837			NENF	0.0873177	3.29624e-05	0.976808	0.819	0.789			ARF3	0.0781759	2.4789e-12	7.34596e-08	0.529	0.512
NEO1	0.0773037	1.95458e-39	5.79219e-35	0.165	0.077			MED28	0.0872507	6.61808e-11	1.9612e-06	0.571	0.416			DRG2	0.0780836	1.19303e-42	3.53542e-38	0.2	0.112
TOP2B	0.0772823	2.1327e-18	6.32005e-14	0.285	0.227			PPP2R4	0.0872485	2.20046e-12	6.52085e-08	0.518	0.367			LRRC41	0.0780415	5.71421e-22	1.69335e-17	0.335	0.28
RRP9	0.0771907	2.74454e-35	8.13316e-31	0.193	0.114			PRR34-AS1	0.0871783	3.28496e-24	9.73464e-20	0.281	0.153			IGFL2	0.0780238	3.14654e-39	9.32445e-35	0.071	0.026
ULK3	0.0771612	3.43504e-28	1.01794e-23	0.233	0.157			ARID5B	0.0871549	5.09131e-11	1.50876e-06	0.495	0.353			SRP19	0.0779797	1.24771e-14	3.69747e-10	0.46	0.423
OCLN	0.0771438	2.61209e-09	7.74067e-05	0.494	0.465			ATP5C1	0.0870803	8.87653e-06	0.263047	0.719	0.656			SNAP29	0.0779469	1.83569e-20	5.4399e-16	0.356	0.304
PRC1	0.0770525	4.07258e-43	1.20687e-38	0.115	0.049			TSPO	0.0870379	8.6797e-05	1	0.832	0.82			GLB1	0.0778595	5.26216e-31	1.55939e-26	0.236	0.167
CKLF	0.0770416	7.61139e-07	0.0225556	0.601	0.596			AMPH	0.0870155	1.08033e-127	3.20144e-123	0.124	0.004			LAMTOR3	0.0778442	3.31505e-18	9.82381e-14	0.364	0.314
TOMM40	0.0770305	7.60103e-11	2.25249e-06	0.408	0.394			LYSMD2	0.0869814	1.16181e-22	3.44292e-18	0.35	0.175			NOL10	0.077806	3.21646e-37	9.53165e-33	0.22	0.145
KCNK1	0.077002	2.87446e-11	8.51818e-07	0.406	0.405			ARPP19	0.0869571	4.04554e-09	0.000119885	0.624	0.498			EHF	0.0777579	8.65954e-14	2.56617e-09	0.391	0.365
TNFRSF1A	0.0769336	1.37999e-09	4.08946e-05	0.507	0.473			AKIP1	0.086932	2.06936e-21	6.13235e-17	0.388	0.212			C2orf76	0.0777371	5.86461e-40	1.73792e-35	0.204	0.11
YWHAB	0.076907	5.03347e-06	0.149162	0.772	0.785			GPR180	0.086898	1.13647e-45	3.36781e-41	0.257	0.087			PSMF1	0.0776614	5.97409e-14	1.77036e-09	0.472	0.44
FAH	0.0768976	2.88759e-23	8.5571e-19	0.259	0.188			KDELC2	0.0867939	5.72047e-42	1.69521e-37	0.258	0.098			SPTBN1	0.0775784	8.36914e-13	2.48011e-08	0.486	0.449
OSMR-AS1	0.0768944	3.47561e-69	1.02996e-64	0.133	0.035			CCSER2	0.0867771	1.92498e-12	5.7045e-08	0.49	0.333			BIRC5	0.0775179	1.17405e-24	3.47919e-20	0.127	0.076
BST1	0.076892	2.64024e-69	7.82408e-65	0.108	0.022			MGAT1	0.0867513	1.82474e-12	5.40744e-08	0.55	0.381			NEIL2	0.0775069	2.50872e-31	7.43435e-27	0.194	0.145
GINS2	0.0768498	2.41016e-45	7.14226e-41	0.135	0.062			MRPL9	0.0867356	2.51041e-10	7.43935e-06	0.553	0.413			PUDP	0.0775028	1.24704e-40	3.69549e-36	0.207	0.124
AGPAT3	0.0768487	8.02358e-21	2.37771e-16	0.298	0.238			PPT1	0.0866484	4.43955e-12	1.31562e-07	0.497	0.35			RNF214	0.0774359	1.40198e-41	4.15463e-37	0.17	0.109
GUF1	0.076848	5.00026e-40	1.48178e-35	0.178	0.094			CFAP36	0.0866222	9.34636e-11	2.7697e-06	0.522	0.363			MINOS1	0.0774282	5.20751e-07	0.0154319	0.721	0.758
MYRIP	0.0767295	2.58033e-92	7.64654e-88	0.094	0.002			CMC2	0.0865807	7.66192e-16	2.27053e-11	0.42	0.264			C7orf73	0.0774071	4.11159e-09	0.000121843	0.633	0.621
CNOT2	0.076729	3.29762e-13	9.77217e-09	0.371	0.339			TMEM33	0.0865175	1.07506e-13	3.18584e-09	0.501	0.333			C18orf21	0.0773668	1.83667e-37	5.44279e-33	0.217	0.138
UBE3C	0.0766679	1.08838e-17	3.22532e-13	0.321	0.262			ADIPOR1	0.0865129	1.46545e-07	0.00434272	0.681	0.574			PPCDC	0.0773207	5.19297e-40	1.53888e-35	0.217	0.133
TRMT10C	0.076662	2.1163e-16	6.27145e-12	0.306	0.269			PSMB7	0.0864497	1.02903e-06	0.0304941	0.72	0.625			TLE3	0.0773134	1.30744e-24	3.87446e-20	0.269	0.206
PPCS	0.0766421	3.19803e-08	0.000947704	0.576	0.568			GTF2F2	0.0863409	8.08208e-16	2.39504e-11	0.43	0.276			PPP1R3E	0.0772549	1.04853e-47	3.10723e-43	0.124	0.053
PNPLA4	0.0765445	6.78279e-21	2.01001e-16	0.276	0.217			AFF4	0.0863028	1.11882e-08	0.000331552	0.618	0.483			TMEM57	0.0772359	2.28218e-26	6.763e-22	0.279	0.224
WFS1	0.0764958	2.58089e-30	7.64821e-26	0.193	0.106			TSSC4	0.0862487	7.00878e-13	2.07698e-08	0.521	0.35			CCDC91	0.0772233	4.52727e-24	1.34161e-19	0.302	0.232
CKAP4	0.0764707	1.0971e-12	3.25115e-08	0.405	0.359			FBXO25	0.0861064	9.55206e-19	2.83066e-14	0.374	0.208			ZNF880	0.0771987	2.96923e-77	8.799e-73	0.115	0.021
HTR3A	0.0764466	1.09844e-61	3.25511e-57	0.121	0.03			AGGF1	0.0861014	8.1151e-18	2.40483e-13	0.436	0.257			SMC5	0.0771934	1.11643e-21	3.30842e-17	0.282	0.227
PREB	0.0764336	1.59555e-21	4.72824e-17	0.281	0.213			SLC35C2	0.0860541	2.05889e-17	6.1013e-13	0.451	0.265			MAD2L1	0.0771811	2.74777e-43	8.14274e-39	0.123	0.058
MEAF6	0.0764307	1.02567e-08	0.000303948	0.545	0.517			SIPA1L2	0.0860538	1.1123e-21	3.29618e-17	0.312	0.175			ACP2	0.0771388	5.51734e-29	1.63501e-24	0.246	0.191
AMZ2	0.0763748	8.59641e-15	2.54746e-10	0.374	0.326			RNF170	0.0859833	2.40944e-23	7.14013e-19	0.364	0.183			ESF1	0.0771029	3.94858e-17	1.17012e-12	0.338	0.301
LRPAP1	0.0763602	5.32901e-09	0.00015792	0.509	0.49			EXPH5	0.0859803	7.68844e-11	2.27839e-06	0.426	0.325			NARS	0.0770033	7.72434e-18	2.28903e-13	0.356	0.308
AAGAB	0.0763563	6.21747e-25	1.84249e-20	0.236	0.172			PCOLCE2	0.0859721	5.79377e-76	1.71692e-71	0.153	0.02			CCDC50	0.0768752	6.56763e-30	1.94625e-25	0.237	0.156
C8orf34	0.0763291	4.39084e-58	1.30118e-53	0.125	0.032			SESTD1	0.0859473	2.1469e-12	6.36211e-08	0.457	0.293			GPN1	0.0768564	1.06806e-27	3.16508e-23	0.27	0.205
MED16	0.0763112	2.44258e-19	7.23835e-15	0.27	0.222			ERI3	0.0858515	4.59278e-14	1.36102e-09	0.479	0.323			MIS18BP1	0.0768258	1.5897e-32	4.71092e-28	0.198	0.136
SRSF7	0.0762438	4.96171e-06	0.147035	0.669	0.666			ANAPC10	0.0857853	5.11904e-20	1.51698e-15	0.353	0.202			MT1M	0.0768061	4.0003e-50	1.18545e-45	0.121	0.045
MAGEA6	0.0762094	1.01097e-76	2.99591e-72	0.07	0			XPO1	0.0857288	9.52692e-13	2.82321e-08	0.478	0.335			FTSJ2	0.0767965	5.31057e-24	1.57374e-19	0.29	0.227
WDR43	0.0761583	2.9518e-19	8.74735e-15	0.286	0.224			ZDHHC24	0.0856458	2.37966e-16	7.05189e-12	0.445	0.271			CECR5	0.0767194	2.29635e-31	6.80502e-27	0.241	0.175
MRPL12	0.0761429	4.44505e-07	0.0131724	0.615	0.614			PITPNA	0.0856457	2.20844e-22	6.54448e-18	0.378	0.203			MRPS26	0.0767145	2.96175e-11	8.77684e-07	0.55	0.52
LMBR1	0.0761064	3.97811e-29	1.17887e-24	0.222	0.144			PSORS1C1	0.0856406	3.06547e-24	9.08421e-20	0.251	0.14			ADAM10	0.0766946	3.18854e-22	9.4489e-18	0.322	0.258
DOCK2	0.0760978	8.22727e-77	2.43807e-72	0.11	0.017			ATP6V1H	0.0854426	2.06993e-15	6.13403e-11	0.429	0.262			ATP5E	0.076596	7.19595e-05	1	0.926	0.959
ERAP2	0.0760633	5.21034e-24	1.54403e-19	0.223	0.15			UCHL1	0.085442	4.01119e-35	1.18868e-30	0.12	0.046			UQCRB	0.0765897	1.96138e-06	0.0581236	0.894	0.94
BRD3	0.0760215	1.46442e-16	4.33965e-12	0.321	0.266			ZNF608	0.0854128	1.37392e-28	4.07147e-24	0.247	0.108			TMEM61	0.0765365	6.63782e-53	1.96705e-48	0.163	0.08
NR1H3	0.0759991	6.83301e-33	2.02489e-28	0.185	0.111			GALNT3	0.0853759	4.81105e-11	1.42571e-06	0.458	0.322			C4BPB	0.076451	8.01501e-27	2.37517e-22	0.188	0.092
ABCB8	0.0759913	3.51421e-28	1.0414e-23	0.212	0.139			ZFP64	0.0853488	2.5365e-48	7.51667e-44	0.191	0.062			GAMT	0.076391	4.97913e-19	1.47552e-14	0.33	0.295
E2F2	0.0759872	5.43158e-76	1.6096e-71	0.097	0.014			REXO4	0.0852982	5.41583e-24	1.60493e-19	0.353	0.184			ZCRB1	0.0763582	1.15331e-09	3.41771e-05	0.571	0.588
WHAMM	0.0759796	2.95087e-28	8.74461e-24	0.218	0.137			UBXN2B	0.085289	1.22591e-31	3.63285e-27	0.3	0.128			PA2G4	0.0763542	6.604e-10	1.95703e-05	0.577	0.576
POM121C	0.0759664	1.24155e-20	3.6792e-16	0.294	0.233			ZFPL1	0.0851866	9.76538e-20	2.89387e-15	0.404	0.226			MGST2	0.0762644	1.32652e-12	3.93101e-08	0.444	0.434
IQCB1	0.0759433	9.28077e-29	2.75026e-24	0.212	0.137			RBM3	0.0851764	5.66936e-05	1	0.792	0.753			ZNF395	0.0761165	5.2184e-28	1.54642e-23	0.179	0.147
CD24	0.0758969	0.00327641	1	0.721	0.548			CHRAC1	0.0851718	1.84964e-15	5.48121e-11	0.398	0.259			SNF8	0.0761015	5.148e-09	0.000152556	0.592	0.593
BSDC1	0.0758917	6.46482e-14	1.91578e-09	0.361	0.319			DNAJC17	0.0851473	2.29167e-26	6.79114e-22	0.308	0.148			IL20RB	0.0760501	7.35369e-63	2.17919e-58	0.09	0.019
VDAC3	0.075846	6.63391e-11	1.96589e-06	0.411	0.378			CBFB	0.0851422	5.95299e-19	1.76411e-14	0.413	0.232			COCH	0.0759957	4.08665e-62	1.21104e-57	0.091	0.021
PIP5KL1	0.0758204	7.3304e-24	2.17229e-19	0.243	0.173			DEGS1	0.085092	3.88741e-15	1.15199e-10	0.452	0.277			SLC30A5	0.0759875	5.4154e-21	1.6048e-16	0.311	0.268
ANO6	0.0758165	1.64057e-24	4.86166e-20	0.242	0.169			IKBIP	0.0850354	2.04253e-29	6.05282e-25	0.279	0.138			BRAT1	0.0756832	4.85382e-26	1.43838e-21	0.252	0.191
ACTR3	0.0758034	3.48767e-09	0.000103354	0.503	0.485			TWF1	0.0850322	4.43215e-13	1.31342e-08	0.486	0.321			HADH	0.0756762	3.09509e-21	9.17198e-17	0.323	0.261
AGTRAP	0.075709	6.27658e-12	1.86e-07	0.428	0.398			ROBO2	0.0850298	1.12596e-63	3.33668e-59	0.08	0.006			NUPL2	0.0755533	1.26146e-26	3.7382e-22	0.247	0.186
CRK	0.0756672	4.94425e-13	1.46518e-08	0.386	0.342			SAE1	0.0849207	6.45546e-18	1.91301e-13	0.382	0.233			LAMA5	0.0755473	3.08249e-17	9.13466e-13	0.323	0.275
PLAGL1	0.0755699	2.14672e-28	6.36159e-24	0.103	0.058			DBN1	0.084898	2.6612e-21	7.88619e-17	0.302	0.171			MLLT11	0.0755107	1.61382e-59	4.78239e-55	0.108	0.039
PHYHD1	0.0755325	3.78013e-20	1.1202e-15	0.246	0.149			AHNAK	0.0848321	9.41987e-08	0.00279148	0.506	0.406			FN3KRP	0.0754992	1.07622e-24	3.18927e-20	0.265	0.209
C20orf27	0.0755165	5.96115e-14	1.76653e-09	0.362	0.309			CWC15	0.0847923	6.1065e-08	0.0018096	0.657	0.529			ST6GALNAC1	0.0754959	1.30855e-14	3.87774e-10	0.381	0.345
COPS7B	0.0754727	8.85753e-27	2.62484e-22	0.224	0.157			C8orf33	0.0847409	4.60772e-15	1.36545e-10	0.43	0.274			CMAS	0.0754474	3.2748e-19	9.70455e-15	0.333	0.288
EFHC1	0.0754237	8.09854e-17	2.39992e-12	0.181	0.157			EMC6	0.0847345	1.46885e-09	4.3528e-05	0.591	0.461			DLG3	0.0754332	7.20457e-27	2.135e-22	0.243	0.188
PPP2R1A	0.0754201	2.03411e-09	6.02788e-05	0.502	0.491			ATP6V1C1	0.0847065	1.03982e-17	3.08141e-13	0.374	0.227			KIAA0196	0.0754313	3.74423e-33	1.10956e-28	0.221	0.151
RNF4	0.0753678	2.86686e-23	8.49564e-19	0.268	0.196			SMARCE1	0.0846631	3.75389e-10	1.11243e-05	0.572	0.421			MRPL55	0.0753801	8.78749e-08	0.00260409	0.631	0.665
FXN	0.0753603	2.58616e-32	7.66384e-28	0.194	0.115			LMO4	0.0846246	9.16685e-13	2.7165e-08	0.384	0.223			COA1	0.0753561	1.06702e-11	3.16199e-07	0.476	0.462
TCF12	0.0753161	3.72784e-30	1.10471e-25	0.205	0.125			ATP6AP2	0.084615	3.22769e-08	0.000956493	0.632	0.506			ALG1L	0.0753461	1.30874e-33	3.87832e-29	0.181	0.11
SMARCC1	0.0751202	1.43229e-13	4.24444e-09	0.352	0.313			AARS	0.0844861	2.44419e-25	7.24312e-21	0.307	0.144			RASEF	0.0753412	5.9987e-14	1.77765e-09	0.357	0.337
VDR	0.0751029	1.35799e-20	4.02427e-16	0.258	0.192			MRS2	0.0844856	4.43929e-22	1.31554e-17	0.366	0.189			ZNF138	0.0753267	6.26078e-42	1.85532e-37	0.196	0.117
LINC01184	0.0750651	3.00062e-19	8.89203e-15	0.285	0.214			MIRLET7BHG	0.0844293	4.40967e-34	1.30676e-29	0.251	0.097			NDUFC1	0.0753205	1.84593e-07	0.00547023	0.673	0.727
ATE1	0.0749908	3.05244e-29	9.04559e-25	0.168	0.109			CMC1	0.0843822	2.3922e-11	7.08904e-07	0.524	0.353			HIRIP3	0.0753057	1.84729e-33	5.47424e-29	0.207	0.127
VHL	0.0749393	4.73652e-31	1.40362e-26	0.189	0.112			FUOM	0.08438	9.98631e-23	2.95934e-18	0.178	0.088			PINK1	0.0752353	4.87394e-24	1.44434e-19	0.311	0.242
SLC2A10	0.0748769	1.46544e-43	4.34269e-39	0.144	0.06			WDR1	0.0842973	2.66095e-08	0.000788547	0.624	0.497			MCRS1	0.0752138	4.09707e-29	1.21413e-24	0.262	0.189
CNOT8	0.0748361	1.70935e-17	5.0655e-13	0.312	0.259			MDM1	0.0842351	5.78314e-50	1.71378e-45	0.184	0.054			C17orf58	0.0752127	3.27448e-33	9.7036e-29	0.198	0.148
CSNK2A1	0.074825	1.11397e-13	3.30113e-09	0.355	0.317			CPNE8	0.0841536	1.36611e-31	4.04833e-27	0.285	0.123			LLPH	0.075173	3.73664e-18	1.10732e-13	0.347	0.306
LACTB2	0.0747919	6.57775e-10	1.94925e-05	0.422	0.388			C19orf66	0.0841251	4.56222e-17	1.35197e-12	0.407	0.229			YWHAQ	0.0750817	1.80338e-07	0.00534414	0.677	0.72
ANKRD39	0.0747847	5.79713e-18	1.71792e-13	0.316	0.251			NAMPT	0.0840647	8.67042e-05	1	0.71	0.613			PRKCH	0.0750152	1.35839e-39	4.02546e-35	0.174	0.106
DPYD-AS1	0.074753	1.61402e-72	4.783e-68	0.099	0.014			ACVR1	0.0840632	4.80799e-26	1.4248e-21	0.32	0.164			DEXI	0.0749967	3.75878e-25	1.11388e-20	0.267	0.224
NOP16	0.0747356	4.29485e-17	1.27274e-12	0.308	0.252			NDUFS3	0.0840537	8.52285e-09	0.000252566	0.613	0.474			TSPAN17	0.0748749	2.8906e-23	8.56601e-19	0.306	0.25
CCNB1	0.0746814	7.72541e-28	2.28935e-23	0.119	0.066			NDUFAF2	0.0839786	2.52288e-11	7.47631e-07	0.465	0.338			OTUD6B-AS1	0.0748313	4.41126e-14	1.30723e-09	0.421	0.382
RP11-620J15.3	0.0746646	5.10031e-28	1.51143e-23	0.183	0.106			TMEM263	0.0838627	9.61028e-15	2.84791e-10	0.43	0.267			TSN	0.0746973	4.49823e-20	1.33301e-15	0.328	0.278
PTRH1	0.0746032	9.06068e-15	2.68504e-10	0.343	0.292			KSR1	0.0838548	1.645e-36	4.87481e-32	0.222	0.093			TPBG	0.0746913	8.29252e-18	2.45741e-13	0.335	0.283
CDK5	0.0745888	3.17221e-26	9.40054e-22	0.218	0.151			SEMA3C	0.0838526	2.26228e-23	6.70403e-19	0.208	0.125			MUC13	0.0746642	9.27929e-84	2.74982e-79	0.084	0.004
DNAJC9	0.0743651	1.4904e-17	4.41666e-13	0.292	0.236			CTD-2336O2.1	0.0838484	1.52991e-17	4.53375e-13	0.395	0.233			PRSS3	0.0746368	1.01416e-57	3.00536e-53	0.061	0.005
WDR73	0.0743586	7.33423e-21	2.17343e-16	0.233	0.166			NOSIP	0.0838337	1.70098e-09	5.04067e-05	0.533	0.402			DNAJC19	0.0746101	3.56158e-10	1.05544e-05	0.555	0.559
NAA50	0.0742642	4.67533e-12	1.38549e-07	0.416	0.373			KPNB1	0.0838283	1.96944e-06	0.0583624	0.713	0.608			PITX2	0.0745959	2.12421e-54	6.2949e-50	0.086	0.03
SLC25A11	0.074205	1.62269e-14	4.80869e-10	0.298	0.265			PLAT	0.0838111	0.00132964	1	0.467	0.351			PAFAH1B1	0.0745698	1.09933e-17	3.25774e-13	0.372	0.307
NCOA1	0.0741506	7.68888e-22	2.27852e-17	0.225	0.166			KLF3	0.0838066	3.52348e-13	1.04415e-08	0.47	0.301			LAMB3	0.0745664	2.00837e-09	5.95161e-05	0.483	0.452
AC024560.2	0.0741353	1.59694e-61	4.73238e-57	0.097	0.023			PDLIM7	0.0837775	2.31656e-16	6.86488e-12	0.34	0.208			ETV5	0.0745613	1.19268e-23	3.5344e-19	0.249	0.183
NOB1	0.0741259	1.32523e-14	3.92718e-10	0.359	0.306			VAT1	0.0837037	7.62208e-13	2.25873e-08	0.433	0.297			RPS7	0.0745185	2.83804e-06	0.0841024	0.962	0.985
PRDX6	0.0741147	1.75358e-05	0.519656	0.784	0.818			AAMP	0.0836767	1.8861e-09	5.58927e-05	0.598	0.449			COL2A1	0.0744787	4.8407e-56	1.43449e-51	0.054	0.001
RP11-284F21.10	0.0740929	1.64116e-86	4.86343e-82	0.104	0.01			PIH1D1	0.0836511	6.61537e-10	1.9604e-05	0.546	0.427			COMMD9	0.0743355	3.05894e-24	9.06487e-20	0.288	0.224
FAM91A1	0.0740724	3.07441e-20	9.11071e-16	0.269	0.2			UGGT1	0.083483	2.04466e-26	6.05916e-22	0.336	0.173			ATG101	0.0741902	4.72781e-14	1.40104e-09	0.428	0.403
PTTG1	0.074062	5.54366e-11	1.64281e-06	0.202	0.177			EMD	0.0834551	6.47313e-10	1.91825e-05	0.543	0.422			SRPX2	0.0740839	1.13265e-27	3.35649e-23	0.151	0.124
RPL22L1	0.0740537	3.54518e-06	0.105058	0.664	0.665			RBFOX2	0.0834056	1.95585e-14	5.79597e-10	0.464	0.3			PRCC	0.0740471	8.85244e-18	2.62333e-13	0.367	0.326
WDR5	0.0739159	1.45986e-25	4.32616e-21	0.229	0.156			PNO1	0.0833464	2.19107e-20	6.493e-16	0.333	0.182			BNIP1	0.0740303	7.89419e-42	2.33936e-37	0.19	0.104
SCML1	0.0738186	3.45775e-30	1.02467e-25	0.16	0.076			SNAPC2	0.083332	3.28443e-22	9.73307e-18	0.351	0.184			ANTXR2	0.0739849	6.08497e-35	1.80322e-30	0.186	0.126
AC005256.1	0.0737738	1.88252e-57	5.57867e-53	0.125	0.042			TNNI3	0.0833254	5.70124e-36	1.68951e-31	0.155	0.057			EFNA1	0.0739526	4.38091e-07	0.0129824	0.61	0.619
TM2D3	0.0737604	9.6808e-16	2.86881e-11	0.317	0.268			OAT	0.0833074	3.43389e-09	0.00010176	0.519	0.376			FUT3	0.0739475	1.13109e-30	3.35186e-26	0.22	0.154
CRCP	0.0737116	1.81354e-23	5.37424e-19	0.218	0.156			SLC16A7	0.0832703	2.09551e-16	6.20985e-12	0.291	0.173			TNPO3	0.0738598	1.56523e-22	4.63839e-18	0.306	0.248
IL27RA	0.0737114	1.45184e-19	4.30239e-15	0.268	0.206			IDH3G	0.0832428	2.18356e-10	6.47075e-06	0.533	0.386			LGI2	0.0738419	3.02667e-63	8.96924e-59	0.078	0.014
STXBP2	0.0735646	5.03993e-11	1.49353e-06	0.419	0.387			PHC2	0.0832372	2.31757e-11	6.86788e-07	0.518	0.368			TSPAN31	0.0737415	9.35891e-23	2.77342e-18	0.28	0.221
ZBTB38	0.0735126	1.2212e-13	3.61891e-09	0.332	0.289			ZDHHC17	0.0832325	4.37223e-39	1.29567e-34	0.24	0.091			C6orf203	0.0737255	8.15534e-35	2.41675e-30	0.195	0.12
AFMID	0.0735058	9.28132e-16	2.75043e-11	0.252	0.222			LARP1B	0.0832299	1.71974e-23	5.09628e-19	0.33	0.16			RRS1	0.0737242	1.22639e-32	3.63429e-28	0.213	0.149
FKBP5	0.0734909	1.33401e-27	3.95322e-23	0.212	0.136			NAP1L4	0.0831733	1.26263e-10	3.74168e-06	0.551	0.39			GRB10	0.0737064	2.09464e-30	6.20726e-26	0.222	0.128
PPTC7	0.0734753	5.93405e-16	1.7585e-11	0.3	0.248			GULP1	0.0831342	2.66162e-17	7.88743e-13	0.335	0.185			CDC5L	0.0737017	5.32918e-18	1.57925e-13	0.347	0.296
XAGE2	0.0734728	6.30251e-25	1.86769e-20	0.061	0.021			CMTR2	0.0830792	6.05628e-25	1.79472e-20	0.298	0.141			CDH3	0.0736674	1.72631e-26	5.11574e-22	0.214	0.161
MTMR14	0.0734139	1.88601e-22	5.589e-18	0.247	0.186			GBE1	0.0830534	2.18985e-21	6.48939e-17	0.307	0.159			SNX13	0.0736572	1.52012e-22	4.50473e-18	0.265	0.218
ZNF121	0.0733749	1.24794e-30	3.69815e-26	0.2	0.122			TPBG	0.0830366	1.61649e-13	4.7903e-09	0.437	0.283			GALK1	0.0735574	1.59376e-19	4.72294e-15	0.342	0.286
SLTM	0.0733598	7.64449e-09	0.000226537	0.478	0.466			RP11-53O19.1	0.082939	3.54752e-50	1.05127e-45	0.092	0.019			STRA6	0.0735409	2.77764e-59	8.23124e-55	0.124	0.043
SMPD4	0.0732936	4.39456e-23	1.30228e-18	0.249	0.185			UNC5CL	0.0829185	4.66677e-38	1.38295e-33	0.215	0.087			MRPS18A	0.0735109	5.86764e-16	1.73882e-11	0.384	0.34
XDH	0.0732831	3.77044e-50	1.11733e-45	0.14	0.049			DESI1	0.0828713	2.00116e-11	5.93025e-07	0.492	0.346			TMEM128	0.0734146	6.41554e-24	1.90118e-19	0.267	0.203
SHMT1	0.0732662	7.22451e-28	2.14091e-23	0.191	0.111			DCPS	0.082855	2.20142e-24	6.52369e-20	0.308	0.153			KRT20	0.073319	6.36897e-53	1.88738e-48	0.046	0
DAPP1	0.073225	2.63134e-23	7.79773e-19	0.201	0.137			CENPH	0.0828516	5.26652e-30	1.56068e-25	0.216	0.098			TMEM186	0.0732124	8.26221e-41	2.44842e-36	0.181	0.107
TEAD4	0.0731679	1.46696e-54	4.34718e-50	0.14	0.048			CENPF	0.0827036	7.32995e-22	2.17216e-17	0.13	0.052			NAA30	0.0731265	3.02681e-39	8.96966e-35	0.187	0.115
PEMT	0.0730888	1.85633e-22	5.50103e-18	0.233	0.169			PRKDC	0.0826166	3.22498e-13	9.55692e-09	0.408	0.29			CPLX1	0.0731138	1.18851e-58	3.52202e-54	0.107	0.033
DCAF16	0.0730752	1.74146e-31	5.16064e-27	0.169	0.101			PRKCSH	0.0826145	5.26548e-08	0.00156037	0.633	0.501			CHD9	0.07306	2.01649e-12	5.97566e-08	0.419	0.37
PRKAR2A	0.0730429	2.79476e-12	8.28198e-08	0.406	0.354			ZNF626	0.0825567	1.73702e-23	5.14748e-19	0.285	0.131			TIMM17B	0.0730426	2.48616e-11	7.36748e-07	0.486	0.48
SFSWAP	0.0728962	1.37303e-17	4.06885e-13	0.284	0.227			43530	0.0825215	1.37716e-08	0.000408108	0.607	0.463			ARF6	0.0730183	8.93439e-10	2.64762e-05	0.567	0.562
NIFK	0.0728213	2.64047e-12	7.82476e-08	0.368	0.33			BICD1	0.0824347	2.79702e-45	8.2887e-41	0.206	0.065			PSMG3-AS1	0.0729596	7.79244e-41	2.30921e-36	0.18	0.102
UBL4A	0.072702	4.11614e-21	1.21978e-16	0.269	0.202			CENPW	0.0823277	3.89219e-22	1.15341e-17	0.207	0.099			WARS	0.072907	1.17782e-11	3.49036e-07	0.29	0.287
TUBGCP4	0.0726851	2.99683e-27	8.88079e-23	0.206	0.13			UBA2	0.0823015	5.36254e-10	1.58913e-05	0.517	0.397			C2CD4B	0.0728866	1.55435e-53	4.60615e-49	0.097	0.037
NSD1	0.0724926	5.7716e-17	1.71036e-12	0.262	0.214			EXT2	0.0822837	1.02692e-25	3.04318e-21	0.31	0.159			SLC12A9	0.0728385	3.66988e-23	1.08753e-18	0.277	0.223
ZFAND2B	0.0724687	4.93852e-14	1.46348e-09	0.337	0.295			LRRN3	0.0822619	5.61626e-70	1.66432e-65	0.062	0.001			RSL1D1	0.0727969	2.32932e-08	0.000690272	0.628	0.637
PFN1	0.0724365	0.000235792	1	0.881	0.909			C9orf3	0.0822554	4.31006e-09	0.000127724	0.527	0.384			NCL	0.0727431	1.86766e-07	0.00553463	0.628	0.626
CAMK2G	0.0724255	7.26369e-13	2.15252e-08	0.36	0.314			PSMA6	0.082251	2.71295e-21	8.03956e-17	0.286	0.161			C1GALT1C1	0.0727039	3.6381e-28	1.07811e-23	0.213	0.148
RPUSD1	0.0724087	9.52566e-29	2.82283e-24	0.217	0.142			ARHGAP1	0.0822025	3.35898e-15	9.95401e-11	0.435	0.278			SMYD3	0.0726991	2.39749e-23	7.10473e-19	0.252	0.185
RNF6	0.0723887	1.75496e-27	5.20064e-23	0.202	0.13			PRMT7	0.0821596	2.19334e-29	6.49974e-25	0.269	0.115			CDKN2AIPNL	0.0726672	8.29233e-24	2.45735e-19	0.276	0.213
ITGB4	0.0723593	6.99547e-12	2.07304e-07	0.366	0.331			LMTK3	0.0821205	1.00105e-21	2.9665e-17	0.188	0.105			CSPP1	0.0725825	1.14499e-33	3.39307e-29	0.152	0.098
TOMM34	0.0722909	3.08808e-25	9.15123e-21	0.217	0.14			GPM6B	0.0820759	6.00595e-30	1.7798e-25	0.186	0.069			HTRA2	0.0725727	4.10841e-24	1.21749e-19	0.284	0.219
TTTY14	0.0721916	2.15701e-30	6.39209e-26	0.178	0.099			FERMT1	0.0820582	1.39649e-21	4.13835e-17	0.305	0.171			NAE1	0.0725551	4.5385e-19	1.34494e-14	0.31	0.262
RPS15	0.0721807	3.69219e-06	0.109414	0.993	0.988			LMNB1	0.0820553	8.1397e-35	2.41212e-30	0.183	0.075			STAU2	0.0725457	1.10943e-22	3.28767e-18	0.251	0.203
CENPA	0.0721663	1.40898e-45	4.17538e-41	0.092	0.026			PSMC6	0.082039	2.82088e-08	0.00083594	0.598	0.459			IFRD2	0.0725429	1.54361e-17	4.57433e-13	0.346	0.298
CFD	0.0720955	1.02294e-13	3.03137e-09	0.296	0.25			WDYHV1	0.0820246	3.1719e-26	9.39962e-22	0.29	0.142			CMTM6	0.0724929	6.92863e-13	2.05323e-08	0.418	0.389
CDC42EP4	0.0720867	1.95788e-13	5.80198e-09	0.346	0.311			PARD6A	0.0819819	1.15163e-43	3.41274e-39	0.255	0.088			PDCD5	0.0724563	8.19058e-08	0.0024272	0.643	0.637
LMO4	0.0720757	1.71761e-12	5.08997e-08	0.294	0.223			UFD1L	0.0819629	1.29979e-09	3.85179e-05	0.51	0.383			NUB1	0.072452	8.69157e-19	2.57566e-14	0.322	0.27
C8orf34-AS1	0.0720476	6.30053e-35	1.8671e-30	0.144	0.063			NIP7	0.0819276	1.41158e-21	4.18306e-17	0.332	0.173			SRA1	0.0724177	2.33423e-13	6.91725e-09	0.434	0.399
STK40	0.0720161	3.78483e-19	1.1216e-14	0.286	0.218			GALNT1	0.0819123	4.766e-13	1.41236e-08	0.472	0.3			GPN3	0.0723824	2.03932e-22	6.04333e-18	0.279	0.214
C17orf89	0.0719077	1.8761e-05	0.555962	0.665	0.686			RAC3	0.0818848	8.45412e-14	2.50529e-09	0.358	0.229			B3GALT4	0.0723467	5.37882e-33	1.59396e-28	0.212	0.142
ANGPTL4	0.0718707	1.24259e-11	3.6823e-07	0.209	0.157			SLC6A6	0.0818396	1.83422e-16	5.43553e-12	0.336	0.2			OXCT1	0.0723296	6.84405e-39	2.02816e-34	0.181	0.092
RIN2	0.0717658	1.00214e-17	2.96973e-13	0.251	0.197			PLRG1	0.0818354	1.26427e-20	3.74654e-16	0.325	0.17			CCDC107	0.0722357	1.30546e-10	3.86861e-06	0.494	0.485
SPARC	0.0717642	9.79447e-24	2.90249e-19	0.147	0.078			HOXC10	0.0817666	3.14466e-97	9.3189e-93	0.107	0.001			RSRC1	0.0720822	4.91958e-18	1.45787e-13	0.327	0.278
MAP2	0.0717453	8.85564e-22	2.62428e-17	0.182	0.121			PLEKHA3	0.081731	2.24995e-15	6.66751e-11	0.458	0.282			SLC29A4	0.0720478	5.14901e-35	1.52586e-30	0.155	0.109
TRIM56	0.0716733	1.88189e-08	0.00055768	0.48	0.467			IDH1	0.0816783	9.1222e-09	0.000270327	0.533	0.391			WIPI1	0.0720342	4.34266e-21	1.2869e-16	0.231	0.195
[truncated: 24,818 more rows]

## Sheet: Hits
Supplementary Data 4. List of genes specific to tL/B, mLN, mBrain, and metastasis samples. p-value, two-sided Student’s t-test.
Up-regulated genes					Down-regulated genes
tL/B-specific	mLN-specific	mBrain-specific	Metastases-specific		tL/B-specific	mLN-specific	mBrain-specific	Metastases-specific
ADRM1	ANXA5	AGR2	HPGD		ADGRF5	ATP1B1	ATF3	AGR3
ANXA1	AQP5	AKR1C2	PDIA6		AHR	CD24	BCAM	GPRC5A
AP3S1	CAPN13	ATP5C1	PGK1		ANAPC11	CD9	C15orf48	GSN
ARPC1A	CCT2	CALM1	PKM		AQP5	CLDN3	C19orf33	IFT57
ASS1	CFL1	CCNI	PRELID1		ARHGDIB	CLDN4	CCNL1	JUND
BIRC3	CHI3L1	CCT6A	S100A9		BTG1	CYB5A	CD47	MALAT1
C15orf48	CPD	CHCHD2	TMEM176A		BTG2	ELF3	CD74	RPL12
C3	CTSE	COPS6			C14orf2	GSTP1	CXCL2	RPS12
CCL20	EIF4EBP1	DEFB1			C16orf89	MET	CYR61	RPS19
CCND1	ENO1	EGLN3			C4BPA	MGST1	EEF1A1	RPS6
CSTB	GPX3	ERO1A			CD44	MT-CYB	EZR	SCGB3A2
CXCL14	HOXB2	FAM177A1			CD59	MT-ND1	GNG5	SFTPD
EEF1B2	HP	FGB			CD81	MT-ND2	HLA-DRB5	TACSTD2
EEF1D	HSPH1	GBAS			CEACAM5	MUC1	HMGN3
FAM83A	IFI16	HIST1H1C			COA3		ICAM1
FBXO2	LINC00922	HMGB3			CST3		MALL
HSBP1L1	LTF	HSP90AA1			CTSC		NAPSA
HSPB1	MIF	HSP90AB1			DAD1		NBEAL1
KRT19	MUC5B	HSP90B1			DDT		NCOA7
KRT7	NNMT	HSPA1A			DMKN		NR4A1
LY6D	OSTC	IGFBP3			DUSP6		PPP1R15A
METRN	PHLDA1	KDELR2			FOLR1		PTP4A1
MMP7	PLP2	LMAN2			GRN		RPL18A
MRPS6	PPP1R14B	LPCAT1			H3F3A		RPL21
MT1E	PRKCDBP	MDH2			HLA-DQB1		RPL23
MTDH	PTGES3	MGST3			HLA-DRB1		RPL23A
NAPRT	SCGB3A1	MLEC			HPGD		RPL24
NUPR1	SPINK5	MRPL36			IER3		RPL27
PABPC1	TGM2	MT1X			IFI27L2		RPL27A
PDLIM2	TMEM165	NDUFB10			IFITM2		RPL28
PDXK	TMEM45A	NDUFB9			ISG15		RPL31
PTMA	TMSB10	NDUFS6			LGALS3BP		RPL32
RPL13	VIM	NQO1			LGMN		RPL34
RPL13A		PCSK1N			LY6E		RPL35
RPL14		POLR2J			MAP3K13		RPL35A
RPL15		PPIB			MARCKSL1		RPL36
RPL24		PRDX1			MLPH		RPL37A
RPL30		PRDX4			MRPS21		RPL38
RPL32		PSMA7			NDUFB1		RPL39
RPL4		PSMB6			NDUFS5		RPL41
RPL6		PTMS			NEDD8		RPLP2
RPL7		SEC61G			NFKBIA		RPS10
RPLP0		SHFM1			OST4		RPS11
RPLP1		SPTSSA			PLAT		RPS13
RPS20		SSBP1			PPP1R1B		RPS17
RPS3A		TFF3			RPL18		RPS18
RPSA		TMED9			RPL36AL		RPS24
S100A14		TMEM176B			S100A2		RPS25
S100P		TMEM59			SEPW1		RPS28
SLC25A6		TPI1			SFTA2		RPS3
SNHG15		UBB			SOD2		RPS4Y1
SNHG7		UBC			SRSF5		RPS9
SNHG8		ZNHIT1			TIMP1		SDC4
SPATS2L					TMEM59		SLC22A31
TNFRSF12A					TMSB4X		SLC34A2
TNNC2					TSPAN13		SLPI
TNNT1					UQCR10		TFPI
TXN					WSB1		TM4SF1
YWHAZ					ZFP36L1		TPT1
ZFAS1
ZNF706
