# Supplementary material for: Single-cell RNA sequencing demonstrates the molecular and cellular reprogramming of metastatic lung adenocarcinoma
Source: Nat Commun. 2020 May 8;11:2285. doi: 10.1038/s41467-020-16164-1 (PMC7210975; doi:10.1038/s41467-020-16164-1)
Supplement: Supplementary file 8 — Supplementary Data 5 [file 41467_2020_16164_MOESM8_ESM.xlsx]

## Sheet: TumorEC_Genes
Supplementary Data 5. Tumor EC-specific gene lists identified at single-cell resolution and their functional categories. p-value for genes, two-sided Student’s t-test; p-value for GO terms, one-sided Fisher’s exact test.
Up-regulated genes								Down-regulated genes
Genes	log2FC	p-value	Bonferroni	PCT1	PCT2	inNetwork		Genes	log2FC	p-value	Bonferroni	PCT1	PCT2	inNetwork
INSR	2.14705	7.91014e-57	1.32867e-52	0.585	0.126			TMEM100	-3.16757	3.48763e-204	5.85817e-200	0.024	0.537	O
HSPG2	1.81822	4.16583e-120	6.99734e-116	0.864	0.321	O		FCN3	-2.6425	6.99617e-47	1.17515e-42	0.253	0.411	O
VWA1	1.71622	2.1473e-71	3.60682e-67	0.623	0.127	O		FABP4	-2.56452	4.20658e-61	7.06579e-57	0.065	0.286	O
PLVAP	1.69525	1.23731e-81	2.07831e-77	0.798	0.294			HPGD	-2.43186	2.53053e-53	4.25053e-49	0.156	0.33	O
IGHG3	1.69487	6.45796e-20	1.08474e-15	0.302	0.06	O		IL7R	-2.24466	2.99323e-94	5.02773e-90	0.053	0.325	O
IGKC	1.65713	5.05003e-30	8.48253e-26	0.559	0.239	O		S100A4	-2.05199	2.47885e-66	4.16372e-62	0.33	0.558	O
SPRY1	1.48268	6.60733e-50	1.10983e-45	0.559	0.125			TNFSF10	-2.04683	1.72268e-100	2.89359e-96	0.617	0.848	O
COL4A1	1.39865	3.11256e-49	5.22817e-45	0.729	0.365	O		GPX3	-2.0365	8.44411e-115	1.41836e-110	0.308	0.649	O
IGLC2	1.37558	9.44115e-25	1.58583e-20	0.362	0.082	O		CA4	-1.93542	1.32595e-75	2.2272e-71	0.067	0.315
IGFBP7	1.35636	2.36489e-118	3.97231e-114	0.976	0.794	O		CCL2	-1.90056	1.24686e-19	2.09435e-15	0.352	0.412	O
COL15A1	1.3128	1.74584e-39	2.93248e-35	0.364	0.011	O		TFPI	-1.66336	9.95621e-80	1.67235e-75	0.445	0.697	O
SPARC	1.30927	6.90544e-66	1.15991e-61	0.937	0.681	O		EPAS1	-1.56032	4.05198e-57	6.8061e-53	0.791	0.843	O
COL4A2	1.26359	4.33291e-46	7.27799e-42	0.692	0.316	O		HLA-DRB5	-1.4607	1.40124e-49	2.35366e-45	0.247	0.499	O
CTGF	1.23689	5.8154e-22	9.76813e-18	0.482	0.218	O		ADIRF	-1.45647	1.1021e-41	1.8512e-37	0.474	0.67	O
ACKR1	1.2158	3.47488e-21	5.83676e-17	0.476	0.218	O		HLA-E	-1.43681	7.48108e-100	1.2566e-95	0.96	0.993	O
HTRA1	1.17811	1.68402e-49	2.82865e-45	0.658	0.263	O		FABP5	-1.38822	1.54921e-19	2.60222e-15	0.447	0.502	O
ANGPT2	1.14614	4.53423e-16	7.61615e-12	0.372	0.159	O		TXNIP	-1.37397	2.7606e-66	4.63698e-62	0.447	0.759	O
ABCG2	1.07713	1.50949e-21	2.53549e-17	0.33	0.091	O		SDPR	-1.35337	4.48596e-52	7.53507e-48	0.557	0.723
SAT1	1.05375	3.85213e-16	6.47043e-12	0.838	0.672	O		DNASE1L3	-1.34875	1.18485e-19	1.9902e-15	0.184	0.285
GSN	1.04705	1.42728e-39	2.39739e-35	0.783	0.519	O		VIPR1	-1.29655	2.95884e-84	4.96997e-80	0.022	0.262	O
MLEC	1.03909	8.94047e-42	1.50173e-37	0.553	0.168			EMP2	-1.2907	7.64749e-44	1.28455e-39	0.593	0.71	O
A2M	1.03224	1.3915e-39	2.33731e-35	0.903	0.724	O		CAV1	-1.28959	5.24507e-60	8.81014e-56	0.765	0.94
								CTNNAL1	-1.26039	5.39547e-24	9.06277e-20	0.508	0.557	O
								EDNRB	-1.25702	1.81313e-19	3.04551e-15	0.176	0.271	O
								STXBP6	-1.22768	5.28194e-79	8.87207e-75	0.107	0.437
								HLA-B	-1.21533	4.16808e-74	7.00112e-70	0.978	0.998	O
								LYVE1	-1.16611	3.88354e-36	6.52319e-32	0.17	0.321	O
								FENDRR	-1.14961	2.3084e-65	3.87741e-61	0.067	0.302
								CD36	-1.14648	6.59583e-45	1.1079e-40	0.121	0.37	O
								HLA-DPA1	-1.13901	1.98473e-32	3.33376e-28	0.644	0.74	O
								HLA-C	-1.1261	2.13684e-66	3.58925e-62	0.962	0.997	O
								B2M	-1.0985	2.83695e-100	4.76523e-96	1	1	O
								SLPI	-1.09493	2.86485e-32	4.8121e-28	0.186	0.35	O
								EDN1	-1.09	6.37081e-16	1.0701e-11	0.223	0.32	O
								TIMP3	-1.06866	8.79262e-42	1.4769e-37	0.607	0.806	O
								IRF1	-1.06064	1.72579e-18	2.89881e-14	0.53	0.595	O
								GBP4	-1.04027	1.19176e-27	2.00179e-23	0.35	0.441
								HLA-DRA	-1.03639	4.82048e-39	8.09696e-35	0.719	0.893	O
								CAV2	-1.03491	2.44852e-35	4.11278e-31	0.587	0.69
								FHL1	-1.03375	1.49391e-65	2.50933e-61	0.126	0.357	O
								ATF3	-1.03363	1.46096e-14	2.45398e-10	0.275	0.314	O
								ANXA1	-1.02372	3.61746e-28	6.07624e-24	0.638	0.741	O
								SCGB1A1	-1.01927	2.50718e-35	4.21131e-31	0.134	0.33	O
								BST2	-1.01104	1.82191e-25	3.06026e-21	0.735	0.759	O
								CCND1	-1.01072	3.78972e-28	6.36559e-24	0.277	0.42	O
								HLA-DRB1	-1.00598	3.48762e-29	5.85815e-25	0.7	0.841	O

## Sheet: TumorEC_GOterms
Supplementary Data 5. Tumor EC-specific gene lists identified at single-cell resolution and their functional categories. p-value for genes, two-sided Student’s t-test; p-value for GO terms, one-sided Fisher’s exact test.
DAVID results using up- and down-regulated genes specific to tumor EC in Figure 4D
Cell state	GO terms	No. of genes	Genes	p-value	Bonferroni	Benjamini	FDR
Up	angiogenesis	6	SAT1, COL4A2, CTGF, COL15A1, HSPG2, ANGPT2	6.75694e-06	0.00158663	0.00158663	0.00869206
	phagocytosis, engulfment	4	IGHG3, GSN, IGKC, IGLC2	1.07524e-05	0.00252363	0.00126261	0.0138314
	extracellular matrix organization	5	COL4A2, COL4A1, HSPG2, SPARC, VWA1	9.22112e-05	0.0214375	0.00719752	0.11856
	extracellular matrix disassembly	4	A2M, HTRA1, GSN, HSPG2	0.000111746	0.0259199	0.00654393	0.143659
	positive regulation of B cell activation	3	IGHG3, IGKC, IGLC2	0.000475436	0.105736	0.0221029	0.609899
	phagocytosis, recognition	3	IGHG3, IGKC, IGLC2	0.000552135	0.121718	0.021399	0.707969
	cellular response to growth factor stimulus	3	SPARC, ANGPT2, INSR	0.00142767	0.285192	0.046831	1.82114
	B cell receptor signaling pathway	3	IGHG3, IGKC, IGLC2	0.00204969	0.382559	0.058491	2.60498
	negative regulation of angiogenesis	3	COL4A2, SPARC, ANGPT2	0.00269231	0.469294	0.0679735	3.40872
	collagen catabolic process	3	COL4A2, COL4A1, COL15A1	0.00286596	0.490573	0.0652226	3.62486
	regulation of cell growth	3	HTRA1, CTGF, IGFBP7	0.00443855	0.648443	0.0906587	5.56199
	complement activation	3	IGHG3, IGKC, IGLC2	0.00522706	0.708169	0.0975407	6.5197
	complement activation, classical pathway	3	IGHG3, IGKC, IGLC2	0.00671716	0.794818	0.114706	8.30515
	collagen-activated tyrosine kinase receptor signaling pathway	2	COL4A2, COL4A1	0.00748126	0.828763	0.11843	9.20845
Down	interferon-gamma-mediated signaling pathway	9	HLA-DRB1, IRF1, HLA-DRB5, HLA-C, HLA-DPA1, HLA-B, HLA-E, HLA-DRA, B2M	7.16087e-12	4.73331e-09	4.73331e-09	1.07161e-08
	immune response	14	CCL2, HLA-DRB1, HLA-C, HLA-B, VIPR1, HLA-E, IL7R, B2M, TNFSF10, CD36, HLA-DRB5, SLPI, HLA-DPA1, HLA-DRA	1.69659e-11	1.12144e-08	5.60722e-09	2.53892e-08
	antigen processing and presentation	7	HLA-DRB1, HLA-DRB5, HLA-C, HLA-DPA1, HLA-B, HLA-E, HLA-DRA	4.46675e-09	2.95252e-06	9.84174e-07	6.68444e-06
	antigen processing and presentation of exogenous peptide antigen via MHC class I, TAP-independent	4	HLA-C, HLA-B, HLA-E, B2M	1.20948e-06	0.000799149	0.000199847	0.00180996
	cell surface receptor signaling pathway	8	EDNRB, TNFSF10, CD36, CCL2, EDN1, ANXA1, IL7R, VIPR1	4.72213e-06	0.00311647	0.000624073	0.00706638
	antigen processing and presentation of peptide or polysaccharide antigen via MHC class II	4	HLA-DRB1, HLA-DRB5, HLA-DPA1, HLA-DRA	9.65551e-06	0.006362	0.00106315	0.0144484
	antigen processing and presentation of exogenous peptide antigen via MHC class I, TAP-dependent	5	CD36, HLA-C, HLA-B, HLA-E, B2M	1.80926e-05	0.0118881	0.00170701	0.0270719
	type I interferon signaling pathway	5	BST2, IRF1, HLA-C, HLA-B, HLA-E	1.92638e-05	0.0126528	0.00159042	0.0288242
	T cell costimulation	5	CAV1, HLA-DRB1, HLA-DRB5, HLA-DPA1, HLA-DRA	4.21659e-05	0.0274874	0.00309213	0.0630821
	antigen processing and presentation of peptide antigen via MHC class I	4	HLA-C, HLA-B, HLA-E, B2M	5.63587e-05	0.0365688	0.00371848	0.0843069
	caveola assembly	3	CAV2, CAV1, EMP2	6.07832e-05	0.0393824	0.00364597	0.0909227
	cellular response to lipopolysaccharide	5	EDNRB, CD36, CCL2, TFPI, B2M	0.000178663	0.111399	0.00979393	0.267033
	positive regulation of T cell mediated cytotoxicity	3	HLA-B, HLA-E, B2M	0.000468124	0.266188	0.0235267	0.698257
	detection of bacterium	3	HLA-DRB1, HLA-DRB5, HLA-B	0.000468124	0.266188	0.0235267	0.698257
	innate immune response	7	BST2, ANXA1, SLPI, HLA-C, HLA-B, HLA-E, B2M	0.000654005	0.351075	0.0304163	0.974253
	vasoconstriction	3	EDNRB, CAV1, EDN1	0.000811054	0.415106	0.0351233	1.20688
	regulation of immune response	5	IRF1, HLA-C, HLA-B, HLA-E, B2M	0.000997727	0.483059	0.0404004	1.48273
	response to estradiol	4	TXNIP, CCND1, ANXA1, TFPI	0.00151687	0.633375	0.0573162	2.2461
	antigen processing and presentation of exogenous peptide antigen via MHC class II	4	HLA-DRB1, HLA-DRB5, HLA-DPA1, HLA-DRA	0.00156529	0.64494	0.0559026	2.31701
	negative regulation of transcription from RNA polymerase II promoter	8	TXNIP, EDNRB, CAV1, CCND1, ATF3, CD36, EDN1, SCGB1A1	0.00188276	0.712254	0.063459	2.78079
	regulation of sensory perception of pain	3	EDNRB, EDN1, TMEM100	0.00191073	0.717535	0.0612537	2.82155
	negative regulation of interferon-gamma production	3	HLA-DRB1, HLA-DRB5, SCGB1A1	0.0022153	0.769139	0.0674258	3.26438
	negative regulation of T cell proliferation	3	HLA-DRB1, HLA-DRB5, SCGB1A1	0.00384797	0.921794	0.10938	5.60626
	response to progesterone	3	TXNIP, CAV1, CCL2	0.00426778	0.940812	0.115661	6.19982
	polysaccharide assembly with MHC class II protein complex	2	HLA-DRB1, HLA-DRA	0.00499627	0.963514	0.128858	7.22157
	antibacterial humoral response	3	SLPI, HLA-E, B2M	0.00540561	0.972202	0.133516	7.79111
	G-protein coupled receptor signaling pathway, coupled to cyclic nucleotide second messenger	3	CCL2, ANXA1, VIPR1	0.00589552	0.979929	0.139572	8.46848
	T cell receptor signaling pathway	4	HLA-DRB1, HLA-DRB5, HLA-DPA1, HLA-DRA	0.00598972	0.981147	0.136773	8.59819
	positive regulation of tumor necrosis factor production	3	CD36, CCL2, HLA-E	0.00614783	0.983029	0.13548	8.81552
	response to drug	5	TXNIP, CCND1, ANXA1, SCGB1A1, B2M	0.00686304	0.989455	0.14527	9.79258
	regulation of interleukin-10 secretion	2	HLA-DRB1, HLA-DRB5	0.00748527	0.993032	0.152569	10.6347
	antigen processing and presentation of endogenous peptide antigen via MHC class I via ER pathway, TAP-independent	2	HLA-C, HLA-B	0.00748527	0.993032	0.152569	10.6347
	receptor-mediated endocytosis of virus by host cell	2	CAV2, CAV1	0.00748527	0.993032	0.152569	10.6347
	positive regulation of TRAIL-activated apoptotic signaling pathway	2	ATF3, TIMP3	0.00748527	0.993032	0.152569	10.6347
	positive regulation of I-kappaB kinase/NF-kappaB signaling	4	S100A4, TNFSF10, CD36, BST2	0.00755236	0.993336	0.149259	10.725
	cellular response to interferon-gamma	3	CCL2, EDN1, HLA-DPA1	0.0089347	0.997348	0.169217	12.5679
	response to calcium ion	3	TXNIP, CAV1, CCND1	0.00923922	0.997835	0.169664	12.9691
	response to ozone	2	EDN1, SCGB1A1	0.00996818	0.998669	0.176972	13.9224
	vein smooth muscle contraction	2	EDNRB, EDN1	0.00996818	0.998669	0.176972	13.9224
	negative regulation of exocytosis	2	STXBP6, ANXA1	0.00996818	0.998669	0.176972	13.9224
	negative regulation of cellular protein metabolic process	2	EDNRB, EDN1	0.00996818	0.998669	0.176972	13.9224
	regulation of interleukin-4 production	2	HLA-DRB1, HLA-DRB5	0.00996818	0.998669	0.176972	13.9224
