# Supplementary material for: Single-cell RNA sequencing demonstrates the molecular and cellular reprogramming of metastatic lung adenocarcinoma
Source: Nat Commun. 2020 May 8;11:2285. doi: 10.1038/s41467-020-16164-1 (PMC7210975; doi:10.1038/s41467-020-16164-1)
Supplement: Supplementary file 9 — Supplementary Data 6 [file 41467_2020_16164_MOESM9_ESM.xlsx]

## Sheet: lungs
Supplementary Data 6. List of genes specific to the states of monocytes/mo-Macs in lung tissues or lymph nodes. p-value, two-sided Student’s t-test.
Lung-Mac-S1 | cell state 1 of monocyte/mo-Mac in lung tissues								Lung-Mac-S2 | cell state 2 of monocyte/mo-Mac in lung tissues								Lung-Mac-S3 | cell state 3 of monocyte/mo-Mac in lung tissues
Genes	log2FC	p-value	Bonferroni	PCT1	PCT2	Positive hits		Genes	log2FC	p-value	Bonferroni	PCT1	PCT2	Positive hits		Genes	log2FC	p-value	Bonferroni	PCT1	PCT2	Positive hits
G0S2	2.75105	0	0	0.799	0.328	O		C1QA	2.3654	0	0	0.981	0.649	O		APOC1	3.78212	0	0	0.985	0.575	O
FCN1	2.70181	0	0	0.821	0.083	O		C1QB	2.28489	0	0	0.965	0.578	O		CCL18	3.75891	0	0	0.811	0.296	O
IL1B	2.37953	0	0	0.837	0.511	O		C1QC	2.24489	0	0	0.948	0.48	O		APOE	3.75609	0	0	0.975	0.496	O
S100A8	2.2715	0	0	0.772	0.482	O		CCL3	2.12091	0	0	0.915	0.662	O		CTSD	2.46596	0	0	0.995	0.832	O
S100A9	2.18214	0	0	0.93	0.789	O		RGS1	2.07221	0	0	0.875	0.421	O		C1QB	2.36928	0	0	0.944	0.572	O
TIMP1	1.9503	0	0	0.885	0.678	O		CCL4	1.89327	1.61361839931751e-320	2.69490408870018e-316	0.837	0.543	O		CSTB	2.32963	0	0	0.987	0.778	O
LST1	1.89298	0	0	0.952	0.842	O		SEPP1	1.88234	0	0	0.614	0.191	O		GPNMB	2.28443	0	0	0.956	0.386	O
S100A4	1.8673	0	0	0.991	0.913	O		CCL4L2	1.70573	5.64476e-297	9.42732e-293	0.752	0.478	O		NUPR1	2.22764	0	0	0.874	0.302	O
NAMPT	1.77935	0	0	0.947	0.771	O		CCL3L3	1.68394	1.98855e-263	3.32107e-259	0.81	0.536	O		C1QA	2.19539	0	0	0.965	0.643	O
COTL1	1.69827	0	0	0.948	0.834	O		HLA-DQA1	1.57863	0	0	0.926	0.685	O		CTSB	2.0185	0	0	0.99	0.806	O
EREG	1.61067	0	0	0.59	0.196	O		APOE	1.54371	1.63634e-104	2.73284e-100	0.808	0.578	O		C1QC	1.92439	0	0	0.936	0.467	O
BCL2A1	1.45567	0	0	0.835	0.64	O		CD74	1.43847	0	0	0.999	0.981	O		ACP5	1.89812	0	0	0.889	0.415	O
NFKBIA	1.43682	0	0	0.952	0.876	O		HLA-DQB1	1.35698	5.15698e-296	8.61267e-292	0.953	0.77	O		FABP5	1.87496	0	0	0.895	0.398	O
CORO1A	1.42182	0	0	0.77	0.453	O		IER3	1.32155	5.93677e-225	9.91501e-221	0.906	0.67	O		GCHFR	1.7583	0	0	0.812	0.277	O
SOD2	1.40706	0	0	0.956	0.87	O		JUN	1.32096	9.06332e-285	1.51366e-280	0.875	0.62	O		CTSL	1.75363	0	0	0.948	0.579	O
CD48	1.39837	0	0	0.731	0.416	O		EGR1	1.31208	0	0	0.761	0.397	O		GLUL	1.72722	0	0	0.979	0.733	O
S100A12	1.3511	0	0	0.4	0.011	O		FOSB	1.26354	0	0	0.931	0.704	O		CTSZ	1.71278	0	0	0.945	0.665	O
CFP	1.3201	0	0	0.571	0.063	O		HLA-DPB1	1.25755	3.60587e-286	6.02216e-282	0.989	0.921	O		FTL	1.7117	0	0	1	1	O
BTG1	1.2838	0	0	0.938	0.857	O		FOS	1.23658	9.30273e-215	1.55365e-210	0.931	0.822	O		MARCO	1.68415	0	0	0.765	0.296	O
CXCL8	1.27149	3.03398e-153	5.06706e-149	0.852	0.79	O		RNASE1	1.23278	3.34182e-212	5.58117e-208	0.613	0.275	O		LGALS3	1.656	0	0	0.95	0.726	O
CD52	1.24178	5.48846e-284	9.16627e-280	0.785	0.582	O		KLF6	1.21744	1.31334e-288	2.19341e-284	0.963	0.833	O		CD63	1.64218	0	0	0.985	0.8	O
H3F3A	1.22203	0	0	0.989	0.969	O		GPR183	1.19314	2.96526e-244	4.95228e-240	0.796	0.488	O		CAPG	1.57782	0	0	0.944	0.565	O
EIF1	1.18505	0	0	0.995	0.98	O		SGK1	1.18776	0	0	0.841	0.536	O		PLD3	1.42495	0	0	0.864	0.429	O
AREG	1.17998	0	0	0.437	0.149	O		HLA-DRB1	1.15529	1.72088e-199	2.87405e-195	0.983	0.917	O		IFI27	1.35717	1.09028e-250	1.82088e-246	0.592	0.275	O
IFITM2	1.17205	0	0	0.663	0.474	O		HLA-DPA1	1.13131	9.08257e-232	1.51688e-227	0.985	0.911	O		CD68	1.35254	0	0	0.973	0.785	O
VCAN	1.16878	0	0	0.534	0.243	O		FOLR2	1.12292	0	0	0.606	0.228	O		FN1	1.34916	6.9327421314302e-314	0	0.663	0.286	O
RPL34	1.14522	0	0	0.997	0.992	O		MS4A6A	1.11454	4.06249e-235	6.78477e-231	0.917	0.684	O		CD59	1.29795	0	0	0.828	0.315	O
RPL18A	1.14107	0	0	0.995	0.988	O		LMNA	1.01611	1.08195e-240	1.80697e-236	0.726	0.446	O		ANXA2	1.29673	0	0	0.972	0.797	O
SAT1	1.13305	0	0	0.996	0.991	O		NR4A2	1.01366	4.33401e-227	7.23822e-223	0.821	0.539	O		PRDX1	1.29489	0	0	0.936	0.635	O
LYZ	1.1196	1.56748e-190	2.61786e-186	0.97	0.928	O		ZFP36L1	1.01345	2.53652e-230	4.23623e-226	0.868	0.646	O		LGMN	1.29155	0	0	0.792	0.358	O
PLAUR	1.11225	3.50006e-295	5.84545e-291	0.9	0.825	O		A2M	1.00501	0	0	0.674	0.269	O		LIPA	1.28451	0	0	0.841	0.423	O
PNRC1	1.10514	1.01777523043297e-320	1.6997864123461e-316	0.899	0.822	O		TMEM176B	0.993222	2.81518e-241	4.70163e-237	0.783	0.495			TREM2	1.22782	0	0	0.817	0.313	O
PLAC8	1.07654	0	0	0.449	0.081	O		HSPA1A	0.978985	9.55779e-161	1.59625e-156	0.728	0.489			TXN	1.15612	0	0	0.943	0.654	O
STXBP2	1.07534	0	0	0.681	0.494	O		F13A1	0.973526	0	0	0.509	0.142			MSR1	1.14874	0	0	0.853	0.387	O
RPL26	1.05568	0	0	0.991	0.988	O		CD14	0.968122	1.24147e-153	2.07338e-149	0.875	0.67			CTSC	1.11607	1.49311e-247	2.49365e-243	0.93	0.674	O
RPL7	1.04243	0	0	0.991	0.982	O		CCL2	0.964789	4.84099e-95	8.08494e-91	0.541	0.288			CD9	1.11499	0	0	0.829	0.373	O
RPS9	1.04139	0	0	0.996	0.987	O		JUNB	0.942765	1.56364e-174	2.61144e-170	0.956	0.867			IFI6	1.09548	5.2587e-213	8.78256e-209	0.844	0.483	O
RPL35A	1.03948	0	0	0.986	0.976	O		SLC40A1	0.93605	4.85719e-221	8.112e-217	0.497	0.16			GRN	1.07378	6.37473e-262	1.06464e-257	0.955	0.788	O
SAMSN1	1.03338	0	0	0.634	0.427	O		HLA-DRA	0.933709	3.21845e-239	5.37514e-235	0.998	0.991			DAB2	1.06071	3.59068927407909e-315	5.99681015663949e-311	0.83	0.357	O
CD55	1.02523	0	0	0.612	0.369	O		IER2	0.932891	7.83681e-174	1.30883e-169	0.843	0.663			MS4A4A	1.04083	0	0	0.829	0.388	O
RPL21	1.02057	0	0	0.996	0.994	O		SPP1	0.932276	2.38198e-62	3.97814e-58	0.41	0.224			PLTP	1.03582	1.32956e-301	2.22049e-297	0.686	0.256	O
SRGN	1.02033	0	0	0.992	0.981	O		GADD45B	0.918226	7.45552e-192	1.24515e-187	0.818	0.598			VSIG4	1.03165	0	0	0.748	0.308	O
SLC25A6	0.99653	4.85464780645557e-313	0	0.896	0.843			LGMN	0.911349	7.16448e-148	1.19654e-143	0.738	0.395			BRI3	1.00547	5.92853e-280	9.90125e-276	0.917	0.654	O
CSTA	0.993752	0	0	0.777	0.63			ZFP36	0.908911	9.61111e-149	1.60515e-144	0.925	0.772			FBP1	0.998456	1.07521e-252	1.7957e-248	0.705	0.352
H3F3B	0.992076	0	0	0.989	0.971			CTSZ	0.905722	1.57424e-117	2.62913e-113	0.912	0.688			CREG1	0.993875	6.28337067928949e-310	1.04939e-305	0.865	0.472
PABPC1	0.970544	0	0	0.945	0.904			FCGR2A	0.889128	1.93672e-225	3.23451e-221	0.85	0.597			SCD	0.982356	0	0	0.66	0.153
RPL32	0.964965	0	0	0.997	0.994			MARCKS	0.88524	3.25348e-189	5.43363e-185	0.847	0.6			ATP6V1F	0.974661	1.763e-257	2.94438e-253	0.952	0.731
C5AR1	0.942543	8.84354e-286	1.47696e-281	0.691	0.584			DAB2	0.880606	1.23629e-200	2.06473e-196	0.743	0.408			LAMP1	0.955244	0	0	0.85	0.454
LINC00936	0.935903	2.20462e-270	3.68194e-266	0.647	0.488			CXCL3	0.867121	9.30118e-83	1.55339e-78	0.735	0.566			MRC1	0.949075	6.10969e-268	1.02038e-263	0.741	0.313
RPL13	0.929599	0	0	0.999	0.996			HLA-DMA	0.859706	9.62757e-162	1.6079e-157	0.916	0.756			CD81	0.943041	3.54736e-291	5.92444e-287	0.851	0.404
RPS15A	0.926666	0	0	0.993	0.988			CTSC	0.853058	5.05465e-134	8.44176e-130	0.903	0.694			MGST3	0.937477	0	0	0.829	0.44
ATP2B1	0.90819	1.35307e-298	2.25976e-294	0.66	0.517			HLA-DMB	0.848505	5.93057e-166	9.90465e-162	0.852	0.621			CYP27A1	0.926621	0	0	0.635	0.163
LGALS2	0.903267	0	0	0.417	0.133			CTSB	0.847748	1.01386e-88	1.69324e-84	0.959	0.825			S100A10	0.926583	1.98794e-188	3.32006e-184	0.986	0.893
C10orf54	0.901893	0	0	0.588	0.347			ITM2B	0.833051	4.102e-194	6.85074e-190	0.983	0.912			VIM	0.921229	9.06366e-246	1.51372e-241	0.994	0.966
EEF1D	0.900811	0	0	0.95	0.917			CXCL8	0.809499	7.10881e-51	1.18724e-46	0.893	0.787			HLA-DRB1	0.89898	2.96752e-126	4.95605e-122	0.988	0.912
RPS13	0.898702	0	0	0.989	0.984			SLCO2B1	0.806329	1.12195e-263	1.87376e-259	0.672	0.33			CD163	0.895404	1.83239e-258	3.06027e-254	0.757	0.351
RPL6	0.895892	0	0	0.973	0.955			STAB1	0.792764	0	0	0.524	0.168			VAMP8	0.893054	2.51063e-236	4.19301e-232	0.963	0.785
RPS16	0.895384	0	0	0.991	0.989			CD83	0.777086	1.13623e-139	1.89762e-135	0.849	0.683			DBI	0.889332	3.49559e-231	5.83798e-227	0.926	0.676
RPS8	0.88892	0	0	0.986	0.977			DNAJB1	0.757477	4.01607e-158	6.70725e-154	0.657	0.426			RPS27L	0.886352	7.89339e-239	1.31827e-234	0.919	0.629
RPL29	0.886957	0	0	0.982	0.97			RGS10	0.746883	1.68856e-177	2.82006e-173	0.825	0.635			HEXB	0.885282	7.70457e-290	1.28674e-285	0.834	0.447
RPS24	0.883962	0	0	0.993	0.992			CD81	0.726037	4.61012e-159	7.69936e-155	0.749	0.46			UBB	0.854436	3.01557e-187	5.0363e-183	0.946	0.806
RPL8	0.879622	0	0	0.989	0.98			APOC1	0.69773	8.33958e-27	1.39279e-22	0.812	0.656			PEBP1	0.840006	7.06189e-294	1.17941e-289	0.808	0.408
RPL11	0.87862	0	0	0.996	0.99			ATF3	0.696177	1.82748e-189	3.05208e-185	0.612	0.334			CALM1	0.839137	7.21569e-185	1.20509e-180	0.939	0.725
CD300E	0.877534	0	0	0.428	0.053			GPNMB	0.694688	1.08313e-62	1.80894e-58	0.754	0.484			BCAP31	0.836996	5.97347e-300	9.97629e-296	0.823	0.435
RPS27	0.873083	0	0	0.998	0.995			TUBA1B	0.685891	3.47068e-90	5.79639e-86	0.866	0.678			ALOX5AP	0.831907	7.16521e-119	1.19666e-114	0.707	0.424
PPIF	0.866624	3.93094e-302	6.56507e-298	0.541	0.369			ABL2	0.683379	3.61324e-204	6.03447e-200	0.542	0.266			PLA2G7	0.831247	1.06195e-300	1.77356e-296	0.598	0.224
WARS	0.865566	0	0	0.517	0.288			PLAU	0.678293	4.21909e-240	7.04631e-236	0.534	0.239			HSP90B1	0.831186	9.97457e-206	1.66585e-201	0.856	0.542
RILPL2	0.864503	4.95762069642807e-317	8.27972232510452e-313	0.609	0.426			TMEM176A	0.668881	3.74134e-153	6.24841e-149	0.668	0.414			ASAH1	0.822869	1.46628e-189	2.44883e-185	0.941	0.763
S100A6	0.863668	2.02036e-218	3.37421e-214	0.993	0.961			GPX1	0.665995	2.05212e-105	3.42724e-101	0.987	0.926			DYNLL1	0.815302	6.85412e-195	1.14471e-190	0.934	0.693
RPL28	0.843642	0	0	0.998	0.995			PLD3	0.665225	4.43054e-90	7.39945e-86	0.754	0.488			S100A11	0.809504	4.18349e-212	6.98685e-208	0.992	0.963
NACA	0.843172	4.91271924321054e-312	8.20473e-308	0.964	0.946			GSN	0.654591	2.52972e-166	4.22489e-162	0.624	0.364			AP2S1	0.798734	2.82182e-195	4.71272e-191	0.941	0.749
RPL39	0.834738	0	0	0.995	0.992			KCTD12	0.652359	1.6494e-164	2.75467e-160	0.699	0.447			HLA-DQA1	0.797354	1.21792e-86	2.03404e-82	0.907	0.684
PRELID1	0.833177	1.10874e-261	1.8517e-257	0.735	0.656			PLTP	0.649948	1.64375e-108	2.74522e-104	0.589	0.309			IGKC	0.794989	6.24378e-103	1.04277e-98	0.718	0.394
MCL1	0.830979	1.75508e-218	2.93115e-214	0.885	0.833			CTSD	0.633496	1.6343e-44	2.72945e-40	0.948	0.856			FUCA1	0.787346	4.93799e-286	8.24694e-282	0.612	0.213
RPS6	0.82912	0	0	0.99	0.987			KLF4	0.632239	2.01738e-100	3.36923e-96	0.775	0.612			GSTO1	0.78356	1.16407e-181	1.94411e-177	0.906	0.677
RPL10	0.829112	0	0	0.999	0.998			ZFP36L2	0.631766	1.22188e-106	2.04067e-102	0.764	0.576			CTSA	0.779022	2.40048e-234	4.00905e-230	0.784	0.418
RPS14	0.823573	0	0	0.997	0.995			TREM2	0.631553	1.30722e-95	2.18319e-91	0.649	0.396			CALR	0.772679	1.094e-151	1.8271e-147	0.872	0.598
THBS1	0.822435	0	0	0.294	0.027			GPR34	0.624605	1.4635e-287	2.44418e-283	0.45	0.17			NPL	0.772092	1.25388e-290	2.09411e-286	0.694	0.28
SLC2A3	0.81804	2.49942e-208	4.17428e-204	0.558	0.403			ARL4C	0.620819	1.67822e-133	2.8028e-129	0.611	0.368			HSPB1	0.771983	1.38476e-168	2.31268e-164	0.815	0.438
RPL18	0.817713	0	0	0.982	0.967			MALAT1	0.620437	6.20618e-78	1.03649e-73	0.998	0.993			COMT	0.768354	8.05057e-246	1.34453e-241	0.808	0.435
CDKN1A	0.810198	1.06156e-235	1.77291e-231	0.633	0.458			MRC1	0.614472	2.46365e-103	4.11455e-99	0.626	0.373			ATOX1	0.764388	1.54986e-185	2.58842e-181	0.848	0.528
RPS3A	0.807833	0	0	0.99	0.985			PTMS	0.6129	3.05288e-164	5.09861e-160	0.655	0.378			SPP1	0.763686	1.40137e-44	2.34042e-40	0.409	0.217
TKT	0.804594	2.05557e-236	3.433e-232	0.705	0.612			CSF1R	0.609682	8.42571e-155	1.40718e-150	0.669	0.411			TUBB	0.76266	3.44911e-185	5.76036e-181	0.835	0.477
STX11	0.804134	1.60475e-268	2.68009e-264	0.599	0.431			ZNF331	0.607501	5.30957e-121	8.86751e-117	0.594	0.357			HLA-DQB1	0.760165	5.60078e-95	9.35386e-91	0.945	0.767
TNFRSF1B	0.799132	2.59386e-286	4.33201e-282	0.575	0.391			MAF	0.604757	5.9999e-199	1.00204e-194	0.517	0.262			LRPAP1	0.757587	8.59066e-249	1.43473e-244	0.745	0.395
RPS4X	0.789554	0	0	0.981	0.974			YWHAH	0.599	5.43942e-116	9.08437e-112	0.656	0.464			TXNIP	0.756529	2.76805e-151	4.62292e-147	0.809	0.441
FGL2	0.784008	2.64032e-214	4.4096e-210	0.634	0.469			HSP90AB1	0.597712	3.37154e-96	5.63081e-92	0.851	0.693			FCGRT	0.754407	2.9642e-150	4.9505e-146	0.921	0.757
RPL36A	0.781636	3.75904e-214	6.27797e-210	0.818	0.778			ID2	0.595652	1.02601e-78	1.71354e-74	0.782	0.641			NOP10	0.753957	1.0322e-175	1.72388e-171	0.904	0.663
RPL4	0.780399	7.88318e-219	1.31657e-214	0.908	0.885			HSPB1	0.582184	6.90366e-90	1.15298e-85	0.708	0.493			PSMA7	0.745889	6.10458e-170	1.01953e-165	0.918	0.734
SERPINB9	0.774071	1.30585e-298	2.18089e-294	0.458	0.199			DUSP1	0.581445	7.66983e-74	1.28094e-69	0.959	0.914			ATP6V0E1	0.742776	2.65541e-186	4.43479e-182	0.958	0.799
RPL10A	0.773513	1.9832e-262	3.31215e-258	0.963	0.954			FCGR2B	0.568577	2.9644e-137	4.95084e-133	0.493	0.235			GPX1	0.738269	1.93948e-137	3.23912e-133	0.991	0.922
RPL13A	0.771155	0	0	0.998	0.997			RGS2	0.567196	1.64217e-63	2.7426e-59	0.711	0.543			HLA-DMB	0.737081	9.17879e-132	1.53295e-127	0.861	0.608
FAU	0.76793	0	0	0.989	0.984			NPC2	0.563362	3.52644e-110	5.88951e-106	0.983	0.955			ALDH2	0.736831	1.82893e-180	3.05449e-176	0.741	0.427
AP1S2	0.765207	1.87051e-204	3.12394e-200	0.745	0.658			ADAP2	0.551389	1.00955e-161	1.68605e-157	0.583	0.332			TUBA1B	0.731276	1.71125e-108	2.85796e-104	0.886	0.662
SRSF5	0.763184	1.2964e-208	2.16511e-204	0.762	0.724			RNASE6	0.551331	1.06066e-105	1.77141e-101	0.68	0.451			HMOX1	0.727359	4.51378e-143	7.53846e-139	0.748	0.409
PTGS2	0.756678	1.83352e-226	3.06216e-222	0.413	0.199			ARHGAP18	0.54988	1.72666e-135	2.88369e-131	0.631	0.392			FCGR3A	0.717506	6.8392e-99	1.14221e-94	0.919	0.611
NEAT1	0.755325	1.09456e-167	1.82802e-163	0.989	0.962			CEBPD	0.549525	6.97759e-99	1.16533e-94	0.656	0.457			TMBIM6	0.706927	2.26987e-162	3.79091e-158	0.931	0.72
MT2A	0.75077	1.10683e-93	1.84852e-89	0.62	0.56			CD63	0.546396	7.7065e-48	1.28706e-43	0.948	0.821			IDH1	0.704055	0	0	0.653	0.196
CXCL2	0.746839	6.29434e-73	1.05122e-68	0.744	0.747			FCGRT	0.544597	1.10707e-73	1.84891e-69	0.902	0.771			LDHA	0.692319	2.39469e-111	3.99937e-107	0.892	0.624
CTSS	0.745763	9.65655e-198	1.61274e-193	0.965	0.941			EGR2	0.542947	9.1684e-209	1.53121e-204	0.385	0.14			PLIN2	0.681739	5.3386e-104	8.91599e-100	0.829	0.513
RPS15	0.745461	0	0	0.995	0.992			PPP1R15A	0.524697	2.09169e-63	3.49333e-59	0.822	0.682			ALDH1A1	0.68028	2.99304e-234	4.99867e-230	0.583	0.201
EHD1	0.736059	0	0	0.399	0.119			ALOX5AP	0.512437	4.56623e-43	7.62606e-39	0.641	0.46			GLRX	0.67966	5.47068e-148	9.13658e-144	0.837	0.561
REL	0.736011	1.67718e-175	2.80106e-171	0.662	0.555			GAS6	0.502249	4.43857e-266	7.41286e-262	0.387	0.109			NENF	0.672008	1.15007e-230	1.92074e-226	0.756	0.354
CTB-61M7.2	0.734415	0	0	0.334	0.03			HSP90AA1	0.499766	2.4368e-53	4.06969e-49	0.939	0.847			HLA-DMA	0.669744	4.48835e-103	7.49599e-99	0.923	0.747
RPS7	0.730188	3.50585e-264	5.85513e-260	0.968	0.966			AKR1B1	0.496601	8.78626e-106	1.46739e-101	0.59	0.349			PMP22	0.667542	5.59811e-200	9.34941e-196	0.701	0.296
RPS19	0.728376	0	0	0.995	0.996			CAPG	0.495321	2.5017e-43	4.17809e-39	0.802	0.633			ATP5G3	0.667097	4.18921e-145	6.99641e-141	0.873	0.634
RP11-1143G9.4	0.725947	5.0931e-132	8.50599e-128	0.579	0.533			CXCL2	0.493665	6.46165e-27	1.07916e-22	0.812	0.72			LGALS1	0.663427	8.13521e-133	1.35866e-128	0.994	0.963
PTPRE	0.723662	1.29285e-253	2.15919e-249	0.533	0.336			HSPA8	0.489913	4.15372e-63	6.93712e-59	0.832	0.695			TMED10	0.662297	5.1379e-198	8.5808e-194	0.804	0.429
ICAM3	0.722251	0	0	0.377	0.065			CD163	0.485391	4.46108e-70	7.45045e-66	0.637	0.412			PSAP	0.659127	1.1135e-151	1.85966e-147	0.991	0.971
RPL23A	0.717699	1.39732e-304	2.33366e-300	0.986	0.983			RB1	0.478238	3.08438e-153	5.15123e-149	0.467	0.219			VAT1	0.657915	0	0	0.64	0.182
RPL41	0.713122	0	0	0.997	0.995			FPR3	0.475575	4.14585e-101	6.92399e-97	0.576	0.349			RMDN3	0.653731	0	0	0.556	0.125
RPS18	0.705593	0	0	0.998	0.996			HLA-DRB5	0.474286	1.02299e-30	1.70849e-26	0.606	0.544			DNASE2	0.650921	1.71548e-248	2.86502e-244	0.655	0.264
FOSL2	0.70464	1.17906e-236	1.96915e-232	0.514	0.325			HSPA1B	0.472053	3.02436e-85	5.05098e-81	0.402	0.245			CD74	0.637148	1.36564e-90	2.28076e-86	0.999	0.981
EEF1A1	0.704541	0	0	0.997	0.998			GRN	0.469016	1.95718e-46	3.26869e-42	0.905	0.813			CCL2	0.636321	3.5014e-44	5.84769e-40	0.478	0.306
LIMD2	0.704204	2.08879e-283	3.48848e-279	0.478	0.276			HERPUD1	0.464569	9.14104e-73	1.52665e-68	0.665	0.519			LAMP2	0.631232	2.451e-193	4.09341e-189	0.758	0.374
RPL24	0.703213	2.31767e-269	3.87074e-265	0.971	0.966			NRP2	0.462735	1.83476e-160	3.06424e-156	0.457	0.233			RBP4	0.62686	0	0	0.34	0.021
SERP1	0.692422	1.76901e-188	2.95442e-184	0.846	0.818			HLA-DQA2	0.462098	6.13924e-50	1.02531e-45	0.437	0.318			SRP14	0.626654	7.51247e-135	1.25466e-130	0.956	0.828
UBA52	0.690392	0	0	0.989	0.983			C3AR1	0.461158	4.738e-130	7.91293e-126	0.503	0.281			AKR1B1	0.62592	1.73397e-179	2.8959e-175	0.668	0.306
IFITM3	0.689056	1.68237e-98	2.80972e-94	0.739	0.758			RP11-160E2.6	0.460488	2.33119e-108	3.89332e-104	0.409	0.215			GM2A	0.623845	4.02653e-236	6.72471e-232	0.659	0.247
LILRA5	0.6851	0	0	0.342	0.062			SERPINF1	0.455727	9.72839e-172	1.62474e-167	0.379	0.145			SLCO2B1	0.622012	9.25938e-163	1.54641e-158	0.708	0.301
RPL30	0.68468	4.6495e-294	7.76514e-290	0.988	0.986			CD84	0.454967	7.84311e-102	1.30988e-97	0.553	0.325			C9orf16	0.617912	4.45725e-143	7.44406e-139	0.827	0.534
RPS2	0.681363	2.51921e-286	4.20733e-282	0.992	0.989			RASSF4	0.453261	2.23748e-99	3.73681e-95	0.543	0.344			TSPAN4	0.616721	6.89436e-209	1.15143e-204	0.645	0.276
RPS11	0.678906	3.87352e-252	6.46917e-248	0.979	0.98			MS4A4A	0.452739	6.32108e-60	1.05568e-55	0.675	0.463			SERPING1	0.616156	4.39341e-174	7.33744e-170	0.61	0.273
RPL23	0.674172	2.90817e-229	4.85693e-225	0.973	0.965			RHOB	0.449741	1.67534e-65	2.79799e-61	0.591	0.44			SNX3	0.610561	2.41322e-128	4.03032e-124	0.905	0.696
RPS27A	0.673998	0	0	0.993	0.993			SPRED1	0.448358	4.17381e-157	6.97068e-153	0.421	0.203			LY96	0.610319	7.55233e-122	1.26131e-117	0.861	0.579
PDE4B	0.666919	1.37521e-213	2.29673e-209	0.491	0.302			GNAS	0.445857	1.05053e-71	1.75449e-67	0.763	0.608			NPC2	0.606719	1.65534e-135	2.76459e-131	0.995	0.949
RPS17	0.666827	3.95243e-255	6.60096e-251	0.983	0.978			MFSD1	0.444793	1.05554e-78	1.76286e-74	0.673	0.486			GPX4	0.603347	1.24939e-109	2.08661e-105	0.95	0.821
EMP3	0.662573	3.0547e-121	5.10165e-117	0.888	0.852			ICAM1	0.444593	1.4539e-68	2.42815e-64	0.629	0.445			JUN	0.603102	5.06535e-61	8.45964e-57	0.897	0.6
RPS3	0.657397	2.37471e-250	3.966e-246	0.985	0.978			HLA-DOA	0.435173	3.79102e-162	6.33139e-158	0.441	0.218			CCL13	0.602652	1.30104e-107	2.17286e-103	0.366	0.132
MXD1	0.644997	2.17123e-224	3.62618e-220	0.448	0.264			CD4	0.430612	9.55787e-84	1.59626e-79	0.623	0.436			SDCBP	0.599822	2.58248e-109	4.313e-105	0.929	0.756
RPS23	0.641408	1.45614e-274	2.43189e-270	0.992	0.991			HEXA	0.424609	6.48696e-81	1.08339e-76	0.61	0.406			HEXA	0.596797	1.61423e-170	2.69592e-166	0.725	0.348
RPLP2	0.640799	0	0	0.995	0.995			NEAT1	0.424311	1.9715e-43	3.2926e-39	0.989	0.968			ABCG1	0.593732	0	0	0.579	0.153
MARCKSL1	0.640491	6.40884e-276	1.07034e-271	0.357	0.108			CREG1	0.423874	1.04015e-51	1.73715e-47	0.727	0.539			CYB5A	0.592494	1.00167e-257	1.67289e-253	0.635	0.224
PFDN5	0.639207	2.42026e-248	4.04208e-244	0.981	0.968			NFKBIA	0.421662	8.63256e-25	1.44172e-20	0.94	0.896			ATP6AP1	0.591231	2.8673e-170	4.78869e-166	0.75	0.393
IL1RN	0.639188	2.02336e-132	3.37921e-128	0.431	0.295			AXL	0.420952	3.40743e-169	5.69074e-165	0.387	0.163			CXCL16	0.588559	4.18418e-122	6.988e-118	0.805	0.516
STK17B	0.637588	1.77293e-230	2.96096e-226	0.459	0.261			BTG2	0.420711	3.16136e-72	5.27979e-68	0.525	0.335			HLA-DPA1	0.585742	1.60651e-64	2.68303e-60	0.987	0.907
RPL37	0.634182	4.92165e-208	8.21964e-204	0.977	0.977			RBPJ	0.420314	2.50554e-69	4.1845e-65	0.637	0.475			ATP6V0B	0.584518	4.43724e-107	7.41063e-103	0.914	0.736
ATP5G2	0.628702	6.24916e-160	1.04367e-155	0.899	0.868			SPINT2	0.419795	1.45226e-91	2.42542e-87	0.583	0.391			LILRB4	0.579594	5.58811e-128	9.3327e-124	0.694	0.381
NAP1L1	0.628362	5.41311e-115	9.04043e-111	0.773	0.797			BMP2K	0.419036	8.26579e-133	1.38047e-128	0.453	0.232			CD164	0.578375	1.54586e-145	2.58173e-141	0.788	0.458
NLRP3	0.626106	1.60359e-228	2.67816e-224	0.376	0.141			MAFB	0.418948	4.27963e-42	7.14741e-38	0.777	0.652			FABP4	0.573084	9.76701e-128	1.63119e-123	0.27	0.121
RPL9	0.625283	6.69441e-271	1.11803e-266	0.99	0.988			C1orf54	0.415545	1.02335e-111	1.7091e-107	0.463	0.249			P4HB	0.572457	6.24274e-126	1.0426e-121	0.776	0.464
RPL27	0.624713	3.98147e-233	6.64945e-229	0.979	0.976			UBC	0.412121	1.00918e-44	1.68543e-40	0.936	0.865			KCNMA1	0.571514	3.53153e-247	5.898e-243	0.55	0.167
LILRB2	0.620609	2.0281e-231	3.38714e-227	0.429	0.257			ABCA1	0.411389	5.7487e-77	9.60091e-73	0.53	0.341			CLTA	0.569952	1.65779e-118	2.76867e-114	0.843	0.576
GMFG	0.619399	1.54702e-140	2.58368e-136	0.795	0.776			LILRB4	0.402534	1.93112e-58	3.22516e-54	0.597	0.429			PPDPF	0.569037	1.27919e-115	2.13637e-111	0.823	0.525
SERPINA1	0.614192	6.05805e-99	1.01176e-94	0.814	0.739			PLEKHO1	0.401232	6.06245e-103	1.01249e-98	0.464	0.257			ARHGAP18	0.568076	2.59592e-153	4.33545e-149	0.738	0.336
RPL19	0.614131	4.50562e-286	7.52484e-282	0.993	0.99			LPAR6	0.396784	4.18476e-137	6.98897e-133	0.355	0.143			TIMP2	0.567457	5.76155e-146	9.62237e-142	0.753	0.385
CARD16	0.612039	3.01295e-160	5.03192e-156	0.607	0.541			TGFBI	0.396319	8.5138e-43	1.42189e-38	0.743	0.609			LINC00998	0.562852	3.31045e-184	5.52878e-180	0.701	0.315
GNB2L1	0.610404	6.02243e-163	1.00581e-158	0.951	0.946			CCL13	0.395979	2.30573e-44	3.85081e-40	0.311	0.162			BLOC1S2	0.561889	8.58414e-181	1.43364e-176	0.686	0.305
TNFAIP3	0.607679	3.32609e-92	5.5549e-88	0.664	0.585			NUCKS1	0.393374	9.33263e-75	1.55864e-70	0.599	0.426			FPR3	0.561345	9.20702e-150	1.53766e-145	0.681	0.295
RPL3	0.604377	1.34143e-179	2.24032e-175	0.974	0.971			MSR1	0.38923	2.37191e-43	3.96133e-39	0.684	0.469			RAB13	0.558033	3.95162e-174	6.59959e-170	0.66	0.267
TWISTNB	0.604247	4.11244e-135	6.86818e-131	0.37	0.27			RNASET2	0.388586	3.03971e-37	5.07663e-33	0.837	0.753			RAC1	0.557905	2.68148e-107	4.47835e-103	0.965	0.85
RPS12	0.599858	4.25958e-282	7.11392e-278	0.994	0.997			TNFAIP3	0.387651	1.85089e-31	3.09117e-27	0.709	0.584			PTMS	0.557289	3.93292e-143	6.56837e-139	0.715	0.341
RPL14	0.599517	3.05174e-186	5.09671e-182	0.966	0.966			CCNL1	0.384812	4.15308e-44	6.93606e-40	0.785	0.673			HLA-DRA	0.553777	4.64764e-87	7.76202e-83	0.999	0.99
FGR	0.598243	1.28166e-208	2.1405e-204	0.48	0.336			MMP14	0.383077	3.37124e-124	5.6303e-120	0.414	0.214			FDX1	0.549408	5.38582e-173	8.99485e-169	0.601	0.269
APOBEC3A	0.58189	2.68173e-248	4.47876e-244	0.25	0.035			SQSTM1	0.374231	1.15321e-50	1.92598e-46	0.706	0.553			SCCPDH	0.545526	3.61095e-291	6.03065e-287	0.573	0.154
RPS28	0.580816	9.94467e-240	1.66086e-235	0.991	0.987			MS4A7	0.372087	2.32988e-33	3.89113e-29	0.851	0.709			CD99	0.544694	6.22425e-109	1.03951e-104	0.799	0.48
PTP4A2	0.580202	1.36474e-139	2.27925e-135	0.635	0.617			NR4A1	0.371096	1.59943e-53	2.6712e-49	0.527	0.345			TCEB2	0.543468	9.38881e-99	1.56802e-94	0.945	0.819
CHMP1B	0.576563	1.10002e-103	1.83715e-99	0.591	0.539			CCL8	0.370593	2.68796e-76	4.48917e-72	0.17	0.067			PPIB	0.542327	6.57678e-100	1.09839e-95	0.825	0.556
C19orf38	0.574211	5.5666e-305	9.29678e-301	0.352	0.114			AP1B1	0.370091	6.48467e-99	1.08301e-94	0.465	0.275			HLA-A	0.535414	1.54473e-93	2.57985e-89	0.992	0.958
NFKBIZ	0.573085	1.03667e-108	1.73134e-104	0.612	0.544			ALCAM	0.369634	4.20939e-108	7.0301e-104	0.421	0.232			BSG	0.53365	2.04515e-129	3.4156e-125	0.753	0.442
RASSF5	0.571019	1.12561e-239	1.87988e-235	0.374	0.178			IL18	0.369449	3.29386e-90	5.50108e-86	0.465	0.29			CPM	0.529627	9.58978e-159	1.60159e-154	0.596	0.234
CREM	0.569294	1.27357e-86	2.127e-82	0.529	0.54			SNX6	0.367919	1.23235e-68	2.05815e-64	0.569	0.405			CHCHD10	0.528733	5.9332e-98	9.90904e-94	0.813	0.575
RPS10	0.566993	1.39294e-125	2.32634e-121	0.919	0.92			FRMD4B	0.364754	1.26316e-113	2.10961e-109	0.399	0.214			MYDGF	0.527699	7.47733e-126	1.24879e-121	0.739	0.423
SFTPC	0.564173	1.11707e-103	1.86561e-99	0.533	0.465			CD9	0.361734	7.1406e-33	1.19255e-28	0.644	0.461			NR1H3	0.524515	1.80378e-269	3.0125e-265	0.524	0.133
BIRC3	0.562839	1.86555e-175	3.11565e-171	0.389	0.205			JUND	0.361529	1.2862e-35	2.14809e-31	0.825	0.722			NDUFA4	0.523994	1.63866e-87	2.73673e-83	0.921	0.773
BID	0.562431	8.59616e-174	1.43565e-169	0.493	0.406			LTC4S	0.360458	2.21729e-215	3.7031e-211	0.23	0.037			ENO1	0.523522	1.03155e-70	1.7228e-66	0.89	0.706
FAM26F	0.559596	1.04094e-107	1.73847e-103	0.565	0.502			ZFHX3	0.353168	5.04746e-96	8.42976e-92	0.413	0.223			HSPA1A	0.517714	1.3634e-47	2.27701e-43	0.784	0.456
RPLP1	0.559187	2.48711e-308	4.15373e-304	0.998	0.997			FUS	0.350846	1.64061e-47	2.73998e-43	0.641	0.507			APLP2	0.517217	1.21837e-90	2.0348e-86	0.884	0.658
SH3BGRL3	0.558278	4.52486e-120	7.55697e-116	0.972	0.952			IER5	0.348915	3.06486e-50	5.11862e-46	0.529	0.389			C2	0.516617	4.30655e-188	7.19236e-184	0.55	0.185
LCP1	0.557869	7.57653e-124	1.26536e-119	0.698	0.665			NRP1	0.347963	2.89168e-113	4.82939e-109	0.351	0.188			MYL6	0.514379	5.30438e-106	8.85885e-102	0.991	0.961
EEF2	0.556077	8.61099e-111	1.43812e-106	0.799	0.794			PMP22	0.347827	5.90798e-51	9.86692e-47	0.552	0.367			MPP1	0.514318	3.33935e-156	5.57705e-152	0.678	0.315
LYST	0.554139	1.84393e-246	3.07955e-242	0.35	0.167			DUSP2	0.345278	1.95046e-29	3.25747e-25	0.587	0.45			SEPW1	0.511853	5.88626e-133	9.83065e-129	0.753	0.388
PRKCB	0.553816	1.12888e-249	1.88535e-245	0.366	0.163			CST3	0.345076	3.75807e-55	6.27635e-51	0.992	0.989			AKR1A1	0.511217	9.08195e-120	1.51678e-115	0.734	0.423
DUSP2	0.55168	2.50247e-89	4.17938e-85	0.555	0.438			TCF4	0.34112	1.47351e-141	2.4609e-137	0.318	0.113			PDIA6	0.509978	1.18944e-115	1.98648e-111	0.719	0.405
SOCS3	0.550909	1.101e-101	1.83877e-97	0.569	0.512			LAIR1	0.340869	9.63973e-53	1.60993e-48	0.613	0.452			PKM	0.509376	3.60942e-72	6.02809e-68	0.875	0.658
GLTSCR2	0.546631	2.69154e-113	4.49514e-109	0.715	0.695			AHR	0.338035	3.59992e-67	6.01223e-63	0.441	0.282			H2AFY	0.509166	1.13656e-90	1.89817e-86	0.875	0.636
MAP3K8	0.542408	6.84024e-116	1.14239e-111	0.571	0.531			GATM	0.336848	2.54208e-184	4.24553e-180	0.257	0.064			RTN4	0.507995	5.32833e-88	8.89885e-84	0.901	0.694
MYO1G	0.542108	1.42391e-214	2.37808e-210	0.392	0.223			ARL6IP1	0.3339	1.8755e-44	3.13227e-40	0.673	0.518			ANXA5	0.507858	6.29269e-85	1.05094e-80	0.925	0.765
LYN	0.538239	9.56627e-122	1.59766e-117	0.582	0.572			CPM	0.333516	2.54208e-59	4.24553e-55	0.457	0.3			MPC2	0.507516	7.95206e-152	1.32807e-147	0.654	0.301
RPS25	0.535468	2.54537e-196	4.25103e-192	0.985	0.987			DNAJB6	0.33334	1.16945e-44	1.9531e-40	0.653	0.526			TFPT	0.506503	4.44928e-216	7.43074e-212	0.615	0.214
DDX21	0.535409	5.02297e-145	8.38886e-141	0.522	0.449			CD59	0.333204	2.17807e-34	3.63759e-30	0.628	0.41			LGALS3BP	0.503815	8.33564e-135	1.39213e-130	0.585	0.25
MALAT1	0.535243	6.59271e-71	1.10105e-66	0.998	0.992			C3	0.330967	6.16929e-147	1.03033e-142	0.246	0.068			SYNGR2	0.502266	1.72501e-109	2.88095e-105	0.781	0.461
BTF3	0.534365	1.7461e-124	2.91617e-120	0.914	0.918			MGAT4A	0.327937	1.26458e-83	2.11198e-79	0.442	0.265			SNX10	0.500147	1.76585e-90	2.94915e-86	0.755	0.477
CD44	0.531147	2.65472e-93	4.43365e-89	0.866	0.847			PEBP1	0.32783	1.84965e-41	3.0891e-37	0.657	0.48			BLVRB	0.499621	6.82694e-75	1.14017e-70	0.779	0.564
NFKB1	0.530679	3.3812e-110	5.64695e-106	0.486	0.388			TUBB	0.327774	1.08491e-32	1.81191e-28	0.679	0.549			ATP5J	0.498066	1.18434e-96	1.97796e-92	0.843	0.58
INSIG1	0.529865	2.90034e-122	4.84387e-118	0.417	0.263			ITPR2	0.32496	9.05832e-103	1.51283e-98	0.36	0.192			PPT1	0.496926	9.58186e-92	1.60027e-87	0.818	0.549
RPL15	0.526919	9.34386e-184	1.56052e-179	0.987	0.986			GYPC	0.323269	1.61912e-48	2.70409e-44	0.504	0.379			TAGLN2	0.496131	2.41448e-74	4.03242e-70	0.876	0.661
RPL5	0.525286	5.76825e-107	9.63356e-103	0.926	0.927			HIF1A	0.3214	4.60569e-37	7.69197e-33	0.625	0.475			CALM3	0.494013	1.12332e-88	1.87606e-84	0.79	0.518
EZR	0.524504	4.16574e-129	6.9572e-125	0.476	0.407			TCOF1	0.317598	2.16728e-98	3.61958e-94	0.31	0.14			ACP2	0.492836	8.18166e-201	1.36642e-196	0.578	0.2
PTPRC	0.517725	5.31685e-104	8.87967e-100	0.648	0.661			HES1	0.314965	6.78761e-51	1.1336e-46	0.321	0.173			CD84	0.49258	1.67806e-126	2.80253e-122	0.619	0.288
PPP1R15A	0.513601	4.34497e-74	7.25653e-70	0.734	0.711			BRD2	0.314161	3.09344e-54	5.16636e-50	0.506	0.358			HMGN1	0.490956	6.61876e-90	1.1054e-85	0.795	0.487
RPL31	0.503455	2.75926e-122	4.60825e-118	0.964	0.971			CXCL1	0.313131	1.3525e-43	2.25882e-39	0.208	0.112			ARL6IP1	0.490768	1.55638e-100	2.59931e-96	0.789	0.461
FPR1	0.49893	1.56805e-131	2.61881e-127	0.465	0.374			EIF4A2	0.312908	3.05456e-40	5.10142e-36	0.651	0.525			MGLL	0.489892	1.35716e-213	2.26659e-209	0.478	0.139
PIM3	0.498175	8.8717e-127	1.48166e-122	0.453	0.364			VSIG4	0.310015	9.25779e-29	1.54614e-24	0.564	0.395			UQCR10	0.488207	5.36291e-87	8.95659e-83	0.866	0.617
EIF3E	0.495673	1.10713e-95	1.84901e-91	0.744	0.746			BHLHE40	0.307708	4.75818e-49	7.94663e-45	0.477	0.317			NUCB1	0.487711	2.38888e-121	3.98966e-117	0.706	0.387
GCH1	0.495575	2.08794e-221	3.48707e-217	0.32	0.128			QKI	0.305059	1.79564e-43	2.99891e-39	0.589	0.451			HNMT	0.486801	6.95027e-105	1.16076e-100	0.765	0.426
KDM6B	0.493163	9.85993e-103	1.64671e-98	0.522	0.405			CMTM3	0.304519	1.78107e-62	2.97456e-58	0.452	0.296			HSP90AA1	0.485589	2.96758e-53	4.95615e-49	0.96	0.834
EVI2B	0.484438	1.04984e-97	1.75334e-93	0.586	0.572			TSPAN4	0.303876	1.34523e-47	2.24667e-43	0.512	0.34			CD151	0.484722	1.68139e-138	2.80808e-134	0.674	0.318
MPEG1	0.481896	4.65006e-113	7.76607e-109	0.493	0.418			VOPP1	0.303718	1.41324e-69	2.36025e-65	0.427	0.278			TPP1	0.483734	4.7293e-91	7.8984e-87	0.817	0.545
RPL12	0.478322	2.46273e-186	4.113e-182	0.991	0.993			UBB	0.300806	1.19316e-22	1.9927e-18	0.919	0.821			STMN1	0.483666	3.22704e-134	5.38948e-130	0.542	0.208
RPL36	0.476022	1.63465e-139	2.73002e-135	0.977	0.975			PEA15	0.300326	4.42578e-57	7.39149e-53	0.458	0.303			ATP5H	0.483651	2.18079e-90	3.64213e-86	0.842	0.579
THAP2	0.473657	2.36448e-149	3.94891e-145	0.32	0.16			BST2	0.299239	3.98857e-31	6.66131e-27	0.701	0.595			REEP5	0.483341	1.22561e-105	2.04689e-101	0.757	0.454
LSP1	0.473252	7.12655e-77	1.19021e-72	0.605	0.482			DNPH1	0.298754	4.19805e-64	7.01117e-60	0.457	0.303			MDH1	0.481393	6.68692e-161	1.11678e-156	0.595	0.262
CHD1	0.472493	2.74778e-147	4.58907e-143	0.381	0.258			MMP9	0.298559	4.33657e-79	7.24251e-75	0.213	0.077			DYNLRB1	0.480485	2.60779e-108	4.35527e-104	0.773	0.448
ZEB2	0.469211	7.25675e-81	1.21195e-76	0.696	0.71			IFI16	0.298018	2.27567e-46	3.8006e-42	0.526	0.389			VKORC1	0.480449	3.35089e-145	5.59632e-141	0.67	0.298
SERPINB1	0.468488	1.93042e-92	3.224e-88	0.623	0.626			STMN1	0.297226	3.72949e-48	6.22863e-44	0.409	0.271			TREM1	0.480228	3.72755e-85	6.22538e-81	0.625	0.35
HNRNPA1	0.467407	4.65992e-81	7.78253e-77	0.846	0.866			MT-CYB	0.295874	1.26446e-29	2.11178e-25	0.988	0.974			SOAT1	0.479238	1.42041e-171	2.37222e-167	0.591	0.222
HCST	0.4646	7.18457e-71	1.19989e-66	0.69	0.661			CTSH	0.295631	4.03863e-28	6.74491e-24	0.697	0.607			RPN2	0.479078	1.95599e-122	3.2667e-118	0.7	0.358
DUSP1	0.463721	1.44448e-57	2.41243e-53	0.927	0.926			HSPH1	0.295448	1.62732e-52	2.71779e-48	0.403	0.286			SNX2	0.47583	6.12853e-113	1.02353e-108	0.712	0.396
CYTIP	0.463685	7.42859e-135	1.24065e-130	0.383	0.273			NR4A3	0.295324	3.09867e-33	5.17509e-29	0.416	0.28			SCPEP1	0.470633	3.26451e-106	5.45206e-102	0.682	0.384
CCL20	0.462414	6.97479e-39	1.16486e-34	0.341	0.295			ANKRD12	0.295052	8.33807e-45	1.39254e-40	0.531	0.397			SCP2	0.470522	2.19581e-113	3.66723e-109	0.74	0.413
FLNA	0.461281	7.09719e-96	1.1853e-91	0.555	0.486			RUNX1	0.294048	2.54138e-46	4.24436e-42	0.479	0.34			MYL12A	0.470111	2.55622e-66	4.26915e-62	0.935	0.776
FKBP1A	0.459403	2.68044e-78	4.47661e-74	0.78	0.771			TIMP2	0.293072	3.04676e-37	5.0884e-33	0.6	0.457			RAB5C	0.469271	1.1046e-94	1.8448e-90	0.786	0.499
IFI30	0.458964	9.12674e-77	1.52426e-72	0.493	0.515			CREBL2	0.289934	7.44566e-75	1.2435e-70	0.384	0.235			IGSF6	0.462591	1.07338e-64	1.79265e-60	0.737	0.531
RGS2	0.458887	5.35057e-51	8.93599e-47	0.609	0.575			LGALS3BP	0.289641	1.75376e-42	2.92896e-38	0.453	0.312			CNDP2	0.460168	1.72375e-139	2.87884e-135	0.658	0.294
HES4	0.45718	1.74171e-182	2.90883e-178	0.233	0.06			CD99	0.288976	9.33813e-30	1.55956e-25	0.678	0.538			SDC2	0.45964	2.81423e-187	4.70004e-183	0.384	0.091
POU2F2	0.451635	2.75272e-183	4.59732e-179	0.288	0.116			SERPING1	0.288862	1.82671e-36	3.05079e-32	0.494	0.33			RAB42	0.458999	3.68629303980526e-310	6.15648e-306	0.419	0.072
PLEK	0.451444	1.10605e-68	1.84722e-64	0.65	0.656			NEU1	0.28866	1.02039e-55	1.70416e-51	0.418	0.29			DSTN	0.456846	6.61303e-117	1.10444e-112	0.687	0.343
AIF1	0.448742	2.9696e-82	4.95953e-78	0.965	0.973			PLXDC2	0.288544	4.78582e-47	7.9928e-43	0.521	0.384			TMEM147	0.453245	6.54907e-97	1.09376e-92	0.758	0.451
RPS5	0.447843	9.82824e-100	1.64141e-95	0.957	0.957			CXCL9	0.287855	9.61817e-56	1.60633e-51	0.16	0.063			TDP2	0.452232	8.15031e-219	1.36118e-214	0.514	0.133
SLC25A37	0.444952	2.99195e-158	4.99685e-154	0.296	0.156			GPX4	0.287205	2.16741e-24	3.6198e-20	0.9	0.845			HSPE1	0.451301	1.78266e-76	2.97723e-72	0.781	0.488
SERPINB2	0.444952	2.28411e-167	3.81469e-163	0.155	0.007			FRMD4A	0.286712	2.06474e-115	3.44833e-111	0.294	0.144			UQCRQ	0.451137	2.58557e-73	4.31816e-69	0.849	0.615
SCGB1A1	0.440846	1.75095e-118	2.92427e-114	0.308	0.143			MAFF	0.285495	1.62624e-50	2.71598e-46	0.396	0.226			MFSD1	0.450925	1.63295e-85	2.72718e-81	0.753	0.444
EIF3L	0.438709	6.24169e-92	1.04242e-87	0.577	0.566			CITED2	0.283677	9.63894e-34	1.6098e-29	0.506	0.396			CYSTM1	0.44933	3.88528e-133	6.48881e-129	0.632	0.276
RAC2	0.437885	1.11042e-111	1.85451e-107	0.446	0.35			SDS	0.281642	2.26891e-42	3.78931e-38	0.323	0.185			NDUFB2	0.448402	9.20672e-70	1.53761e-65	0.874	0.66
ATP1B3	0.436798	7.33947e-60	1.22577e-55	0.68	0.726			AP2A2	0.281227	1.46324e-79	2.44375e-75	0.355	0.207			SQRDL	0.447983	1.07839e-115	1.80102e-111	0.673	0.336
RPL22	0.435486	3.02766e-99	5.05649e-95	0.958	0.963			CALR	0.280886	7.06576e-20	1.18005e-15	0.764	0.649			GPR137B	0.447882	5.5792e-174	9.31783e-170	0.572	0.213
ZFAS1	0.43484	7.03527e-69	1.17496e-64	0.781	0.78			GAL3ST4	0.279755	8.74209e-116	1.46002e-111	0.267	0.107			IL7R	0.446895	6.07847e-168	1.01517e-163	0.454	0.128
COMMD6	0.433771	6.16433e-74	1.0295e-69	0.78	0.79			MEF2C	0.279523	2.54701e-40	4.25376e-36	0.44	0.283			SCARB2	0.443936	8.2778e-134	1.38248e-129	0.63	0.273
HOTAIRM1	0.428541	3.81492e-186	6.37129e-182	0.277	0.107			EIF4A3	0.279258	1.46492e-39	2.44657e-35	0.427	0.318			TGM2	0.443581	2.39244e-177	3.99561e-173	0.436	0.126
EIF3K	0.42839	3.3234e-73	5.55042e-69	0.802	0.81			IL4I1	0.277952	3.18941e-49	5.32663e-45	0.335	0.192			RARRES1	0.443378	2.16992e-231	3.62399e-227	0.358	0.07
ARL4A	0.428205	4.27238e-88	7.13531e-84	0.477	0.43			HMOX1	0.277874	1.14404e-20	1.91066e-16	0.604	0.477			VDAC1	0.438829	8.51783e-92	1.42256e-87	0.736	0.419
RPL7A	0.42704	3.02296e-83	5.04865e-79	0.956	0.961			MT-ND5	0.277741	3.03881e-21	5.07512e-17	0.936	0.874			PCBD1	0.437107	8.29005e-144	1.38452e-139	0.623	0.262
LAMTOR4	0.425936	1.85914e-75	3.10495e-71	0.809	0.826			PRDM1	0.277011	6.07433e-55	1.01447e-50	0.318	0.158			NDUFV2	0.433834	1.60173e-90	2.67505e-86	0.723	0.418
EIF3F	0.420728	2.80777e-79	4.68926e-75	0.635	0.633			CFLAR	0.274471	1.18708e-27	1.98254e-23	0.612	0.483			IGHA1	0.433789	3.82191e-59	6.38297e-55	0.44	0.23
WTAP	0.418931	1.54929e-83	2.58747e-79	0.461	0.432			ARID5B	0.273511	1.67364e-74	2.79515e-70	0.29	0.149			CES1	0.432213	9.64588e-187	1.61096e-182	0.298	0.059
CLEC12A	0.414129	6.60516e-133	1.10313e-128	0.349	0.244			PTGER4	0.273235	3.57237e-45	5.96621e-41	0.434	0.312			LINC01272	0.432204	1.75828e-61	2.93651e-57	0.754	0.437
RPL37A	0.412915	1.72775e-90	2.88551e-86	0.973	0.978			AKAP13	0.271235	1.07599e-32	1.797e-28	0.574	0.455			YWHAH	0.428808	6.14285e-63	1.02592e-58	0.746	0.417
RPL27A	0.408491	1.96565e-142	3.28283e-138	0.993	0.994			TRA2B	0.270584	1.4706e-27	2.45605e-23	0.645	0.552			ABCA1	0.427432	8.00855e-88	1.33751e-83	0.614	0.297
PGLS	0.40778	1.37499e-79	2.29637e-75	0.595	0.604			NFKBID	0.268655	4.77226e-57	7.97015e-53	0.344	0.179			RNASE1	0.426819	2.64314e-27	4.41431e-23	0.5	0.311
NR4A3	0.406982	1.59825e-75	2.66923e-71	0.396	0.261			CLEC10A	0.267787	9.86478e-56	1.64752e-51	0.285	0.138			ACOT13	0.425912	6.42145e-228	1.07245e-223	0.493	0.131
NINJ1	0.406407	8.68388e-57	1.45029e-52	0.619	0.642			KLF2	0.267319	2.35565e-33	3.93417e-29	0.443	0.323			NDUFS5	0.425746	1.98972e-67	3.32302e-63	0.856	0.631
CCNI	0.405894	3.02455e-65	5.0513e-61	0.813	0.826			CD68	0.266452	1.76065e-15	2.94047e-11	0.901	0.819			SMS	0.425549	6.18312e-86	1.03264e-81	0.712	0.402
DDX5	0.403171	4.99971e-63	8.35001e-59	0.874	0.894			PNRC1	0.265224	1.11787e-15	1.86695e-11	0.905	0.835			S100A13	0.425198	1.88491e-175	3.14798e-171	0.455	0.136
BASP1	0.402499	4.98093e-67	8.31866e-63	0.431	0.405			HMGN1	0.265116	1.11836e-25	1.86777e-21	0.671	0.546			ACTN1	0.424528	3.19773e-138	5.34053e-134	0.585	0.228
C14orf2	0.402375	3.00675e-63	5.02157e-59	0.777	0.787			NPM1	0.264116	8.93608e-22	1.49242e-17	0.829	0.767			POMP	0.4245	2.97214e-59	4.96377e-55	0.934	0.795
JAML	0.401457	2.17336e-92	3.62972e-88	0.417	0.351			TMEM51	0.26411	5.47648e-79	9.14628e-75	0.353	0.193			LAMTOR5	0.423844	1.37074e-76	2.28927e-72	0.791	0.521
ADGRE2	0.400837	6.02835e-152	1.00679e-147	0.298	0.158			ARL5A	0.26327	4.75823e-38	7.94672e-34	0.521	0.395			ATP6V0D1	0.423769	2.13899e-70	3.57233e-66	0.773	0.526
MAP2K3	0.399566	7.80283e-100	1.30315e-95	0.414	0.332			GLUL	0.263083	4.47782e-12	7.4784e-08	0.888	0.777			ABHD12	0.423223	2.45934e-140	4.10734e-136	0.598	0.239
PPP1CB	0.399027	3.80373e-73	6.35261e-69	0.52	0.528			VAMP8	0.261077	9.84957e-20	1.64498e-15	0.903	0.815			SSR3	0.422202	1.15204e-77	1.92402e-73	0.779	0.498
FAM49A	0.397764	9.02248e-114	1.50684e-109	0.371	0.285			SLAMF8	0.26002	5.02308e-80	8.38904e-76	0.337	0.193			GSN	0.42124	2.60852e-72	4.35649e-68	0.649	0.343
ETS2	0.396942	2.98376e-74	4.98317e-70	0.462	0.413			TNFSF12	0.259603	7.95137e-62	1.32796e-57	0.389	0.253			ATP6AP2	0.419835	6.51261e-70	1.08767e-65	0.805	0.53
SLC43A2	0.393494	6.04192e-87	1.00906e-82	0.441	0.408			KDM6B	0.259467	3.40747e-24	5.69082e-20	0.548	0.419			TCN2	0.419753	1.02598e-171	1.71349e-167	0.496	0.163
PNPLA8	0.393243	2.67343e-110	4.4649e-106	0.335	0.252			HLA-E	0.259318	1.46486e-21	2.44646e-17	0.927	0.888			TFRC	0.419337	4.85641e-67	8.11069e-63	0.605	0.327
CASP1	0.39247	3.16027e-87	5.27797e-83	0.453	0.426			CH17-373J23.1	0.258871	4.51316e-54	7.53744e-50	0.279	0.15			TMEM59	0.41733	6.84724e-66	1.14356e-61	0.81	0.557
METTL9	0.392348	1.09918e-99	1.83573e-95	0.38	0.333			ADAM28	0.25877	2.13906e-138	3.57245e-134	0.225	0.053			YBX1	0.416866	2.45783e-61	4.10482e-57	0.977	0.929
TESC	0.39128	2.02211e-221	3.37712e-217	0.212	0.025			SRSF7	0.257252	3.14781e-30	5.25715e-26	0.54	0.442			RAN	0.415787	2.12184e-69	3.54368e-65	0.784	0.524
CTNNB1	0.387486	1.82872e-70	3.05415e-66	0.467	0.47			NFIC	0.257016	7.14457e-69	1.19321e-64	0.353	0.218			GLIPR2	0.414751	2.66029e-79	4.44295e-75	0.654	0.367
NUP214	0.38198	4.63181e-88	7.73559e-84	0.404	0.36			MT-ND2	0.257014	2.79044e-23	4.66032e-19	0.989	0.982			FCGR1A	0.414725	3.74153e-86	6.24873e-82	0.629	0.32
RPS21	0.378479	6.94084e-59	1.15919e-54	0.889	0.916			ABHD12	0.256698	5.50192e-49	9.18875e-45	0.449	0.309			LAPTM4A	0.414543	2.40775e-64	4.02118e-60	0.828	0.565
ACTB	0.378143	8.638e-85	1.44263e-80	0.999	0.998			TACC1	0.255944	2.88811e-42	4.82343e-38	0.457	0.333			ATPIF1	0.413566	1.44082e-81	2.40631e-77	0.735	0.432
CSRNP1	0.375495	1.13734e-81	1.89947e-77	0.413	0.318			IRF8	0.255889	1.32055e-38	2.20546e-34	0.448	0.331			ALOX5	0.413308	4.00023e-98	6.68078e-94	0.613	0.318
SNHG15	0.373287	7.37044e-120	1.23094e-115	0.316	0.212			TNF	0.254107	1.38075e-32	2.30599e-28	0.286	0.183			LAIR1	0.413213	1.69354e-81	2.82838e-77	0.714	0.402
RBM39	0.371047	3.0512e-60	5.09581e-56	0.632	0.664			CCL5	0.25293	4.65924e-42	7.7814e-38	0.253	0.149			COX6C	0.412782	1.63964e-58	2.73836e-54	0.891	0.709
ZFP36	0.361571	2.15004e-29	3.59078e-25	0.78	0.839			RAB31	0.252752	6.04361e-25	1.00934e-20	0.67	0.567			ISCU	0.41274	1.10621e-85	1.84748e-81	0.702	0.4
PFKFB3	0.360098	4.34168e-80	7.25104e-76	0.356	0.289			CAPZB	0.252201	4.74619e-23	7.92661e-19	0.755	0.672			HN1	0.412001	1.56223e-66	2.60907e-62	0.753	0.481
RPLP0	0.359817	8.9063e-52	1.48744e-47	0.915	0.928			IQGAP2	0.251869	1.91228e-42	3.1937e-38	0.432	0.309			LPL	0.411931	5.57986e-220	9.31892e-216	0.332	0.054
RIPK2	0.359763	3.63619e-97	6.07281e-93	0.345	0.267			IL13RA1	0.251132	3.46304e-48	5.78363e-44	0.416	0.291			M6PR	0.41192	6.10838e-85	1.02016e-80	0.719	0.407
CEBPB	0.359519	7.20761e-42	1.20374e-37	0.752	0.78			RP11-386I14.4	0.249792	3.35745e-35	5.60727e-31	0.344	0.234			PDXK	0.411318	5.34009e-112	8.91849e-108	0.61	0.275
FAM65B	0.359259	1.31607e-207	2.19796e-203	0.194	0.021			C2	0.248527	3.39884e-41	5.6764e-37	0.384	0.262			SHFM1	0.411299	2.57331e-72	4.29768e-68	0.796	0.508
PTX3	0.357317	1.211e-152	2.02249e-148	0.164	0.029			DPP7	0.247311	3.80732e-28	6.3586e-24	0.615	0.491			TPM4	0.409163	4.64415e-64	7.75619e-60	0.778	0.488
LRRFIP1	0.356743	3.3025e-49	5.51551e-45	0.732	0.772			TMEM14C	0.246639	4.68224e-31	7.8198e-27	0.586	0.458			ANXA4	0.409108	6.74245e-121	1.12606e-116	0.58	0.244
SELL	0.356577	2.7167e-160	4.53716e-156	0.199	0.062			RASGEF1B	0.246624	8.42011e-37	1.40624e-32	0.403	0.277			GRB2	0.408781	1.96092e-64	3.27493e-60	0.802	0.54
FAM45A	0.354754	3.13731e-127	5.23963e-123	0.284	0.185			PRDX1	0.246532	5.12988e-14	8.56741e-10	0.803	0.697			HLA-DPB1	0.407659	1.49122e-31	2.49048e-27	0.982	0.922
RPL35	0.353224	8.38532e-88	1.40043e-83	0.983	0.984			MT-ND1	0.24617	2.6293e-22	4.39119e-18	0.989	0.981			RHEB	0.407631	5.81725e-74	9.71539e-70	0.757	0.456
RBM3	0.353127	1.03851e-49	1.73442e-45	0.701	0.736			CSF2RA	0.244021	1.72903e-46	2.88765e-42	0.391	0.253			USMG5	0.407249	6.96859e-62	1.16382e-57	0.852	0.621
EIF3H	0.348339	3.05996e-53	5.11044e-49	0.67	0.702			LAPTM4A	0.243687	5.8554e-22	9.7791e-18	0.722	0.615			LY6E	0.405824	1.899e-35	3.17152e-31	0.753	0.581
RNF149	0.347675	3.60932e-60	6.02793e-56	0.499	0.503			MT-ATP6	0.243653	2.7229e-22	4.54752e-18	0.99	0.983			TMED9	0.403723	2.95828e-89	4.94062e-85	0.662	0.35
ZNF703	0.344532	9.10667e-158	1.52091e-153	0.188	0.044			SYNGR2	0.243564	3.1692e-25	5.29288e-21	0.641	0.527			ACTG1	0.403286	1.36221e-50	2.27502e-46	0.979	0.922
AQP9	0.342453	3.637e-76	6.07415e-72	0.315	0.277			ID3	0.243337	9.40038e-52	1.56996e-47	0.275	0.175			RBP1	0.402919	2.4313e-232	4.06051e-228	0.312	0.047
RBP7	0.342218	2.435e-141	4.0667e-137	0.202	0.086			GPR155	0.24282	4.98832e-86	8.33099e-82	0.222	0.09			CD47	0.401437	9.46423e-78	1.58062e-73	0.686	0.395
ISG20	0.341469	1.58354e-96	2.64467e-92	0.259	0.144			SDC3	0.242028	2.59996e-83	4.3422e-79	0.252	0.12			PRR13	0.400079	7.55537e-61	1.26182e-56	0.859	0.628
DUSP6	0.340748	7.27451e-54	1.21492e-49	0.361	0.31			GPX3	0.24189	2.95926e-55	4.94226e-51	0.312	0.182			SLC16A3	0.396242	1.01416e-56	1.69375e-52	0.723	0.433
TMA7	0.337629	7.7964e-46	1.30208e-41	0.775	0.799			CXCR4	0.241412	1.30081e-18	2.17248e-14	0.55	0.459			AP2M1	0.396047	4.31292e-72	7.20301e-68	0.734	0.463
GPBAR1	0.337443	3.89994e-175	6.51329e-171	0.206	0.053			DDX5	0.240188	2.59843e-19	4.33965e-15	0.915	0.874			ATP6V1E1	0.395714	3.5021e-117	5.84886e-113	0.615	0.278
ARL5B	0.333625	2.21463e-97	3.69865e-93	0.256	0.145			STAT1	0.240077	3.08035e-25	5.14449e-21	0.508	0.429			CALU	0.395454	4.24102e-172	7.08292e-168	0.51	0.155
EIF3M	0.33302	1.66734e-61	2.78462e-57	0.49	0.51			GAA	0.240057	4.93582e-37	8.24331e-33	0.492	0.365			SPCS2	0.394683	2.00429e-72	3.34736e-68	0.721	0.425
RPL38	0.330637	1.55842e-58	2.60272e-54	0.958	0.969			NUPR1	0.239833	4.96749e-09	8.29621e-05	0.593	0.43			LAPTM5	0.394345	5.91941e-58	9.88601e-54	0.98	0.908
TYMP	0.328469	6.96319e-36	1.16292e-31	0.918	0.911			IFRD1	0.239652	1.68288e-31	2.81057e-27	0.434	0.319			RDX	0.393124	1.67798e-130	2.8024e-126	0.549	0.21
CLEC7A	0.328387	6.04472e-44	1.00953e-39	0.641	0.671			RASGRP3	0.239522	5.00098e-58	8.35214e-54	0.298	0.178			PDIA3	0.392903	3.45462e-62	5.76956e-58	0.756	0.486
NUMB	0.326576	1.38802e-88	2.31814e-84	0.315	0.255			ATF5	0.239264	5.17027e-35	8.63487e-31	0.403	0.278			IGLC2	0.392428	3.58017e-59	5.97924e-55	0.451	0.209
CD37	0.325926	4.86874e-40	8.13128e-36	0.712	0.752			NFKBIZ	0.238218	1.75557e-16	2.93198e-12	0.668	0.536			ZNF706	0.392371	9.07577e-66	1.51574e-61	0.781	0.511
SELK	0.325697	1.18993e-38	1.98729e-34	0.616	0.686			ADAMDEC1	0.237944	2.11122e-87	3.52594e-83	0.193	0.061			COX5A	0.391657	8.37763e-60	1.39915e-55	0.822	0.585
CD93	0.324256	6.07894e-64	1.01524e-59	0.301	0.204			SLC16A10	0.237624	1.0507e-58	1.75478e-54	0.241	0.124			LHFPL2	0.390035	2.96873e-139	4.95807e-135	0.511	0.176
MIDN	0.323518	4.2862e-52	7.15838e-48	0.453	0.439			KLF10	0.237373	5.41833e-30	9.04916e-26	0.439	0.298			FUOM	0.389865	1.17232e-93	1.9579e-89	0.628	0.31
SLC11A1	0.323442	5.29559e-43	8.84416e-39	0.539	0.515			IGF1	0.23701	9.77933e-112	1.63325e-107	0.164	0.04			TIMM8B	0.389512	6.60053e-85	1.10235e-80	0.676	0.367
LILRA2	0.322054	8.45711e-155	1.41242e-150	0.225	0.077			AKR1A1	0.236903	3.53045e-25	5.89621e-21	0.609	0.483			OTOA	0.389021	1.85965e-156	3.10581e-152	0.432	0.118
COX4I1	0.319644	2.98054e-50	4.9778e-46	0.932	0.939			SEMA4A	0.23512	5.38931e-71	9.00068e-67	0.279	0.129			ST13	0.388554	7.40775e-68	1.23717e-63	0.767	0.496
RPS26	0.316239	4.86205e-30	8.12011e-26	0.819	0.859			EPB41L2	0.233981	2.77102e-75	4.62788e-71	0.274	0.146			TSPO	0.388458	3.78601e-46	6.32302e-42	0.927	0.85
SYAP1	0.31537	2.574e-68	4.29884e-64	0.335	0.31			TTYH3	0.233438	1.70162e-36	2.84187e-32	0.428	0.299			GRINA	0.387981	7.46503e-62	1.24673e-57	0.767	0.51
GPSM3	0.31235	6.03239e-42	1.00747e-37	0.656	0.707			N4BP2L2	0.232768	1.55803e-29	2.60206e-25	0.498	0.388			PRDX4	0.387789	9.26962e-139	1.54812e-134	0.532	0.205
HIGD2A	0.310782	2.35001e-41	3.92475e-37	0.688	0.732			PTGS1	0.23266	3.46555e-83	5.78781e-79	0.249	0.101			SAP18	0.386947	2.01921e-57	3.37228e-53	0.852	0.61
JARID2	0.309497	1.28978e-91	2.15405e-87	0.256	0.177			GADD45G	0.231215	3.30469e-52	5.51917e-48	0.281	0.177			DPP7	0.38604	1.76155e-70	2.94197e-66	0.72	0.441
ATP13A3	0.307864	2.52812e-75	4.22221e-71	0.288	0.236			ETV5	0.231201	2.05358e-93	3.42968e-89	0.215	0.081			TNS3	0.385113	1.44887e-146	2.41975e-142	0.499	0.165
RPS29	0.307508	6.38972e-59	1.06715e-54	0.981	0.985			WIPF1	0.230112	2.70153e-30	4.51182e-26	0.515	0.405			SOD1	0.384706	1.32914e-57	2.2198e-53	0.787	0.53
CMTM6	0.307343	4.04578e-42	6.75686e-38	0.605	0.656			SPATS2L	0.22992	1.36537e-47	2.2803e-43	0.357	0.244			CCL23	0.384257	3.2767e-272	5.47241e-268	0.327	0.038
SMCHD1	0.307142	3.45806e-94	5.7753e-90	0.265	0.193			PTAFR	0.22739	2.10696e-38	3.51884e-34	0.422	0.306			HS3ST2	0.384145	1.53465e-189	2.56302e-185	0.253	0.036
CFLAR	0.306981	1.70149e-41	2.84166e-37	0.512	0.523			WSB1	0.227273	1.41363e-18	2.3609e-14	0.688	0.582			KDELR2	0.38243	6.42396e-77	1.07287e-72	0.685	0.381
IER3	0.305892	1.38635e-15	2.31534e-11	0.723	0.743			TRIB1	0.223724	7.02154e-35	1.17267e-30	0.346	0.23			RAB7A	0.382211	5.81174e-62	9.70619e-58	0.797	0.535
LINC00152	0.305423	4.61316e-66	7.70444e-62	0.32	0.283			EMB	0.223568	3.1402e-50	5.24445e-46	0.264	0.137			STOM	0.381588	3.52797e-113	5.89206e-109	0.586	0.245
SPN	0.303894	5.00915e-73	8.36578e-69	0.292	0.245			PLXND1	0.221512	1.56545e-52	2.61446e-48	0.326	0.205			NDUFB9	0.380937	5.426e-64	9.06196e-60	0.747	0.479
CDA	0.303409	6.19466e-154	1.03457e-149	0.184	0.051			ATP1B1	0.22114	7.77256e-37	1.2981e-32	0.347	0.239			TBCA	0.380503	9.4313e-57	1.57512e-52	0.837	0.604
PSME1	0.303326	9.68503e-38	1.6175e-33	0.68	0.735			FCGR3A	0.220838	4.1115e-10	6.86662e-06	0.777	0.677			COLEC12	0.378593	2.07106e-155	3.45889e-151	0.443	0.115
YWHAZ	0.301798	3.86118e-38	6.44855e-34	0.683	0.737			CXCL16	0.220749	2.61906e-17	4.37408e-13	0.69	0.571			DAD1	0.377741	2.74315e-67	4.58133e-63	0.74	0.459
EEF1B2	0.297065	1.30597e-33	2.1811e-29	0.86	0.887			FUCA1	0.220505	1.51758e-21	2.5345e-17	0.428	0.298			RALA	0.377584	1.54842e-91	2.58601e-87	0.56	0.251
RPL17	0.294862	2.47585e-46	4.13492e-42	0.477	0.508			MCL1	0.220342	1.53846e-13	2.56939e-09	0.892	0.841			HINT1	0.37741	1.61375e-49	2.69513e-45	0.896	0.731
CCDC69	0.292792	1.60258e-121	2.67646e-117	0.216	0.101			SIGLEC1	0.219029	1.20373e-47	2.01035e-43	0.31	0.21			ATP6V1D	0.377264	2.51005e-118	4.19203e-114	0.567	0.231
RXRA	0.292344	2.51514e-76	4.20053e-72	0.298	0.248			RALGDS	0.217996	2.32932e-45	3.8902e-41	0.333	0.213			CORO1C	0.376779	8.89464e-102	1.48549e-97	0.593	0.258
JMJD1C	0.292069	4.50192e-45	7.51866e-41	0.422	0.431			ANKH	0.217659	1.92421e-71	3.21363e-67	0.246	0.117			UGP2	0.376382	1.33358e-90	2.22721e-86	0.634	0.306
UBE2J1	0.291333	4.01639e-63	6.70777e-59	0.367	0.352			MT-CO3	0.217521	5.43854e-20	9.08291e-16	0.997	0.99			FABP3	0.375751	9.54379e-223	1.59391e-218	0.348	0.064
PSMB9	0.291324	1.19537e-35	1.99639e-31	0.549	0.591			IL10	0.217269	3.9013e-45	6.51555e-41	0.238	0.123			HSPA5	0.37421	3.96314e-56	6.61883e-52	0.665	0.395
CDC42EP3	0.289652	1.90012e-90	3.17338e-86	0.229	0.151			DDAH2	0.217101	4.52214e-28	7.55242e-24	0.482	0.376			SLC38A6	0.373512	3.77368e-188	6.30242e-184	0.461	0.121
GPCPD1	0.28955	2.91734e-46	4.87225e-42	0.439	0.459			PRMT9	0.216735	3.39303e-56	5.6667e-52	0.248	0.123			EPHX1	0.373219	2.49423e-153	4.16561e-149	0.41	0.11
CPPED1	0.28787	6.65425e-81	1.11133e-76	0.295	0.244			NCF4	0.216509	6.59075e-35	1.10072e-30	0.428	0.312			SEC61B	0.372235	5.43439e-49	9.07597e-45	0.861	0.669
TLE4	0.286707	5.09677e-74	8.51211e-70	0.287	0.228			HLA-A	0.216372	1.38792e-15	2.31796e-11	0.968	0.968			HDDC2	0.370116	3.46827e-169	5.79236e-165	0.474	0.137
RYBP	0.285645	1.14056e-87	1.90485e-83	0.239	0.146			SLC4A7	0.215844	4.71748e-78	7.87866e-74	0.232	0.101			RER1	0.37001	1.34706e-81	2.24972e-77	0.659	0.355
SUB1	0.284929	4.0793e-34	6.81285e-30	0.756	0.804			HMGB1	0.214859	1.26872e-15	2.11889e-11	0.813	0.744			RNF13	0.369482	3.88242e-61	6.48403e-57	0.742	0.46
LCP2	0.284057	2.15306e-40	3.59583e-36	0.488	0.52			ISCU	0.214629	7.24313e-23	1.20968e-18	0.569	0.462			GTF3C6	0.369141	1.03355e-78	1.72614e-74	0.66	0.356
IRF2BP2	0.282828	1.40202e-40	2.34151e-36	0.469	0.503			DDX3Y	0.214413	3.63631e-32	6.073e-28	0.35	0.241			SAMHD1	0.368964	1.26818e-54	2.11798e-50	0.784	0.523
ATP5L	0.282819	8.80307e-37	1.4702e-32	0.893	0.907			AMD1	0.213744	3.21055e-28	5.36194e-24	0.441	0.339			PPIA	0.367793	9.02626e-49	1.50748e-44	0.965	0.867
BAZ1A	0.281577	2.99806e-46	5.00706e-42	0.441	0.452			MEF2A	0.213707	9.59084e-45	1.60177e-40	0.321	0.199			SUMO3	0.367504	2.31223e-65	3.86166e-61	0.732	0.436
43717	0.28111	8.22664e-56	1.37393e-51	0.386	0.395			CKS2	0.213382	1.71437e-30	2.86317e-26	0.317	0.216			MRPL57	0.367353	5.01613e-89	8.37744e-85	0.643	0.32
SLC7A5	0.276526	1.79647e-106	3.00028e-102	0.186	0.073			STX4	0.211469	5.43434e-28	9.07589e-24	0.445	0.344			EIF2S2	0.367064	9.29349e-75	1.55211e-70	0.692	0.376
HBB	0.275321	9.48527e-57	1.58413e-52	0.158	0.09			C12orf57	0.21082	5.22956e-30	8.7339e-26	0.364	0.267			DYNLT1	0.364877	7.39676e-71	1.23533e-66	0.659	0.353
YPEL5	0.273983	5.8449e-40	9.76156e-36	0.443	0.48			MT-ND3	0.208993	1.0564e-13	1.76429e-09	0.979	0.969			MCOLN1	0.364049	6.63441e-102	1.10801e-97	0.556	0.226
ZBTB43	0.273782	2.32082e-77	3.876e-73	0.245	0.172			CD69	0.207878	2.94449e-44	4.91759e-40	0.23	0.125			TMEM176A	0.363877	4.96866e-48	8.29817e-44	0.661	0.406
ELF1	0.273088	5.42068e-41	9.05308e-37	0.448	0.489			TSC22D1	0.207831	1.4954e-45	2.49747e-41	0.249	0.159			UQCR11	0.362856	4.44071e-46	7.41643e-42	0.899	0.744
ATP5D	0.271985	1.59431e-32	2.66266e-28	0.703	0.759			ENPP2	0.207624	6.29815e-56	1.05185e-51	0.247	0.136			ANAPC11	0.362796	4.2811e-60	7.14987e-56	0.764	0.487
IRAK3	0.271607	3.34316e-84	5.58341e-80	0.24	0.177			ATP6AP2	0.207403	3.25954e-17	5.44376e-13	0.676	0.589			PPARG	0.362131	2.83004e-242	4.72645e-238	0.39	0.069
VASP	0.271484	2.87721e-35	4.80522e-31	0.529	0.565			DNMT1	0.206768	1.22096e-49	2.03913e-45	0.313	0.194			VTI1B	0.362062	8.49067e-94	1.41803e-89	0.616	0.295
PHLDA1	0.271166	7.47119e-36	1.24776e-31	0.299	0.275			SIRPA	0.206751	8.70175e-30	1.45328e-25	0.451	0.344			IFI27L2	0.360921	2.6205e-61	4.3765e-57	0.73	0.437
GNG2	0.268802	1.57042e-89	2.62276e-85	0.205	0.1			SCAMP2	0.206581	2.17821e-36	3.63782e-32	0.401	0.291			SEC61G	0.360361	3.79536e-47	6.33863e-43	0.845	0.613
DAZAP2	0.267413	5.49698e-32	9.18051e-28	0.669	0.731			MGP	0.205065	4.10278e-64	6.85205e-60	0.173	0.063			NCEH1	0.360098	1.236e-172	2.06425e-168	0.459	0.119
SFPQ	0.26737	2.61831e-37	4.37283e-33	0.471	0.505			UGCG	0.204688	3.21687e-51	5.3725e-47	0.283	0.17			SSB	0.359895	1.5988e-75	2.67015e-71	0.628	0.32
RASGRP2	0.266825	2.26752e-103	3.78698e-99	0.212	0.112			AFF4	0.204041	4.08382e-36	6.82039e-32	0.355	0.24			SERF2	0.35972	9.691e-84	1.61849e-79	0.993	0.984
GABARAPL1	0.266819	7.65458e-46	1.27839e-41	0.38	0.391			IGFBP4	0.203586	1.83948e-81	3.07211e-77	0.167	0.063			EML4	0.358568	9.60462e-87	1.60407e-82	0.592	0.275
CD79B	0.266809	7.89936e-145	1.31927e-140	0.147	0.019			REL	0.203173	4.65072e-12	7.76717e-08	0.663	0.576			VPS29	0.35854	4.27394e-57	7.13791e-53	0.735	0.476
PHACTR1	0.265754	1.08642e-26	1.81443e-22	0.537	0.55			PABPC4	0.202977	1.13261e-21	1.89157e-17	0.534	0.44			GNAS	0.358356	2.64887e-49	4.42388e-45	0.831	0.572
OAZ1	0.265562	1.71164e-60	2.85862e-56	0.991	0.988			MGST2	0.202931	3.97034e-27	6.63087e-23	0.448	0.342			GNS	0.358214	1.10757e-69	1.84975e-65	0.664	0.367
GSTP1	0.265549	2.52221e-27	4.21235e-23	0.857	0.885			HSPE1	0.20223	1.18967e-15	1.98687e-11	0.644	0.551			TMEM50A	0.357077	3.39413e-57	5.66853e-53	0.767	0.488
ADGRE5	0.264759	2.68791e-43	4.48908e-39	0.389	0.403			DDX24	0.201802	9.99196e-27	1.66876e-22	0.448	0.358			TMBIM1	0.356175	1.39157e-109	2.32406e-105	0.559	0.229
MTPN	0.26437	2.28139e-37	3.81014e-33	0.492	0.559			DST	0.201471	1.21535e-56	2.02976e-52	0.261	0.162			CISD2	0.355749	1.11473e-88	1.86172e-84	0.605	0.275
IRF1	0.264024	1.25265e-30	2.09205e-26	0.428	0.453			SERTAD1	0.201222	1.86581e-24	3.11608e-20	0.379	0.291			LAP3	0.355663	9.08362e-59	1.51706e-54	0.688	0.399
LILRA1	0.263897	4.66284e-168	7.78741e-164	0.151	0.009			LY96	0.201109	1.13898e-13	1.9022e-09	0.731	0.64			EIF4EBP1	0.355019	2.27049e-63	3.79195e-59	0.682	0.389
JUNB	0.263416	1.41119e-17	2.35682e-13	0.867	0.909			MT-ND4	0.199945	5.8516e-17	9.77276e-13	0.992	0.985			RAB10	0.351999	6.12427e-68	1.02281e-63	0.692	0.385
SLC2A6	0.262891	6.60446e-97	1.10301e-92	0.206	0.126			LILRB5	0.199759	1.37016e-45	2.2883e-41	0.201	0.139			RHOA	0.351972	4.81652e-45	8.04407e-41	0.945	0.845
FPR2	0.260726	2.81427e-115	4.70011e-111	0.162	0.057			C6orf62	0.199596	5.60886e-21	9.36736e-17	0.525	0.432			NDUFB8	0.351428	3.41935e-54	5.71065e-50	0.758	0.504
POLE4	0.260461	9.2636e-44	1.54711e-39	0.413	0.446			ENG	0.199453	1.77899e-31	2.97109e-27	0.409	0.3			ENG	0.351182	8.81987e-101	1.47301e-96	0.555	0.232
RSL24D1	0.259812	6.21266e-42	1.03758e-37	0.436	0.465			TMED9	0.199179	1.55368e-21	2.59481e-17	0.515	0.418			WBP5	0.350584	3.42696e-133	5.72336e-129	0.445	0.131
SCGB3A1	0.259287	1.30474e-57	2.17905e-53	0.239	0.157			DNAJA1	0.199179	1.94812e-14	3.25355e-10	0.683	0.596			SMPDL3A	0.350127	5.33104e-119	8.90338e-115	0.441	0.153
LINC01272	0.258233	3.73452e-26	6.23703e-22	0.503	0.554			GNAI2	0.198928	9.00582e-15	1.50406e-10	0.753	0.684			CD53	0.349248	1.26669e-44	2.11549e-40	0.841	0.624
KYNU	0.257628	4.09558e-44	6.84003e-40	0.367	0.375			PLK3	0.19849	2.02739e-24	3.38594e-20	0.428	0.307			LAMTOR2	0.348829	3.83133e-53	6.3987e-49	0.771	0.507
NR4A1	0.257289	5.4715e-32	9.13795e-28	0.416	0.379			ADAM9	0.198436	7.88151e-37	1.31629e-32	0.358	0.25			NDUFB3	0.347163	3.44078e-68	5.74644e-64	0.675	0.38
CLEC4E	0.256887	1.93969e-72	3.23948e-68	0.196	0.124			LHFPL2	0.198262	1.47542e-34	2.46409e-30	0.355	0.248			KLHDC8B	0.346159	9.08286e-183	1.51693e-178	0.381	0.09
C9orf72	0.256486	1.65533e-68	2.76457e-64	0.262	0.208			LINC01094	0.19814	2.89422e-48	4.83364e-44	0.285	0.172			PCOLCE2	0.345526	1.38938e-272	2.3204e-268	0.285	0.02
JUND	0.256314	1.92659e-22	3.2176e-18	0.72	0.773			ATOX1	0.197978	7.7734e-13	1.29824e-08	0.686	0.602			NDUFC2	0.345045	1.0371e-59	1.73207e-55	0.686	0.411
DDX3X	0.255514	4.22423e-31	7.05488e-27	0.511	0.561			HNMT	0.197914	1.76853e-17	2.95361e-13	0.601	0.501			CANX	0.344692	1.27385e-53	2.12745e-49	0.759	0.472
MNDA	0.255161	1.24632e-24	2.08148e-20	0.553	0.618			TXNIP	0.197219	6.605e-11	1.1031e-06	0.618	0.527			DHRS3	0.344457	1.08999e-136	1.82038e-132	0.465	0.145
PTGER2	0.254947	3.7841e-87	6.31982e-83	0.203	0.121			CHMP1B	0.197134	3.73411e-11	6.23634e-07	0.619	0.539			ALDOA	0.34248	2.01909e-33	3.37208e-29	0.929	0.826
MCEMP1	0.254431	1.79119e-30	2.99147e-26	0.317	0.225			SLC16A3	0.196712	2.49145e-14	4.16097e-10	0.565	0.504			DDAH2	0.342208	1.1712e-71	1.95601e-67	0.62	0.312
ITGAX	0.253588	1.18463e-41	1.97844e-37	0.373	0.381			RBM47	0.195122	8.45164e-22	1.41151e-17	0.487	0.399			TALDO1	0.341897	7.59193e-44	1.26793e-39	0.773	0.558
PTMA	0.253391	6.64842e-43	1.11035e-38	0.983	0.993			GM2A	0.19466	2.96106e-22	4.94526e-18	0.453	0.341			TXNDC17	0.341402	3.14295e-69	5.24903e-65	0.644	0.34
PMAIP1	0.252572	2.05639e-40	3.43437e-36	0.288	0.231			OTUD1	0.194514	2.59062e-18	4.3266e-14	0.418	0.337			NGFRAP1	0.341007	2.2131e-94	3.6961e-90	0.363	0.129
CD83	0.252507	5.36443e-19	8.95914e-15	0.711	0.742			IL32	0.194198	2.16329e-29	3.6129e-25	0.263	0.174			PLA2G15	0.340279	9.9357e-160	1.65936e-155	0.456	0.131
RP3-395M20.12	0.249771	1.00457e-104	1.67774e-100	0.169	0.063			NFE2L2	0.194167	3.44754e-15	5.75774e-11	0.61	0.532			FAM96A	0.34007	4.84718e-67	8.09527e-63	0.665	0.357
FYN	0.249068	9.82352e-119	1.64063e-114	0.164	0.044			CYFIP1	0.194118	3.50945e-35	5.86113e-31	0.354	0.25			MRPL20	0.339962	5.10926e-63	8.53298e-59	0.693	0.396
NRG1	0.248837	2.67909e-136	4.47434e-132	0.126	0.008			SNX9	0.194034	5.40271e-36	9.02307e-32	0.319	0.216			MRPL51	0.339441	2.30385e-63	3.84765e-59	0.69	0.393
MIR22HG	0.247581	5.01056e-66	8.36814e-62	0.225	0.159			CYTH4	0.192443	2.95018e-29	4.92709e-25	0.336	0.234			CALM2	0.338503	2.76839e-36	4.62349e-32	0.937	0.831
MSN	0.247304	1.52908e-30	2.55371e-26	0.566	0.633			FOXN3	0.192434	4.31699e-30	7.2098e-26	0.371	0.259			TMEM230	0.338465	6.33659e-59	1.05827e-54	0.711	0.429
HBEGF	0.246834	5.31102e-27	8.86994e-23	0.406	0.404			GNAQ	0.191984	7.09695e-22	1.18526e-17	0.481	0.385			TMEM176B	0.336948	1.65136e-29	2.75793e-25	0.725	0.509
OSM	0.246076	3.76482e-36	6.28763e-32	0.276	0.232			GNB4	0.191889	1.06433e-29	1.77754e-25	0.396	0.29			SLC40A1	0.335894	2.51282e-30	4.19666e-26	0.349	0.211
C20orf27	0.246037	3.07646e-42	5.138e-38	0.373	0.398			P4HB	0.191859	1.65259e-14	2.76e-10	0.623	0.534			FOLR2	0.335318	1.46522e-31	2.44707e-27	0.479	0.269
RAP1B	0.245452	8.60293e-43	1.43677e-38	0.367	0.392			S100B	0.191798	5.51007e-70	9.20237e-66	0.152	0.049			PDIA4	0.335215	3.44059e-91	5.74613e-87	0.524	0.217
CYCS	0.241978	4.52476e-22	7.5568e-18	0.638	0.704			RAB13	0.191587	3.00614e-20	5.02055e-16	0.462	0.357			NUCKS1	0.334945	1.64231e-57	2.74282e-53	0.688	0.381
WAS	0.239678	1.13388e-46	1.8937e-42	0.341	0.343			NPL	0.191401	1.92894e-17	3.22153e-13	0.495	0.371			SLIRP	0.33464	1.1031e-62	1.84229e-58	0.674	0.371
EIF3G	0.238044	7.20246e-30	1.20288e-25	0.549	0.607			MERTK	0.19099	1.04084e-53	1.73831e-49	0.222	0.114			NTAN1	0.33427	2.60153e-102	4.34482e-98	0.54	0.215
ICAM2	0.23802	1.15246e-72	1.92473e-68	0.224	0.159			FAM133B	0.190486	1.00008e-21	1.67024e-17	0.442	0.351			SLC31A1	0.333744	6.30057e-141	1.05226e-136	0.475	0.149
ATF4	0.237993	7.24032e-29	1.20921e-24	0.499	0.538			CD40	0.190041	1.4193e-36	2.37037e-32	0.314	0.224			OSTC	0.33033	4.39122e-60	7.33378e-56	0.655	0.374
C16orf72	0.237688	4.78401e-52	7.98978e-48	0.278	0.253			IL2RA	0.189986	7.67728e-56	1.28218e-51	0.203	0.087			NDUFA1	0.329782	1.66052e-42	2.77324e-38	0.832	0.612
TCF7L2	0.237429	3.88011e-65	6.48017e-61	0.219	0.17			SLC8A1	0.18978	3.05803e-33	5.10722e-29	0.343	0.232			HSD3B7	0.329634	6.77747e-178	1.13191e-173	0.401	0.097
APRT	0.237156	1.02279e-27	1.70816e-23	0.585	0.64			RAB5C	0.189641	9.33513e-16	1.55906e-11	0.658	0.558			NAA20	0.329512	2.8064e-92	4.68696e-88	0.543	0.234
CSF3R	0.234917	1.60846e-47	2.6863e-43	0.273	0.274			RAP2A	0.189442	1.60714e-52	2.68409e-48	0.258	0.155			RSU1	0.32923	1.35568e-92	2.26412e-88	0.556	0.232
RPSA	0.234661	5.16416e-22	8.62466e-18	0.89	0.928			FILIP1L	0.189429	1.12765e-89	1.88329e-85	0.134	0.041			ATP5J2	0.327902	1.56141e-40	2.60771e-36	0.817	0.615
MALT1	0.23462	9.77669e-75	1.63281e-70	0.19	0.111			RGL1	0.189099	1.53788e-61	2.56841e-57	0.204	0.103			TGFBI	0.327862	2.30521e-31	3.84993e-27	0.794	0.581
IRS2	0.232079	2.25169e-39	3.76055e-35	0.289	0.283			FEZ2	0.188827	2.32485e-31	3.88273e-27	0.384	0.284			TUBA1C	0.327828	2.10518e-59	3.51586e-55	0.587	0.313
SUPT4H1	0.231564	3.58804e-31	5.99239e-27	0.471	0.529			GOLIM4	0.188737	1.75483e-47	2.93075e-43	0.264	0.17			P2RX4	0.327565	5.77453e-104	9.64405e-100	0.506	0.197
VEGFA	0.230054	9.95809e-36	1.6631e-31	0.262	0.22			CLTA	0.188728	1.86507e-13	3.11485e-09	0.718	0.633			UCP2	0.326504	3.67038e-39	6.1299e-35	0.778	0.556
CCRL2	0.229639	5.1101e-44	8.53438e-40	0.271	0.267			RAC1	0.188116	9.872e-13	1.64872e-08	0.913	0.874			H2AFJ	0.326063	8.1759e-53	1.36546e-48	0.702	0.418
FMNL1	0.228164	1.03259e-38	1.72453e-34	0.35	0.34			WWP1	0.187986	1.04396e-54	1.74352e-50	0.208	0.12			POLR2K	0.325353	6.49756e-78	1.08516e-73	0.613	0.293
MAP4K4	0.227842	1.12029e-71	1.871e-67	0.175	0.108			FAM105A	0.187587	1.46885e-42	2.45313e-38	0.289	0.186			CAP1	0.325293	2.64843e-38	4.42314e-34	0.862	0.652
DNTTIP2	0.227239	2.7512e-46	4.59478e-42	0.27	0.252			IFI27	0.187329	1.04918e-05	0.175224	0.425	0.351			PEPD	0.324005	1.04567e-87	1.74638e-83	0.545	0.242
LDLR	0.226676	1.4609e-83	2.43984e-79	0.159	0.059			LINC00998	0.186962	4.9437e-20	8.25647e-16	0.521	0.398			EMC3	0.323496	2.35856e-93	3.93904e-89	0.536	0.223
RETN	0.226606	4.42519e-35	7.39051e-31	0.208	0.154			ITGAV	0.185689	3.92943e-51	6.56255e-47	0.25	0.134			HAVCR2	0.323043	1.65278e-68	2.76031e-64	0.585	0.282
RIN3	0.226491	1.80092e-47	3.00771e-43	0.299	0.292			AKAP9	0.18539	6.9995e-27	1.16899e-22	0.387	0.289			PTPMT1	0.322948	4.81362e-135	8.03923e-131	0.451	0.144
SSH2	0.225664	1.65256e-68	2.75994e-64	0.216	0.161			FYB	0.184558	1.58625e-11	2.64919e-07	0.717	0.661			RNH1	0.322574	2.82231e-41	4.71355e-37	0.77	0.556
OXSR1	0.224302	1.61445e-62	2.69629e-58	0.206	0.156			FAM213A	0.184355	6.64276e-49	1.10941e-44	0.257	0.159			TXNDC12	0.322207	2.21104e-84	3.69266e-80	0.561	0.253
PRAM1	0.22409	2.8754e-80	4.80221e-76	0.194	0.129			ARRDC3	0.18418	1.3765e-33	2.29889e-29	0.262	0.17			SPG21	0.321463	2.68157e-50	4.47848e-46	0.734	0.447
MOB3A	0.223634	6.61673e-55	1.10506e-50	0.24	0.208			TUBA1C	0.184048	1.0491e-18	1.7521e-14	0.463	0.37			ARPC5	0.321364	2.22924e-36	3.72305e-32	0.882	0.719
DNAAF1	0.222369	1.41462e-91	2.36255e-87	0.133	0.043			SLC25A44	0.183941	5.68547e-68	9.4953e-64	0.158	0.062			CHMP5	0.320371	6.51076e-64	1.08736e-59	0.626	0.327
UBE2R2	0.221941	4.00444e-36	6.68781e-32	0.36	0.394			HTRA1	0.183897	1.86277e-80	3.11101e-76	0.146	0.039			TRMT112	0.320291	2.44951e-44	4.09092e-40	0.791	0.525
RARA	0.221112	7.0767e-55	1.18188e-50	0.238	0.191			MYLIP	0.183415	2.80748e-33	4.68876e-29	0.291	0.181			RBPJ	0.319987	6.3546e-43	1.06128e-38	0.719	0.433
FTH1	0.220892	1.12524e-33	1.87926e-29	1	1			GALM	0.183331	6.90119e-51	1.15257e-46	0.261	0.148			TCEAL4	0.319821	5.53288e-100	9.24047e-96	0.495	0.185
CDKN2D	0.219794	7.18963e-109	1.20074e-104	0.147	0.047			HSPA6	0.183031	8.45655e-30	1.41233e-25	0.21	0.111			PRDX6	0.319023	1.18631e-50	1.98125e-46	0.721	0.445
NR4A2	0.219144	6.79129e-14	1.13421e-09	0.617	0.617			TPP1	0.182916	1.69071e-13	2.82366e-09	0.696	0.602			SH3BGRL	0.318964	1.00188e-37	1.67325e-33	0.842	0.65
GLIPR1	0.218061	4.66218e-23	7.78631e-19	0.546	0.61			ME1	0.182507	3.01228e-62	5.03082e-58	0.192	0.109			A2M	0.318432	2.95963e-41	4.94287e-37	0.57	0.298
VAMP5	0.217471	1.7467e-17	2.91717e-13	0.532	0.579			CD209	0.182481	1.31503e-70	2.19623e-66	0.159	0.064			ZBTB8OS	0.318321	7.31691e-103	1.222e-98	0.485	0.17
HCK	0.217175	2.2029e-26	3.67907e-22	0.449	0.512			GNA13	0.182155	1.56027e-19	2.60581e-15	0.443	0.342			SEC11C	0.318074	8.11993e-77	1.35611e-72	0.552	0.257
BACH1	0.2167	4.30112e-45	7.18331e-41	0.267	0.255			RAB32	0.182095	3.16225e-18	5.28128e-14	0.496	0.401			LTA4H	0.317755	4.19572e-41	7.00728e-37	0.642	0.414
AMPD2	0.216662	8.27505e-83	1.38202e-78	0.167	0.085			TGFBR1	0.181847	1.83213e-48	3.05985e-44	0.257	0.149			CFD	0.317392	2.34779e-22	3.92104e-18	0.814	0.722
HBA2	0.215025	5.6591e-51	9.45127e-47	0.112	0.051			CCDC107	0.181165	4.89135e-26	8.16904e-22	0.412	0.324			RTN3	0.317034	3.91032e-60	6.53063e-56	0.653	0.346
PCGF5	0.214815	7.0095e-42	1.17066e-37	0.297	0.312			RAP2B	0.181067	1.31571e-18	2.19737e-14	0.479	0.384			TMEM14C	0.316508	4.48565e-53	7.49149e-49	0.692	0.407
SYTL1	0.21446	3.01275e-121	5.03159e-117	0.128	0.02			PDGFC	0.180654	1.95129e-63	3.25885e-59	0.196	0.104			ATRAID	0.31635	6.07553e-60	1.01467e-55	0.665	0.371
PDE4D	0.214264	1.6169e-95	2.70038e-91	0.13	0.037			CANX	0.1803	5.95839e-15	9.9511e-11	0.619	0.536			CLIC1	0.315791	2.07983e-32	3.47352e-28	0.923	0.813
PSME2	0.214014	3.20575e-16	5.35392e-12	0.662	0.706			FCGBP	0.179962	1.44665e-77	2.41606e-73	0.087	0.01			SSR4	0.315438	1.12655e-35	1.88145e-31	0.874	0.702
TNFAIP6	0.211113	1.1792e-62	1.96938e-58	0.123	0.063			HPGDS	0.179617	7.85805e-51	1.31237e-46	0.169	0.089			GLMP	0.314943	2.26449e-97	3.78192e-93	0.504	0.201
CDKN1C	0.210061	6.75076e-74	1.12745e-69	0.131	0.048			SRGAP1	0.179494	3.11849e-101	5.2082e-97	0.135	0.03			HSP90AB1	0.314733	5.22652e-29	8.72882e-25	0.867	0.68
MTMR11	0.208513	9.31337e-113	1.55543e-108	0.131	0.031			APH1A	0.179373	1.85823e-19	3.10343e-15	0.528	0.433			MRPL41	0.314074	1.54499e-57	2.58028e-53	0.672	0.372
LPCAT1	0.208065	3.55905e-47	5.94397e-43	0.214	0.18			FAM49B	0.179326	1.01875e-13	1.70142e-09	0.684	0.608			MLEC	0.313793	2.0017e-92	3.34304e-88	0.515	0.218
FCER1G	0.207641	7.5179e-21	1.25556e-16	0.976	0.974			KIF1B	0.178693	3.23699e-39	5.40611e-35	0.245	0.146			TMCO1	0.313577	8.07478e-71	1.34857e-66	0.592	0.289
NKG7	0.207396	1.23487e-44	2.06236e-40	0.188	0.124			HAVCR2	0.178439	9.52e-21	1.58993e-16	0.443	0.347			PTGES3	0.312793	1.17438e-43	1.96134e-39	0.756	0.484
NCF1	0.207322	9.49845e-23	1.58634e-18	0.344	0.385			AAK1	0.178303	4.71857e-30	7.88048e-26	0.345	0.253			LINC01420	0.311664	1.39963e-69	2.33752e-65	0.586	0.275
RNF144B	0.206282	7.36147e-41	1.22944e-36	0.249	0.241			LMO4	0.178147	2.56632e-28	4.28602e-24	0.367	0.268			ECH1	0.311208	3.25425e-71	5.43492e-67	0.563	0.278
NFE2L2	0.205903	2.60426e-20	4.34937e-16	0.515	0.581			TMEM107	0.17813	1.61287e-28	2.69366e-24	0.295	0.196			GNG5	0.311183	2.59593e-35	4.33547e-31	0.886	0.699
LRRC25	0.205015	1.28769e-35	2.15057e-31	0.287	0.307			SWAP70	0.177605	1.30429e-34	2.17829e-30	0.316	0.217			MCEMP1	0.310859	5.87131e-39	9.80568e-35	0.364	0.22
IKZF1	0.204975	6.65061e-45	1.11072e-40	0.248	0.231			SLC1A3	0.177552	2.58696e-51	4.32048e-47	0.24	0.144			UQCC2	0.310462	2.52174e-87	4.21156e-83	0.531	0.221
TMEM154	0.204923	3.95104e-99	6.59863e-95	0.124	0.032			TUBB4B	0.176744	4.13367e-16	6.90365e-12	0.456	0.392			RPS19BP1	0.310026	2.7589e-57	4.60764e-53	0.649	0.358
ODF3B	0.204277	2.26769e-34	3.78727e-30	0.312	0.338			ADORA3	0.176689	3.13335e-60	5.23301e-56	0.191	0.089			ECHS1	0.309993	2.78081e-76	4.64423e-72	0.56	0.276
BIN2	0.203722	1.09922e-44	1.83581e-40	0.257	0.255			PARP1	0.176556	5.36623e-39	8.96215e-35	0.292	0.193			ADAM9	0.309942	2.02146e-93	3.37605e-89	0.491	0.188
NBPF19	0.203681	1.91295e-65	3.19482e-61	0.164	0.095			SOCS3	0.176342	8.70732e-10	1.45421e-05	0.613	0.506			SDHD	0.309591	4.52531e-74	7.55772e-70	0.573	0.263
AKIRIN2	0.202752	1.21407e-32	2.02763e-28	0.309	0.336			FCHO2	0.175732	4.76279e-44	7.95433e-40	0.27	0.175			MS4A7	0.309394	8.65942e-25	1.44621e-20	0.869	0.696
ARPC1B	0.202188	3.03386e-16	5.06685e-12	0.87	0.884			INTS6	0.175706	1.05459e-37	1.76127e-33	0.24	0.143			GAA	0.308722	7.57707e-64	1.26545e-59	0.602	0.313
PAG1	0.201973	2.95132e-39	4.92901e-35	0.253	0.252			SOD1	0.175659	1.61226e-12	2.69263e-08	0.682	0.579			PSMD7	0.308648	1.52601e-62	2.54858e-58	0.595	0.311
MAT2A	0.201263	2.26803e-28	3.78784e-24	0.296	0.33			TAGAP	0.174753	7.22936e-24	1.20738e-19	0.333	0.212			ANXA11	0.308617	1.20366e-50	2.01023e-46	0.674	0.406
RP11-670E13.6	0.201082	2.03053e-45	3.39119e-41	0.193	0.153			RANBP2	0.174696	1.86778e-24	3.11938e-20	0.32	0.225			RAB32	0.308556	2.15191e-52	3.59391e-48	0.612	0.347
THBD	0.200673	4.36708e-20	7.29345e-16	0.311	0.305			LAT2	0.17463	7.91981e-25	1.32269e-20	0.344	0.233			TMEM251	0.30797	4.50028e-100	7.51592e-96	0.476	0.18
ASGR1	0.200595	7.1227e-46	1.18956e-41	0.228	0.207			SLC12A5	0.174392	1.07517e-93	1.79564e-89	0.146	0.039			CFL1	0.307647	5.37298e-38	8.97342e-34	0.98	0.937
TNIP1	0.200418	4.80638e-39	8.02713e-35	0.26	0.261			SDCCAG8	0.174085	1.56104e-34	2.6071e-30	0.302	0.205			NDUFB4	0.307576	3.89704e-44	6.50845e-40	0.748	0.481
LINC00877	0.198421	1.57081e-93	2.62341e-89	0.124	0.029			TPT1	0.173882	1.99359e-18	3.32949e-14	0.998	0.998			EMC7	0.306476	2.28749e-77	3.82034e-73	0.547	0.252
RPS20	0.19835	1.98682e-32	3.31819e-28	0.987	0.993			ST6GAL1	0.173641	9.14766e-71	1.52775e-66	0.183	0.069			IGHG3	0.306215	1.8977e-59	3.16935e-55	0.379	0.149
TET2	0.198303	6.16395e-49	1.02944e-44	0.202	0.159			FLOT1	0.173512	3.19883e-19	5.34237e-15	0.446	0.35			PLPP3	0.305811	4.13372e-220	6.90372e-216	0.329	0.047
CHST15	0.198296	3.24193e-75	5.41435e-71	0.151	0.066			ARID5A	0.173411	3.11243e-23	5.19807e-19	0.364	0.267			GYPC	0.30547	6.96651e-46	1.16348e-41	0.605	0.33
ARPC2	0.197879	2.43929e-17	4.07386e-13	0.902	0.918			PRRC2C	0.173065	1.81867e-15	3.03736e-11	0.556	0.462			OST4	0.305437	1.89968e-34	3.17266e-30	0.898	0.748
RPS4Y1	0.197768	1.55784e-14	2.60174e-10	0.568	0.647			DAPK1	0.173052	1.72014e-28	2.8728e-24	0.34	0.248			CTSK	0.305166	3.66241e-178	6.1166e-174	0.237	0.031
C19orf43	0.197726	8.4025e-19	1.4033e-14	0.647	0.722			FMNL2	0.17294	4.1307e-39	6.89869e-35	0.288	0.198			PRDX3	0.305038	7.80984e-55	1.30432e-50	0.664	0.36
IRF7	0.197699	6.46392e-33	1.07954e-28	0.279	0.27			LIPA	0.172662	2.56756e-08	0.000428808	0.635	0.517			MYL12B	0.304046	1.07893e-31	1.80193e-27	0.882	0.715
CDC42EP2	0.197341	1.41984e-113	2.37128e-109	0.112	0.011			USF2	0.172443	5.46776e-27	9.13171e-23	0.383	0.287			NEDD8	0.303833	5.88048e-36	9.82099e-32	0.845	0.659
MIR3945HG	0.197092	9.49413e-45	1.58561e-40	0.176	0.141			IGSF21	0.172348	9.20968e-120	1.53811e-115	0.105	0.006			C4orf48	0.303624	2.25502e-40	3.76611e-36	0.747	0.481
NFAT5	0.196687	4.11388e-49	6.87059e-45	0.188	0.146			CEBPA	0.172169	3.5691e-33	5.96076e-29	0.291	0.204			TMEM37	0.30342	1.01616e-141	1.69709e-137	0.381	0.104
FAM110A	0.196321	5.02312e-60	8.38911e-56	0.164	0.116			CXCL12	0.172139	9.31721e-100	1.55607e-95	0.099	0.009			LGALS9	0.303276	1.08432e-41	1.81091e-37	0.741	0.506
CSK	0.196229	1.33232e-34	2.22511e-30	0.294	0.312			GIMAP4	0.171254	2.06715e-19	3.45235e-15	0.414	0.323			MRPS15	0.303174	2.29236e-70	3.82847e-66	0.578	0.284
ACSL1	0.195542	1.65217e-29	2.7593e-25	0.291	0.325			FNBP1	0.171251	4.62942e-20	7.7316e-16	0.435	0.34			PARK7	0.302682	2.58804e-38	4.32228e-34	0.777	0.552
TNFSF10	0.195343	8.09931e-29	1.35267e-24	0.257	0.27			CREB5	0.1702	3.05577e-32	5.10345e-28	0.228	0.131			LDHB	0.302004	1.46113e-44	2.44023e-40	0.652	0.404
SLC25A3	0.195286	1.23343e-16	2.05995e-12	0.686	0.751			DRAM2	0.169935	5.71503e-16	9.54468e-12	0.531	0.445			SERINC2	0.30123	3.54672e-170	5.92338e-166	0.37	0.075
FBL	0.194813	8.16876e-33	1.36426e-28	0.318	0.347			SARAF	0.169646	4.45484e-11	7.44003e-07	0.797	0.723			CTSH	0.301203	1.00425e-30	1.6772e-26	0.787	0.565
TPPP3	0.194429	5.63728e-88	9.41483e-84	0.119	0.028			NENF	0.169629	8.87375e-15	1.48201e-10	0.554	0.446			MGST2	0.300805	3.0592e-61	5.10916e-57	0.564	0.287
LTB	0.194379	3.56759e-48	5.95823e-44	0.186	0.133			CSRNP1	0.169547	8.72719e-15	1.45753e-10	0.448	0.324			RNF181	0.300459	6.06611e-45	1.0131e-40	0.69	0.429
EIF1B	0.192826	1.14925e-22	1.91936e-18	0.409	0.487			LRP1	0.169476	1.85102e-18	3.09139e-14	0.45	0.36			RASSF4	0.299951	1.96203e-46	3.27678e-42	0.574	0.323
JOSD1	0.1925	1.75686e-43	2.93413e-39	0.219	0.189			BAZ2B	0.168697	2.13407e-33	3.56411e-29	0.286	0.178			ZCRB1	0.29992	9.4961e-70	1.58594e-65	0.573	0.27
DDIT4	0.191817	4.5787e-31	7.64689e-27	0.241	0.197			OGFRL1	0.168335	4.1071e-18	6.85927e-14	0.403	0.317			NDUFAB1	0.29909	4.91026e-52	8.20063e-48	0.653	0.373
MYO1F	0.19172	1.04739e-25	1.74924e-21	0.366	0.413			CTSL	0.168234	1.73181e-05	0.28923	0.793	0.652			C1orf162	0.298419	5.56564e-28	9.29517e-24	0.881	0.738
UBE2D3	0.191086	1.59516e-16	2.66407e-12	0.752	0.828			TRMT112	0.167897	1.31467e-12	2.19563e-08	0.667	0.583			TMED2	0.298415	6.75591e-47	1.1283e-42	0.693	0.409
RUNX3	0.190504	5.39366e-58	9.00796e-54	0.173	0.107			EIF4E	0.167718	4.37852e-14	7.31256e-10	0.452	0.373			CWC15	0.297609	3.13918e-76	5.24275e-72	0.544	0.24
GPBP1	0.190087	1.9286e-27	3.22095e-23	0.323	0.356			PCBD1	0.167495	6.99667e-21	1.16851e-16	0.435	0.347			LMAN2	0.296541	7.12501e-50	1.18995e-45	0.657	0.393
TES	0.189851	8.08508e-54	1.35029e-49	0.185	0.137			EMP2	0.166617	2.0437e-72	3.41318e-68	0.138	0.038			TMEM14B	0.296262	4.14049e-49	6.91504e-45	0.681	0.39
PPM1F	0.188604	1.12662e-65	1.88157e-61	0.152	0.077			NUDT3	0.166598	1.48321e-24	2.47711e-20	0.366	0.278			HSBP1	0.296097	6.83894e-35	1.14217e-30	0.818	0.581
ADGRE1	0.188544	3.04033e-92	5.07766e-88	0.12	0.038			CIRBP	0.166275	1.51376e-10	2.52814e-06	0.77	0.707			PSMD14	0.295386	3.87867e-92	6.47777e-88	0.485	0.186
UXT	0.188206	8.84853e-19	1.47779e-14	0.537	0.623			SNHG12	0.166259	3.20215e-38	5.34791e-34	0.235	0.137			DUSP23	0.295225	4.45071e-57	7.43314e-53	0.606	0.309
CKAP4	0.188051	3.66358e-67	6.11855e-63	0.139	0.086			CXCL10	0.166142	3.50563e-12	5.85476e-08	0.14	0.091			TMEM261	0.295117	7.07671e-95	1.18188e-90	0.481	0.185
C11orf21	0.187069	5.8513e-98	9.77225e-94	0.12	0.029			SORL1	0.165551	8.29178e-22	1.38481e-17	0.334	0.24			TCEB1	0.294237	1.10122e-40	1.83915e-36	0.706	0.453
GPAT3	0.184995	3.92327e-68	6.55225e-64	0.115	0.044			PVRL2	0.165327	1.35876e-32	2.26926e-28	0.303	0.203			RAB1A	0.293555	6.46149e-40	1.07913e-35	0.726	0.458
ITGAL	0.184969	9.58514e-64	1.60081e-59	0.165	0.109			UNC93B1	0.164677	5.00232e-22	8.35437e-18	0.406	0.318			HAMP	0.292247	2.97247e-85	4.96432e-81	0.253	0.071
ETF1	0.184732	5.59798e-25	9.34919e-21	0.336	0.387			HLA-DQB2	0.164012	2.68197e-56	4.47916e-52	0.141	0.067			FAM162A	0.292176	7.55057e-62	1.26102e-57	0.509	0.243
SULF2	0.184358	6.12034e-60	1.02216e-55	0.16	0.084			HNRNPUL1	0.163855	2.69725e-23	4.50468e-19	0.368	0.277			NECAP2	0.292061	4.46904e-69	7.46375e-65	0.578	0.271
POLR1D	0.184245	2.67336e-21	4.46478e-17	0.456	0.528			OLFML3	0.163511	1.00518e-95	1.67876e-91	0.115	0.017			RRAGD	0.291666	1.37319e-127	2.29336e-123	0.436	0.131
CYP1B1	0.184199	6.85256e-28	1.14445e-23	0.187	0.179			DOCK4	0.162889	5.95062e-56	9.93813e-52	0.194	0.097			COX7A2	0.29102	1.09565e-30	1.82985e-26	0.911	0.771
EAF1	0.183164	1.07912e-34	1.80225e-30	0.224	0.23			PRPF38B	0.162787	1.89996e-17	3.17312e-13	0.427	0.345			PPCS	0.29033	3.58167e-66	5.98174e-62	0.568	0.264
MYD88	0.183053	4.60461e-33	7.69016e-29	0.282	0.295			FKBP2	0.162736	6.42328e-13	1.07275e-08	0.558	0.488			NDUFA3	0.289615	4.24875e-41	7.09584e-37	0.704	0.446
AGO2	0.182332	1.32638e-60	2.21519e-56	0.154	0.098			EGR3	0.162515	3.69403e-58	6.16941e-54	0.128	0.036			ANXA1	0.289545	3.58604e-21	5.98904e-17	0.894	0.762
GBP2	0.181468	7.9702e-25	1.3311e-20	0.325	0.359			SDCBP	0.162497	7.42934e-09	0.000124077	0.854	0.791			RNF130	0.288589	4.32923e-31	7.23024e-27	0.852	0.66
ATG2A	0.180897	3.07251e-60	5.1314e-56	0.151	0.092			DSC2	0.162382	7.52434e-46	1.25664e-41	0.225	0.131			SKP1	0.287779	8.59798e-32	1.43595e-27	0.847	0.65
ADRBK1	0.180621	9.17241e-34	1.53188e-29	0.25	0.244			CLTC	0.16235	3.8475e-17	6.42571e-13	0.431	0.35			AGPAT2	0.287404	4.50969e-62	7.53163e-58	0.557	0.273
NFKB2	0.18007	2.78802e-34	4.65627e-30	0.246	0.222			BBX	0.162344	9.07207e-26	1.51513e-21	0.329	0.234			RHBDD2	0.287384	1.28532e-86	2.14662e-82	0.458	0.175
SCO2	0.179856	4.72408e-23	7.88968e-19	0.336	0.364			ATP6V1H	0.162014	9.07926e-22	1.51633e-17	0.359	0.283			NDUFB1	0.286949	3.79243e-32	6.33373e-28	0.786	0.581
BCL3	0.178773	6.83552e-47	1.1416e-42	0.189	0.153			DPYSL2	0.161695	1.82387e-15	3.04604e-11	0.468	0.39			GBA	0.286899	2.56491e-107	4.28365e-103	0.448	0.146
SH3BP2	0.177857	1.49086e-33	2.48989e-29	0.251	0.258			TCEAL4	0.161494	5.26471e-25	8.7926e-21	0.337	0.257			CACYBP	0.286714	2.92523e-63	4.88542e-59	0.557	0.266
AGTRAP	0.177267	1.27766e-23	2.13382e-19	0.354	0.409			TSPAN33	0.161413	4.33666e-81	7.24265e-77	0.151	0.039			LRP1	0.286652	6.44764e-53	1.07682e-48	0.584	0.299
RP6-159A1.4	0.176678	2.43264e-79	4.06275e-75	0.103	0.026			TM6SF1	0.161266	3.47291e-43	5.8001e-39	0.239	0.149			SFT2D1	0.286246	1.92614e-39	3.21685e-35	0.738	0.468
STK10	0.176253	1.32047e-37	2.20531e-33	0.234	0.229			CTSA	0.160839	1.68778e-10	2.81876e-06	0.598	0.502			SPATS2L	0.285872	3.46212e-77	5.78208e-73	0.483	0.185
CASP4	0.176249	5.12765e-20	8.56369e-16	0.429	0.502			PLEKHO2	0.160814	2.23895e-26	3.73927e-22	0.307	0.225			NDFIP1	0.285716	1.68394e-45	2.81234e-41	0.665	0.382
LYPD2	0.176177	4.31086e-61	7.19956e-57	0.058	0.001			CCND1	0.160702	8.5086e-60	1.42102e-55	0.144	0.046			OSCAR	0.285683	1.295e-79	2.16277e-75	0.489	0.194
MIR4435-2HG	0.175803	2.84853e-36	4.75733e-32	0.193	0.188			SNX5	0.160073	9.27361e-21	1.54879e-16	0.412	0.328			DYNC1I2	0.285666	1.70259e-65	2.8435e-61	0.535	0.251
PNP	0.175173	1.06786e-30	1.78343e-26	0.223	0.221			GNPTAB	0.160066	1.13014e-31	1.88744e-27	0.301	0.209			FIS1	0.285511	1.36728e-40	2.28349e-36	0.728	0.468
SMAP2	0.174582	3.40532e-23	5.68722e-19	0.33	0.37			TFEC	0.159976	1.8026e-28	3.01053e-24	0.311	0.22			CHMP2A	0.285381	4.90912e-41	8.19872e-37	0.705	0.447
TOMM7	0.174449	6.35439e-14	1.06125e-09	0.833	0.887			RPN2	0.159919	4.75299e-14	7.93797e-10	0.527	0.437			LEPROT	0.285331	1.54973e-54	2.5882e-50	0.595	0.311
ANPEP	0.174236	9.16251e-25	1.53023e-20	0.265	0.269			CLN8	0.159759	8.61074e-30	1.43808e-25	0.277	0.193			LAMTOR1	0.285097	6.42724e-33	1.07341e-28	0.776	0.567
FFAR2	0.17419	5.60283e-86	9.35728e-82	0.101	0.021			CTNND1	0.159583	7.80543e-37	1.30358e-32	0.24	0.155			SDF2L1	0.284214	3.21531e-47	5.36989e-43	0.554	0.294
NRGN	0.17411	9.88128e-77	1.65027e-72	0.122	0.052			B3GNT5	0.159518	8.70713e-26	1.45418e-21	0.239	0.167			TRAM1	0.283665	2.24011e-45	3.74121e-41	0.673	0.39
USP15	0.174016	1.58239e-27	2.64275e-23	0.281	0.308			CMKLR1	0.159497	1.32681e-34	2.21591e-30	0.254	0.16			HSD17B14	0.283071	3.89322e-147	6.50207e-143	0.379	0.092
SPATA13	0.173566	2.09792e-50	3.50373e-46	0.157	0.123			UGP2	0.159234	1.8778e-16	3.13611e-12	0.465	0.382			SDHC	0.283056	5.24424e-58	8.75841e-54	0.583	0.303
NAF1	0.172315	3.13363e-48	5.23347e-44	0.143	0.099			COMT	0.159	5.76943e-11	9.63553e-07	0.631	0.517			ME2	0.282925	8.96049e-73	1.49649e-68	0.475	0.199
ABRACL	0.171979	1.1971e-16	1.99928e-12	0.491	0.578			STOM	0.158868	1.42908e-19	2.3867e-15	0.411	0.325			UBL5	0.282878	3.08458e-30	5.15155e-26	0.896	0.734
BZW1	0.171397	5.99812e-19	1.00175e-14	0.396	0.473			ZFAND5	0.158497	3.01811e-09	5.04055e-05	0.709	0.653			MS4A6A	0.282595	9.20876e-17	1.53796e-12	0.86	0.7
UQCRB	0.171103	2.91785e-14	4.8731e-10	0.901	0.932			SLC39A1	0.158418	4.69006e-28	7.83287e-24	0.327	0.241			NDUFB7	0.281752	6.80219e-34	1.13603e-29	0.785	0.553
ERICH1	0.170521	1.43852e-32	2.40247e-28	0.238	0.241			MACF1	0.158047	5.41942e-28	9.05098e-24	0.297	0.202			CCR1	0.280886	2.64994e-55	4.42566e-51	0.518	0.237
PFN1	0.170459	2.85071e-14	4.76097e-10	0.961	0.966			TNS3	0.157826	4.37802e-24	7.31172e-20	0.325	0.243			ARL6IP5	0.280845	5.94938e-32	9.93606e-28	0.772	0.539
HNRNPDL	0.170012	1.33801e-13	2.23461e-09	0.618	0.715			TMEM37	0.157769	1.07466e-36	1.7948e-32	0.253	0.163			ATP6V1B2	0.280651	1.78864e-41	2.98721e-37	0.649	0.381
TMEM170B	0.169908	1.95833e-57	3.27061e-53	0.138	0.081			PSAP	0.15706	2.30512e-09	3.84978e-05	0.983	0.974			MT-ND5	0.280268	9.23786e-23	1.54281e-18	0.928	0.875
NOTCH2	0.169845	1.8002e-38	3.00651e-34	0.197	0.185			AP2M1	0.157002	6.34986e-12	1.06049e-07	0.613	0.519			SIRPA	0.280253	1.33347e-56	2.22702e-52	0.584	0.282
PLP2	0.169205	4.45131e-18	7.43414e-14	0.371	0.421			ST13	0.156663	1.21675e-11	2.03209e-07	0.641	0.554			POLR2L	0.279495	3.43015e-28	5.72869e-24	0.795	0.607
FOXO3	0.167508	2.07291e-22	3.46197e-18	0.288	0.316			FTL	0.156586	1.16344e-07	0.00194306	1	1			ACE	0.278625	2.28938e-155	3.82349e-151	0.37	0.089
B4GALT5	0.166049	8.60686e-36	1.43743e-31	0.197	0.196			PLD4	0.156348	1.90495e-44	3.18145e-40	0.141	0.057			C14orf119	0.278171	2.20473e-93	3.68212e-89	0.448	0.163
AOAH	0.164906	6.2472e-35	1.04335e-30	0.199	0.186			BCAT1	0.155999	1.97485e-23	3.29819e-19	0.318	0.24			TXNL1	0.278157	1.95256e-58	3.26098e-54	0.579	0.288
TMPO	0.164873	1.26129e-42	2.10648e-38	0.172	0.13			CELF2	0.155515	1.34239e-13	2.24192e-09	0.479	0.395			CLEC2B	0.278072	7.58119e-32	1.26614e-27	0.711	0.46
SLC24A4	0.164708	1.23034e-76	2.05479e-72	0.11	0.038			SLC38A2	0.155262	9.40321e-18	1.57043e-13	0.354	0.273			HSPA8	0.277627	2.39057e-22	3.99249e-18	0.841	0.685
EPC1	0.164499	2.06928e-26	3.4559e-22	0.265	0.286			ARL2	0.155096	3.97029e-24	6.63078e-20	0.353	0.269			CIB1	0.277583	3.45161e-33	5.76454e-29	0.755	0.509
ZC3H12A	0.163682	8.47781e-33	1.41588e-28	0.201	0.168			PMAIP1	0.154846	1.86471e-13	3.11426e-09	0.321	0.23			GUSB	0.277398	1.34742e-63	2.25032e-59	0.534	0.261
MT-CO2	0.162565	4.59497e-15	7.67407e-11	0.998	0.987			PNISR	0.154823	9.77557e-16	1.63262e-11	0.429	0.348			HCFC1R1	0.277099	7.04601e-64	1.17675e-59	0.481	0.219
CHP1	0.162288	1.21923e-20	2.03623e-16	0.321	0.376			YME1L1	0.15477	1.12882e-13	1.88524e-09	0.467	0.394			COX14	0.275552	7.70373e-42	1.2866e-37	0.673	0.4
PECAM1	0.162146	3.87754e-16	6.47588e-12	0.396	0.486			RNF130	0.154601	1.69088e-09	2.82394e-05	0.761	0.702			SIGLEC1	0.274553	1.54739e-78	2.58429e-74	0.437	0.151
ADA	0.162082	2.01822e-54	3.37063e-50	0.147	0.1			SRRM2	0.154346	2.68922e-13	4.49127e-09	0.546	0.466			RPN1	0.274092	2.90555e-55	4.85256e-51	0.557	0.264
TRAF3IP3	0.161793	1.07989e-50	1.80353e-46	0.15	0.094			IRF1	0.154066	1.37494e-09	2.29629e-05	0.507	0.418			PDLIM1	0.273689	3.91059e-124	6.53107e-120	0.27	0.062
LYPD3	0.161019	1.07257e-66	1.7913e-62	0.082	0.017			ATP6AP1	0.15384	5.04381e-12	8.42366e-08	0.577	0.472			MMP14	0.273204	8.91102e-67	1.48823e-62	0.461	0.186
MAPKAPK3	0.160988	8.09508e-24	1.35196e-19	0.302	0.351			CORO1B	0.153531	3.35808e-15	5.60833e-11	0.481	0.405			PLBD1	0.272874	1.12075e-44	1.87176e-40	0.561	0.308
NFIL3	0.159397	2.02198e-33	3.37691e-29	0.186	0.162			PXDC1	0.153493	1.28941e-67	2.15345e-63	0.164	0.074			BLVRA	0.272681	1.59821e-42	2.66917e-38	0.63	0.363
SEC11A	0.158874	2.80361e-12	4.68231e-08	0.667	0.748			PPP1R10	0.153408	4.30965e-24	7.19754e-20	0.289	0.201			CNIH4	0.272371	3.06325e-46	5.11594e-42	0.551	0.282
SNHG8	0.158509	1.76261e-17	2.94373e-13	0.387	0.449			EPS15	0.153076	8.79167e-28	1.4683e-23	0.259	0.178			SELT	0.271756	6.0208e-36	1.00553e-31	0.724	0.462
UTRN	0.157984	6.79963e-28	1.13561e-23	0.225	0.239			ATP6V0A1	0.153051	1.6062e-37	2.68251e-33	0.231	0.156			RAP2B	0.271702	2.83888e-42	4.74122e-38	0.594	0.331
TPM3	0.156961	5.75691e-11	9.61462e-07	0.751	0.827			MYO5A	0.153046	3.69652e-33	6.17357e-29	0.255	0.169			PSMB5	0.271581	4.72609e-79	7.89305e-75	0.481	0.2
CUX1	0.156509	1.85123e-27	3.09174e-23	0.234	0.25			IFI44L	0.152973	6.92876e-17	1.15717e-12	0.25	0.192			CLTC	0.271149	1.0362e-47	1.73056e-43	0.567	0.288
C15orf39	0.156497	3.96595e-64	6.62353e-60	0.114	0.049			NABP1	0.152827	2.15492e-19	3.59893e-15	0.357	0.27			NME1	0.2709	2.11206e-67	3.52735e-63	0.466	0.198
PDE4A	0.155363	6.95617e-32	1.16175e-27	0.179	0.165			SERINC1	0.1526	5.98758e-15	9.99986e-11	0.457	0.389			ARL2	0.270601	9.67064e-75	1.61509e-70	0.494	0.204
CDH23	0.154577	2.6864e-82	4.48656e-78	0.103	0.03			GLA	0.152478	4.05341e-20	6.7696e-16	0.338	0.258			NARS	0.27008	1.17677e-77	1.96532e-73	0.48	0.192
CCND3	0.154568	6.20372e-28	1.03608e-23	0.233	0.232			GLUD1	0.152071	8.93046e-22	1.49148e-17	0.325	0.257			NPM1	0.270001	6.58828e-24	1.10031e-19	0.888	0.738
ATG3	0.154363	1.15084e-15	1.92201e-11	0.425	0.513			SLC25A39	0.151175	3.87081e-20	6.46464e-16	0.386	0.302			CNBP	0.269836	4.92195e-30	8.22014e-26	0.78	0.565
NAAA	0.153687	1.54746e-22	2.58441e-18	0.274	0.316			TMBIM6	0.151138	3.00854e-08	0.000502457	0.835	0.765			TNFSF12	0.269729	1.82805e-70	3.05303e-66	0.492	0.203
XBP1	0.153551	8.15082e-14	1.36127e-09	0.439	0.524			CHD9	0.151124	7.97854e-22	1.3325e-17	0.34	0.263			SNX6	0.269696	1.6655e-39	2.78155e-35	0.641	0.367
NBPF14	0.153329	7.19915e-43	1.20233e-38	0.157	0.123			UBE2S	0.150583	5.93576e-30	9.91332e-26	0.209	0.135			C7orf50	0.269618	1.71665e-49	2.86698e-45	0.587	0.309
SH2B3	0.153277	1.00936e-18	1.68574e-14	0.314	0.363			TWF2	0.150385	1.35033e-15	2.25518e-11	0.452	0.376			PGD	0.268976	2.37272e-46	3.96268e-42	0.582	0.315
HCAR3	0.153117	1.92451e-39	3.21412e-35	0.136	0.102			CIITA	0.150303	1.70401e-43	2.84586e-39	0.213	0.117			MINOS1	0.268664	2.26034e-28	3.77499e-24	0.813	0.613
LRRK2	0.153112	5.95463e-50	9.94482e-46	0.122	0.072			MGAT1	0.150013	9.71218e-10	1.62203e-05	0.663	0.586			SPCS1	0.268452	7.68424e-33	1.28334e-28	0.76	0.52
RP5-1171I10.5	0.153107	8.00019e-25	1.33611e-20	0.207	0.192			CEP170	0.149844	2.05927e-29	3.43918e-25	0.259	0.172			MMD	0.268391	9.05746e-117	1.51269e-112	0.376	0.105
LIMS1	0.152589	2.35676e-10	3.93603e-06	0.566	0.673			OLFML2B	0.149801	2.81805e-49	4.70643e-45	0.183	0.086			ERH	0.268256	8.31317e-37	1.38838e-32	0.7	0.444
DUSP5	0.151764	1.01731e-34	1.69901e-30	0.16	0.106			PPP1R15B	0.149478	6.37048e-13	1.06393e-08	0.435	0.344			RBX1	0.268221	1.16126e-27	1.93942e-23	0.823	0.607
SNX18	0.151551	2.02838e-27	3.3876e-23	0.206	0.216			VEGFB	0.149311	6.75989e-34	1.12897e-29	0.261	0.179			GTF2H5	0.267675	3.18094e-54	5.31249e-50	0.575	0.28
SIGLEC10	0.151472	4.94154e-43	8.25287e-39	0.147	0.103			BEX4	0.149225	2.07846e-23	3.47123e-19	0.301	0.225			MRPS16	0.267492	1.83304e-66	3.06136e-62	0.516	0.227
TUBA4A	0.151196	2.41211e-52	4.02846e-48	0.119	0.058			LITAF	0.149082	2.56168e-07	0.00427826	0.803	0.766			NAGK	0.267486	2.5532e-41	4.2641e-37	0.575	0.346
CLK1	0.15061	1.22781e-15	2.05056e-11	0.363	0.415			FAM53C	0.148521	7.67325e-34	1.28151e-29	0.197	0.11			CCDC88A	0.267426	6.36933e-46	1.06374e-41	0.605	0.322
UNC119	0.149955	3.30026e-33	5.51177e-29	0.188	0.186			43525	0.148257	2.66687e-14	4.45394e-10	0.43	0.346			SPCS3	0.267179	2.06917e-39	3.45571e-35	0.639	0.372
RP11-138A9.1	0.148912	2.08728e-24	3.48597e-20	0.214	0.194			GNPDA1	0.148139	1.18412e-26	1.97759e-22	0.287	0.202			DNAJC5B	0.26666	1.40232e-142	2.34202e-138	0.288	0.065
SH3BP5	0.148725	1.1944e-20	1.99476e-16	0.26	0.289			CYBRD1	0.148084	1.70336e-33	2.84478e-29	0.229	0.139			IGHG4	0.266545	1.06948e-52	1.78614e-48	0.328	0.126
SLC9A3R1	0.148437	2.15573e-44	3.60029e-40	0.149	0.116			CNRIP1	0.147608	1.11786e-59	1.86694e-55	0.148	0.072			PSMD8	0.265717	2.501e-39	4.17691e-35	0.634	0.389
CX3CR1	0.148153	2.56714e-45	4.28739e-41	0.118	0.041			NAIP	0.147512	3.5581e-24	5.94239e-20	0.287	0.192			TRPV2	0.265122	1.20397e-99	2.01075e-95	0.411	0.137
TGFB1	0.148029	1.98664e-16	3.31789e-12	0.372	0.439			SDSL	0.147082	2.02568e-23	3.38308e-19	0.311	0.233			GGA2	0.265083	9.88401e-79	1.65073e-74	0.471	0.183
MTSS1	0.147746	1.20676e-23	2.0154e-19	0.203	0.185			HBEGF	0.146558	8.03928e-09	0.000134264	0.453	0.386			DOK2	0.264978	1.68469e-36	2.81361e-32	0.636	0.389
OAZ2	0.147707	4.02841e-15	6.72784e-11	0.37	0.45			NFATC2	0.146443	4.67243e-85	7.80342e-81	0.133	0.031			DCAF7	0.264577	5.21817e-69	8.71487e-65	0.488	0.211
TNFAIP8	0.147638	1.20608e-17	2.01427e-13	0.272	0.302			MITF	0.146035	8.74631e-30	1.46072e-25	0.277	0.192			SLC29A1	0.264213	4.06165e-116	6.78337e-112	0.367	0.108
CYLD	0.147628	2.29648e-25	3.83535e-21	0.218	0.229			IDH2	0.145443	1.15333e-16	1.92617e-12	0.396	0.317			CITED2	0.263918	5.22204e-31	8.72132e-27	0.605	0.349
B4GALT1	0.146448	2.60578e-13	4.35191e-09	0.296	0.359			HIST1H4C	0.145294	2.31611e-30	3.86814e-26	0.216	0.143			UBE2L3	0.263593	3.27747e-35	5.4737e-31	0.696	0.453
FOLR3	0.145553	2.2234e-46	3.7133e-42	0.081	0.038			GTF2I	0.144703	3.38577e-18	5.65457e-14	0.35	0.273			C20orf24	0.262813	4.04348e-37	6.75302e-33	0.639	0.385
DENND5A	0.145102	1.8407e-26	3.07416e-22	0.2	0.21			H1F0	0.144445	1.55663e-32	2.59973e-28	0.178	0.095			ERP44	0.262347	1.72929e-39	2.88809e-35	0.636	0.375
ZNF281	0.144981	3.31622e-36	5.53842e-32	0.146	0.121			PTTG1IP	0.144245	1.95464e-15	3.26445e-11	0.422	0.345			ATP6V0D2	0.262297	2.85934e-216	4.77538e-212	0.242	0.019
HCLS1	0.144825	1.90578e-12	3.18285e-08	0.474	0.569			PTGES3	0.143892	6.70293e-10	1.11946e-05	0.618	0.547			CHCHD1	0.262181	9.45064e-69	1.57835e-64	0.502	0.216
MX2	0.144806	3.35465e-22	5.6026e-18	0.208	0.208			TFPT	0.1437	2.90717e-17	4.85527e-13	0.4	0.311			MESDC2	0.261677	1.6451e-69	2.74748e-65	0.466	0.195
SIGIRR	0.144108	4.03566e-27	6.73995e-23	0.208	0.199			MAN1A1	0.143675	8.95792e-22	1.49606e-17	0.284	0.226			SNRPG	0.261486	6.8815e-31	1.14928e-26	0.75	0.501
PID1	0.143193	4.28741e-53	7.1604e-49	0.105	0.029			C19orf60	0.143594	7.05462e-11	1.17819e-06	0.577	0.503			MRPL34	0.26134	2.86096e-69	4.77809e-65	0.503	0.215
SP3	0.143134	9.4675e-31	1.58117e-26	0.176	0.164			CPEB4	0.143565	8.19688e-20	1.36896e-15	0.308	0.231			RAB11A	0.261289	1.82835e-48	3.05352e-44	0.58	0.297
IL6R	0.142256	7.67728e-25	1.28218e-20	0.195	0.195			LAMP1	0.143466	2.81962e-08	0.000470905	0.659	0.542			SERPINB6	0.261247	4.24044e-44	7.08197e-40	0.615	0.343
RNF19B	0.141631	1.30616e-20	2.18142e-16	0.207	0.217			EIF4A1	0.143382	3.53842e-11	5.90951e-07	0.533	0.464			MIF	0.260901	8.12408e-32	1.3568e-27	0.615	0.366
KMT2E	0.141417	3.66412e-14	6.11944e-10	0.362	0.423			C6orf48	0.143154	2.30071e-10	3.84241e-06	0.544	0.472			SRP9	0.25959	6.89874e-42	1.15216e-37	0.642	0.36
TRMT6	0.141198	2.90779e-48	4.85629e-44	0.12	0.087			DHRS3	0.142744	4.56543e-23	7.62473e-19	0.294	0.222			PSMB1	0.259362	1.36909e-28	2.28651e-24	0.755	0.529
TPT1	0.141102	4.10365e-15	6.8535e-11	0.998	0.998			CCDC170	0.142598	7.23002e-51	1.20749e-46	0.151	0.063			EIF5B	0.258555	5.26624e-51	8.79515e-47	0.545	0.265
GRK6	0.140903	2.41528e-33	4.03376e-29	0.173	0.171			TLR7	0.142467	6.47954e-47	1.08215e-42	0.176	0.08			DDRGK1	0.258051	8.62684e-65	1.44077e-60	0.497	0.217
SRSF3	0.140209	8.78021e-10	1.46638e-05	0.606	0.71			LPP	0.142421	3.263e-20	5.44954e-16	0.317	0.242			SH3GLB1	0.257826	1.75681e-40	2.93405e-36	0.637	0.364
CLEC4A	0.140056	6.10894e-17	1.02025e-12	0.284	0.332			MZT2B	0.142177	2.52856e-12	4.22296e-08	0.503	0.437			HTATIP2	0.257498	3.96178e-63	6.61656e-59	0.496	0.217
RASSF3	0.139261	2.17859e-21	3.63847e-17	0.218	0.252			TTC3	0.141503	7.08069e-19	1.18255e-14	0.331	0.262			TCEAL8	0.257469	2.4492e-71	4.09041e-67	0.471	0.19
CSNK1A1	0.139218	1.32925e-12	2.21998e-08	0.418	0.514			KCNQ1OT1	0.141458	2.89218e-28	4.83022e-24	0.156	0.082			SPARC	0.256425	4.39401e-121	7.33843e-117	0.283	0.065
PHF20	0.139014	9.1928e-23	1.53529e-18	0.224	0.25			SLC15A3	0.141436	3.00058e-14	5.01127e-10	0.433	0.355			TMEM70	0.256148	4.73531e-54	7.90844e-50	0.51	0.236
PPP1R15B	0.138526	1.73816e-13	2.90291e-09	0.341	0.39			PRMT2	0.141397	8.45509e-17	1.41209e-12	0.401	0.318			MANF	0.255692	5.63875e-51	9.41727e-47	0.478	0.226
PRKAG2	0.137493	9.93923e-26	1.65995e-21	0.188	0.176			ATRX	0.141097	1.74731e-16	2.91819e-12	0.353	0.272			PTAFR	0.255579	7.29632e-51	1.21856e-46	0.536	0.252
GK	0.137286	8.93124e-15	1.49161e-10	0.283	0.349			KCNMA1	0.140843	5.11283e-15	8.53893e-11	0.339	0.262			GADD45GIP1	0.255281	7.07679e-35	1.18189e-30	0.671	0.402
ATP5E	0.137052	4.11382e-13	6.87049e-09	0.98	0.977			BLNK	0.140825	1.14466e-64	1.9117e-60	0.159	0.069			TMEM219	0.255268	1.49823e-28	2.50219e-24	0.774	0.549
PSMB8-AS1	0.137028	1.1383e-28	1.90108e-24	0.187	0.182			CD72	0.140819	3.25047e-46	5.42862e-42	0.198	0.103			FKBP15	0.255168	7.61402e-81	1.27162e-76	0.446	0.166
GDI2	0.135607	7.94603e-10	1.32707e-05	0.559	0.661			CCDC88A	0.140817	4.01067e-13	6.69821e-09	0.462	0.386			ATP6V1A	0.254487	1.49241e-53	2.49248e-49	0.516	0.239
PPP1CA	0.135098	4.37126e-10	7.30044e-06	0.562	0.655			TAOK3	0.140646	1.05592e-13	1.76349e-09	0.437	0.363			RWDD1	0.254153	3.38645e-34	5.65571e-30	0.673	0.404
METRNL	0.13481	6.23184e-14	1.04078e-09	0.317	0.348			CACUL1	0.140566	3.84129e-19	6.41533e-15	0.338	0.26			HSD17B4	0.254033	7.67894e-80	1.28246e-75	0.411	0.153
SNN	0.13453	1.13101e-24	1.8889e-20	0.191	0.21			H2AFX	0.140206	8.661e-41	1.44647e-36	0.165	0.08			APMAP	0.252962	3.40442e-71	5.68573e-67	0.451	0.177
IL10RA	0.134456	1.1424e-13	1.90792e-09	0.339	0.411			MAX	0.139859	6.73144e-18	1.12422e-13	0.356	0.277			KDELR1	0.252751	2.40612e-50	4.01846e-46	0.566	0.275
YBX3	0.134421	5.48782e-10	9.16522e-06	0.461	0.568			APMAP	0.139798	1.57017e-21	2.62234e-17	0.312	0.24			SLC15A3	0.252682	1.33535e-44	2.23016e-40	0.564	0.295
RHOC	0.134276	4.63075e-11	7.73381e-07	0.348	0.451			RBMS1	0.13958	1.65757e-12	2.76831e-08	0.457	0.388			IFIT3	0.252431	6.97536e-53	1.16495e-48	0.355	0.129
ATP1A1	0.134236	1.94096e-13	3.2416e-09	0.348	0.418			PDE4DIP	0.139264	6.95506e-17	1.16157e-12	0.332	0.274			MTCH2	0.251987	1.69023e-57	2.82285e-53	0.507	0.238
PRR7	0.134053	4.98494e-60	8.32535e-56	0.09	0.027			PIK3IP1	0.138798	2.04183e-41	3.41005e-37	0.185	0.11			UBE2F	0.25187	5.14543e-50	8.59338e-46	0.563	0.274
HNRNPU	0.133895	4.32909e-10	7.23002e-06	0.485	0.591			SPPL2A	0.138687	5.33188e-15	8.90477e-11	0.403	0.333			ORMDL2	0.251503	1.0678e-57	1.78333e-53	0.492	0.224
LRG1	0.133868	1.50314e-63	2.5104e-59	0.08	0.02			TSC22D3	0.13761	5.70391e-07	0.0095261	0.611	0.551			PNPLA6	0.251309	3.16697e-60	5.28916e-56	0.445	0.188
HECA	0.133783	1.29463e-22	2.16216e-18	0.195	0.198			NASP	0.137512	1.51282e-22	2.52655e-18	0.257	0.178			DUSP3	0.251198	7.13137e-59	1.19101e-54	0.491	0.209
HNRNPA0	0.133779	7.40239e-12	1.23627e-07	0.428	0.526			TGFBR2	0.137438	5.56606e-16	9.29588e-12	0.353	0.281			PGAM1	0.251136	1.28236e-26	2.14167e-22	0.726	0.496
CNN2	0.133689	2.67607e-19	4.4693e-15	0.258	0.299			ST3GAL6	0.137409	5.78889e-28	9.66803e-24	0.235	0.151			CYB5R3	0.251118	3.64731e-63	6.09137e-59	0.491	0.207
LSM7	0.133654	2.39227e-13	3.99533e-09	0.388	0.463			NUB1	0.137227	1.49559e-25	2.49779e-21	0.249	0.173			DNAJC15	0.251061	3.59368e-36	6.00181e-32	0.642	0.381
KLF3	0.133603	3.91726e-21	6.54221e-17	0.217	0.241			ST8SIA4	0.137111	3.06129e-21	5.11266e-17	0.269	0.171			PTTG1IP	0.250913	3.68364e-46	6.15205e-42	0.563	0.281
CAPN2	0.133484	1.16852e-18	1.95155e-14	0.252	0.281			MZT2A	0.13686	3.67896e-17	6.14423e-13	0.346	0.261			SF3B6	0.25091	1.97451e-32	3.29763e-28	0.711	0.45
EIF2S3	0.133072	3.43724e-17	5.74054e-13	0.283	0.332			FCGR1A	0.136842	3.99893e-10	6.67862e-06	0.47	0.393			LMNA	0.250637	2.86518e-16	4.78513e-12	0.711	0.441
SCIMP	0.132827	6.79643e-22	1.13507e-17	0.228	0.249			MKNK1	0.136583	1.14732e-17	1.91614e-13	0.333	0.269			TMSB4X	0.25012	1.03059e-74	1.72119e-70	1	1
VIM-AS1	0.132811	4.9183e-39	8.21406e-35	0.112	0.074			PRKACB	0.1365	9.01002e-33	1.50476e-28	0.214	0.145			CHID1	0.249494	1.41457e-71	2.36247e-67	0.451	0.171
XIST	0.13263	1.8523e-24	3.09353e-20	0.111	0.06			CLK1	0.136411	5.62696e-11	9.39759e-07	0.457	0.369			NUCB2	0.248989	1.2643e-88	2.11151e-84	0.39	0.125
SULT1A1	0.132043	2.86667e-22	4.78762e-18	0.199	0.224			IFNGR2	0.136401	1.32625e-09	2.21497e-05	0.56	0.492			STX7	0.248546	3.93657e-48	6.57446e-44	0.555	0.273
DOCK5	0.131301	4.25348e-34	7.10373e-30	0.133	0.101			IL6ST	0.136383	6.51912e-23	1.08876e-18	0.244	0.169			TMEM126A	0.24629	3.93498e-55	6.57182e-51	0.508	0.223
SRSF2	0.130529	2.2109e-09	3.69242e-05	0.53	0.635			DEK	0.136128	5.7749e-09	9.64466e-05	0.59	0.537			C1orf54	0.246088	6.67048e-42	1.11404e-37	0.466	0.239
RRP12	0.130442	3.01641e-41	5.0377e-37	0.113	0.072			G3BP1	0.136065	5.14428e-20	8.59146e-16	0.304	0.231			AURKAIP1	0.245567	5.31342e-31	8.87394e-27	0.713	0.465
IL1A	0.129325	6.85869e-26	1.14547e-21	0.122	0.089			FAM20A	0.135847	5.71828e-39	9.5501e-35	0.193	0.116			MRPS7	0.245414	3.57813e-63	5.97584e-59	0.478	0.204
TLR2	0.128992	2.874e-18	4.79987e-14	0.22	0.235			MIF	0.13562	3.27402e-09	5.46794e-05	0.488	0.424			MX1	0.245204	1.15541e-45	1.92965e-41	0.414	0.183
PPA1	0.128864	1.06132e-13	1.77251e-09	0.311	0.368			EPSTI1	0.135104	9.63286e-11	1.60878e-06	0.445	0.376			RAB2A	0.244625	1.32434e-38	2.21178e-34	0.616	0.345
ARPC3	0.128746	2.23563e-08	0.000373373	0.901	0.932			ATF4	0.134891	1.17491e-08	0.000196222	0.574	0.501			NDUFAF3	0.244511	1.35729e-37	2.26682e-33	0.619	0.358
ERN1	0.128369	1.07747e-30	1.79948e-26	0.134	0.097			NUP62	0.134708	7.24667e-24	1.21027e-19	0.261	0.179			UBE2L6	0.244209	7.80754e-31	1.30394e-26	0.647	0.392
KLF10	0.128295	1.18883e-11	1.98546e-07	0.31	0.356			ADM	0.134372	3.49243e-12	5.83271e-08	0.274	0.201			SNX24	0.244192	3.52951e-100	5.89464e-96	0.379	0.117
THAP9-AS1	0.12815	7.57642e-32	1.26534e-27	0.132	0.101			TCEAL3	0.133934	1.2472e-29	2.08294e-25	0.229	0.153			VEGFB	0.244082	7.47039e-94	1.24763e-89	0.383	0.122
RAB3D	0.128015	1.1849e-55	1.97891e-51	0.09	0.031			TP53I13	0.13356	1.18951e-40	1.9866e-36	0.181	0.092			TMIGD3	0.243891	6.56709e-73	1.09677e-68	0.234	0.078
CRADD	0.127628	7.86253e-40	1.31312e-35	0.096	0.069			DARS	0.133494	5.86578e-17	9.79643e-13	0.354	0.274			NDUFS8	0.243099	1.49926e-34	2.50392e-30	0.647	0.388
LILRB1	0.127586	3.85084e-20	6.43129e-16	0.208	0.233			PPIA	0.133263	2.66773e-07	0.00445537	0.918	0.888			EPAS1	0.243069	4.89627e-81	8.17726e-77	0.389	0.112
TMEM167A	0.12753	5.52768e-10	9.23178e-06	0.464	0.567			ADIPOR1	0.133251	3.30961e-13	5.52739e-09	0.432	0.369			SDSL	0.242977	5.27494e-65	8.80967e-61	0.436	0.176
MEFV	0.127261	8.06001e-75	1.3461e-70	0.077	0.008			TIPARP	0.133124	5.06126e-15	8.45281e-11	0.306	0.211			SQSTM1	0.242617	2.59121e-23	4.32757e-19	0.748	0.529
PPP4R3A	0.126758	6.1937e-19	1.03441e-14	0.211	0.225			PKIB	0.132938	1.01976e-40	1.70311e-36	0.129	0.042			FTH1	0.242566	4.3384e-35	7.24556e-31	1	1
VNN2	0.126346	8.80291e-42	1.47017e-37	0.088	0.061			NFKB1	0.132406	6.61802e-07	0.0110528	0.489	0.407			TECR	0.242498	4.48789e-55	7.49522e-51	0.502	0.227
PYCARD	0.126271	1.88067e-07	0.00314091	0.712	0.792			VKORC1	0.13213	1.4604e-11	2.43902e-07	0.466	0.39			PLGRKT	0.242235	1.68462e-72	2.81348e-68	0.437	0.165
MED13L	0.126006	2.82637e-23	4.72033e-19	0.175	0.168			TMEM147	0.132106	4.67707e-09	7.81117e-05	0.601	0.522			ACO1	0.242102	5.89241e-156	9.84091e-152	0.272	0.043
TBC1D10C	0.125846	4.1415e-36	6.91672e-32	0.133	0.105			HSP90B1	0.132051	3.91853e-06	0.0654434	0.698	0.614			PSMA3	0.242063	6.13372e-44	1.02439e-39	0.514	0.272
DIAPH1	0.125341	2.38425e-25	3.98194e-21	0.178	0.181			PCF11	0.132018	7.33579e-18	1.22515e-13	0.3	0.214			MCFD2	0.241987	1.29984e-79	2.17086e-75	0.42	0.146
SMAD3	0.125142	3.11643e-63	5.20474e-59	0.083	0.016			NUFIP2	0.131471	2.36872e-16	3.956e-12	0.3	0.225			PPIC	0.241944	1.88914e-142	3.15505e-138	0.255	0.039
ITGB2-AS1	0.124991	1.8489e-47	3.08784e-43	0.097	0.042			43710	0.13122	1.39568e-12	2.33093e-08	0.439	0.366			NPC1	0.241533	3.17538e-111	5.3032e-107	0.329	0.085
USP3	0.124981	8.03024e-22	1.34113e-17	0.197	0.209			NFKBIE	0.130988	7.09578e-18	1.18507e-13	0.286	0.204			PSMC2	0.241462	7.61471e-64	1.27173e-59	0.447	0.19
TRIM25	0.124906	6.34832e-26	1.06023e-21	0.147	0.137			SYK	0.13088	7.39056e-14	1.2343e-09	0.397	0.32			PSMB6	0.240078	2.66271e-29	4.44699e-25	0.668	0.437
UBXN11	0.124785	4.31711e-25	7.21001e-21	0.174	0.182			CCDC50	0.130656	7.94024e-21	1.3261e-16	0.289	0.211			HADHB	0.240058	3.7824e-46	6.31699e-42	0.545	0.28
GAS7	0.124324	7.3521e-24	1.22787e-19	0.157	0.161			ACP2	0.130578	2.61419e-14	4.36596e-10	0.367	0.294			LINC01094	0.240035	2.32209e-74	3.87812e-70	0.367	0.132
SPAG9	0.124114	2.32683e-15	3.88604e-11	0.244	0.284			ITGB5	0.130544	1.94664e-39	3.25108e-35	0.162	0.095			ACTR3	0.239977	9.93009e-25	1.65843e-20	0.778	0.551
PAPD5	0.123588	8.56016e-30	1.42963e-25	0.132	0.115			SGPL1	0.130376	9.17847e-25	1.5329e-20	0.245	0.163			FEZ2	0.239758	1.66354e-52	2.77827e-48	0.503	0.228
IL6	0.123221	4.32503e-12	7.22322e-08	0.152	0.15			PDGFB	0.130293	3.49783e-83	5.84173e-79	0.091	0.014			NDUFS3	0.238829	2.7391e-54	4.57457e-50	0.491	0.233
CHST2	0.122991	2.34609e-54	3.9182e-50	0.088	0.027			MIR155HG	0.130202	2.21604e-23	3.701e-19	0.179	0.112			CBR1	0.238715	1.77234e-60	2.95999e-56	0.465	0.204
CTA-29F11.1	0.122113	1.49058e-21	2.48942e-17	0.163	0.144			HOMER3	0.129923	1.90767e-31	3.186e-27	0.194	0.118			BOLA3	0.238376	1.3598e-80	2.27101e-76	0.39	0.136
SHKBP1	0.121603	2.32451e-15	3.88217e-11	0.287	0.343			ZNF428	0.129912	6.8378e-19	1.14198e-14	0.302	0.234			TMED5	0.237657	2.9556e-42	4.93615e-38	0.555	0.273
VSTM1	0.121565	2.67299e-62	4.46415e-58	0.07	0.01			DHRS7	0.129846	1.24808e-11	2.08442e-07	0.431	0.364			C19orf70	0.237623	1.67729e-32	2.80124e-28	0.648	0.39
ITGA4	0.120439	3.29342e-37	5.50034e-33	0.12	0.077			MTDH	0.129606	2.44994e-07	0.00409164	0.707	0.648			LSM3	0.23749	1.86665e-29	3.11749e-25	0.69	0.442
CALCOCO2	0.120265	1.26666e-20	2.11546e-16	0.198	0.219			LAMP2	0.129503	7.17364e-09	0.000119807	0.557	0.465			FKBP2	0.237257	3.43839e-27	5.74245e-23	0.682	0.432
ACAA1	0.120026	1.70069e-14	2.84032e-10	0.29	0.359			ATPIF1	0.129285	8.21089e-09	0.00013713	0.581	0.501			CISD3	0.237256	5.89234e-44	9.8408e-40	0.539	0.263
PSTPIP1	0.119971	1.04078e-26	1.73821e-22	0.141	0.114			ARL6IP5	0.129223	1.53448e-07	0.00256273	0.655	0.593			ACOT7	0.236783	5.7491e-110	9.60157e-106	0.276	0.067
GPR35	0.119425	1.03693e-49	1.73178e-45	0.091	0.041			SNRPN	0.12899	1.5368e-25	2.5666e-21	0.251	0.179			DECR1	0.236748	4.5286e-42	7.56322e-38	0.514	0.267
TNNT1	0.118679	2.33791e-38	3.90455e-34	0.084	0.033			MMP2	0.128855	1.37502e-56	2.29642e-52	0.139	0.056			UBXN4	0.236424	3.59208e-36	5.99913e-32	0.59	0.333
RP11-796E2.4	0.117966	6.58612e-23	1.09995e-18	0.136	0.108			CREM	0.128259	6.85081e-05	1	0.591	0.514			IGF2R	0.23638	5.877e-84	9.81518e-80	0.391	0.122
RP11-22N19.2	0.117933	1.00587e-32	1.67991e-28	0.111	0.074			FMNL3	0.128148	2.13566e-56	3.56676e-52	0.139	0.051			COPRS	0.236187	3.11842e-103	5.20808e-99	0.38	0.11
ACOT9	0.117919	1.04915e-17	1.75219e-13	0.208	0.239			TBC1D2B	0.128034	1.41058e-41	2.35581e-37	0.169	0.087			ATP5I	0.235988	1.06842e-21	1.78436e-17	0.821	0.64
NEDD9	0.117656	1.33059e-31	2.22222e-27	0.119	0.082			TCEAL8	0.127826	1.06937e-17	1.78595e-13	0.325	0.256			GNPDA1	0.235145	8.08848e-69	1.35086e-64	0.398	0.151
JAK1	0.116515	6.89398e-11	1.15136e-06	0.345	0.431			INPP5D	0.127823	3.22213e-21	5.38128e-17	0.237	0.151			PBDC1	0.235116	3.11291e-68	5.19886e-64	0.413	0.158
RELB	0.116487	6.94377e-19	1.15968e-14	0.187	0.198			RHOBTB3	0.127771	1.71061e-46	2.8569e-42	0.142	0.07			PDCD10	0.235065	1.76375e-55	2.94564e-51	0.474	0.204
ZFYVE16	0.116421	3.85852e-13	6.44412e-09	0.239	0.277			TMEM219	0.127692	7.52088e-08	0.00125606	0.672	0.596			GNB4	0.235044	2.68972e-46	4.49211e-42	0.501	0.24
CD36	0.116344	2.10688e-09	3.5187e-05	0.287	0.305			KTN1	0.12755	8.27299e-10	1.38167e-05	0.509	0.441			ATP5C1	0.234802	1.29724e-25	2.16653e-21	0.737	0.51
IGBP1	0.116239	1.05711e-13	1.76548e-09	0.279	0.346			MLLT4	0.127505	1.56439e-49	2.61269e-45	0.142	0.065			MAF	0.23427	7.24126e-32	1.20936e-27	0.512	0.254
ITPRIP	0.116214	6.41444e-28	1.07128e-23	0.119	0.098			MTRNR2L12	0.127413	1.03094e-19	1.72177e-15	0.255	0.179			RNF7	0.233848	1.9787e-28	3.30462e-24	0.686	0.44
MAPK6	0.115888	9.16142e-17	1.53005e-12	0.199	0.233			SKIL	0.127346	8.91913e-12	1.48958e-07	0.365	0.281			RENBP	0.23376	1.7855e-51	2.98196e-47	0.476	0.219
MEF2D	0.115864	9.27225e-26	1.54856e-21	0.138	0.11			BAIAP2	0.127138	5.22792e-31	8.73115e-27	0.164	0.102			B3GNT2	0.233484	1.1966e-77	1.99844e-73	0.382	0.118
LUCAT1	0.115551	3.65689e-19	6.10736e-15	0.133	0.111			ARHGAP24	0.127002	1.06505e-35	1.77873e-31	0.13	0.067			FCGR2B	0.233273	3.0869e-25	5.15544e-21	0.427	0.253
CDC42	0.115505	1.93023e-06	0.0322367	0.757	0.841			C6orf1	0.126679	1.01604e-21	1.69689e-17	0.274	0.194			PHB	0.233137	6.28155e-48	1.04908e-43	0.511	0.253
CCNL1	0.115435	4.27534e-06	0.0714025	0.64	0.75			LYPLAL1	0.126029	1.07086e-23	1.78845e-19	0.239	0.175			43723	0.232833	6.35125e-28	1.06072e-23	0.712	0.464
GSTK1	0.115255	7.82148e-08	0.00130627	0.534	0.63			DDX17	0.125935	1.83594e-09	3.06621e-05	0.484	0.419			SSBP1	0.231873	2.48521e-29	4.15054e-25	0.65	0.401
SCLT1	0.114964	9.10478e-36	1.52059e-31	0.11	0.08			MAMDC2	0.125867	7.57851e-71	1.26569e-66	0.062	0.006			CSNK2B	0.231637	2.32501e-27	3.883e-23	0.707	0.458
HACD4	0.114921	7.49821e-12	1.25228e-07	0.283	0.344			GLS	0.125405	4.31031e-19	7.19865e-15	0.244	0.172			LSM2	0.231433	2.35631e-53	3.93527e-49	0.488	0.217
CSGALNACT2	0.114876	9.69693e-18	1.61948e-13	0.183	0.2			HOOK3	0.125341	1.25825e-17	2.10141e-13	0.283	0.213			ADTRP	0.23007	2.94614e-231	4.92036e-227	0.244	0.016
SRSF6	0.114523	7.77098e-18	1.29783e-13	0.193	0.212			ANKRD28	0.124675	5.28724e-14	8.83023e-10	0.275	0.211			ACER3	0.228883	4.50339e-57	7.52111e-53	0.456	0.185
NDEL1	0.114273	7.50453e-29	1.25333e-24	0.121	0.104			ILK	0.124625	6.64854e-15	1.11037e-10	0.352	0.281			SPINT2	0.228518	1.74186e-29	2.90908e-25	0.63	0.363
MTHFD2	0.114226	2.71404e-11	4.53272e-07	0.308	0.366			FAM129A	0.124602	4.4242e-20	7.38886e-16	0.262	0.191			LILRB5	0.228408	1.35256e-62	2.25891e-58	0.314	0.087
PTEN	0.114183	2.28124e-16	3.8099e-12	0.216	0.248			MFSD12	0.124355	2.75326e-15	4.59822e-11	0.319	0.249			COX5B	0.2284	4.60929e-19	7.69798e-15	0.893	0.757
CRIP1	0.114141	1.18482e-07	0.00197877	0.36	0.401			BIN1	0.124267	6.07514e-25	1.01461e-20	0.198	0.124			NEK6	0.228353	1.65534e-63	2.76458e-59	0.428	0.173
SMDT1	0.114138	1.82145e-08	0.000304201	0.501	0.61			RNF213	0.123778	1.70933e-08	0.000285475	0.513	0.441			VMO1	0.228263	1.17521e-30	1.96271e-26	0.355	0.176
LTA4H	0.114026	2.50086e-07	0.00417669	0.449	0.508			COLEC12	0.123732	1.04361e-16	1.74293e-12	0.247	0.202			SLC7A8	0.227335	4.27276e-100	7.13593e-96	0.306	0.075
SLCO3A1	0.113749	2.0805e-26	3.47464e-22	0.134	0.109			MIDN	0.12368	1.7435e-07	0.00291182	0.491	0.428			LINC00116	0.226856	4.27254e-64	7.13557e-60	0.414	0.159
TAGAP	0.113666	4.73937e-13	7.91521e-09	0.237	0.251			ITPRIPL2	0.123647	1.84412e-29	3.07986e-25	0.187	0.115			CAPZA2	0.226723	2.65252e-23	4.42997e-19	0.746	0.517
KCTD20	0.113595	4.01655e-18	6.70804e-14	0.179	0.199			TMIGD3	0.12355	9.71392e-19	1.62232e-14	0.176	0.105			COLGALT1	0.226689	2.27757e-48	3.80377e-44	0.477	0.211
PIM1	0.113213	1.01499e-13	1.69514e-09	0.216	0.247			NECAP2	0.123493	7.29735e-13	1.21873e-08	0.407	0.347			SLC35F6	0.226313	1.25137e-70	2.08992e-66	0.403	0.142
LFNG	0.113169	1.67314e-28	2.79431e-24	0.119	0.085			GPR84	0.123173	4.72019e-23	7.88319e-19	0.193	0.095			DPH3	0.225867	1.52452e-47	2.54611e-43	0.47	0.215
CNPY3	0.112443	7.80191e-08	0.001303	0.5	0.607			PPT1	0.123145	1.26498e-06	0.0211264	0.673	0.614			ITM2B	0.225708	5.30317e-16	8.85683e-12	0.971	0.914
CKB	0.112268	4.78443e-33	7.99047e-29	0.089	0.046			PPIG	0.123031	4.72077e-10	7.88415e-06	0.472	0.401			ISOC2	0.225603	1.65398e-61	2.76232e-57	0.414	0.172
PDLIM2	0.111843	2.4699e-20	4.12498e-16	0.179	0.177			MGST3	0.123029	2.18029e-06	0.0364131	0.635	0.529			PLBD2	0.22559	2.10988e-79	3.52372e-75	0.378	0.129
ZNF467	0.11148	6.64725e-40	1.11016e-35	0.094	0.048			TMEM109	0.122975	3.34869e-20	5.59265e-16	0.266	0.204			FNDC3B	0.225279	4.7605e-38	7.95052e-34	0.518	0.247
SIPA1L1	0.111184	5.14115e-22	8.58623e-18	0.14	0.118			AIDA	0.121908	6.25245e-22	1.04422e-17	0.22	0.162			NDUFB10	0.225188	1.75685e-25	2.93412e-21	0.709	0.47
WAC	0.110811	2.19449e-11	3.66503e-07	0.294	0.366			CREBRF	0.121878	7.83252e-16	1.30811e-11	0.255	0.189			DPY30	0.225183	6.8338e-39	1.14131e-34	0.541	0.276
ECE1	0.110511	6.83957e-53	1.14228e-48	0.071	0.021			SESN3	0.121866	6.31536e-35	1.05473e-30	0.139	0.066			LY86	0.225034	3.99462e-22	6.67142e-18	0.682	0.465
UQCRH	0.11018	3.14219e-06	0.0524778	0.792	0.844			SNRNP70	0.121861	4.14467e-15	6.92201e-11	0.326	0.26			TGOLN2	0.224634	3.68646e-28	6.15676e-24	0.664	0.402
HMHA1	0.109917	3.73218e-16	6.23312e-12	0.195	0.207			PPP1R18	0.121822	2.47211e-10	4.12867e-06	0.461	0.398			COPZ1	0.224529	2.05128e-43	3.42585e-39	0.516	0.26
CARS2	0.109899	3.76786e-24	6.2927e-20	0.128	0.14			NGFRAP1	0.121804	1.35861e-12	2.26901e-08	0.243	0.184			IER3IP1	0.224413	6.88358e-59	1.14963e-54	0.445	0.182
MT-ND3	0.109764	1.6252e-05	0.271425	0.983	0.964			RP11-138A9.1	0.121724	5.05702e-14	8.44573e-10	0.272	0.176			REEP3	0.224278	3.39893e-53	5.67655e-49	0.459	0.194
DRAP1	0.1096	1.48515e-06	0.0248035	0.558	0.678			PHACTR4	0.121639	5.56353e-22	9.29166e-18	0.225	0.154			RALBP1	0.224016	2.43363e-56	4.06441e-52	0.455	0.192
TSPAN32	0.109445	2.37371e-54	3.96432e-50	0.082	0.029			CYB5D1	0.121492	5.25723e-30	8.7801e-26	0.143	0.06			FCER1G	0.223762	5.94044e-21	9.92113e-17	0.989	0.968
CD1D	0.109425	1.98088e-37	3.30826e-33	0.093	0.052			NDRG2	0.120961	1.64504e-58	2.74738e-54	0.115	0.029			UQCRH	0.223753	1.1393e-18	1.90275e-14	0.906	0.785
TSPO	0.109313	1.76763e-05	0.295212	0.865	0.88			PER1	0.120808	8.06558e-20	1.34703e-15	0.212	0.132			TMEM208	0.223067	2.79296e-43	4.66453e-39	0.509	0.241
EIF4E3	0.109236	4.20649e-42	7.02525e-38	0.08	0.045			CHD4	0.120765	8.99215e-16	1.50178e-11	0.291	0.224			RP11-1008C21.1	0.222864	5.35118e-97	8.937e-93	0.253	0.061
ARHGEF1	0.10851	3.9055e-20	6.52257e-16	0.171	0.169			ABCC5	0.120442	1.66995e-33	2.78898e-29	0.174	0.105			PLEKHB2	0.222775	1.05347e-28	1.75941e-24	0.629	0.38
CYFIP2	0.108409	5.96774e-53	9.96672e-49	0.077	0.026			LAP3	0.12031	1.26297e-07	0.00210929	0.53	0.47			BEX4	0.222767	3.04624e-53	5.08752e-49	0.41	0.175
GNLY	0.108121	9.22651e-22	1.54092e-17	0.103	0.069			MORF4L1	0.120208	8.48198e-07	0.0141658	0.699	0.639			ITLN1	0.222639	4.38939e-138	7.33073e-134	0.22	0.031
GABPB1	0.107925	2.55084e-16	4.26017e-12	0.185	0.198			THBD	0.120112	6.95175e-07	0.0116101	0.34	0.296			MGST1	0.222394	5.21521e-40	8.70992e-36	0.385	0.168
CCDC88C	0.107891	7.16369e-54	1.19641e-49	0.079	0.028			TPCN1	0.120031	1.21902e-36	2.03589e-32	0.165	0.086			GTF3A	0.22218	1.88424e-26	3.14687e-22	0.667	0.423
ZNF267	0.107782	1.63606e-13	2.73238e-09	0.212	0.236			LMBRD1	0.119661	2.50638e-16	4.18591e-12	0.277	0.218			LEPROTL1	0.222062	7.45809e-36	1.24558e-31	0.559	0.295
VDR	0.107675	5.2532e-28	8.77337e-24	0.114	0.092			WNK1	0.119521	1.09006e-11	1.82052e-07	0.394	0.325			COMMD9	0.221925	1.24575e-47	2.08053e-43	0.477	0.226
GK5	0.107058	6.76961e-41	1.13059e-36	0.079	0.04			MIF4GD	0.119438	3.09202e-19	5.16398e-15	0.269	0.198			CD36	0.2219	1.73884e-26	2.90404e-22	0.43	0.239
DENND6B	0.10654	5.4611e-33	9.12058e-29	0.102	0.064			PREX1	0.119285	1.67232e-16	2.79295e-12	0.286	0.215			STX12	0.221415	1.99037e-46	3.32411e-42	0.475	0.216
HNRNPH1	0.106514	3.19833e-08	0.000534152	0.336	0.426			WDR45B	0.119219	9.06667e-13	1.51422e-08	0.315	0.258			OCIAD1	0.221325	6.86367e-33	1.1463e-28	0.597	0.331
VMP1	0.106432	9.866e-07	0.0164772	0.438	0.537			KMT2E	0.119107	8.08728e-09	0.000135066	0.455	0.375			FUCA2	0.220256	5.45235e-51	9.10597e-47	0.466	0.205
P2RX1	0.106015	6.04325e-56	1.00928e-51	0.07	0.017			ABI1	0.119105	4.62843e-13	7.72993e-09	0.359	0.291			SMCO4	0.220156	5.12236e-28	8.55486e-24	0.603	0.36
AC090498.1	0.105772	1.34306e-11	2.24304e-07	0.271	0.346			PLEKHM2	0.119063	1.0555e-21	1.76279e-17	0.232	0.17			AQP3	0.219771	2.49124e-102	4.16062e-98	0.238	0.053
NBEAL1	0.105654	9.70824e-10	1.62137e-05	0.318	0.405			HINT1	0.119017	6.40087e-06	0.106901	0.813	0.769			COA3	0.219657	1.7375e-45	2.9018e-41	0.487	0.224
ZDHHC1	0.105197	4.81741e-53	8.04555e-49	0.068	0.016			FNIP2	0.118999	8.16335e-09	0.000136336	0.398	0.343			MAN1A1	0.219657	1.03522e-51	1.72892e-47	0.424	0.163
PSMB10	0.10511	1.26236e-13	2.10827e-09	0.242	0.298			CHID1	0.118948	1.74044e-16	2.90671e-12	0.291	0.242			MTDH	0.2195	2.21093e-19	3.69247e-15	0.799	0.606
ARF5	0.105059	4.30503e-12	7.18983e-08	0.271	0.331			TCHH	0.118851	6.51252e-52	1.08766e-47	0.082	0.024			GHITM	0.2194	1.41153e-26	2.35739e-22	0.655	0.423
HSD17B11	0.105035	1.53967e-07	0.00257141	0.423	0.519			P2RY6	0.118745	8.76431e-56	1.46373e-51	0.127	0.04			TRAPPC1	0.218902	2.28125e-22	3.80992e-18	0.729	0.496
RNMT	0.104662	1.37811e-11	2.30159e-07	0.239	0.291			SCARB2	0.118581	2.99099e-10	4.99526e-06	0.432	0.362			APIP	0.218536	2.55029e-65	4.25923e-61	0.397	0.149
PTGIR	0.104362	2.0796e-53	3.47315e-49	0.073	0.016			RBM25	0.118209	1.11889e-08	0.000186866	0.482	0.421			TMED3	0.218409	1.98757e-48	3.31944e-44	0.472	0.22
RHOF	0.104333	5.14738e-27	8.59663e-23	0.121	0.1			NINJ1	0.118179	3.29543e-05	0.550369	0.684	0.613			IGFBP2	0.218144	1.64045e-95	2.73971e-91	0.178	0.033
CCNH	0.104116	5.14254e-14	8.58855e-10	0.196	0.231			CHCHD6	0.117957	9.39555e-23	1.56915e-18	0.176	0.113			NDUFA6	0.217727	1.32959e-30	2.22054e-26	0.61	0.361
TSC22D3	0.104075	2.92009e-05	0.487685	0.491	0.624			H2AFV	0.117751	3.71271e-08	0.000620059	0.521	0.469			PSMC1	0.217703	3.5261e-38	5.88895e-34	0.52	0.269
HBA1	0.103957	4.08952e-28	6.82992e-24	0.058	0.023			OS9	0.117725	5.50061e-10	9.18657e-06	0.457	0.391			PSMA1	0.217088	6.70063e-24	1.11907e-19	0.706	0.459
GRASP	0.103563	1.4876e-27	2.48444e-23	0.098	0.053			ATP2C1	0.117656	1.44243e-19	2.40901e-15	0.24	0.181			ETFB	0.217035	3.20763e-31	5.35707e-27	0.595	0.338
CCNY	0.103331	1.70497e-14	2.84747e-10	0.183	0.219			PLA2G15	0.117602	5.72342e-19	9.55869e-15	0.274	0.212			YWHAE	0.217023	5.05984e-22	8.45043e-18	0.743	0.5
TNFSF14	0.102991	2.12427e-39	3.54774e-35	0.065	0.021			TANK	0.117576	1.63882e-09	2.737e-05	0.388	0.328			KTN1	0.216942	5.26695e-27	8.79633e-23	0.632	0.385
CHST7	0.102553	3.09821e-49	5.17431e-45	0.074	0.027			SGPP1	0.11755	1.40139e-27	2.34046e-23	0.184	0.122			ACADVL	0.21674	8.64777e-36	1.44426e-31	0.52	0.272
FAM107B	0.10253	6.49475e-11	1.08469e-06	0.236	0.3			ITGAM	0.117535	3.66406e-10	6.11935e-06	0.389	0.321			C1orf122	0.216499	1.98094e-43	3.30837e-39	0.489	0.23
FAM101B	0.10245	3.06288e-46	5.11531e-42	0.064	0.018			HSPD1	0.117297	5.25852e-09	8.78226e-05	0.439	0.385			CYFIP1	0.216152	1.05624e-45	1.76403e-41	0.454	0.203
PCBP1	0.102087	1.19079e-05	0.198873	0.699	0.802			ANKRD11	0.117198	1.49325e-10	2.49388e-06	0.365	0.3			ADAM10	0.215869	1.28938e-38	2.1534e-34	0.517	0.249
VPS37B	0.101844	8.23393e-19	1.37515e-14	0.134	0.129			NDUFV2	0.117126	1.57297e-07	0.00262702	0.557	0.492			PIGT	0.215839	9.99613e-53	1.66945e-48	0.445	0.19
SNRPB	0.101298	3.44648e-07	0.00575597	0.459	0.551			MXD4	0.117046	4.1105e-24	6.86495e-20	0.203	0.136			SSR1	0.21575	3.19566e-29	5.33708e-25	0.623	0.36
PTPN6	0.100866	1.19628e-07	0.0019979	0.375	0.478			EPN1	0.11699	5.79105e-15	9.67163e-11	0.318	0.253			OSBPL1A	0.2157	7.21712e-79	1.20533e-74	0.373	0.117
PELI1	0.100192	1.46721e-11	2.45039e-07	0.188	0.2			RSF1	0.116946	4.41275e-16	7.36974e-12	0.272	0.202			SLAMF8	0.21553	2.36257e-58	3.94573e-54	0.4	0.16
THEMIS2	0.0999293	1.74402e-07	0.00291269	0.405	0.489			COLGALT1	0.116439	3.63275e-13	6.06706e-09	0.337	0.275			FCHO2	0.215375	2.53875e-69	4.23997e-65	0.373	0.126
UBXN1	0.0995583	2.92883e-06	0.0489144	0.53	0.644			TGIF1	0.11624	7.54285e-10	1.25973e-05	0.373	0.292			ADH5	0.215036	1.09687e-78	1.83188e-74	0.362	0.115
STAT3	0.0991162	2.62973e-09	4.39191e-05	0.289	0.37			IDS	0.116116	2.66474e-09	4.45039e-05	0.418	0.36			COQ2	0.215033	9.10019e-62	1.51982e-57	0.406	0.156
STARD4	0.0988469	2.78767e-31	4.65569e-27	0.085	0.058			CTD-3252C9.4	0.116056	1.26618e-14	2.11465e-10	0.2	0.126			TOMM40	0.214997	6.60125e-67	1.10248e-62	0.349	0.135
RASGRP4	0.0985297	6.23229e-32	1.04085e-27	0.09	0.056			GPATCH2L	0.11588	1.22319e-20	2.04285e-16	0.21	0.141			RNASEH2B	0.214768	1.90583e-45	3.18292e-41	0.47	0.213
SECTM1	0.0983699	2.30499e-20	3.84956e-16	0.135	0.128			ITGB2	0.115867	4.90213e-05	0.818705	0.779	0.76			SPI1	0.214645	2.33131e-16	3.89352e-12	0.87	0.721
OTUD1	0.0980527	1.19712e-06	0.019993	0.327	0.382			CD93	0.115592	6.36655e-08	0.00106328	0.313	0.219			CLIC4	0.214489	9.62708e-51	1.60782e-46	0.447	0.179
ADD3	0.0977111	1.16086e-18	1.93875e-14	0.135	0.138			P2RY13	0.115582	5.97921e-22	9.98588e-18	0.174	0.118			ACAA2	0.214012	1.41043e-59	2.35556e-55	0.415	0.166
MEF2C	0.0975868	3.24068e-07	0.00541225	0.303	0.344			ARIH1	0.115487	3.80145e-15	6.34881e-11	0.253	0.181			SRI	0.213786	1.30637e-28	2.18177e-24	0.599	0.348
PSMB8	0.0974043	1.60822e-06	0.026859	0.462	0.567			PRNP	0.115419	8.66683e-07	0.0144745	0.541	0.478			GADD45G	0.213786	2.56666e-47	4.28659e-43	0.362	0.138
RAB21	0.0972988	3.86951e-10	6.46247e-06	0.247	0.312			RSRP1	0.115223	3.36886e-10	5.62632e-06	0.36	0.279			TRAPPC2L	0.213161	9.11351e-38	1.52205e-33	0.517	0.259
ARPC4	0.096785	1.254e-05	0.20943	0.576	0.692			CRYL1	0.115125	6.2446e-18	1.04291e-13	0.262	0.203			C1orf43	0.213144	7.54027e-26	1.2593e-21	0.671	0.421
GPR132	0.0966842	1.32187e-21	2.20766e-17	0.11	0.082			CLIC2	0.115104	5.98117e-28	9.98915e-24	0.184	0.123			STRA13	0.213083	8.25053e-43	1.37792e-38	0.463	0.222
PHF20L1	0.0966156	8.60405e-14	1.43696e-09	0.181	0.213			CREB3L2	0.114896	1.14959e-22	1.91994e-18	0.225	0.16			TM2D2	0.212889	2.53112e-71	4.22722e-67	0.375	0.129
S1PR4	0.0965917	1.84058e-19	3.07394e-15	0.143	0.141			BHLHE41	0.114719	2.59991e-23	4.34212e-19	0.203	0.147			GDE1	0.212871	1.10356e-53	1.84305e-49	0.437	0.183
NEURL1	0.096236	5.85856e-58	9.78438e-54	0.064	0.011			PHLDA2	0.114676	6.44332e-11	1.0761e-06	0.254	0.195			SLC3A2	0.212761	4.85653e-30	8.11088e-26	0.527	0.302
MAP2K1	0.0960872	6.65682e-10	1.11175e-05	0.262	0.322			DDX3X	0.114623	2.68995e-06	0.0449249	0.576	0.526			IL4I1	0.212599	5.56888e-31	9.30059e-27	0.346	0.182
CTD-2006K23.1	0.0954529	2.61956e-62	4.37494e-58	0.06	0.003			GOLGB1	0.114423	3.6846e-18	6.15365e-14	0.239	0.179			POLR2I	0.212565	8.3698e-40	1.39784e-35	0.504	0.232
RELT	0.0953218	1.91273e-14	3.19444e-10	0.181	0.198			HEXIM1	0.114417	1.69669e-14	2.83365e-10	0.229	0.17			RAP1A	0.212416	3.17471e-20	5.30208e-16	0.782	0.553
CST3	0.0952113	2.114e-06	0.035306	0.987	0.992			SORBS3	0.11439	6.92778e-28	1.15701e-23	0.187	0.127			BHLHE41	0.211741	1.3648e-80	2.27934e-76	0.318	0.095
PKN1	0.0950016	9.01794e-13	1.50609e-08	0.201	0.245			SNX29	0.114288	9.203e-24	1.53699e-19	0.212	0.133			ASNA1	0.211447	1.23303e-41	2.05928e-37	0.498	0.246
TANK	0.0947076	7.9833e-08	0.00133329	0.302	0.375			RNF13	0.114038	8.71204e-07	0.01455	0.588	0.529			SLC29A3	0.211209	2.06088e-120	3.44187e-116	0.308	0.073
MT-CO1	0.0944603	5.17476e-05	0.864237	0.995	0.985			RNU12	0.113891	1.74429e-29	2.91314e-25	0.135	0.065			MRPL13	0.211086	1.38624e-57	2.31515e-53	0.411	0.16
CDC42SE1	0.0943339	3.08778e-08	0.000515691	0.28	0.347			PHACTR2	0.113733	6.73862e-17	1.12542e-12	0.264	0.197			TPI1	0.210841	2.58194e-13	4.31209e-09	0.894	0.76
PLCXD1	0.0942511	1.34141e-39	2.24028e-35	0.066	0.028			GPRIN3	0.113585	1.6576e-21	2.76835e-17	0.22	0.159			CXXC5	0.210509	2.59304e-62	4.33064e-58	0.376	0.13
CTDSP1	0.0942126	2.30226e-13	3.845e-09	0.179	0.212			PPIB	0.113451	1.98025e-05	0.330721	0.678	0.622			EMC4	0.210426	8.78277e-47	1.46681e-42	0.462	0.211
RAB27A	0.0940507	1.43903e-22	2.40332e-18	0.105	0.103			RENBP	0.113383	1.38386e-12	2.31119e-08	0.335	0.282			LMAN1	0.210223	1.96548e-56	3.28255e-52	0.418	0.16
RNF139	0.0940209	5.02863e-14	8.39832e-10	0.167	0.193			IDH1	0.113372	3.05798e-09	5.10713e-05	0.385	0.315			GLB1	0.209783	9.02856e-60	1.50786e-55	0.393	0.155
IL10RB-AS1	0.0933523	9.90448e-19	1.65415e-14	0.125	0.127			ARMCX1	0.112979	1.27639e-37	2.13169e-33	0.134	0.072			DRAM1	0.209706	1.93298e-41	3.22827e-37	0.458	0.204
RGS18	0.0929115	2.53339e-18	4.23101e-14	0.129	0.124			CTTNBP2NL	0.11292	2.7182e-41	4.53967e-37	0.149	0.075			HEBP1	0.208947	1.72947e-43	2.88838e-39	0.472	0.22
RP11-295G20.2	0.0929063	3.47763e-30	5.80799e-26	0.079	0.056			BNIP3	0.112904	2.02809e-14	3.38712e-10	0.212	0.143			SYS1	0.208922	2.47591e-58	4.13501e-54	0.405	0.158
FGD4	0.0928864	1.35952e-11	2.27053e-07	0.188	0.216			EPHX1	0.112599	2.75704e-14	4.60454e-10	0.237	0.188			NRP1	0.208534	1.88745e-43	3.15223e-39	0.399	0.161
SYF2	0.0923586	9.37044e-07	0.0156496	0.386	0.503			TBL1XR1	0.112309	2.73901e-16	4.57443e-12	0.251	0.177			TSPAN3	0.208337	5.78854e-70	9.66744e-66	0.365	0.12
PURB	0.0921747	1.74543e-12	2.91504e-08	0.159	0.182			OTOA	0.112298	1.95275e-13	3.26129e-09	0.242	0.202			SDF4	0.208074	1.0799e-36	1.80354e-32	0.525	0.271
TICAM1	0.0917165	5.75763e-21	9.61582e-17	0.118	0.108			ZNF618	0.112204	2.29577e-64	3.83417e-60	0.113	0.025			YWHAG	0.208032	1.49794e-37	2.50172e-33	0.505	0.244
USP16	0.0916301	1.52954e-08	0.000255449	0.275	0.351			TANC2	0.112106	1.43754e-39	2.40083e-35	0.147	0.075			HSD17B12	0.208031	6.21981e-52	1.03877e-47	0.42	0.173
ZBTB7A	0.0913892	4.91785e-12	8.2133e-08	0.187	0.223			EPS8	0.111942	1.88244e-33	3.14386e-29	0.13	0.059			DENND2D	0.207753	5.9875e-93	9.99973e-89	0.332	0.091
HRH2	0.0911728	3.67952e-28	6.14516e-24	0.095	0.067			VCP	0.111715	2.12484e-13	3.54869e-09	0.31	0.249			HM13	0.207319	8.35722e-29	1.39574e-24	0.551	0.316
RAE1	0.0909656	3.54212e-23	5.9157e-19	0.101	0.092			C20orf194	0.111596	6.26286e-29	1.04596e-24	0.162	0.11			UNC93B1	0.207233	6.86045e-36	1.14576e-31	0.52	0.265
PPP2R5C	0.0909353	7.44951e-09	0.000124414	0.255	0.321			CDK6	0.111589	9.50235e-32	1.58699e-27	0.132	0.063			CCL7	0.206917	1.76172e-40	2.94224e-36	0.137	0.039
NACC2	0.0907605	2.42733e-30	4.05388e-26	0.078	0.053			WFDC2	0.111471	1.65016e-20	2.75593e-16	0.171	0.091			RP11-598F7.3	0.206717	2.8261e-95	4.71987e-91	0.246	0.058
VCL	0.0906897	3.69814e-24	6.17626e-20	0.103	0.095			H1FX	0.111466	4.80538e-14	8.02547e-10	0.252	0.185			STUB1	0.206619	1.5605e-36	2.6062e-32	0.539	0.271
RASSF2	0.0906611	1.88285e-13	3.14455e-09	0.151	0.167			UBAC2	0.111204	4.00885e-13	6.69518e-09	0.286	0.208			C11orf58	0.206552	1.57338e-22	2.62771e-18	0.691	0.45
ZFAND5	0.0906074	0.000180302	1	0.596	0.721			AMPD3	0.111196	7.63078e-33	1.27442e-28	0.147	0.071			SNX1	0.206048	1.15745e-61	1.93305e-57	0.396	0.149
RAB24	0.0906048	8.43945e-44	1.40947e-39	0.066	0.022			LYVE1	0.111158	3.70955e-33	6.19532e-29	0.046	0.01			MRPL17	0.205933	1.00395e-76	1.6767e-72	0.341	0.112
BST1	0.0905866	5.16289e-11	8.62255e-07	0.205	0.262			LRP10	0.11112	4.81604e-15	8.04326e-11	0.297	0.23			ROMO1	0.205753	3.34961e-26	5.59418e-22	0.606	0.347
PSTPIP2	0.0904386	4.47677e-19	7.47665e-15	0.126	0.121			DUSP10	0.110962	5.15084e-26	8.60241e-22	0.178	0.103			ATP5F1	0.205431	1.40812e-19	2.35169e-15	0.726	0.526
PTP4A3	0.0904167	9.04438e-50	1.5105e-45	0.058	0.009			METTL7A	0.110912	1.23501e-14	2.06259e-10	0.237	0.168			C19orf53	0.205211	3.72091e-19	6.21429e-15	0.769	0.55
MED30	0.0903805	3.33408e-14	5.56825e-10	0.153	0.173			SCARB1	0.110881	2.25469e-26	3.76557e-22	0.195	0.134			NDUFC1	0.205122	6.85872e-36	1.14547e-31	0.512	0.256
SIK3	0.09005	5.13289e-19	8.57244e-15	0.111	0.102			NUCB1	0.110757	3.36153e-07	0.00561409	0.541	0.461			SMIM15	0.205007	7.06581e-58	1.18006e-53	0.405	0.15
STX10	0.0900453	4.2882e-09	7.16173e-05	0.271	0.345			ETV3	0.110679	1.53025e-19	2.55567e-15	0.16	0.088			PSMB2	0.20491	5.50736e-28	9.19783e-24	0.583	0.336
TIPARP	0.0900408	5.04099e-09	8.41896e-05	0.215	0.254			SNCA	0.110556	1.55573e-23	2.59822e-19	0.195	0.126			IL18	0.20469	4.62207e-30	7.71931e-26	0.51	0.264
FCAR	0.0899168	7.95768e-53	1.32901e-48	0.05	0.004			DENND1B	0.110435	6.23968e-27	1.04209e-22	0.17	0.097			COX7B	0.204305	1.74778e-15	2.91896e-11	0.856	0.703
MBNL1	0.0898162	7.69951e-06	0.12859	0.427	0.538			RGS16	0.11039	3.20254e-39	5.34857e-35	0.085	0.022			C3AR1	0.203406	1.60984e-27	2.68859e-23	0.506	0.27
FYB	0.0897623	0.000294649	1	0.621	0.718			NTAN1	0.110286	9.42534e-12	1.57413e-07	0.357	0.297			TRAPPC3	0.20317	1.80069e-38	3.00734e-34	0.499	0.257
RP11-156K23.3	0.0897588	8.21257e-35	1.37158e-30	0.071	0.037			MTRNR2L8	0.110007	1.30157e-12	2.17375e-08	0.285	0.224			CRIP1	0.203131	1.63153e-18	2.72481e-14	0.513	0.327
RABGAP1L	0.0896516	5.21608e-11	8.71137e-07	0.184	0.221			KDSR	0.110001	7.55209e-18	1.26127e-13	0.246	0.182			OPTN	0.202956	2.36688e-90	3.95293e-86	0.301	0.078
XRN2	0.0896351	1.43426e-07	0.00239536	0.308	0.405			RCAN1	0.109967	2.51107e-27	4.19374e-23	0.136	0.083			FLVCR2	0.20292	1.43851e-85	2.40246e-81	0.333	0.097
HCAR2	0.0894772	4.19797e-14	7.01103e-10	0.122	0.121			SIPA1	0.109909	7.21684e-22	1.20529e-17	0.194	0.117			RTF1	0.20283	3.01207e-36	5.03045e-32	0.515	0.251
ATG16L2	0.0893665	9.99075e-16	1.66856e-11	0.141	0.153			CLDN1	0.10974	5.63098e-71	9.40431e-67	0.076	0.008			ISG15	0.202684	4.46393e-08	0.000745521	0.709	0.54
RHOG	0.0889529	8.68486e-05	1	0.59	0.705			DAAM1	0.10969	1.41915e-35	2.37012e-31	0.112	0.057			TMEM126B	0.202507	2.59532e-45	4.33444e-41	0.438	0.183
ARFGAP3	0.0887052	2.32456e-10	3.88224e-06	0.202	0.249			ZBTB38	0.109038	3.23145e-23	5.39684e-19	0.198	0.135			CHIT1	0.202466	5.41166e-89	9.03801e-85	0.139	0.018
AC013461.1	0.0883464	4.86771e-18	8.12957e-14	0.113	0.119			LPIN2	0.108895	7.49222e-25	1.25128e-20	0.176	0.119			GUK1	0.202419	5.67418e-16	9.47645e-12	0.878	0.713
CHSY1	0.0883426	1.90074e-17	3.17442e-13	0.106	0.1			STARD3	0.108756	6.33462e-20	1.05794e-15	0.241	0.166			MTIF3	0.202385	2.419e-35	4.03997e-31	0.504	0.242
MBOAT7	0.0883287	1.37421e-15	2.29506e-11	0.137	0.147			PHIP	0.108514	2.27775e-11	3.80406e-07	0.31	0.254			GPI	0.202118	6.30516e-39	1.05303e-34	0.456	0.221
CAMK1	0.0880982	6.48999e-09	0.000108389	0.231	0.242			ATP2A2	0.108459	5.40859e-12	9.03289e-08	0.32	0.265			PARVB	0.201935	3.36229e-44	5.61536e-40	0.44	0.196
GNAI3	0.0880794	4.41888e-07	0.00737997	0.328	0.422			SCAF11	0.108457	6.06088e-08	0.00101223	0.479	0.416			ARL8A	0.201906	7.59801e-50	1.26894e-45	0.395	0.162
KRT10	0.0880181	5.03613e-07	0.00841084	0.312	0.394			USP9X	0.108319	3.80208e-17	6.34985e-13	0.227	0.164			CH17-340M24.3	0.201655	4.72679e-55	7.89422e-51	0.39	0.151
MAPK7	0.0879296	1.76454e-32	2.94695e-28	0.075	0.048			ST3GAL1	0.108009	2.07633e-13	3.46767e-09	0.275	0.219			ENPP2	0.201611	9.029e-56	1.50793e-51	0.299	0.11
GCA	0.0876942	6.01782e-07	0.0100504	0.3	0.4			ARPP19	0.107764	3.87114e-12	6.46519e-08	0.325	0.27			SEC62	0.20149	6.09147e-19	1.01734e-14	0.715	0.482
FBXW7	0.087674	3.59617e-20	6.00597e-16	0.105	0.094			TPM1	0.107747	1.25469e-18	2.09545e-14	0.198	0.144			BLOC1S1	0.201489	8.2506e-16	1.37793e-11	0.847	0.668
RCOR1	0.0876309	2.81762e-15	4.70571e-11	0.128	0.134			CAB39	0.107734	1.15143e-13	1.923e-09	0.275	0.219			SLAMF9	0.201203	8.0986e-70	1.35255e-65	0.17	0.044
TRA2A	0.087481	4.40952e-09	7.36434e-05	0.223	0.278			APPL1	0.107593	8.59536e-14	1.43551e-09	0.298	0.234			PITHD1	0.201025	2.08547e-42	3.48295e-38	0.424	0.192
SFMBT2	0.0874598	8.16172e-17	1.36309e-12	0.112	0.103			FARP1	0.107374	4.28903e-34	7.1631e-30	0.14	0.093			PLAU	0.200855	9.71634e-23	1.62273e-18	0.479	0.252
BATF3	0.0873984	6.18092e-24	1.03228e-19	0.09	0.058			GEM	0.107338	1.28695e-40	2.14934e-36	0.096	0.028			TMEM51	0.200738	1.28265e-48	2.14215e-44	0.394	0.169
BCLAF1	0.0870731	1.54921e-07	0.00258733	0.297	0.374			TRPM2	0.107292	4.41827e-41	7.37895e-37	0.131	0.056			PHLDA3	0.200425	3.02963e-153	5.05979e-149	0.202	0.022
MAPKAPK2	0.0869212	8.17774e-10	1.36577e-05	0.207	0.25			UBXN6	0.107158	6.10833e-14	1.02015e-09	0.288	0.229			FAM20C	0.200415	6.35671e-69	1.06163e-64	0.319	0.104
COX7A2L	0.086536	2.18536e-05	0.364977	0.476	0.593			TCF12	0.107044	6.75009e-27	1.12733e-22	0.166	0.094			S100A6	0.200068	3.33931e-11	5.57697e-07	0.988	0.969
TIMM17B	0.0864935	1.57349e-12	2.62788e-08	0.175	0.208			TBC1D14	0.106992	4.75611e-26	7.94317e-22	0.163	0.098			ARF4	0.199967	1.39688e-25	2.33293e-21	0.586	0.337
MAP3K3	0.0861952	7.02972e-16	1.17403e-11	0.128	0.134			ATG4C	0.10689	1.41271e-32	2.35938e-28	0.156	0.088			COX6A1	0.199958	9.06713e-16	1.5143e-11	0.848	0.695
CD302	0.0860723	9.33661e-07	0.0155931	0.308	0.39			DDIT3	0.106853	1.41988e-14	2.37134e-10	0.229	0.166			CECR1	0.199721	4.11659e-18	6.87512e-14	0.698	0.474
UPK3A	0.0854895	1.99453e-51	3.33107e-47	0.054	0.007			CD276	0.10683	1.125e-25	1.87887e-21	0.175	0.119			GPX3	0.199557	3.99952e-40	6.6796e-36	0.358	0.157
KLF4	0.0854362	0.00168785	1	0.612	0.69			TMEM70	0.1068	4.29017e-10	7.16501e-06	0.36	0.303			APH1A	0.199348	5.90256e-25	9.85787e-21	0.634	0.383
ZFC3H1	0.0853716	2.44708e-16	4.08686e-12	0.114	0.112			FUOM	0.106748	6.31365e-08	0.00105444	0.452	0.389			BCL2L1	0.199015	2.87936e-68	4.80882e-64	0.352	0.116
USP12	0.0850289	2.80661e-12	4.68733e-08	0.156	0.176			TAF7	0.106721	3.70181e-10	6.18239e-06	0.325	0.254			CYB5R1	0.198978	6.41119e-58	1.07073e-53	0.378	0.138
SVIL	0.0847135	1.93959e-19	3.2393e-15	0.101	0.092			SUMO3	0.106706	1.69603e-06	0.0283254	0.57	0.509			SLC43A3	0.198648	8.07738e-40	1.349e-35	0.417	0.194
TSC22D2	0.0845667	5.4596e-11	9.11807e-07	0.168	0.176			CTSF	0.106341	5.37108e-42	8.97024e-38	0.122	0.062			UBE2I	0.198389	1.47676e-24	2.46633e-20	0.634	0.376
IMPDH1	0.0843784	1.39204e-11	2.32485e-07	0.196	0.243			LPAR5	0.106327	3.26444e-55	5.45195e-51	0.104	0.036			FAM213A	0.198324	1.34454e-59	2.24552e-55	0.34	0.119
SHOC2	0.08399	1.23204e-09	2.05762e-05	0.198	0.255			TRIP6	0.106205	1.71678e-23	2.8672e-19	0.197	0.14			SERINC1	0.198214	1.66811e-25	2.78591e-21	0.591	0.329
TOMM22	0.0838865	1.28978e-06	0.0215406	0.355	0.451			GGA1	0.106071	4.1922e-11	7.0014e-07	0.343	0.276			CFDP1	0.198037	3.33072e-42	5.56264e-38	0.431	0.187
CAMKK2	0.0837538	5.71272e-23	9.54082e-19	0.087	0.076			SCML1	0.105942	2.72176e-25	4.5456e-21	0.15	0.087			ADPGK	0.19768	1.54536e-28	2.58091e-24	0.562	0.301
ZEB2-AS1	0.0836199	2.44248e-19	4.07919e-15	0.097	0.077			ADAM8	0.105854	2.75561e-12	4.60214e-08	0.216	0.142			SDHB	0.197402	1.63059e-27	2.72325e-23	0.554	0.319
RBM8A	0.0836188	2.24139e-05	0.374334	0.428	0.535			DCK	0.105414	9.89114e-19	1.65192e-14	0.201	0.14			SNTB1	0.197341	7.63503e-95	1.27513e-90	0.305	0.073
LINC-PINT	0.0831802	2.00711e-15	3.35207e-11	0.116	0.105			TNFRSF1A	0.105245	2.68964e-08	0.000449196	0.424	0.367			CDK4	0.196715	4.38403e-61	7.32176e-57	0.375	0.134
RGS19	0.082697	6.41085e-06	0.107068	0.353	0.452			ARHGAP22	0.105244	1.02621e-36	1.71387e-32	0.137	0.068			PRNP	0.19669	5.96989e-18	9.97032e-14	0.664	0.423
TFDP1	0.08262	2.53503e-12	4.23375e-08	0.142	0.177			RCC2	0.104958	1.28002e-16	2.13777e-12	0.23	0.159			PPIG	0.19668	1.10316e-24	1.84239e-20	0.591	0.346
TMEM71	0.0826158	1.93325e-30	3.22872e-26	0.064	0.028			GOLGA4	0.104611	7.85385e-12	1.31167e-07	0.291	0.24			RAB18	0.196554	5.26396e-40	8.79134e-36	0.462	0.213
PPCDC	0.0824316	7.89618e-20	1.31874e-15	0.095	0.091			LPCAT2	0.104603	8.32307e-13	1.39004e-08	0.256	0.202			MKNK1	0.196266	8.04924e-37	1.3443e-32	0.46	0.211
KMT2C	0.0823379	8.35843e-09	0.000139594	0.212	0.265			ENTPD1	0.104514	2.34902e-13	3.92311e-09	0.242	0.177			MT-ND4L	0.195852	8.84897e-19	1.47787e-14	0.658	0.424
SLC25A33	0.0822085	6.89568e-13	1.15165e-08	0.148	0.159			TNFAIP8L2	0.104454	5.56383e-18	9.29216e-14	0.234	0.168			SMIM4	0.195837	6.18222e-45	1.03249e-40	0.411	0.169
TRAF1	0.0821126	5.20811e-21	8.69807e-17	0.083	0.054			DENND4A	0.104158	1.00462e-15	1.67781e-11	0.191	0.12			MGAT4A	0.195708	3.21572e-32	5.37057e-28	0.485	0.239
C7orf73	0.0819305	1.92856e-05	0.322089	0.412	0.529			BCL2L1	0.103878	1.26155e-18	2.10692e-14	0.227	0.172			CNPY2	0.195498	8.34709e-38	1.39405e-33	0.472	0.224
PTPN2	0.0818881	1.92385e-07	0.00321301	0.276	0.365			NXF1	0.10386	2.89865e-13	4.84104e-09	0.228	0.165			MRPL40	0.195088	9.25323e-44	1.54538e-39	0.433	0.19
ISG15	0.0818693	0.0176043	1	0.551	0.62			RALA	0.103802	7.88903e-08	0.00131755	0.385	0.329			SNRPB2	0.195032	1.79894e-23	3.0044e-19	0.607	0.361
MEGF9	0.0816535	4.91095e-20	8.20178e-16	0.091	0.088			ATP6V1F	0.103791	0.000576464	1	0.836	0.783			CHCHD6	0.194945	4.15112e-63	6.93279e-59	0.249	0.08
PNRC2	0.0815032	9.20941e-07	0.0153806	0.284	0.367			REPIN1	0.103734	1.16938e-25	1.95298e-21	0.179	0.116			43719	0.19475	4.34273e-65	7.25279e-61	0.328	0.107
SATB1	0.0814736	2.62201e-11	4.37902e-07	0.136	0.145			HNRNPA2B1	0.103688	7.73591e-05	1	0.809	0.759			FAM50A	0.194657	3.65887e-28	6.11069e-24	0.556	0.303
JMY	0.0814595	5.27152e-17	8.80396e-13	0.099	0.079			MMP19	0.103542	1.6598e-11	2.77204e-07	0.198	0.171			B3GNT7	0.194513	1.69525e-96	2.83124e-92	0.263	0.054
C1orf56	0.0813703	2.3418e-09	3.91105e-05	0.132	0.145			C17orf62	0.103453	2.0083e-11	3.35406e-07	0.325	0.268			AP1B1	0.194497	1.1317e-29	1.89006e-25	0.488	0.257
EIF4B	0.0811735	1.92757e-05	0.321924	0.387	0.493			SRRM1	0.103321	1.82116e-06	0.0304151	0.549	0.484			VDAC2	0.194361	1.6088e-19	2.68686e-15	0.694	0.476
HMGB2	0.0810912	8.38864e-06	0.140099	0.286	0.36			CD2AP	0.10327	2.57442e-26	4.29954e-22	0.165	0.096			RAB9A	0.194163	7.14183e-50	1.19276e-45	0.4	0.155
IRAK2	0.0810644	7.88314e-26	1.31656e-21	0.067	0.035			GLMP	0.103052	4.28712e-11	7.15991e-07	0.334	0.277			CHMP3	0.193706	1.13869e-31	1.90173e-27	0.506	0.254
GLTP	0.0810352	1.95026e-10	3.25712e-06	0.184	0.235			NANS	0.102945	4.84616e-08	0.000809358	0.436	0.375			EDEM2	0.193622	4.41421e-63	7.37218e-59	0.354	0.124
AKAP13	0.0809066	9.12374e-05	1	0.419	0.538			CH25H	0.102894	6.51736e-19	1.08846e-14	0.105	0.058			MRPL27	0.193607	5.85138e-36	9.77239e-32	0.474	0.227
MAFF	0.0806301	3.46945e-06	0.0579432	0.254	0.286			PHACTR1	0.10283	0.00018863	1	0.566	0.536			OS9	0.193513	7.9912e-26	1.33461e-21	0.582	0.334
CPVL	0.0805908	0.000253442	1	0.448	0.542			ELMO1	0.102813	4.14526e-21	6.923e-17	0.174	0.109			BST2	0.193288	1.45203e-14	2.42503e-10	0.76	0.565
CD244	0.0805579	2.09676e-38	3.5018e-34	0.064	0.024			FAM198B	0.102769	6.71592e-14	1.12163e-09	0.224	0.16			ATP5O	0.193168	2.58648e-15	4.31968e-11	0.825	0.655
EIF3A	0.0805532	3.89103e-05	0.649841	0.401	0.518			TCEA1	0.102741	3.80298e-10	6.35136e-06	0.35	0.287			CMKLR1	0.192857	8.96486e-53	1.49722e-48	0.328	0.125
MECP2	0.0804666	3.94889e-10	6.59504e-06	0.183	0.225			H2AFJ	0.102567	3.27956e-06	0.0547719	0.547	0.487			FXYD6	0.192536	3.22146e-79	5.38017e-75	0.288	0.074
RAP1GAP2	0.0804142	6.59843e-41	1.102e-36	0.057	0.016			PCM1	0.102549	2.31043e-13	3.85865e-09	0.262	0.204			DNPH1	0.192405	7.36323e-29	1.22973e-24	0.508	0.275
HNRNPM	0.0802886	1.29759e-05	0.21671	0.365	0.465			KIAA1033	0.102538	5.11496e-11	8.54249e-07	0.306	0.256			LSM5	0.192119	4.08363e-24	6.82006e-20	0.591	0.337
GAPT	0.0802614	1.7539e-23	2.92919e-19	0.079	0.052			PIK3R1	0.102466	3.32247e-16	5.54886e-12	0.2	0.144			GTF2A2	0.191768	4.32263e-24	7.21922e-20	0.588	0.345
ARAP2	0.0802561	7.49404e-19	1.25158e-14	0.09	0.08			RTN4	0.10242	0.000113492	1	0.804	0.739			NDUFB6	0.1917	2.82745e-31	4.72213e-27	0.503	0.259
CPD	0.0801871	2.09939e-15	3.50619e-11	0.112	0.128			DNM2	0.102392	1.59354e-14	2.66137e-10	0.25	0.18			CHCHD2	0.19146	2.95374e-14	4.93305e-10	0.922	0.823
KDM1B	0.0800142	3.7846e-19	6.32066e-15	0.099	0.087			ANKRD10	0.102185	9.84227e-13	1.64376e-08	0.257	0.193			MTX1	0.191392	4.81002e-53	8.03322e-49	0.381	0.142
MYH9	0.0798081	5.49947e-06	0.0918467	0.334	0.438			CXorf21	0.102144	9.59585e-23	1.6026e-18	0.153	0.09			NCF2	0.191194	5.05535e-16	8.44293e-12	0.726	0.519
LTB4R	0.0797159	1.13784e-23	1.90031e-19	0.072	0.051			KLF9	0.101625	2.23027e-22	3.72477e-18	0.146	0.09			ITGB1	0.190969	2.72927e-20	4.55815e-16	0.651	0.406
SH3KBP1	0.0795263	6.73938e-07	0.0112554	0.27	0.334			HEXB	0.101444	8.95816e-05	1	0.635	0.537			SUMO2	0.190934	1.57243e-14	2.62611e-10	0.915	0.789
FEM1C	0.0794507	3.79968e-20	6.34584e-16	0.087	0.071			RNF145	0.101439	1.19691e-09	1.99895e-05	0.335	0.265			CAPZA1	0.190925	8.30755e-18	1.38744e-13	0.717	0.489
LILRB3	0.0790691	2.59365e-06	0.0433165	0.306	0.398			VASH1	0.101397	1.51205e-21	2.52527e-17	0.171	0.109			CHMP2B	0.190718	8.73759e-30	1.45927e-25	0.516	0.258
GABARAP	0.0783905	3.90739e-08	0.000652573	0.218	0.281			TFDP2	0.101364	2.19776e-20	3.67049e-16	0.162	0.107			DEGS1	0.1907	6.30417e-40	1.05286e-35	0.419	0.19
CHRAC1	0.0783356	4.32351e-13	7.22069e-09	0.135	0.148			MAP3K2	0.101283	2.92649e-08	0.000488753	0.372	0.304			VAPA	0.190409	8.37668e-16	1.39899e-11	0.788	0.581
TNIP3	0.0779659	3.96291e-24	6.61846e-20	0.054	0.031			PLA2G16	0.101223	3.81806e-10	6.37654e-06	0.274	0.218			C4orf3	0.18986	5.31325e-14	8.87367e-10	0.842	0.663
ERGIC1	0.0777174	1.88115e-08	0.000314171	0.205	0.267			NME4	0.101148	8.07287e-17	1.34825e-12	0.233	0.174			ATP6V1G1	0.18965	4.22518e-14	7.05648e-10	0.87	0.714
AGTPBP1	0.0776553	1.17428e-16	1.96116e-12	0.095	0.1			CKLF	0.101139	5.08683e-05	0.849552	0.55	0.519			FGFR1OP2	0.189482	4.51441e-35	7.53952e-31	0.477	0.225
RARRES3	0.0774918	9.90714e-06	0.165459	0.294	0.357			STX7	0.101076	9.62764e-09	0.000160791	0.395	0.344			EMP1	0.189264	1.12221e-25	1.87421e-21	0.342	0.162
COX7C	0.0774252	0.000628259	1	0.882	0.919			CCDC112	0.100886	1.29932e-21	2.17e-17	0.184	0.123			SPNS1	0.188738	5.65928e-39	9.45156e-35	0.425	0.196
PHF19	0.0773502	2.9389e-18	4.90826e-14	0.093	0.071			MSRB2	0.100843	1.04182e-12	1.73994e-08	0.286	0.235			HADH	0.188479	9.53341e-82	1.59217e-77	0.295	0.078
AP2A1	0.0768261	3.85206e-12	6.43332e-08	0.145	0.175			MILR1	0.100762	3.28043e-24	5.47865e-20	0.157	0.103			COA6	0.188373	5.28303e-47	8.82318e-43	0.379	0.153
SNAI1	0.0765462	5.30233e-23	8.85542e-19	0.072	0.042			MRPL34	0.100734	5.85939e-11	9.78576e-07	0.341	0.287			FMNL2	0.188209	1.18748e-48	1.98321e-44	0.39	0.151
AC093673.5	0.076498	1.81815e-17	3.0365e-13	0.093	0.091			DCN	0.100655	2.86199e-24	4.7798e-20	0.105	0.046			NMB	0.187899	1.30872e-88	2.18569e-84	0.2	0.039
CHCHD2	0.0763234	0.00114462	1	0.825	0.874			IL10RA	0.1002	5.70088e-07	0.00952104	0.432	0.361			AGPS	0.187704	8.17531e-66	1.36536e-61	0.333	0.101
ZNF394	0.0762626	1.889e-14	3.15482e-10	0.12	0.126			NCOR2	0.099928	4.30749e-13	7.19393e-09	0.244	0.184			HSPH1	0.187491	3.5051e-23	5.85387e-19	0.49	0.243
AKIRIN1	0.0760529	2.4114e-09	4.02728e-05	0.179	0.22			NQO2	0.0998433	9.8776e-09	0.000164966	0.364	0.306			MOB1A	0.187323	2.56228e-16	4.27927e-12	0.769	0.547
MYCBP2	0.0760301	5.18737e-07	0.00866343	0.234	0.314			PAK1	0.099746	2.95659e-11	4.9378e-07	0.284	0.211			NRP2	0.187257	2.08882e-28	3.48854e-24	0.462	0.222
RPIA	0.0758727	8.23583e-15	1.37547e-10	0.12	0.125			TECR	0.0996304	5.26852e-10	8.79896e-06	0.345	0.297			ADAMTSL4	0.187153	7.41447e-48	1.23829e-43	0.371	0.144
PRKAG2-AS1	0.0756097	3.77034e-19	6.29685e-15	0.083	0.059			WLS	0.0995313	2.50863e-32	4.18966e-28	0.093	0.05			TTC1	0.187029	4.45963e-45	7.44803e-41	0.41	0.167
TNFSF13B	0.0752789	0.00205904	1	0.571	0.683			HELZ	0.0994414	1.14319e-13	1.90924e-09	0.223	0.16			POR	0.187023	2.81031e-51	4.6935e-47	0.365	0.137
RBBP8	0.0752516	2.89613e-17	4.83682e-13	0.094	0.087			TBC1D12	0.0993922	7.16473e-32	1.19658e-27	0.129	0.066			AP3S1	0.186825	5.45235e-22	9.10598e-18	0.615	0.367
ARHGAP26	0.0752224	1.48098e-10	2.47339e-06	0.146	0.174			LINC00346	0.0993523	4.12746e-43	6.89326e-39	0.096	0.031			REXO2	0.186657	3.71397e-55	6.2027e-51	0.36	0.131
HNRNPC	0.075101	0.000879082	1	0.635	0.748			ATRAID	0.0992593	7.40296e-07	0.0123637	0.502	0.444			SUCNR1	0.186572	2.32808e-118	3.88812e-114	0.256	0.051
MKRN1	0.0750861	1.33785e-07	0.00223435	0.232	0.301			SLC39A10	0.098938	1.58285e-21	2.64351e-17	0.173	0.123			ANAPC13	0.186503	2.04886e-41	3.42179e-37	0.413	0.171
AC058791.1	0.0750017	4.00353e-17	6.68629e-13	0.08	0.066			LMAN1	0.0988504	6.03198e-13	1.0074e-08	0.273	0.225			GAPLINC	0.186189	6.63132e-117	1.1075e-112	0.245	0.036
MTHFD2L	0.0749285	1.81028e-14	3.02335e-10	0.106	0.112			PDIA3	0.0986795	5.42573e-05	0.906151	0.61	0.552			VDAC3	0.18561	6.69207e-36	1.11764e-31	0.442	0.206
PLAGL2	0.0747647	5.76522e-26	9.62849e-22	0.066	0.039			VEGFA	0.0986375	1.41334e-06	0.0236042	0.289	0.218			COMMD1	0.185372	4.69686e-42	7.84422e-38	0.418	0.185
RALB	0.0745084	2.05209e-08	0.00034272	0.196	0.25			HSD17B12	0.0985684	3.58139e-12	5.98128e-08	0.287	0.233			NFU1	0.184932	2.57047e-45	4.29295e-41	0.389	0.16
SRA1	0.0743435	2.93013e-06	0.0489361	0.269	0.356			P4HA1	0.0983887	5.39791e-12	9.01505e-08	0.269	0.22			SLC25A39	0.184907	5.42244e-31	9.05601e-27	0.492	0.252
CREBBP	0.0742648	4.50395e-11	7.52205e-07	0.139	0.155			EIF5B	0.0982837	3.31055e-08	0.000552896	0.385	0.336			ATP5G1	0.184707	9.35507e-23	1.56239e-18	0.568	0.33
NBEAL2	0.0741471	2.25476e-29	3.76567e-25	0.061	0.037			JMJD1C	0.0982254	1.98847e-05	0.332095	0.476	0.408			HMGB1	0.184663	1.59602e-12	2.66551e-08	0.866	0.719
EIF2A	0.0741023	3.41972e-07	0.00571128	0.234	0.304			TBC1D9B	0.098196	6.77157e-22	1.13092e-17	0.181	0.117			CCDC107	0.184614	1.90446e-28	3.18064e-24	0.526	0.271
ABTB1	0.0740464	1.77609e-11	2.96624e-07	0.128	0.147			YPEL3	0.0981783	1.22868e-16	2.05202e-12	0.183	0.119			OSTF1	0.184201	3.62882e-20	6.06049e-16	0.62	0.382
CHRNE	0.0739716	4.93765e-28	8.24636e-24	0.054	0.024			NISCH	0.0978972	4.80251e-22	8.02067e-18	0.144	0.081			MRFAP1	0.183844	1.68451e-20	2.8133e-16	0.629	0.385
RNF24	0.0734685	1.99162e-19	3.32621e-15	0.079	0.065			TSPYL2	0.0977654	1.96924e-27	3.28883e-23	0.115	0.049			HDLBP	0.18378	1.88237e-33	3.14375e-29	0.473	0.229
RABGEF1	0.0734662	3.33606e-21	5.57155e-17	0.065	0.047			EBI3	0.097765	1.17385e-58	1.96044e-54	0.071	0.01			SLC11A1	0.1836	4.68559e-13	7.8254e-09	0.665	0.465
BLOC1S6	0.0733992	9.63297e-07	0.016088	0.224	0.297			DBI	0.0977414	0.000736759	1	0.79	0.737			RAD23A	0.183526	4.88464e-22	8.15784e-18	0.588	0.354
SERPINB8	0.0732908	9.51752e-12	1.58952e-07	0.112	0.126			TMEM173	0.097698	3.42715e-12	5.72368e-08	0.254	0.197			MZT2B	0.18341	1.43653e-20	2.39915e-16	0.624	0.382
RP11-138A9.2	0.073289	2.89506e-13	4.83504e-09	0.089	0.078			ATM	0.0976602	1.60183e-12	2.67521e-08	0.228	0.183			TMEM141	0.183286	4.97578e-34	8.31005e-30	0.46	0.225
CERK	0.0732863	9.93845e-19	1.65982e-14	0.082	0.067			CALM1	0.0976268	0.0013301	1	0.833	0.773			SH3BGRL3	0.183175	2.21353e-12	3.69682e-08	0.98	0.951
SMARCD3	0.0732114	1.67372e-25	2.79528e-21	0.059	0.032			MPC2	0.0975593	1.4314e-06	0.0239059	0.461	0.388			MFSD7	0.182769	1.33413e-71	2.22813e-67	0.321	0.098
PLK2	0.0729985	2.69616e-17	4.50286e-13	0.074	0.057			NF1	0.0975552	8.95154e-23	1.495e-18	0.154	0.093			MITF	0.182526	2.70501e-48	4.51763e-44	0.373	0.147
C16orf54	0.0727124	8.57969e-16	1.43289e-11	0.085	0.067			CAMK1D	0.0975445	1.16666e-15	1.94844e-11	0.208	0.15			PPP1R14B	0.182507	7.05332e-47	1.17797e-42	0.361	0.144
YTHDC1	0.0726476	1.59721e-07	0.0026675	0.202	0.259			PUM1	0.0974868	6.37647e-12	1.06493e-07	0.263	0.206			PDE4DIP	0.182402	2.05248e-29	3.42785e-25	0.458	0.217
KLF13	0.0725016	5.22231e-13	8.72178e-09	0.115	0.124			PURA	0.0974676	9.36359e-21	1.56381e-16	0.164	0.106			EFHD2	0.182025	5.78701e-16	9.66488e-12	0.705	0.487
SIAH2	0.0724764	1.22863e-10	2.05193e-06	0.133	0.152			ARHGAP4	0.0971326	1.06501e-09	1.77867e-05	0.291	0.228			MORF4L2	0.181802	9.16624e-31	1.53085e-26	0.476	0.225
ALG13	0.0724646	2.03549e-07	0.00339948	0.179	0.219			TFRC	0.0970389	0.000111832	1	0.436	0.402			ADIPOR1	0.181767	1.48833e-24	2.48567e-20	0.56	0.311
OSER1	0.0723094	3.90211e-08	0.000651691	0.193	0.236			SLC3A2	0.0969656	4.84026e-07	0.00808373	0.412	0.355			KRTCAP2	0.181715	4.60735e-25	7.69474e-21	0.54	0.296
ANKRD13A	0.0718568	1.16946e-12	1.95311e-08	0.113	0.125			SMIM20	0.0969366	4.41016e-11	7.36541e-07	0.299	0.249			CCT5	0.18086	9.44401e-26	1.57724e-21	0.496	0.27
DUSP4	0.0715608	8.29596e-15	1.38551e-10	0.07	0.051			KDELR1	0.0966954	3.3374e-08	0.000557379	0.401	0.348			TMEM30A	0.180791	1.28907e-31	2.15287e-27	0.454	0.209
FXYD5	0.0709702	0.00341332	1	0.707	0.793			LAPTM5	0.0965724	0.00014641	1	0.934	0.928			SNX5	0.180687	1.88327e-27	3.14525e-23	0.519	0.279
SPHK1	0.0709078	9.41392e-11	1.57222e-06	0.12	0.123			RRBP1	0.0965628	2.29864e-09	3.83895e-05	0.35	0.293			PLIN3	0.180607	2.67786e-33	4.47229e-29	0.457	0.217
CYBA	0.0703436	0.000311437	1	0.981	0.983			MAFG	0.0964984	9.80784e-13	1.63801e-08	0.225	0.159			HSPD1	0.180505	2.19235e-20	3.66145e-16	0.565	0.328
TNFRSF8	0.0702042	3.60783e-40	6.02543e-36	0.045	0.007			AFF1	0.0964661	1.0226e-24	1.70784e-20	0.139	0.079			SLC25A19	0.180243	1.05591e-29	1.76348e-25	0.421	0.201
CLEC4D	0.0701668	7.0452e-31	1.17662e-26	0.046	0.017			SLC11A2	0.0962513	3.96398e-16	6.62025e-12	0.192	0.147			FAM195A	0.180156	9.31346e-32	1.55544e-27	0.425	0.21
NCF2	0.070099	0.0014169	1	0.52	0.626			POLR2A	0.0960547	1.57862e-13	2.63645e-09	0.225	0.171			43526	0.180127	1.99773e-41	3.33641e-37	0.416	0.171
PLK3	0.0699451	7.4145e-05	1	0.303	0.368			DDX18	0.0960219	2.95464e-07	0.00493454	0.368	0.329			LPXN	0.180125	9.02076e-25	1.50656e-20	0.523	0.274
CTD-3252C9.4	0.0698711	2.96945e-07	0.00495928	0.145	0.147			ZDHHC12	0.0959878	6.27681e-10	1.04829e-05	0.34	0.277			ERP29	0.180097	1.21806e-14	2.03428e-10	0.75	0.555
C9orf142	0.0697693	2.34659e-06	0.0391905	0.233	0.305			TOR3A	0.095854	9.10499e-15	1.52062e-10	0.226	0.167			NDUFB5	0.179729	8.8892e-17	1.48459e-12	0.694	0.48
SLC16A7	0.0694829	2.7533e-28	4.59829e-24	0.057	0.027			ROCK1	0.0958345	5.54565e-07	0.0092618	0.426	0.374			ARF1	0.179285	2.21858e-14	3.70525e-10	0.782	0.581
PELI2	0.0689808	3.79289e-25	6.3345e-21	0.056	0.023			HSPA5	0.095725	9.53243e-05	1	0.509	0.464			IFIT1	0.179222	1.42157e-41	2.37416e-37	0.219	0.076
ZNF90	0.0687848	1.45428e-12	2.42879e-08	0.112	0.125			SLC7A8	0.0956935	7.50226e-18	1.25295e-13	0.174	0.134			AP2A2	0.178834	1.10857e-34	1.85142e-30	0.402	0.181
KIAA0513	0.0684634	1.16522e-18	1.94604e-14	0.079	0.074			RSRC2	0.0956746	1.81804e-07	0.0030363	0.386	0.329			ISCA2	0.178783	5.31984e-62	8.88466e-58	0.33	0.112
FAM117B	0.0682203	5.61167e-25	9.37205e-21	0.058	0.03			TPD52	0.0955598	2.39811e-31	4.00508e-27	0.125	0.071			BANF1	0.178518	8.29922e-20	1.38605e-15	0.625	0.391
CARD19	0.0679499	1.34496e-05	0.224622	0.245	0.305			RP6-91H8.3	0.0953292	1.3329e-48	2.22607e-44	0.08	0.017			HLA-DOA	0.178019	2.81642e-29	4.70371e-25	0.434	0.212
PADI4	0.0679185	2.92851e-37	4.8909e-33	0.035	0.002			CLEC11A	0.0953261	2.3328e-17	3.89602e-13	0.162	0.104			CYBA	0.178018	1.84722e-17	3.08504e-13	0.989	0.979
SEMA6B	0.0674331	3.32511e-14	5.55326e-10	0.084	0.077			TMEM255B	0.0952995	1.04764e-26	1.74967e-22	0.135	0.078			DARS	0.177971	1.46312e-30	2.44356e-26	0.461	0.225
SH3BP1	0.0674014	2.03201e-08	0.000339366	0.168	0.195			YIPF3	0.0950589	3.32341e-11	5.55042e-07	0.29	0.24			SRD5A3	0.177806	1.4663e-47	2.44886e-43	0.369	0.143
RPL36AL	0.0673838	0.00369497	1	0.815	0.89			AIG1	0.0950512	5.12622e-16	8.56129e-12	0.204	0.155			MEA1	0.177569	2.4388e-33	4.07304e-29	0.453	0.215
SLC36A4	0.0672664	1.69972e-10	2.83871e-06	0.118	0.144			SCGB3A2	0.0949635	6.04881e-10	1.01021e-05	0.154	0.114			TFG	0.177542	1.04845e-39	1.75101e-35	0.405	0.168
CRISPLD2	0.0672376	4.78018e-31	7.98338e-27	0.039	0.008			AES	0.0948282	2.69095e-07	0.00449416	0.389	0.343			NCLN	0.177487	1.17466e-59	1.96181e-55	0.305	0.098
TTC19	0.0672029	1.10228e-10	1.84092e-06	0.117	0.132			ATP8B4	0.0946841	2.79707e-30	4.67139e-26	0.113	0.05			TMEM33	0.177412	8.73335e-36	1.45856e-31	0.428	0.183
PDCD4	0.0670652	2.30562e-07	0.00385062	0.174	0.217			LINC00996	0.094647	3.18628e-53	5.3214e-49	0.074	0.024			C11orf31	0.177342	1.39779e-14	2.33444e-10	0.759	0.538
FGD2	0.0669463	6.98405e-09	0.000116641	0.131	0.148			SCN1B	0.0944213	5.95669e-33	9.94827e-29	0.114	0.059			CAT	0.177197	5.07351e-26	8.47328e-22	0.498	0.257
TRABD	0.0669251	1.88324e-06	0.0314519	0.213	0.266			SOCS6	0.0943561	2.31429e-24	3.8651e-20	0.147	0.095			UFC1	0.177145	4.17888e-18	6.97914e-14	0.658	0.43
SIRPB1	0.0666313	3.65259e-12	6.1002e-08	0.107	0.129			HS3ST1	0.094347	2.6682e-21	4.45616e-17	0.134	0.073			ARRDC4	0.177031	3.82133e-80	6.38201e-76	0.248	0.056
ANKRD13D	0.0665924	6.91124e-09	0.000115425	0.14	0.162			SON	0.0943424	4.20883e-05	0.702917	0.592	0.533			MRPS23	0.177002	1.20739e-52	2.01646e-48	0.344	0.128
PLPPR2	0.0665688	1.56182e-29	2.6084e-25	0.051	0.02			UBL3	0.0943159	1.91037e-09	3.19052e-05	0.298	0.247			COX8A	0.176843	4.53297e-12	7.57052e-08	0.894	0.769
NFKBID	0.0665636	1.47746e-05	0.246751	0.212	0.234			NAGA	0.0936829	5.24197e-09	8.75462e-05	0.333	0.281			ITGB1BP1	0.176756	3.73809e-31	6.24298e-27	0.451	0.226
ARGLU1	0.066503	8.24209e-05	1	0.28	0.37			DSE	0.0934579	2.27481e-06	0.0379916	0.401	0.339			SIGLEC7	0.176593	1.27755e-56	2.13363e-52	0.33	0.109
EIF2AK3	0.0661588	6.38042e-16	1.06559e-11	0.076	0.06			OSBPL1A	0.093408	3.93941e-15	6.57921e-11	0.225	0.183			TMEM258	0.176587	3.3207e-14	5.5459e-10	0.778	0.572
STK38	0.0661397	7.68969e-13	1.28426e-08	0.101	0.11			AGAP3	0.0933547	7.71357e-16	1.28824e-11	0.185	0.129			GCSH	0.176481	4.06842e-77	6.79466e-73	0.291	0.08
TTYH2	0.0660792	1.53063e-20	2.55631e-16	0.066	0.038			NEK6	0.0932644	3.15248e-11	5.26495e-07	0.287	0.236			EIF3J	0.176398	1.27973e-27	2.13728e-23	0.462	0.235
BTG2	0.0648573	0.00238882	1	0.344	0.418			ATF6	0.0931735	1.61545e-11	2.69796e-07	0.255	0.202			CAPNS1	0.176378	1.06554e-17	1.77956e-13	0.642	0.415
IPMK	0.0648243	1.04819e-11	1.75059e-07	0.094	0.089			SELM	0.093153	3.00851e-14	5.02452e-10	0.186	0.139			TAF9	0.176291	4.14471e-27	6.92207e-23	0.467	0.235
GFOD1	0.0648099	5.91219e-20	9.87394e-16	0.061	0.041			SSR1	0.0929716	2.741e-06	0.0457774	0.476	0.426			ANXA7	0.176246	2.57199e-26	4.29548e-22	0.506	0.268
TOB2	0.0647152	8.08129e-09	0.000134966	0.124	0.128			TMEM60	0.0929532	7.27783e-13	1.21547e-08	0.245	0.196			EPSTI1	0.17621	3.65614e-18	6.10612e-14	0.545	0.33
MSRB1	0.064541	9.1453e-08	0.00152736	0.157	0.221			METAP2	0.0929174	4.81601e-08	0.000804321	0.365	0.315			SNRPD1	0.176125	9.32448e-21	1.55728e-16	0.586	0.343
ING3	0.0643735	5.6397e-11	9.41886e-07	0.102	0.114			ADPGK	0.0928565	4.44883e-07	0.00742999	0.419	0.365			RPL26L1	0.176028	4.79949e-33	8.01563e-29	0.44	0.206
C1orf228	0.0642293	7.90556e-17	1.32031e-12	0.074	0.063			CEP350	0.092317	2.43087e-13	4.05979e-09	0.218	0.16			ESD	0.175645	1.37386e-21	2.29448e-17	0.574	0.327
TGIF1	0.0641254	0.000176748	1	0.262	0.353			RCSD1	0.0918511	9.93628e-11	1.65946e-06	0.239	0.167			MMP19	0.175603	5.43738e-32	9.08097e-28	0.311	0.121
TNFRSF10B	0.0639491	1.02649e-10	1.71434e-06	0.101	0.102			TSPYL1	0.0917937	1.10395e-11	1.84371e-07	0.221	0.166			TTYH3	0.1754	2.19618e-22	3.66785e-18	0.471	0.275
PRKACA	0.0635293	5.2424e-08	0.000875534	0.154	0.188			NDUFC1	0.0917766	5.85375e-08	0.000977635	0.371	0.319			RAB14	0.175058	3.6059e-36	6.02221e-32	0.425	0.182
PITPNM1	0.0634845	1.83174e-17	3.05919e-13	0.071	0.059			ZBTB1	0.0917193	3.54916e-13	5.92745e-09	0.194	0.133			GNPTAB	0.17451	1.90814e-39	3.18679e-35	0.39	0.167
ASGR2	0.0633854	7.37907e-27	1.23238e-22	0.042	0.018			ZNF292	0.0917084	1.19404e-15	1.99417e-11	0.177	0.116			WDR1	0.174312	3.80251e-17	6.35058e-13	0.648	0.424
LRCH4	0.0633443	3.0373e-07	0.0050726	0.166	0.211			SMURF2	0.0914313	4.74722e-26	7.92833e-22	0.131	0.065			MPV17	0.174109	3.69961e-47	6.17872e-43	0.363	0.142
ARHGAP27	0.0630044	5.3365e-10	8.91249e-06	0.114	0.118			SPIN1	0.0913892	4.30984e-17	7.19787e-13	0.178	0.131			ZDHHC12	0.174059	6.60003e-31	1.10227e-26	0.45	0.227
MRPL33	0.0629907	0.000248342	1	0.326	0.444			SMIM19	0.0912393	2.54673e-09	4.25329e-05	0.317	0.262			ADCY3	0.173985	8.27027e-96	1.38122e-91	0.254	0.054
UBE2D1	0.0629484	0.000808601	1	0.354	0.48			WDR74	0.0911203	5.74678e-17	9.59769e-13	0.172	0.117			MYEOV2	0.17357	1.92084e-15	3.20799e-11	0.694	0.48
KIF22	0.0628834	1.61108e-11	2.69067e-07	0.095	0.106			ITSN2	0.091117	1.28657e-08	0.000214869	0.313	0.256			RBMS1	0.17338	1.77022e-19	2.95644e-15	0.576	0.333
REV3L	0.0628404	2.38169e-09	3.97766e-05	0.109	0.111			VMO1	0.0911126	8.41819e-06	0.140592	0.267	0.216			PHYH	0.173369	2.70842e-60	4.52333e-56	0.309	0.093
SNRK	0.0626945	1.76335e-13	2.94496e-09	0.082	0.077			ZNF22	0.0910889	1.08399e-19	1.81038e-15	0.172	0.106			LACTB	0.172974	1.18668e-21	1.98187e-17	0.539	0.307
TNFAIP2	0.0625121	0.00331129	1	0.417	0.538			PARP14	0.0909711	2.09929e-07	0.00350603	0.33	0.286			NCKAP1L	0.172756	5.48261e-20	9.15651e-16	0.586	0.347
AKNA	0.0623773	3.06605e-09	5.12061e-05	0.114	0.122			MLLT6	0.0908819	1.66571e-20	2.7819e-16	0.146	0.08			MRPL14	0.172734	1.00097e-23	1.67173e-19	0.52	0.285
PPP1R17	0.062239	3.26561e-36	5.4539e-32	0.032	0			BNIP3L	0.0907899	0.000212017	1	0.612	0.55			ALDH9A1	0.172726	6.39055e-46	1.06729e-41	0.374	0.144
CDC42EP4	0.0620624	3.85431e-24	6.43708e-20	0.056	0.028			C10orf128	0.0907032	4.94152e-17	8.25283e-13	0.183	0.129			PA2G4	0.172679	1.75954e-22	2.9386e-18	0.537	0.295
CBFA2T3	0.0619334	2.80499e-32	4.68461e-28	0.044	0.01			SEPW1	0.0905693	3.22111e-05	0.537957	0.545	0.481			SLC25A24	0.172585	4.91572e-38	8.20974e-34	0.386	0.16
LAMB3	0.0619022	4.67996e-19	7.816e-15	0.049	0.033			CYB5R1	0.0904971	1.70937e-12	2.85483e-08	0.243	0.198			MCTS1	0.172579	1.90849e-26	3.18737e-22	0.484	0.251
MBD2	0.0616866	6.56388e-05	1	0.252	0.335			TLR1	0.0903369	4.12247e-21	6.88493e-17	0.154	0.095			ENPP4	0.172511	4.2483e-98	7.09509e-94	0.249	0.048
ELMSAN1	0.0614289	1.55855e-07	0.00260294	0.13	0.163			RWDD1	0.090321	2.68038e-05	0.44765	0.525	0.47			P4HA1	0.171821	2.11155e-35	3.5265e-31	0.385	0.168
EIF4G2	0.0613179	0.00633717	1	0.593	0.714			MYO9B	0.0902685	1.33017e-06	0.0222151	0.408	0.363			ALCAM	0.171811	1.43117e-25	2.3902e-21	0.436	0.218
PROK2	0.061312	1.12764e-29	1.88328e-25	0.031	0.004			WBP2	0.090241	1.25724e-08	0.000209972	0.347	0.29			DERL1	0.171782	1.32432e-33	2.21175e-29	0.433	0.197
QPCT	0.0610502	1.49622e-07	0.00249884	0.126	0.165			ATG7	0.0902122	1.62185e-15	2.70866e-11	0.2	0.147			CMC1	0.171714	5.96918e-40	9.96913e-36	0.375	0.15
USP36	0.0608895	2.20322e-07	0.0036796	0.138	0.156			TSEN34	0.0901899	9.50423e-12	1.5873e-07	0.239	0.183			C15orf48	0.171703	6.59271e-07	0.0110105	0.64	0.44
CIRBP	0.0603764	0.0102343	1	0.654	0.775			FCHSD2	0.090118	4.09423e-24	6.83778e-20	0.124	0.066			PARP12	0.171546	6.86995e-42	1.14735e-37	0.374	0.148
STK4	0.0603396	0.000231379	1	0.263	0.36			TEX264	0.0899262	3.20904e-09	5.35942e-05	0.315	0.265			CORO1B	0.171502	1.39023e-19	2.32182e-15	0.588	0.355
ADAP1	0.0598893	6.84199e-13	1.14268e-08	0.083	0.08			PNN	0.0898507	1.95242e-09	3.26074e-05	0.27	0.211			ERGIC2	0.171497	1.01629e-44	1.6973e-40	0.362	0.136
YPEL2	0.0598142	2.60275e-11	4.34686e-07	0.09	0.094			SPAG7	0.0898149	4.08266e-09	6.81845e-05	0.315	0.26			MRPS18C	0.171493	2.09088e-28	3.49199e-24	0.439	0.218
EIF6	0.0597998	0.000513908	1	0.324	0.426			PAPD4	0.0895207	1.98279e-13	3.31146e-09	0.191	0.151			PSMB3	0.171475	1.22303e-12	2.04259e-08	0.767	0.593
MTF1	0.0597055	6.06667e-12	1.01319e-07	0.09	0.095			NBL1	0.089452	5.85349e-38	9.77592e-34	0.076	0.021			C12orf49	0.171335	1.16568e-65	1.94681e-61	0.291	0.087
CYBB	0.0596518	0.0146833	1	0.64	0.745			PDIA4	0.0894483	1.97305e-07	0.00329519	0.346	0.296			SNF8	0.171304	3.77444e-22	6.3037e-18	0.557	0.318
IQSEC1	0.0594644	3.84143e-06	0.0641558	0.174	0.244			BTN2A2	0.0893998	1.53281e-24	2.55995e-20	0.142	0.089			BNIP3	0.171247	5.96482e-33	9.96185e-29	0.263	0.118
UBAP1	0.05944	4.48344e-08	0.000748779	0.129	0.164			INSIG1	0.0892929	0.000408823	1	0.366	0.314			ALAS1	0.171199	5.42859e-61	9.06629e-57	0.291	0.092
SSR2	0.0594166	0.00657529	1	0.565	0.679			TMEM123	0.0892455	0.000154216	1	0.609	0.551			MRPS21	0.171159	2.57497e-18	4.30046e-14	0.632	0.39
TBC1D8	0.0594033	1.22604e-27	2.0476e-23	0.047	0.018			TRPS1	0.0892202	1.28971e-14	2.15395e-10	0.166	0.111			TPST2	0.17094	3.94304e-33	6.58527e-29	0.408	0.187
CCDC57	0.0592902	1.07443e-08	0.00017944	0.12	0.146			ZMYND11	0.0891517	6.9556e-23	1.16166e-18	0.126	0.079			LAMTOR3	0.170821	1.28089e-32	2.13922e-28	0.416	0.18
CMIP	0.0592894	2.05207e-05	0.342716	0.201	0.257			PRDX2	0.0891206	3.68616e-10	6.15626e-06	0.229	0.168			COA4	0.170628	3.77338e-35	6.30193e-31	0.42	0.194
LINC00528	0.0591719	4.89827e-21	8.1806e-17	0.055	0.031			MCUR1	0.089103	3.51874e-13	5.87665e-09	0.229	0.186			SPPL2A	0.170563	4.23808e-23	7.07802e-19	0.519	0.28
PIP4K2A	0.0591398	1.61406e-06	0.0269565	0.168	0.225			PPM1K	0.0890637	4.75541e-21	7.94202e-17	0.139	0.091			COX6B1	0.170346	5.01308e-12	8.37235e-08	0.931	0.83
HNRNPA2B1	0.0590836	0.0128226	1	0.712	0.817			NR3C1	0.089046	6.11543e-07	0.0102134	0.367	0.316			BTF3L4	0.170216	1.80739e-24	3.01852e-20	0.501	0.266
TLE3	0.0590528	9.24987e-06	0.154482	0.17	0.224			WBP5	0.0890154	2.32158e-09	3.87727e-05	0.247	0.218			HK2	0.169729	6.00489e-34	1.00288e-29	0.313	0.124
RNF138	0.0590481	1.67653e-08	0.000279997	0.121	0.142			SVIP	0.0889493	1.38158e-17	2.30737e-13	0.166	0.111			DNAJC8	0.169699	1.06741e-22	1.78268e-18	0.52	0.296
NSMF	0.0589743	2.77849e-18	4.64036e-14	0.059	0.039			MMADHC	0.0888311	5.47951e-08	0.000915133	0.346	0.299			RP5-839B4.8	0.169488	1.11885e-107	1.86859e-103	0.184	0.032
RBBP6	0.0586445	5.57818e-05	0.931612	0.201	0.248			HGF	0.0888237	6.82065e-35	1.13912e-30	0.101	0.036			CHI3L1	0.169354	4.02706e-52	6.7256e-48	0.122	0.032
STK26	0.0586319	1.18273e-20	1.97527e-16	0.055	0.034			RAB20	0.0886963	2.7996e-05	0.467562	0.471	0.422			SCARB1	0.169216	5.61191e-63	9.37244e-59	0.292	0.09
TMEM256	0.0581978	0.000292116	1	0.287	0.389			FMN1	0.0886641	7.21419e-35	1.20484e-30	0.105	0.049			ALG5	0.169214	3.21052e-36	5.3619e-32	0.39	0.17
CYSLTR2	0.0580157	5.41004e-19	9.03531e-15	0.048	0.028			ZBTB10	0.0885285	1.8498e-21	3.08935e-17	0.122	0.063			CPQ	0.168846	2.5205e-40	4.20948e-36	0.368	0.142
CTB-58E17.1	0.0578204	7.2766e-12	1.21526e-07	0.073	0.063			PLGRKT	0.0884472	2.20937e-10	3.68987e-06	0.281	0.234			RRBP1	0.168783	5.14545e-27	8.59341e-23	0.469	0.239
RIN1	0.0576674	2.2957e-21	3.83404e-17	0.055	0.032			DNAJA4	0.0884433	2.06455e-18	3.448e-14	0.12	0.076			DEK	0.168723	1.11688e-13	1.8653e-09	0.71	0.483
F3	0.0574195	6.85149e-17	1.14427e-12	0.043	0.027			VAT1	0.0883963	5.46939e-07	0.00913442	0.364	0.304			43710	0.168431	7.93097e-21	1.32455e-16	0.555	0.313
RP11-362F19.1	0.0573078	8.67202e-29	1.44831e-24	0.044	0.014			DEGS1	0.0883762	2.88928e-09	4.82538e-05	0.291	0.248			AGRP	0.168145	3.06704e-90	5.12226e-86	0.178	0.026
RBKS	0.0572071	1.06589e-17	1.78014e-13	0.056	0.038			AMDHD2	0.0883738	8.5813e-12	1.43316e-07	0.228	0.188			SEMA3C	0.16799	2.08348e-92	3.47962e-88	0.225	0.042
ADGRE3	0.0570397	1.03488e-30	1.72835e-26	0.038	0.008			PITHD1	0.0883385	6.30769e-09	0.000105345	0.296	0.25			DCXR	0.16761	9.53446e-25	1.59235e-20	0.448	0.235
PRDM8	0.0569492	4.79929e-21	8.0153e-17	0.037	0.012			RASAL2	0.0882785	5.48523e-25	9.16088e-21	0.133	0.086			PLXDC2	0.167465	1.06104e-17	1.77205e-13	0.591	0.349
SKIL	0.0569118	0.000759715	1	0.26	0.336			SMC4	0.0879098	1.81824e-16	3.03664e-12	0.161	0.111			MTCH1	0.167391	2.08708e-20	3.48563e-16	0.556	0.324
TRAPPC6A	0.0569065	1.08491e-05	0.181191	0.183	0.248			TMEM106A	0.0878345	1.49534e-17	2.49736e-13	0.157	0.109			COX17	0.16734	9.37408e-15	1.56556e-10	0.654	0.429
DDX6	0.0567921	3.13575e-05	0.523701	0.19	0.24			IFITM10	0.0877503	7.10481e-19	1.18657e-14	0.151	0.11			C10orf11	0.167282	3.9588e-43	6.61159e-39	0.36	0.133
RAB37	0.0567438	5.95039e-32	9.93774e-28	0.037	0.007			HINT2	0.0877171	5.54294e-09	9.25727e-05	0.299	0.247			YIF1B	0.167044	5.86711e-36	9.79866e-32	0.401	0.175
ROGDI	0.0567145	4.51311e-07	0.00753735	0.147	0.199			TCEAL1	0.0876259	7.21003e-23	1.20415e-18	0.147	0.1			BCKDK	0.16703	3.65803e-27	6.10927e-23	0.469	0.235
JAK2	0.0564094	7.18367e-10	1.19974e-05	0.089	0.095			PON2	0.087598	5.77298e-20	9.64145e-16	0.155	0.113			MSRB2	0.166891	5.26653e-34	8.79563e-30	0.41	0.179
NFE2	0.0563492	4.49286e-32	7.50353e-28	0.032	0.004			GIMAP1	0.0875547	7.28272e-12	1.21629e-07	0.229	0.173			ASPH	0.16689	2.04241e-37	3.41104e-33	0.344	0.141
GNA13	0.0562921	0.00205616	1	0.318	0.407			PELI1	0.0875169	9.66496e-08	0.00161415	0.234	0.18			TMEM38B	0.16683	1.16627e-66	1.94779e-62	0.264	0.07
MYADM	0.0561793	0.00557025	1	0.332	0.414			OFD1	0.087197	1.60932e-22	2.68772e-18	0.124	0.068			VIMP	0.166828	4.73601e-19	7.90961e-15	0.557	0.326
SUN2	0.0561676	7.09512e-06	0.118496	0.175	0.217			SH3KBP1	0.0871236	8.44154e-07	0.0140982	0.357	0.288			MDH2	0.166775	5.0536e-18	8.44002e-14	0.602	0.373
CD300LF	0.0560237	7.95365e-05	1	0.217	0.299			CACYBP	0.0870921	8.41413e-07	0.0140524	0.393	0.34			TNFRSF21	0.166701	6.29621e-58	1.05153e-53	0.261	0.076
SH2D3C	0.0559913	2.15208e-22	3.59418e-18	0.046	0.023			WIPI2	0.0869502	2.12316e-09	3.54588e-05	0.296	0.241			PPP4C	0.166288	6.55133e-18	1.09414e-13	0.605	0.372
PAPOLA	0.055675	0.00334466	1	0.4	0.531			NFKB2	0.0867872	1.11627e-07	0.00186428	0.289	0.21			ADI1	0.166275	2.10938e-24	3.52287e-20	0.466	0.247
SLC25A5	0.0556674	0.0242277	1	0.705	0.774			UNC5B	0.0867312	2.68492e-38	4.48409e-34	0.088	0.038			SNAPIN	0.166087	3.41685e-40	5.70649e-36	0.373	0.149
TCIRG1	0.0555328	0.00159848	1	0.338	0.449			TSPAN15	0.0866283	7.26557e-21	1.21342e-16	0.139	0.094			TAPBP	0.166078	1.30753e-14	2.1837e-10	0.687	0.465
NADK	0.0554059	1.64515e-05	0.274757	0.179	0.242			ZMYM2	0.0865213	6.96621e-13	1.16343e-08	0.176	0.129			PFDN2	0.166019	3.61873e-18	6.04365e-14	0.569	0.352
BIRC2	0.0553403	8.20167e-05	1	0.192	0.262			RDX	0.0863738	3.11793e-07	0.00520726	0.351	0.298			ERLEC1	0.165994	1.14778e-39	1.91691e-35	0.395	0.16
ARRDC1	0.0552569	8.89285e-07	0.014852	0.145	0.191			HNRNPU-AS1	0.0863006	3.49101e-24	5.83034e-20	0.116	0.056			UPP1	0.165751	8.23006e-12	1.3745e-07	0.699	0.482
CDADC1	0.055183	8.12258e-15	1.35655e-10	0.063	0.054			FAM195B	0.0862143	4.72232e-06	0.0788675	0.434	0.381			PAPSS1	0.165731	1.09748e-31	1.83291e-27	0.378	0.172
S100Z	0.0551668	1.04862e-24	1.7513e-20	0.041	0.016			DUSP23	0.0861844	7.054e-06	0.117809	0.437	0.385			TNFRSF1A	0.165656	2.01452e-19	3.36445e-15	0.554	0.308
PSMA4	0.0551617	0.0103215	1	0.476	0.592			SNX8	0.0861284	4.64187e-12	7.75239e-08	0.232	0.191			OPN3	0.165561	7.34357e-45	1.22645e-40	0.323	0.115
ETV3	0.0550215	7.01199e-07	0.0117107	0.111	0.106			IGHG1	0.0859246	2.29204e-08	0.000382794	0.161	0.133			PLA2G16	0.165506	5.18585e-26	8.66089e-22	0.359	0.179
IGFBP6	0.0549755	1.86196e-17	3.10966e-13	0.038	0.015			IFI44	0.0854578	1.73507e-08	0.000289773	0.239	0.196			MTRNR2L8	0.165472	4.08019e-28	6.81433e-24	0.382	0.18
TRMT1	0.0549703	4.20777e-05	0.70274	0.169	0.222			PARP8	0.0854455	9.86815e-19	1.64808e-14	0.145	0.085			SLC17A5	0.164972	2.48186e-56	4.14495e-52	0.298	0.093
RAB11FIP1	0.0549651	0.000309067	1	0.213	0.294			RBBP6	0.0853809	1.09552e-07	0.00182963	0.263	0.215			NCF4	0.1649	5.48962e-22	9.16822e-18	0.505	0.274
LMNB1	0.0548564	1.35452e-13	2.26219e-09	0.059	0.051			RGCC	0.085334	0.00956316	1	0.561	0.522			GGCT	0.164652	2.68519e-36	4.48453e-32	0.382	0.17
RP11-347P5.1	0.0548546	6.46763e-14	1.08016e-09	0.059	0.044			TAB2	0.0852753	5.00747e-12	8.36298e-08	0.201	0.147			PTPRO	0.164552	2.21724e-78	3.703e-74	0.264	0.063
ITGAE	0.0547702	3.21044e-06	0.0536176	0.143	0.197			PDAP1	0.0851465	1.29256e-08	0.000215871	0.306	0.26			TBC1D2	0.164548	9.37211e-71	1.56524e-66	0.284	0.077
SNX20	0.0546784	2.64244e-08	0.000441315	0.115	0.138			GNPTG	0.0851455	2.96194e-12	4.94674e-08	0.226	0.181			PTPN12	0.164331	4.92492e-22	8.2251e-18	0.492	0.262
ELF2	0.0545925	3.64816e-06	0.0609278	0.142	0.178			SLC2A8	0.0850392	7.32465e-22	1.22329e-17	0.158	0.111			ZDHHC24	0.164201	6.802e-41	1.136e-36	0.369	0.148
RNF44	0.0544366	3.52376e-08	0.000588503	0.103	0.114			RNF187	0.0850334	6.18129e-09	0.000103234	0.298	0.246			SLC7A7	0.16413	1.49794e-12	2.5017e-08	0.723	0.522
PBX2	0.0543874	1.65766e-09	2.76846e-05	0.088	0.09			PPP2CB	0.0849875	1.36407e-11	2.27814e-07	0.213	0.17			BCAT1	0.163884	4.26367e-27	7.12076e-23	0.406	0.199
AC016831.7	0.0543447	2.07554e-12	3.46636e-08	0.066	0.051			CSDE1	0.084966	0.000184728	1	0.6	0.558			VMA21	0.163536	1.07901e-17	1.80206e-13	0.577	0.348
DGAT2	0.0541854	9.58382e-30	1.60059e-25	0.032	0.005			KRTCAP2	0.084858	2.79623e-06	0.0466999	0.406	0.356			NPTN	0.163531	4.00287e-32	6.68519e-28	0.379	0.152
RGL4	0.0541331	5.38629e-30	8.99564e-26	0.034	0.007			HSD17B14	0.0847658	1.34829e-13	2.25177e-09	0.205	0.169			CCDC53	0.163435	3.9739e-37	6.63681e-33	0.373	0.157
MESDC1	0.0537926	1.51819e-05	0.253553	0.147	0.193			MAF1	0.0847317	1.14128e-06	0.0190605	0.391	0.344			CNIH1	0.163415	3.00506e-21	5.01875e-17	0.525	0.283
MN1	0.0537624	3.53487e-30	5.90359e-26	0.033	0.006			DUSP3	0.0845655	1.41265e-07	0.00235927	0.327	0.283			USF2	0.163292	1.14088e-25	1.90539e-21	0.473	0.244
CCDC12	0.0537407	9.57249e-05	1	0.213	0.281			PBX3	0.0845575	4.44752e-16	7.4278e-12	0.158	0.105			NCSTN	0.163187	4.44094e-38	7.41681e-34	0.368	0.147
SPTLC2	0.05374	7.186e-08	0.00120013	0.108	0.135			ZSWIM6	0.0843387	1.94118e-09	3.24197e-05	0.227	0.161			NAGLU	0.163172	1.82071e-76	3.04077e-72	0.273	0.067
LENG8	0.0537183	4.94217e-06	0.0825391	0.133	0.161			TNRC6B	0.0842362	3.99952e-08	0.000667959	0.269	0.21			LYAR	0.163161	1.43046e-36	2.38902e-32	0.335	0.142
PQBP1	0.0536127	6.38357e-05	1	0.197	0.269			GFRA2	0.0840698	4.06905e-33	6.79572e-29	0.065	0.023			NANS	0.163098	5.47504e-19	9.14386e-15	0.547	0.325
SF3B5	0.0535843	0.0119459	1	0.548	0.671			EVI2A	0.0839498	9.17799e-05	1	0.462	0.408			AMDHD2	0.163051	1.25607e-38	2.09776e-34	0.348	0.135
MGST1	0.053453	0.000661044	1	0.201	0.257			CHCHD10	0.083757	0.00137945	1	0.696	0.628			B2M	0.162792	1.64328e-27	2.74445e-23	1	1
LINC01506	0.05342	5.93227e-23	9.90749e-19	0.041	0.019			NME3	0.0837213	5.51856e-08	0.000921654	0.302	0.255			NCOA4	0.162778	9.2909e-16	1.55167e-11	0.595	0.376
HGSNAT	0.0534076	2.82541e-05	0.471871	0.156	0.205			TBXAS1	0.0835437	1.24796e-05	0.208422	0.401	0.36			SMIM19	0.162755	6.30814e-28	1.05352e-23	0.432	0.21
HSH2D	0.053393	3.54779e-22	5.92516e-18	0.044	0.016			RNF135	0.0833872	4.71459e-10	7.87383e-06	0.254	0.214			NIT2	0.162469	7.127e-58	1.19028e-53	0.297	0.095
KBTBD11	0.0533424	6.2682e-25	1.04685e-20	0.034	0.009			GCC2	0.0833675	1.62206e-09	2.70901e-05	0.243	0.199			AC079767.4	0.162411	2.69521e-66	4.50127e-62	0.242	0.075
DGKD	0.053253	3.26834e-14	5.45846e-10	0.054	0.041			PEPD	0.0833555	8.73693e-07	0.0145916	0.371	0.32			RTCA	0.162064	1.46468e-39	2.44616e-35	0.365	0.148
EIF4EBP2	0.0531892	7.15089e-05	1	0.195	0.265			ACP5	0.0833357	0.0203602	1	0.652	0.523			SCOC	0.161912	1.05084e-50	1.75501e-46	0.312	0.108
ARID4B	0.053138	0.000930683	1	0.258	0.353			ALDH1A1	0.0833348	0.000152841	1	0.355	0.302			UGCG	0.161798	2.66814e-34	4.45605e-30	0.332	0.144
C5AR2	0.052861	4.70613e-09	7.85971e-05	0.074	0.076			HNRNPU	0.08324	0.000451064	1	0.577	0.535			NME4	0.161777	5.48293e-43	9.15704e-39	0.33	0.129
CEACAM4	0.0527475	3.60316e-13	6.01764e-09	0.068	0.057			TMUB1	0.0832318	4.97071e-12	8.30158e-08	0.212	0.165			YWHAQ	0.16177	3.56242e-18	5.9496e-14	0.563	0.338
TP53INP2	0.0526111	6.86006e-08	0.0011457	0.092	0.107			PTGDS	0.0831704	1.37817e-17	2.30168e-13	0.065	0.035			TUBB6	0.161633	6.41709e-36	1.07172e-31	0.346	0.146
AHCTF1	0.0525522	2.13963e-11	3.57339e-07	0.067	0.067			LACC1	0.0831005	6.77484e-17	1.13147e-12	0.142	0.097			PROCR	0.161071	4.58257e-66	7.65335e-62	0.213	0.06
IDI1	0.0525402	0.000120895	1	0.186	0.243			ELL2	0.0829893	1.41472e-05	0.236272	0.338	0.302			PRDX5	0.160988	3.80385e-12	6.3528e-08	0.76	0.552
MRPL23	0.0524633	0.00301662	1	0.34	0.454			ADCY7	0.0829307	4.38031e-09	7.31556e-05	0.241	0.196			TMEM60	0.159988	3.76154e-37	6.28215e-33	0.363	0.143
ZDHHC20	0.0522933	5.43973e-05	0.90849	0.168	0.236			MRC2	0.0828497	1.15483e-44	1.92868e-40	0.092	0.027			RAD23B	0.159853	9.69126e-25	1.61854e-20	0.463	0.225
LINC01481	0.0521073	1.18256e-14	1.97499e-10	0.055	0.044			MGAT5	0.0827219	1.9496e-20	3.25604e-16	0.138	0.094			PGK1	0.159784	3.61088e-09	6.03053e-05	0.819	0.652
ZNF277	0.0520937	1.76605e-06	0.0294947	0.137	0.17			SLC46A3	0.0827149	4.24324e-23	7.08663e-19	0.124	0.083			MRPL12	0.159563	8.62857e-27	1.44106e-22	0.436	0.213
STAG2	0.0519581	4.37182e-05	0.730138	0.165	0.217			TM9SF3	0.0826869	1.65726e-07	0.00276779	0.308	0.264			RANBP1	0.159465	6.87509e-17	1.14821e-12	0.555	0.336
SRD5A1	0.0519564	7.78968e-12	1.30095e-07	0.071	0.072			NIPBL	0.082669	6.84844e-09	0.000114376	0.245	0.195			ZNHIT1	0.159385	5.02486e-14	8.39202e-10	0.681	0.455
BORCS7	0.0518917	0.000128975	1	0.193	0.261			SESN1	0.0824945	5.86671e-27	9.79799e-23	0.096	0.053			KCTD12	0.159233	1.63688e-11	2.73376e-07	0.682	0.445
GZMB	0.0517804	2.94336e-09	4.91571e-05	0.062	0.048			DNASE2	0.0824745	5.62521e-05	0.939467	0.428	0.365			TMEM179B	0.159209	5.14805e-19	8.59775e-15	0.542	0.314
GPR42	0.0517593	1.86242e-25	3.11043e-21	0.033	0.006			SRSF11	0.0824353	4.01382e-05	0.670349	0.462	0.419			LSM4	0.159204	6.70877e-17	1.12043e-12	0.577	0.357
SLC44A2	0.0517168	2.44985e-14	4.09149e-10	0.062	0.057			EPHB2	0.0823886	1.34218e-31	2.24158e-27	0.094	0.036			CTDNEP1	0.158848	1.84616e-22	3.08327e-18	0.495	0.259
GLT1D1	0.0517084	1.06131e-23	1.77249e-19	0.037	0.015			PJA2	0.0822949	2.58181e-07	0.00431188	0.311	0.258			MBD4	0.158788	5.84458e-37	9.76104e-33	0.343	0.136
RNF141	0.0516477	1.89841e-05	0.317053	0.154	0.203			UBE2E1	0.0822306	3.21199e-06	0.0536435	0.386	0.334			ARPC3	0.158788	1.36862e-10	2.28573e-06	0.967	0.899
TTC39C	0.0513717	2.13392e-08	0.000356386	0.1	0.116			LRRC8C	0.0821437	1.59304e-14	2.66054e-10	0.158	0.105			CD82	0.158589	8.41956e-38	1.40615e-33	0.322	0.128
AGFG1	0.051258	3.42859e-05	0.572609	0.142	0.202			ALKBH7	0.0818903	6.896e-05	1	0.497	0.449			PSMA5	0.15854	1.79247e-19	2.9936e-15	0.518	0.301
C1orf162	0.0512468	0.0436119	1	0.742	0.809			P2RX7	0.0818327	2.12885e-13	3.5554e-09	0.174	0.127			COMMD3	0.158395	6.45373e-28	1.07784e-23	0.418	0.198
NFAM1	0.0512392	4.43933e-06	0.0741412	0.128	0.173			ERLEC1	0.0817468	3.19087e-10	5.32908e-06	0.26	0.22			TMEM205	0.158204	2.59657e-22	4.33653e-18	0.477	0.243
CHIC2	0.0510175	1.3944e-07	0.00232878	0.097	0.115			MAGED2	0.081552	3.42995e-15	5.72837e-11	0.174	0.126			CCPG1	0.158114	3.27515e-29	5.46982e-25	0.394	0.171
PSMA3-AS1	0.0509906	0.000190321	1	0.191	0.249			AKIP1	0.0814776	3.42608e-15	5.72189e-11	0.19	0.144			BLCAP	0.158072	9.83783e-44	1.64302e-39	0.317	0.113
TBL1X	0.0509576	2.07612e-09	3.46733e-05	0.072	0.073			PPP2R4	0.0814472	3.55338e-15	5.93449e-11	0.173	0.121			MRPS34	0.157825	1.50012e-23	2.50535e-19	0.48	0.252
LPGAT1	0.0509282	1.23965e-06	0.0207034	0.114	0.147			RPL22L1	0.0814448	0.000320991	1	0.528	0.486			SMIM14	0.15774	3.31699e-26	5.5397e-22	0.426	0.198
IVNS1ABP	0.0508937	0.00495613	1	0.29	0.405			MYL6B	0.0814201	8.11533e-19	1.35534e-14	0.148	0.089			TMEM140	0.15754	1.64954e-77	2.75489e-73	0.241	0.06
GTPBP1	0.0508272	1.81239e-09	3.02688e-05	0.08	0.089			DSTN	0.0814014	8.53519e-05	1	0.485	0.433			RGCC	0.157334	8.86356e-07	0.014803	0.642	0.485
RP11-76E17.3	0.0507824	9.87084e-24	1.64853e-19	0.033	0.008			DOCK10	0.0813849	1.41272e-09	2.35939e-05	0.228	0.172			CD40	0.157122	7.62511e-27	1.27347e-22	0.394	0.186
EAF2	0.0506891	5.92925e-08	0.000990245	0.105	0.117			IGLC3	0.0813788	3.81488e-07	0.00637123	0.166	0.141			METTL5	0.15687	1.84457e-30	3.08062e-26	0.396	0.179
CD300LB	0.0503011	2.60654e-19	4.35319e-15	0.041	0.02			PRPF40A	0.081367	8.61895e-06	0.143945	0.403	0.357			DNAJB11	0.156839	1.94615e-23	3.25026e-19	0.441	0.231
ZFY	0.0502945	2.10282e-09	3.51192e-05	0.071	0.07			TMEM259	0.0813482	5.24952e-10	8.76723e-06	0.23	0.182			SHISA5	0.156757	2.4714e-22	4.12749e-18	0.471	0.242
DCP2	0.0502384	1.95828e-05	0.327053	0.144	0.193			NRIP1	0.0813293	1.26775e-09	2.11727e-05	0.21	0.165			TMEM53	0.156643	6.75028e-86	1.12736e-81	0.252	0.052
HIC1	0.0500645	1.17454e-23	1.96161e-19	0.037	0.012			ANKRD22	0.0813233	1.89855e-21	3.17076e-17	0.113	0.051			MRPL11	0.156359	3.27029e-24	5.46171e-20	0.472	0.238
STRAP	0.0500354	0.00129174	1	0.262	0.362			POLR2J3	0.0809503	1.20063e-08	0.000200517	0.243	0.198			NDUFA8	0.156259	5.38601e-32	8.99517e-28	0.395	0.181
RP11-1398P2.1	0.0497092	3.59514e-11	6.00424e-07	0.068	0.066			UBAC1	0.0808549	1.64348e-10	2.74477e-06	0.232	0.184			CXCL5	0.156229	8.67483e-66	1.44878e-61	0.117	0.016
HNRNPK	0.0496145	0.0271293	1	0.623	0.747			BPTF	0.0808497	7.58312e-08	0.00126646	0.276	0.225			CRTAP	0.15611	3.85002e-16	6.42991e-12	0.571	0.324
SEMA4D	0.0495751	8.15047e-06	0.136121	0.125	0.146			RAPGEF1	0.0807547	5.33382e-08	0.000890802	0.277	0.226			DERL2	0.155961	1.10097e-32	1.83873e-28	0.364	0.154
SH2B2	0.0493782	8.70177e-13	1.45328e-08	0.061	0.059			OSBPL3	0.0806586	1.28831e-26	2.15161e-22	0.102	0.052			PSMG2	0.155948	2.43704e-19	4.07011e-15	0.532	0.302
CWC25	0.0493181	1.3693e-05	0.228687	0.131	0.168			CCDC47	0.0806112	5.56974e-09	9.30203e-05	0.258	0.216			NDUFA12	0.155927	3.77671e-15	6.30748e-11	0.6	0.382
CCDC109B	0.0492865	0.00465441	1	0.315	0.42			KPNB1	0.0803784	7.37547e-06	0.123178	0.371	0.338			TIMM13	0.155789	6.41375e-15	1.07116e-10	0.616	0.393
RP11-61J19.5	0.0490868	1.0144e-07	0.00169415	0.082	0.091			AC079767.4	0.080284	2.07437e-16	3.4644e-12	0.161	0.112			PKD2L1	0.15578	2.25313e-88	3.76296e-84	0.198	0.032
ELOVL5	0.048947	8.46636e-05	1	0.163	0.226			KDM7A	0.0801196	4.43926e-12	7.41401e-08	0.164	0.1			ACAT1	0.155572	2.52356e-46	4.21459e-42	0.314	0.112
NDUFS7	0.0488281	0.0173843	1	0.485	0.608			UBE2W	0.0799771	8.38005e-10	1.39955e-05	0.228	0.183			FKBP3	0.155468	2.56594e-27	4.28538e-23	0.398	0.19
RGS14	0.0487528	1.63331e-12	2.7278e-08	0.061	0.045			SDF4	0.0799428	2.47803e-06	0.0413857	0.381	0.335			CTNNA1	0.154876	2.26538e-20	3.78341e-16	0.497	0.264
RB1CC1	0.0486047	7.39999e-05	1	0.146	0.197			FAM96A	0.0799407	8.68895e-05	1	0.492	0.435			ATP2A2	0.154559	4.59077e-24	7.66704e-20	0.436	0.212
MTHFR	0.0485927	2.67847e-06	0.0447332	0.109	0.141			EVA1B	0.0798618	2.04178e-13	3.40998e-09	0.178	0.134			QDPR	0.154555	6.45499e-35	1.07805e-30	0.354	0.148
BCL2L11	0.0483633	3.1973e-06	0.0533981	0.112	0.138			NUMA1	0.0797277	5.01934e-14	8.38279e-10	0.154	0.11			AP1S1	0.154547	2.63087e-45	4.39381e-41	0.314	0.117
NOD2	0.0483016	8.43257e-12	1.40832e-07	0.057	0.048			STAU1	0.0797061	6.97774e-08	0.00116535	0.292	0.246			OAZ1	0.154471	1.00652e-18	1.68099e-14	0.994	0.987
IRF9	0.0481821	3.77426e-08	0.00063034	0.086	0.085			HP1BP3	0.0796426	2.7017e-06	0.0451211	0.343	0.302			RND3	0.15445	7.0425e-53	1.17617e-48	0.153	0.036
SYN1	0.0479929	4.91714e-31	8.21211e-27	0.029	0.002			FAM20C	0.0796338	1.66602e-11	2.78241e-07	0.198	0.158			PDZD11	0.154346	1.43313e-44	2.39347e-40	0.326	0.124
CEACAM3	0.0479509	6.2275e-28	1.04005e-23	0.033	0.007			PMVK	0.0795992	4.40203e-07	0.00735183	0.331	0.277			NDUFB11	0.154324	1.13513e-10	1.89579e-06	0.795	0.609
AZIN1	0.0478685	0.00184565	1	0.231	0.327			RPS19BP1	0.0795935	7.57951e-05	1	0.48	0.433			CHMP4A	0.154121	8.20254e-18	1.36991e-13	0.548	0.321
TOMM40L	0.0478011	8.2259e-11	1.37381e-06	0.061	0.058			XPO1	0.0793551	1.30718e-10	2.18312e-06	0.218	0.177			UQCRFS1	0.154014	1.34072e-14	2.23914e-10	0.631	0.406
LIPN	0.0477915	9.94338e-28	1.66064e-23	0.03	0.005			DUT	0.0793526	1.32662e-05	0.221558	0.374	0.33			DHRS9	0.153922	1.54734e-51	2.58421e-47	0.222	0.065
SON	0.0474718	0.0227765	1	0.472	0.605			IGKC	0.0793251	0.0389266	1	0.51	0.485			WSB2	0.15387	2.64424e-44	4.41614e-40	0.312	0.111
IL15	0.0474598	2.04514e-07	0.00341559	0.092	0.108			USP53	0.0793209	2.24644e-30	3.75178e-26	0.071	0.027			MMP24-AS1	0.153691	1.82856e-22	3.05388e-18	0.47	0.237
CTD-3203P2.3	0.0474408	3.97394e-14	6.63688e-10	0.044	0.027			SNAPC1	0.0793097	1.82962e-12	3.05566e-08	0.147	0.093			TM9SF2	0.153636	3.84744e-22	6.42562e-18	0.471	0.244
PIM2	0.0474328	2.0816e-10	3.47648e-06	0.063	0.05			PTPRJ	0.0792387	6.98165e-10	1.166e-05	0.216	0.166			ERO1A	0.153577	2.57376e-27	4.29844e-23	0.339	0.156
SPOPL	0.0472582	6.02729e-07	0.0100662	0.096	0.115			MT-ND4L	0.0791925	0.000514261	1	0.533	0.481			RPA3	0.153568	2.8004e-23	4.67694e-19	0.427	0.218
TJP2	0.0471828	3.37059e-11	5.62922e-07	0.058	0.054			MB21D2	0.0790403	1.31163e-25	2.19055e-21	0.089	0.037			BUD31	0.15351	3.63054e-17	6.06336e-13	0.551	0.329
IMPA2	0.0470824	2.27011e-09	3.79131e-05	0.072	0.082			THRAP3	0.079038	8.00656e-07	0.0133717	0.326	0.277			CLIP4	0.153473	4.58695e-43	7.66067e-39	0.303	0.101
RCSD1	0.0468076	0.000272326	1	0.165	0.202			CLECL1	0.0789825	2.84508e-14	4.75157e-10	0.159	0.105			ENY2	0.153392	9.47309e-11	1.5821e-06	0.793	0.584
CATSPER1	0.0467189	4.19078e-07	0.00699903	0.079	0.092			NCOA7	0.0789671	1.71831e-12	2.86974e-08	0.16	0.117			TMEM160	0.153273	2.12717e-14	3.55258e-10	0.629	0.397
INSR	0.0466311	1.26886e-09	2.11912e-05	0.063	0.061			MLXIP	0.0789363	1.4845e-10	2.47926e-06	0.198	0.151			ST14	0.153236	1.459e-43	2.43668e-39	0.292	0.108
TMEM88	0.0465652	4.11702e-12	6.87584e-08	0.051	0.035			S1PR2	0.0788474	3.91046e-30	6.53085e-26	0.102	0.045			SAMD9L	0.153125	4.09871e-26	6.84526e-22	0.367	0.173
LINC00937	0.0465585	9.59098e-16	1.60179e-11	0.042	0.026			BCL7C	0.0788329	4.22229e-12	7.05164e-08	0.205	0.161			MRPL36	0.152974	3.64151e-37	6.08169e-33	0.341	0.133
DNAJC4	0.0465394	0.000245069	1	0.174	0.241			TMBIM1	0.0787851	2.307e-06	0.0385292	0.353	0.32			LSM10	0.152953	1.83197e-18	3.05958e-14	0.527	0.301
JMJD6	0.0464997	3.6376e-05	0.607516	0.129	0.167			GIMAP6	0.0786793	3.57121e-17	5.96428e-13	0.138	0.083			ABCC3	0.152851	5.00826e-42	8.3643e-38	0.305	0.112
HAS1	0.0463386	4.61711e-20	7.71103e-16	0.024	0.003			ANXA11	0.0783827	0.000236956	1	0.525	0.473			HIGD1A	0.152715	5.83573e-30	9.74625e-26	0.372	0.162
IRG1	0.0461264	8.5281e-21	1.42428e-16	0.024	0.004			RTN1	0.0783703	1.35814e-16	2.26823e-12	0.138	0.084			MRPS12	0.152692	3.964e-27	6.62028e-23	0.434	0.202
NID1	0.0461126	2.10204e-25	3.51062e-21	0.03	0.006			PARP12	0.078369	1.96639e-09	3.28407e-05	0.242	0.207			SNX8	0.152612	1.27566e-36	2.13048e-32	0.35	0.138
STAT4	0.0459224	8.27797e-11	1.3825e-06	0.055	0.042			BMPR2	0.078359	1.16576e-16	1.94694e-12	0.146	0.098			JCHAIN	0.152295	2.11964e-24	3.54001e-20	0.208	0.095
MPP7	0.04578	1.19731e-20	1.99964e-16	0.029	0.011			HOMER1	0.0783226	1.00403e-22	1.67683e-18	0.09	0.047			CDC37	0.152245	1.48024e-14	2.47214e-10	0.6	0.389
HDAC1	0.045671	6.92447e-06	0.115646	0.12	0.155			PI4K2A	0.0783107	5.40829e-17	9.03238e-13	0.148	0.109			POLR2F	0.152092	1.47062e-18	2.45608e-14	0.524	0.296
OAF	0.0455682	2.716e-14	4.53598e-10	0.049	0.035			QPRT	0.0782677	1.08756e-26	1.81633e-22	0.086	0.042			UROD	0.151973	1.19732e-40	1.99965e-36	0.319	0.118
ARHGEF40	0.0455072	5.98194e-07	0.00999044	0.071	0.089			RGS12	0.0782063	1.53174e-14	2.55816e-10	0.164	0.111			APP	0.151938	5.0723e-28	8.47125e-24	0.387	0.174
DEDD2	0.0454877	0.000533344	1	0.179	0.242			HSPA9	0.0780707	4.49545e-06	0.0750785	0.36	0.315			CETN2	0.151791	4.91283e-40	8.20492e-36	0.315	0.116
SERTAD2	0.0451945	3.83935e-05	0.64121	0.124	0.158			RP11-758H9.2	0.0780687	1.75838e-13	2.93667e-09	0.14	0.087			PSMA4	0.151703	5.05642e-11	8.44473e-07	0.679	0.484
ZNF106	0.0451153	0.00175419	1	0.211	0.302			RSRC1	0.0780524	2.98242e-10	4.98093e-06	0.215	0.173			ZSCAN16-AS1	0.151385	1.83495e-31	3.06455e-27	0.351	0.148
DENND3	0.0450899	0.000103643	1	0.128	0.158			ASH1L	0.0779415	2.78633e-09	4.65345e-05	0.212	0.159			ARPC1A	0.15138	1.39227e-24	2.32523e-20	0.432	0.205
FFAR3	0.045067	3.69043e-21	6.16339e-17	0.031	0.007			RAB3IL1	0.0779033	2.11039e-35	3.52457e-31	0.075	0.033			MRPL54	0.151231	1.1072e-13	1.84913e-09	0.651	0.416
KRAS	0.0450289	0.000731043	1	0.185	0.255			DCTN2	0.077892	9.89947e-09	0.000165331	0.278	0.23			GNB2	0.151206	4.71765e-11	7.87895e-07	0.728	0.537
NAB1	0.044991	1.40653e-07	0.00234905	0.077	0.089			CALM3	0.0778318	0.0024677	1	0.631	0.589			PDCD5	0.150871	1.17615e-21	1.96429e-17	0.442	0.235
PIGA	0.0448563	8.88558e-10	1.48398e-05	0.058	0.052			EPB41L3	0.0777756	7.21655e-07	0.0120524	0.298	0.243			ATP6V1C1	0.150656	1.95961e-26	3.27274e-22	0.398	0.189
RIOK3	0.0447748	0.0010123	1	0.192	0.276			CH17-340M24.3	0.0777504	5.65468e-09	9.44388e-05	0.252	0.212			HDAC2	0.150501	1.32427e-28	2.21166e-24	0.382	0.175
HIST3H2A	0.0446727	2.48127e-07	0.00414397	0.068	0.065			ARHGEF2	0.077733	1.65392e-09	2.76222e-05	0.209	0.157			COX20	0.150486	6.36713e-24	1.06337e-19	0.407	0.2
ZCCHC6	0.0446119	6.88589e-05	1	0.121	0.159			SAMD9L	0.0777263	1.93191e-07	0.00322648	0.262	0.22			ARMC10	0.150484	3.13906e-39	5.24255e-35	0.333	0.128
EIF4E2	0.0445983	0.0044562	1	0.276	0.381			ZDHHC4	0.0777187	1.74101e-10	2.90765e-06	0.226	0.185			SPRED1	0.150449	1.27338e-19	2.12667e-15	0.4	0.204
COQ10B	0.0445191	8.55289e-05	1	0.138	0.18			RP11-480C22.1	0.0774662	8.13693e-48	1.35895e-43	0.042	0.002			DHRS7	0.150417	6.7802e-16	1.13236e-11	0.53	0.318
AVPI1	0.0444887	0.00453666	1	0.222	0.305			MRPS21	0.0772758	0.000130253	1	0.498	0.45			KIAA0930	0.150335	1.03792e-21	1.73342e-17	0.435	0.226
GBP4	0.0444432	0.000533028	1	0.157	0.2			RAPH1	0.077262	1.45597e-18	2.43161e-14	0.102	0.057			APOA1BP	0.150307	2.27991e-28	3.80767e-24	0.398	0.183
ZNF581	0.0443447	6.66668e-05	1	0.136	0.179			ZCCHC11	0.077184	3.2892e-20	5.4933e-16	0.114	0.067			PPP1R7	0.150234	1.39868e-26	2.33594e-22	0.402	0.194
TBC1D7	0.0443423	4.81569e-07	0.00804268	0.082	0.105			GAMT	0.0771028	4.50537e-38	7.52443e-34	0.068	0.016			ABI1	0.150094	6.2414e-21	1.04238e-16	0.466	0.243
LRRFIP2	0.0442703	0.000160541	1	0.142	0.204			LCP2	0.0770197	0.0011555	1	0.543	0.493			UBE2E2	0.149916	7.97784e-28	1.33238e-23	0.408	0.193
RP11-81H14.2	0.0442486	1.39779e-20	2.33444e-16	0.032	0.014			TRAM1	0.0770154	0.000203961	1	0.512	0.462			GALC	0.149868	1.14913e-39	1.91916e-35	0.313	0.113
NRIP3	0.0442262	6.24437e-08	0.00104287	0.065	0.066			SERPINB6	0.0770008	7.08675e-05	1	0.461	0.411			MCUR1	0.149856	1.76575e-36	2.94899e-32	0.34	0.136
DNMBP	0.0442021	1.00284e-13	1.67485e-09	0.041	0.023			SCN9A	0.0769988	1.21332e-43	2.02636e-39	0.045	0.011			LPCAT3	0.149801	1.66386e-48	2.77881e-44	0.298	0.095
DOCK8	0.0438069	0.00680033	1	0.27	0.374			PDXDC1	0.0768428	4.6476e-15	7.76196e-11	0.15	0.113			IL10RB	0.149765	3.92256e-17	6.55107e-13	0.528	0.302
FBXO33	0.0437226	6.03899e-07	0.0100857	0.082	0.102			SCAMP4	0.0767821	1.42607e-14	2.38168e-10	0.153	0.109			SCAMP2	0.149501	8.16092e-21	1.36296e-16	0.477	0.254
TRAF4	0.0434862	1.38955e-11	2.32069e-07	0.046	0.034			SUMF2	0.0767752	2.93692e-08	0.000490494	0.267	0.219			FERMT3	0.149399	7.66714e-16	1.28049e-11	0.56	0.338
NSUN6	0.0434259	4.84378e-09	8.08959e-05	0.056	0.055			SLC2A13	0.0767335	2.20041e-29	3.67491e-25	0.081	0.036			MPC1	0.149204	9.00561e-16	1.50403e-11	0.563	0.335
ACSL5	0.0433636	3.18814e-06	0.0532452	0.096	0.125			REEP4	0.0766101	3.69525e-13	6.17144e-09	0.184	0.133			C11orf73	0.149159	6.86811e-22	1.14704e-17	0.431	0.219
ANKRD44	0.0433298	0.000718023	1	0.163	0.209			FOXO3	0.0765842	5.82499e-05	0.972831	0.352	0.286			GRHPR	0.148905	2.41995e-25	4.04156e-21	0.444	0.216
RNF166	0.0431916	0.0007311	1	0.178	0.231			CCT3	0.0764181	1.18826e-06	0.0198451	0.33	0.286			TCEAL3	0.148752	3.26857e-38	5.45885e-34	0.307	0.116
CTH	0.0431059	1.06662e-21	1.78136e-17	0.025	0.006			IMP3	0.0762804	4.99294e-07	0.00833871	0.286	0.254			FAM173A	0.14872	3.90862e-22	6.52779e-18	0.458	0.235
CYSLTR1	0.0430986	5.15898e-06	0.0861601	0.096	0.111			PEAK1	0.076252	6.27567e-26	1.0481e-21	0.091	0.046			PLXND1	0.148487	1.0617e-25	1.77315e-21	0.38	0.176
NAT9	0.0430623	7.77631e-09	0.000129872	0.066	0.071			ITM2C	0.0762301	7.39759e-33	1.23547e-28	0.071	0.023			GSPT1	0.148459	1.13986e-25	1.90369e-21	0.413	0.187
ALDOA	0.0429858	0.105451	1	0.837	0.872			CLEC7A	0.076215	0.00367051	1	0.677	0.651			FAH	0.148397	2.81972e-50	4.70922e-46	0.267	0.087
FRY	0.0429531	1.37738e-17	2.30036e-13	0.032	0.018			TMED2	0.0761389	0.000385453	1	0.527	0.482			TNS1	0.148163	4.77372e-56	7.97259e-52	0.231	0.064
DHX34	0.0428226	4.73646e-11	7.91036e-07	0.049	0.04			RAD23A	0.0760861	0.000103353	1	0.455	0.414			PRMT2	0.148093	2.99796e-19	5.00689e-15	0.493	0.275
CD1C	0.0427925	4.71009e-16	7.86632e-12	0.036	0.015			FGFR1OP2	0.0760743	1.52851e-06	0.0255276	0.33	0.29			HPS1	0.147629	1.10933e-23	1.85269e-19	0.446	0.214
MSC	0.0427824	1.41569e-18	2.36435e-14	0.033	0.013			IL21R	0.0760288	6.47432e-33	1.08128e-28	0.091	0.029			HLA-B	0.147507	4.47834e-12	7.47928e-08	0.998	0.985
DOT1L	0.0427247	4.1485e-07	0.00692841	0.071	0.074			SLC18B1	0.0760153	1.51523e-14	2.53059e-10	0.139	0.101			SLC35B1	0.14717	1.89232e-32	3.16036e-28	0.348	0.151
CBWD1	0.0426377	1.79428e-05	0.299663	0.108	0.147			SRGAP3	0.0760119	3.82864e-37	6.3942e-33	0.085	0.031			PIGS	0.147064	1.81549e-39	3.03206e-35	0.327	0.124
EIF5	0.042433	0.0569877	1	0.537	0.67			CHD2	0.0759555	6.32671e-08	0.00105662	0.239	0.181			OSTM1	0.146916	2.13822e-29	3.57105e-25	0.376	0.159
CXCR4	0.0421855	0.0896285	1	0.415	0.534			RHBDF2	0.0759413	1.20271e-08	0.000200865	0.23	0.165			MRPS33	0.146789	1.40604e-25	2.34822e-21	0.403	0.188
DENND1A	0.0421466	2.3038e-06	0.0384758	0.086	0.102			ARHGAP15	0.075936	1.86019e-11	3.1067e-07	0.18	0.133			ADAP2	0.146748	3.22942e-13	5.39345e-09	0.546	0.338
NBPF9	0.0421389	2.47712e-13	4.13703e-09	0.038	0.029			AP001055.6	0.075917	4.90339e-12	8.18916e-08	0.157	0.113			NUDC	0.146704	5.44912e-20	9.10058e-16	0.463	0.248
KLHL15	0.0420362	1.33114e-09	2.22313e-05	0.053	0.046			CORO7	0.0759018	7.87926e-10	1.31592e-05	0.218	0.175			IL2RA	0.146682	1.10644e-35	1.84787e-31	0.2	0.084
MT1E	0.0420137	0.00625704	1	0.096	0.117			MGEA5	0.0758768	2.05459e-08	0.000343138	0.218	0.179			TP53I3	0.146576	8.68633e-48	1.4507e-43	0.284	0.091
XYLT1	0.0419808	3.24219e-16	5.41478e-12	0.037	0.017			NCKAP5L	0.0758389	1.09194e-16	1.82364e-12	0.134	0.077			UTP18	0.146565	4.7282e-39	7.89657e-35	0.323	0.122
GSDMD	0.0419623	0.00395414	1	0.224	0.316			ARF3	0.0757465	9.45825e-06	0.157962	0.379	0.335			PPP2R1A	0.146328	1.09357e-23	1.82637e-19	0.431	0.216
INPP5K	0.0419589	6.04846e-08	0.00101015	0.074	0.084			FSCN1	0.0757263	2.26108e-29	3.77622e-25	0.081	0.027			MRAS	0.146116	3.24556e-46	5.42041e-42	0.289	0.095
TYROBP	0.0419553	0.00221983	1	0.997	0.997			ARID4A	0.0755826	3.6001e-09	6.01252e-05	0.221	0.179			AMIGO2	0.146014	3.80927e-99	6.36187e-95	0.198	0.029
MAP3K1	0.0418603	0.000701015	1	0.145	0.192			ACOT11	0.0755362	1.70893e-31	2.85408e-27	0.089	0.039			CBX3	0.145769	7.22673e-14	1.20694e-09	0.599	0.369
TP53BP2	0.0416543	2.88902e-06	0.0482495	0.085	0.098			ARHGAP5	0.0754998	5.22016e-19	8.71819e-15	0.11	0.066			IQGAP2	0.145664	5.75422e-16	9.61012e-12	0.493	0.278
VHL	0.041497	1.57424e-06	0.0262914	0.086	0.105			GGA2	0.0754653	2.52573e-07	0.00421823	0.3	0.259			CRYL1	0.145542	2.83055e-29	4.72731e-25	0.361	0.158
CCNDBP1	0.0413815	0.00131576	1	0.187	0.264			NDUFAF3	0.0754231	0.000128847	1	0.47	0.424			C14orf142	0.145399	7.96718e-49	1.3306e-44	0.277	0.086
RLF	0.0413259	6.3795e-07	0.0106544	0.07	0.074			KIF5B	0.075363	0.000245314	1	0.485	0.447			GAPDH	0.144655	5.95683e-07	0.0099485	0.987	0.957
LSM6	0.041319	0.020535	1	0.326	0.448			RGL2	0.0753506	1.19841e-18	2.00146e-14	0.112	0.067			JTB	0.144581	4.79155e-10	8.00236e-06	0.753	0.568
SESTD1	0.0411379	0.0001376	1	0.11	0.141			DYNLL1	0.0752424	0.00901953	1	0.813	0.748			BAX	0.144503	2.24078e-11	3.74232e-07	0.688	0.478
SNHG25	0.0411294	7.82024e-05	1	0.108	0.146			FOXRED2	0.0752004	1.30589e-37	2.18096e-33	0.07	0.025			ORAI1	0.1445	7.76008e-34	1.29601e-29	0.344	0.138
ANAPC15	0.041093	0.00171932	1	0.179	0.258			SREBF1	0.0751154	4.0133e-16	6.70261e-12	0.146	0.101			NCK1	0.144358	2.08231e-41	3.47766e-37	0.3	0.112
CEP85L	0.041061	1.04404e-08	0.000174365	0.058	0.056			YY1	0.0750838	1.29797e-05	0.216774	0.353	0.307			STOML2	0.144288	3.62458e-26	6.05341e-22	0.407	0.197
CCR2	0.0408817	3.39937e-17	5.67728e-13	0.032	0.011			PPP1R12A	0.0750733	5.04634e-07	0.00842789	0.292	0.244			PSMC3	0.144234	1.15235e-20	1.92455e-16	0.447	0.234
STK17A	0.0408197	9.35094e-05	1	0.113	0.147			EFCAB14	0.0750701	2.28551e-07	0.00381703	0.274	0.227			SERBP1	0.144167	4.44057e-11	7.41619e-07	0.705	0.496
FAM200B	0.0407462	0.00461169	1	0.201	0.299			MAP3K13	0.0750242	8.42609e-07	0.0140724	0.283	0.243			CD276	0.144106	4.336e-48	7.24156e-44	0.254	0.082
GJB2	0.0407382	2.83669e-18	4.73755e-14	0.024	0.009			CLEC2B	0.0749994	0.00214291	1	0.572	0.522			HMOX2	0.144087	2.65573e-42	4.43534e-38	0.301	0.109
QARS	0.0407381	0.00406446	1	0.224	0.311			RAB7A	0.0749258	0.00166526	1	0.659	0.598			WBP2	0.143957	8.68729e-21	1.45086e-16	0.455	0.241
MCTP2	0.0405748	8.67202e-18	1.44831e-13	0.024	0.008			CASC4	0.0748534	5.66373e-10	9.45899e-06	0.2	0.158			COMMD4	0.143884	1.92155e-28	3.20919e-24	0.363	0.167
ADAM19	0.0405563	2.45062e-15	4.09277e-11	0.029	0.016			WHSC1L1	0.0746718	2.61774e-08	0.000437188	0.238	0.196			ACADS	0.143861	1.01174e-53	1.68971e-49	0.273	0.08
S1PR3	0.0405029	2.17581e-24	3.63383e-20	0.022	0.001			EEA1	0.0746026	1.25146e-10	2.09006e-06	0.2	0.158			CDS2	0.143856	3.50681e-38	5.85672e-34	0.302	0.11
CCDC59	0.0404757	0.00473569	1	0.215	0.297			CLSTN1	0.0745962	3.32286e-17	5.5495e-13	0.129	0.086			DST	0.143689	4.34794e-31	7.26149e-27	0.327	0.129
KBTBD2	0.0403419	6.99936e-06	0.116896	0.085	0.106			ANXA7	0.074542	1.33429e-05	0.22284	0.371	0.328			ECHDC1	0.143678	4.21895e-25	7.04607e-21	0.398	0.181
PHLDB1	0.0402941	1.54563e-10	2.58136e-06	0.046	0.036			CBR1	0.0745406	7.45913e-07	0.0124575	0.316	0.27			EMC10	0.143625	2.6704e-16	4.45983e-12	0.519	0.3
IRF2BPL	0.0402556	6.24408e-05	1	0.099	0.129			ITSN1	0.0745241	5.96253e-19	9.95802e-15	0.112	0.074			ETFA	0.143508	8.44902e-21	1.41107e-16	0.452	0.228
ZBTB16	0.0401427	1.29687e-19	2.1659e-15	0.03	0.007			P2RY14	0.0743451	4.03186e-41	6.7336e-37	0.045	0.007			APOL6	0.143472	7.49388e-19	1.25155e-14	0.441	0.231
SPATA2L	0.0401427	1.32501e-08	0.000221289	0.057	0.056			CYB561A3	0.0742998	1.58986e-08	0.000265523	0.228	0.174			PSMD1	0.143443	4.23705e-29	7.0763e-25	0.359	0.156
RP2	0.0400978	0.000979385	1	0.146	0.198			RTF1	0.0742503	8.23601e-06	0.13755	0.355	0.321			IFNAR1	0.143321	7.61299e-22	1.27145e-17	0.425	0.215
P2RY8	0.0400106	9.27597e-14	1.54918e-09	0.033	0.022			ZBED1	0.074241	2.20905e-16	3.68933e-12	0.139	0.092			SMIM7	0.142922	1.35705e-21	2.26641e-17	0.434	0.217
PTGES	0.0397859	2.50688e-22	4.18675e-18	0.022	0.002			SNHG7	0.0742215	2.39851e-08	0.000400575	0.223	0.17			PDK4	0.14263	4.25405e-32	7.10468e-28	0.242	0.083
ICAM4	0.0397585	4.04622e-06	0.067576	0.072	0.068			PRRC2B	0.0741965	8.55793e-14	1.42926e-09	0.141	0.099			EFR3A	0.142575	1.24625e-25	2.08136e-21	0.373	0.166
P2RY2	0.0397551	2.3445e-23	3.91555e-19	0.026	0.006			ERRFI1	0.0741895	6.8822e-17	1.1494e-12	0.102	0.062			HMGN2	0.142559	7.58014e-08	0.00126596	0.843	0.694
KIAA0922	0.039753	1.00784e-13	1.68319e-09	0.04	0.03			FAM65A	0.0741684	1.132e-13	1.89055e-09	0.147	0.106			DRAM2	0.142559	2.94064e-12	4.91116e-08	0.616	0.405
APOBEC3C	0.0396919	0.00340447	1	0.173	0.237			ARMCX3	0.0741663	2.29958e-09	3.84053e-05	0.213	0.182			POLR3GL	0.1423	1.26193e-21	2.10755e-17	0.437	0.222
VPS51	0.0396497	0.000645158	1	0.147	0.201			MMD	0.0741074	1.14119e-09	1.90591e-05	0.211	0.178			ARL1	0.142275	5.24485e-36	8.75943e-32	0.312	0.122
LMO2	0.0394917	0.000980657	1	0.15	0.194			NCOA4	0.0740908	0.000382479	1	0.472	0.431			DYNLT3	0.14219	2.89379e-30	4.83292e-26	0.332	0.135
EIF5A	0.0394776	0.0444544	1	0.362	0.472			GBAS	0.0740668	6.57918e-07	0.0109879	0.29	0.244			ARPP19	0.141987	4.69426e-21	7.83988e-17	0.438	0.219
ZNF674-AS1	0.0394209	3.81823e-16	6.37683e-12	0.029	0.011			PALD1	0.0739351	5.00027e-53	8.35095e-49	0.061	0.007			ETHE1	0.14192	7.39564e-19	1.23515e-14	0.453	0.244
PCIF1	0.0393751	4.92344e-06	0.0822264	0.083	0.101			TRIM28	0.0735534	4.94049e-10	8.25111e-06	0.184	0.138			SLC1A3	0.141703	5.30983e-35	8.86794e-31	0.298	0.116
APAF1	0.0392693	8.91584e-07	0.0148903	0.066	0.068			TAP1	0.0734295	1.06298e-05	0.177528	0.313	0.278			ACTR2	0.141638	7.46717e-09	0.000124709	0.82	0.649
MNT	0.0391169	6.16942e-06	0.103036	0.081	0.1			NFE2L1	0.0732969	4.29759e-12	7.1774e-08	0.173	0.14			TXNL4A	0.141302	6.33657e-23	1.05827e-18	0.423	0.204
GNA15	0.0389494	0.0165075	1	0.253	0.354			DBP	0.0732257	2.72459e-22	4.55034e-18	0.109	0.065			SNRPC	0.141149	2.70126e-16	4.51138e-12	0.523	0.298
RP11-352M15.2	0.0388723	1.3291e-11	2.21973e-07	0.039	0.026			CDC42SE2	0.0731271	8.54311e-06	0.142678	0.301	0.254			EI24	0.141146	2.77471e-31	4.63404e-27	0.329	0.139
EML3	0.0388608	1.46369e-06	0.024445	0.071	0.076			ZNF148	0.0730789	3.40107e-11	5.68013e-07	0.172	0.123			C19orf24	0.141139	4.92886e-14	8.2317e-10	0.578	0.349
BCL6	0.0386022	0.000244651	1	0.107	0.139			SKI	0.0730133	1.59367e-09	2.66158e-05	0.183	0.14			MRPL43	0.140522	3.88922e-22	6.49538e-18	0.434	0.216
CDKN1B	0.0385947	0.000439086	1	0.127	0.161			NOP56	0.0729643	1.02012e-07	0.00170371	0.249	0.208			FRMD4A	0.140491	4.80295e-30	8.02141e-26	0.323	0.126
PHLDA2	0.0384072	0.0156904	1	0.182	0.233			KMT2A	0.072839	1.54383e-12	2.57836e-08	0.153	0.108			ESYT1	0.140455	1.29039e-38	2.15509e-34	0.304	0.106
SLPI	0.0384055	0.000467472	1	0.103	0.119			TRIM47	0.0727978	5.25078e-25	8.76933e-21	0.113	0.072			CCDC90B	0.140427	5.48632e-31	9.16271e-27	0.343	0.143
STAT6	0.0382499	0.00238379	1	0.172	0.232			CCDC85B	0.0727618	0.000372738	1	0.438	0.401			AES	0.140177	5.01004e-15	8.36726e-11	0.511	0.288
PSPC1	0.0382483	7.21681e-05	1	0.097	0.127			SNRPC	0.0726343	4.2983e-05	0.717859	0.392	0.356			WIPI1	0.140122	3.76309e-37	6.28474e-33	0.302	0.107
HBP1	0.0381771	0.00304916	1	0.159	0.22			STX12	0.0725512	5.72269e-06	0.0955747	0.322	0.284			ZNF330	0.140059	3.23585e-27	5.40419e-23	0.351	0.15
EP300	0.0379763	0.000505772	1	0.115	0.147			TUBGCP2	0.0725066	6.76544e-08	0.0011299	0.25	0.199			PGRMC1	0.13993	6.49249e-34	1.08431e-29	0.315	0.118
CHD2	0.0379243	0.00284911	1	0.161	0.223			43526	0.0724146	1.52895e-07	0.0025535	0.266	0.237			PSMD3	0.139918	2.10406e-29	3.51399e-25	0.348	0.152
NHSL2	0.037884	9.32811e-05	1	0.106	0.143			BAG3	0.0723977	6.87787e-13	1.14867e-08	0.108	0.067			ZDHHC3	0.139908	3.9617e-31	6.61644e-27	0.337	0.14
HDAC9	0.037861	1.57411e-09	2.62893e-05	0.044	0.031			ASPH	0.0723794	7.79535e-08	0.0013019	0.238	0.189			GS1-600G8.5	0.139767	2.77958e-83	4.64217e-79	0.094	0.007
SULT1B1	0.03786	1.86566e-18	3.11584e-14	0.025	0.008			PDPN	0.0723123	3.18655e-24	5.32186e-20	0.078	0.027			PNKD	0.139659	2.28019e-19	3.80814e-15	0.453	0.23
GABBR1	0.0378347	5.52161e-14	9.22164e-10	0.032	0.015			DOK1	0.0723088	8.78055e-12	1.46644e-07	0.19	0.143			NRBP1	0.139517	4.99059e-28	8.33478e-24	0.356	0.16
RNF168	0.037749	0.00029091	1	0.115	0.148			ZNF503	0.0722454	1.02029e-13	1.70399e-09	0.115	0.08			GMFB	0.139495	4.24748e-30	7.09371e-26	0.333	0.132
USP7	0.0376014	0.00016886	1	0.103	0.14			GNG7	0.0721001	6.9115e-31	1.15429e-26	0.08	0.026			SIL1	0.139487	1.50947e-28	2.52096e-24	0.37	0.16
IL1R2	0.0375307	4.72209e-11	7.88636e-07	0.031	0.015			CADM1	0.0720923	6.38778e-26	1.06682e-21	0.077	0.024			UCHL3	0.139425	5.16662e-26	8.62877e-22	0.369	0.164
BCL7B	0.0372831	0.0046437	1	0.186	0.255			SP100	0.0719738	2.82799e-05	0.472302	0.353	0.313			RPS6KA1	0.139373	1.84314e-25	3.07822e-21	0.372	0.174
KCNJ2	0.0372803	2.00565e-11	3.34964e-07	0.034	0.024			SNX7	0.0719307	6.30408e-30	1.05284e-25	0.089	0.047			ARSA	0.13937	1.03218e-36	1.72385e-32	0.316	0.112
MXD3	0.0372653	4.70683e-15	7.86087e-11	0.033	0.014			PLEKHA2	0.0719256	1.72062e-05	0.28736	0.328	0.279			CLPP	0.139194	7.59943e-28	1.26918e-23	0.369	0.163
PSEN1	0.0370649	0.00481165	1	0.182	0.257			RAB11B	0.0719188	1.41772e-06	0.0236773	0.303	0.259			CIR1	0.13917	1.91889e-19	3.20474e-15	0.397	0.204
F5	0.0370127	1.24381e-20	2.07728e-16	0.02	0.002			SMIM4	0.0718486	5.88035e-07	0.00982077	0.267	0.233			C6orf1	0.139019	2.98098e-27	4.97853e-23	0.348	0.159
PILRA	0.0369635	0.0657451	1	0.409	0.534			RAB35	0.0718384	1.26341e-11	2.11003e-07	0.165	0.121			PRCP	0.138965	1.21285e-14	2.02558e-10	0.501	0.31
HNRNPA1L2	0.0368283	3.29065e-08	0.000549571	0.056	0.061			ARMT1	0.071826	8.05669e-12	1.34555e-07	0.158	0.119			IL3RA	0.138798	5.40132e-36	9.02074e-32	0.228	0.082
ANKHD1	0.0367521	2.65398e-06	0.0443241	0.066	0.076			ARPIN	0.0716852	2.76013e-12	4.60968e-08	0.16	0.13			MRPL18	0.138583	2.10709e-17	3.51905e-13	0.48	0.253
TMEM217	0.0365749	9.85882e-14	1.64652e-09	0.027	0.015			NUDT14	0.0716819	4.98624e-07	0.00832751	0.267	0.228			PTGR1	0.138576	2.27648e-62	3.80195e-58	0.238	0.065
PLCB2	0.0365315	0.000435744	1	0.115	0.156			RNF115	0.0716519	6.82942e-10	1.14058e-05	0.196	0.153			TRIP6	0.138462	4.64465e-41	7.75703e-37	0.282	0.101
PGS1	0.0364231	1.89744e-06	0.0316892	0.059	0.068			MAPK3	0.0716216	7.13158e-13	1.19105e-08	0.152	0.102			ERGIC3	0.138398	6.20776e-12	1.03676e-07	0.65	0.429
MFSD2A	0.0363092	1.52647e-06	0.0254936	0.056	0.059			PA2G4	0.0715917	8.69246e-05	1	0.394	0.358			NMRK1	0.138331	4.90668e-39	8.19464e-35	0.279	0.099
FBXO34	0.0362519	3.21596e-06	0.0537097	0.063	0.07			ANKRD44	0.0713763	4.57724e-07	0.00764445	0.23	0.174			TM7SF3	0.138216	1.64732e-41	2.75118e-37	0.293	0.108
ADORA2A-AS1	0.0362182	3.99837e-18	6.67767e-14	0.022	0.004			SNX24	0.071319	2.39888e-09	4.00637e-05	0.222	0.186			DGCR6L	0.137889	4.55912e-18	7.61418e-14	0.471	0.248
FAM43A	0.0362127	1.7841e-08	0.000297963	0.044	0.03			APEX1	0.0712254	3.37062e-05	0.562928	0.376	0.331			SREK1IP1	0.13761	3.20273e-24	5.34888e-20	0.368	0.163
IL1RL2	0.0361914	1.74741e-14	2.91835e-10	0.025	0.01			HAGHL	0.0711349	2.87304e-16	4.79826e-12	0.146	0.107			MAPK13	0.13752	6.14415e-55	1.02614e-50	0.234	0.066
SRGAP2B	0.03615	0.000272761	1	0.095	0.115			PSMB5	0.0711124	2.02076e-06	0.0337487	0.316	0.273			SAR1A	0.137499	1.32743e-16	2.21693e-12	0.463	0.248
DDX60L	0.03605	0.000844346	1	0.104	0.142			CYTH2	0.071092	7.32799e-10	1.22385e-05	0.186	0.141			ORAI3	0.1374	8.02785e-27	1.34073e-22	0.347	0.152
PTPN1	0.0360271	0.0107833	1	0.199	0.292			PCNXL4	0.0710906	2.34143e-13	3.91042e-09	0.123	0.085			SURF4	0.137115	1.47759e-20	2.46773e-16	0.406	0.201
PPP2CA	0.0360036	0.0239826	1	0.273	0.385			RHOH	0.0710515	1.51153e-14	2.52441e-10	0.125	0.066			MORF4L1	0.137111	7.60508e-09	0.000127012	0.792	0.596
MAML3	0.0359002	7.84034e-07	0.0130942	0.054	0.052			BROX	0.0708654	2.32347e-08	0.000388043	0.207	0.174			TXNRD1	0.137045	4.19542e-27	7.00677e-23	0.342	0.147
APOL3	0.0358933	0.000214351	1	0.102	0.128			ADCK2	0.0708596	1.33363e-14	2.22729e-10	0.157	0.121			SEC61A1	0.13694	6.76206e-25	1.12933e-20	0.371	0.171
43525	0.0358506	2.14446e-15	3.58147e-11	0.02	0.009			HYI	0.070836	7.74569e-20	1.29361e-15	0.11	0.071			SRM	0.136926	1.07949e-27	1.80286e-23	0.345	0.149
RSRP1	0.0357894	0.0312198	1	0.249	0.34			TMEM19	0.0707648	6.68065e-12	1.11574e-07	0.156	0.122			IAH1	0.136842	4.75562e-18	7.94236e-14	0.457	0.243
SP110	0.0357677	0.00149288	1	0.134	0.179			ARHGAP10	0.0707108	2.22897e-13	3.72261e-09	0.154	0.123			ATP5E	0.136793	1.66148e-11	2.77484e-07	0.987	0.974
CHN2	0.0356218	9.55587e-05	1	0.087	0.107			MBNL1	0.0706499	0.00145864	1	0.517	0.482			ARF3	0.13675	1.8172e-16	3.03491e-12	0.507	0.278
ZNF207	0.0354529	0.0387257	1	0.303	0.425			PLEKHA1	0.0706481	1.98773e-18	3.31972e-14	0.104	0.064			SUMO1	0.136601	7.82021e-11	1.30605e-06	0.656	0.447
CELF2	0.0352361	0.0641515	1	0.349	0.469			PSD3	0.0705638	9.33824e-23	1.55958e-18	0.093	0.057			MRPS14	0.13635	4.17961e-32	6.98037e-28	0.313	0.126
CARD8-AS1	0.0350008	5.77411e-07	0.00964334	0.055	0.06			SH2B3	0.0704509	0.000245056	1	0.376	0.329			PSMC5	0.136335	2.39756e-14	4.00417e-10	0.538	0.322
RPH3A	0.0349231	4.15533e-20	6.93982e-16	0.019	0.001			GPR137B	0.0704133	2.52992e-05	0.422522	0.355	0.309			SUGT1	0.136138	1.28534e-21	2.14665e-17	0.396	0.19
DAZAP1	0.0347573	0.00380327	1	0.161	0.225			LAGE3	0.070394	2.39867e-06	0.0400602	0.288	0.246			USP30-AS1	0.136105	2.24618e-62	3.75135e-58	0.203	0.048
RP11-473I1.5	0.0347244	2.31776e-17	3.87089e-13	0.023	0.007			TNFAIP8	0.0703625	0.000231509	1	0.327	0.275			THOC7	0.136072	1.06869e-15	1.78482e-11	0.503	0.278
RAB11FIP4	0.0347209	9.54178e-15	1.59357e-10	0.027	0.012			MRPL41	0.0702684	0.000548204	1	0.498	0.45			ZMPSTE24	0.135929	1.36188e-37	2.27448e-33	0.294	0.103
HSD17B10	0.0346495	0.0224685	1	0.268	0.366			CD163L1	0.0702544	3.3939e-27	5.66816e-23	0.065	0.033			ACTR10	0.135929	1.19298e-30	1.9924e-26	0.323	0.138
HLA-F	0.0346385	0.0578841	1	0.342	0.457			ZNF358	0.0702471	2.82524e-21	4.71843e-17	0.089	0.046			KCNAB2	0.135901	2.75302e-21	4.59783e-17	0.404	0.2
DENND4A	0.0346089	0.00324731	1	0.123	0.151			NAGK	0.0701838	0.000626556	1	0.458	0.4			ACP1	0.135858	7.11307e-18	1.18795e-13	0.468	0.25
RP11-221J22.2	0.0345905	1.72147e-24	2.87502e-20	0.022	0.001			CLCN7	0.0701814	2.36121e-09	3.94346e-05	0.202	0.158			TRIM14	0.135842	6.98808e-35	1.16708e-30	0.295	0.111
KLHL21	0.0345755	1.26338e-05	0.210998	0.06	0.061			REV1	0.0700811	1.73483e-15	2.89734e-11	0.122	0.078			ACOT4	0.135819	3.77047e-126	6.29706e-122	0.186	0.022
EPM2AIP1	0.0345184	0.000101327	1	0.078	0.095			DYNLRB1	0.0700513	0.00196879	1	0.585	0.532			COMMD5	0.135726	1.50177e-26	2.50811e-22	0.357	0.156
FGFBP2	0.0344997	2.91594e-10	4.86991e-06	0.026	0.012			DDOST	0.0700417	3.21787e-06	0.0537417	0.31	0.267			VAC14	0.135641	2.19e-46	3.65752e-42	0.251	0.077
PHF10	0.0344461	4.32703e-05	0.722657	0.073	0.082			CDKN2AIP	0.0698694	1.0765e-17	1.79786e-13	0.105	0.062			TWF2	0.135593	1.29657e-13	2.16541e-09	0.544	0.333
FNIP1	0.0344353	0.0417846	1	0.284	0.384			HSD17B4	0.0697963	5.41977e-07	0.00905156	0.26	0.22			DENND4C	0.135522	3.46931e-44	5.79409e-40	0.255	0.078
GTF2B	0.034419	0.00477634	1	0.143	0.194			ETV6	0.0697761	9.87109e-07	0.0164857	0.243	0.188			MRPS25	0.135469	1.54562e-31	2.58134e-27	0.326	0.132
TET3	0.0344186	3.29992e-05	0.551119	0.068	0.083			PLEKHG2	0.069673	1.35997e-11	2.27129e-07	0.127	0.07			IFI16	0.13538	2.91916e-11	4.87529e-07	0.575	0.363
PIK3CG	0.0343604	4.61534e-06	0.0770808	0.058	0.06			SLC17A5	0.0696242	1.08669e-10	1.81487e-06	0.178	0.147			LRRC59	0.135349	6.4379e-23	1.07519e-18	0.378	0.183
PDZD8	0.0342413	1.30188e-06	0.0217428	0.055	0.064			GIMAP7	0.0695931	2.72945e-08	0.000455845	0.175	0.129			SNRNP25	0.135299	2.91806e-25	4.87345e-21	0.381	0.175
UBE2B	0.0342264	0.0789819	1	0.407	0.544			ARID1A	0.0695233	6.37848e-07	0.0106527	0.237	0.197			AK6	0.1352	4.97534e-31	8.30932e-27	0.311	0.115
FOSL1	0.0342003	5.90829e-09	9.86744e-05	0.038	0.023			SVBP	0.06947	5.03434e-06	0.0840785	0.281	0.24			PCYT1A	0.135185	1.27363e-33	2.12709e-29	0.303	0.108
DBF4	0.0341885	1.52721e-05	0.25506	0.069	0.088			CBLB	0.0694501	1.64826e-18	2.75277e-14	0.1	0.062			IGHG1	0.13507	1.48366e-19	2.47787e-15	0.231	0.101
CTD-2020K17.1	0.0341793	1.1821e-06	0.0197422	0.051	0.044			SNX2	0.0693967	0.00157286	1	0.537	0.474			GLO1	0.135013	1.36995e-26	2.28795e-22	0.352	0.155
NLRP1	0.0341175	0.000143936	1	0.076	0.084			IER5L	0.069394	3.08919e-16	5.15926e-12	0.106	0.06			NHLRC3	0.135002	1.28394e-31	2.14431e-27	0.318	0.117
ZNF276	0.0339831	4.96203e-06	0.0828708	0.055	0.066			SOCS2	0.0693723	4.45951e-22	7.44782e-18	0.08	0.043			PDCD6IP	0.134977	1.99118e-16	3.32546e-12	0.481	0.256
RBMX	0.0339535	0.0464281	1	0.304	0.419			PPARD	0.0693278	8.25036e-14	1.37789e-09	0.134	0.091			NDUFA13	0.134816	1.57856e-09	2.63636e-05	0.689	0.494
CCDC151	0.0339501	4.29444e-10	7.17214e-06	0.034	0.021			YIPF2	0.0693232	7.62228e-15	1.273e-10	0.142	0.103			SORT1	0.134792	1.82296e-33	3.04452e-29	0.308	0.115
JAK3	0.0338372	9.87256e-08	0.00164882	0.047	0.049			SPTAN1	0.0692904	6.79745e-10	1.13524e-05	0.174	0.138			JOSD2	0.134727	1.24925e-15	2.08637e-11	0.495	0.275
RFWD2	0.0338314	0.000733641	1	0.106	0.145			PPP1R14B	0.0692617	1.2839e-07	0.00214424	0.231	0.202			TSPAN15	0.13466	4.4662e-51	7.459e-47	0.209	0.061
PLCB1	0.033795	1.8916e-18	3.15916e-14	0.02	0.004			BCAS2	0.0692263	1.97524e-05	0.329885	0.283	0.25			ENOSF1	0.134533	1.4197e-49	2.37104e-45	0.25	0.075
PPP4R2	0.0335542	0.00877398	1	0.163	0.242			ATF7IP	0.069145	5.67925e-14	9.48492e-10	0.126	0.084			MGMT	0.134209	5.94956e-20	9.93636e-16	0.417	0.212
TMCC3	0.0335462	9.00789e-06	0.150441	0.052	0.058			AMZ2	0.0690835	1.59568e-08	0.000266495	0.21	0.17			MPHOSPH8	0.133937	1.9149e-16	3.19807e-12	0.448	0.233
MAST3	0.0333881	3.24668e-06	0.0542228	0.058	0.064			USP36	0.0690387	1.06417e-07	0.00177728	0.186	0.135			CMPK1	0.133935	1.95413e-15	3.26359e-11	0.502	0.275
TRIB1	0.0332529	0.0437887	1	0.222	0.291			ABCD4	0.0689835	5.27546e-15	8.81054e-11	0.134	0.097			LSM6	0.133781	2.82545e-12	4.71879e-08	0.549	0.33
SNHG9	0.0332209	0.000275687	1	0.083	0.104			TMEM248	0.0689223	6.23542e-06	0.104138	0.294	0.262			ITFG1	0.133755	1.68714e-29	2.81769e-25	0.33	0.132
LRMP	0.033153	7.4216e-05	1	0.075	0.088			KRCC1	0.0689065	5.41305e-08	0.000904033	0.205	0.172			NMT1	0.133732	2.53143e-31	4.22774e-27	0.312	0.128
CACNA2D3	0.0330853	2.04971e-10	3.42322e-06	0.031	0.019			NMRK1	0.0687971	2.99864e-10	5.00803e-06	0.176	0.145			GALM	0.133609	3.43319e-29	5.73377e-25	0.292	0.13
OLFM1	0.0330696	4.3182e-18	7.21182e-14	0.022	0.005			SIVA1	0.068794	0.000606518	1	0.459	0.423			IGLC3	0.133606	9.14548e-18	1.52739e-13	0.231	0.112
U2AF1	0.0330592	0.00111409	1	0.103	0.122			43715	0.0687421	0.000874754	1	0.474	0.439			KXD1	0.133526	1.12955e-19	1.88646e-15	0.429	0.227
RP11-51J9.5	0.0330035	5.30909e-06	0.0886671	0.056	0.064			MEAF6	0.06872	6.45523e-06	0.107809	0.303	0.265			ALDH3A2	0.133181	3.23781e-38	5.40746e-34	0.288	0.1
MBP	0.0329737	0.0266451	1	0.224	0.327			PIK3C2A	0.068709	1.08247e-13	1.80784e-09	0.13	0.089			GALNT1	0.132911	2.35473e-21	3.93264e-17	0.403	0.19
43709	0.0328497	9.56884e-07	0.0159809	0.048	0.045			TBC1D15	0.0686843	2.14409e-09	3.58084e-05	0.171	0.136			BRK1	0.132691	4.56451e-08	0.000762318	0.862	0.705
SF1	0.0327458	0.0690223	1	0.329	0.46			GLG1	0.0686346	2.34712e-07	0.00391993	0.241	0.202			CDCP1	0.132689	5.18721e-49	8.66316e-45	0.233	0.072
LLNLR-245B6.1	0.0327123	9.98537e-06	0.166766	0.058	0.067			ZNRF2	0.0685337	4.12055e-15	6.88173e-11	0.114	0.068			MAP3K13	0.132437	3.42543e-19	5.72082e-15	0.394	0.193
TOB1	0.0326222	0.0100278	1	0.134	0.174			MAGEF1	0.0684968	2.63611e-26	4.40256e-22	0.088	0.033			MFSD14B	0.132343	3.68467e-28	6.15376e-24	0.316	0.124
CCNT1	0.0324024	6.54089e-05	1	0.06	0.07			HDLBP	0.0684203	1.36919e-05	0.228669	0.328	0.293			FAM96B	0.13229	5.28402e-11	8.82485e-07	0.626	0.403
PLEKHG2	0.0323729	0.000521213	1	0.083	0.088			DUS1L	0.0684068	2.39181e-12	3.99457e-08	0.149	0.108			KPNB1	0.132207	3.21091e-14	5.36254e-10	0.506	0.278
ATXN10	0.0322945	0.00523012	1	0.155	0.222			EEF2K	0.068396	3.37054e-21	5.62914e-17	0.1	0.058			RDH11	0.132187	6.86625e-30	1.14673e-25	0.312	0.128
EBPL	0.0320058	0.00123153	1	0.105	0.142			PRMT1	0.0683793	3.20478e-08	0.000535231	0.217	0.183			DCTPP1	0.132047	1.06485e-31	1.77841e-27	0.308	0.122
TUG1	0.0320009	0.00148782	1	0.096	0.123			IRF2BP2	0.068214	0.00376351	1	0.53	0.473			MRPL15	0.131945	1.37683e-29	2.29945e-25	0.32	0.134
GALK1	0.031788	0.00406393	1	0.138	0.191			MLF1	0.0682029	6.41918e-25	1.07207e-20	0.068	0.038			LARP7	0.131938	4.30986e-17	7.19789e-13	0.435	0.226
NCOA3	0.0316634	0.00283748	1	0.111	0.144			TMEM9B	0.0681859	0.0001029	1	0.38	0.347			CUTA	0.131901	1.2207e-09	2.03868e-05	0.682	0.476
RAP2C	0.0315963	0.00467417	1	0.126	0.181			MAP1LC3B	0.0681639	0.00574388	1	0.638	0.602			VAMP3	0.13173	5.60575e-15	9.36216e-11	0.504	0.272
ZSWIM6	0.0315028	0.0132778	1	0.147	0.203			YTHDF3	0.0680788	1.10085e-06	0.0183854	0.225	0.177			PFN1	0.131599	4.80097e-08	0.000801809	0.983	0.956
KB-1507C5.4	0.0313972	0.000205426	1	0.071	0.076			TLR5	0.0680475	4.75295e-14	7.9379e-10	0.12	0.081			PCMT1	0.131556	5.17937e-15	8.65007e-11	0.478	0.272
FLT1	0.0313931	1.53454e-05	0.256284	0.048	0.05			OSM	0.0680186	0.00176395	1	0.288	0.236			CD180	0.131527	9.13727e-43	1.52602e-38	0.231	0.077
FAM118A	0.0312731	0.000268565	1	0.076	0.076			PFKL	0.0679982	5.13689e-05	0.857911	0.354	0.32			GLA	0.13151	3.82251e-16	6.38398e-12	0.41	0.224
CDC40	0.0312454	0.0116323	1	0.166	0.241			LINC01420	0.0679911	0.000206364	1	0.399	0.358			UBE2K	0.131467	2.52729e-17	4.22082e-13	0.452	0.236
NCR3LG1	0.0312302	2.48405e-08	0.00041486	0.041	0.034			PTOV1	0.0679265	1.81657e-09	3.03386e-05	0.175	0.141			MR1	0.131089	9.32152e-35	1.55679e-30	0.299	0.107
ENY2	0.0311668	0.157787	1	0.568	0.704			MANBA	0.0679193	7.00892e-06	0.117056	0.276	0.238			CCDC124	0.131077	3.25682e-19	5.43922e-15	0.433	0.213
OPA3	0.0311656	0.000147841	1	0.074	0.095			KATNBL1	0.0678637	1.60685e-08	0.00026836	0.194	0.157			NDUFS6	0.130858	1.34935e-08	0.000225355	0.732	0.542
FNIP2	0.0310352	0.09682	1	0.303	0.398			NUDC	0.0678528	3.95407e-05	0.66037	0.338	0.304			UBE2A	0.130857	9.98478e-15	1.66756e-10	0.481	0.275
SF3B1	0.0309189	0.0749092	1	0.303	0.425			CD86	0.0678281	0.00188666	1	0.496	0.444			TMED4	0.130712	1.90832e-21	3.18708e-17	0.387	0.179
NKTR	0.0309181	0.0294727	1	0.188	0.268			APPL2	0.0678159	6.15403e-19	1.02778e-14	0.109	0.066			CMTM7	0.130685	2.01249e-14	3.36106e-10	0.506	0.29
PPP1R3B	0.0308997	2.08353e-06	0.034797	0.041	0.043			PPM1M	0.0677851	4.08341e-08	0.00068197	0.212	0.175			UFD1L	0.130678	4.53706e-18	7.57734e-14	0.428	0.221
ILF3-AS1	0.0308994	0.00602234	1	0.118	0.154			AAMDC	0.0677842	3.75702e-10	6.2746e-06	0.166	0.135			HLA-C	0.130619	1.51538e-06	0.0253084	0.974	0.948
HK3	0.0308501	0.00235401	1	0.113	0.159			PIAS2	0.0677011	3.46162e-16	5.78125e-12	0.108	0.071			MALSU1	0.130324	5.51353e-38	9.20814e-34	0.275	0.099
RSL1D1	0.0307989	0.081314	1	0.339	0.465			NAV1	0.0676902	1.40439e-24	2.34547e-20	0.094	0.042			SDS	0.130277	1.01872e-10	1.70137e-06	0.307	0.186
CCND2	0.0307914	0.0012156	1	0.075	0.09			FEM1B	0.0676513	6.87364e-11	1.14797e-06	0.16	0.124			ID3	0.130211	1.09884e-16	1.83517e-12	0.319	0.152
INO80C	0.0307805	0.000816301	1	0.094	0.132			MKNK2	0.0675788	5.20091e-07	0.00868603	0.204	0.164			RHOB	0.130194	4.35838e-07	0.00727893	0.627	0.418
RNF11	0.0307702	0.0077765	1	0.142	0.207			ACIN1	0.0675704	2.2516e-08	0.000376039	0.197	0.156			HVCN1	0.129991	1.24824e-26	2.08469e-22	0.335	0.144
IGF2BP2	0.030726	1.33606e-06	0.0223135	0.046	0.048			TBC1D9	0.0675162	2.02051e-09	3.37445e-05	0.154	0.12			AUP1	0.12988	3.51419e-13	5.86905e-09	0.54	0.327
SRC	0.030706	0.000191574	1	0.072	0.089			TBC1D22A	0.0674513	2.57197e-09	4.29545e-05	0.188	0.142			FFAR4	0.129684	2.19669e-73	3.66868e-69	0.175	0.036
ECSIT	0.0307013	0.000383943	1	0.086	0.118			SPRY2	0.0673937	1.8902e-31	3.15682e-27	0.07	0.023			STAT1	0.129466	9.21732e-09	0.000153938	0.602	0.385
RP11-96O20.5	0.0306281	8.43636e-11	1.40896e-06	0.026	0.015			HRH1	0.0673674	4.61764e-26	7.71193e-22	0.064	0.031			SMAP1	0.129461	1.68917e-18	2.82108e-14	0.42	0.212
HS3ST3B1	0.030498	1.86448e-11	3.11386e-07	0.029	0.016			TNPO1	0.0672944	1.15116e-08	0.000192256	0.2	0.163			VCP	0.129393	2.15916e-18	3.60602e-14	0.403	0.207
CHML	0.0303781	0.000847698	1	0.08	0.098			BCL2	0.0672845	3.50972e-15	5.86158e-11	0.106	0.053			CCT4	0.129354	5.39959e-14	9.01785e-10	0.512	0.291
LY6E	0.0303376	0.320076	1	0.61	0.65			SLC20A1	0.0672843	2.47951e-06	0.0414103	0.224	0.18			ATF5	0.129341	7.72501e-12	1.29015e-07	0.429	0.262
CASP9	0.0303312	3.7595e-06	0.0627874	0.049	0.057			PDK4	0.0672312	7.0576e-08	0.00117869	0.139	0.128			FAIM	0.129154	9.5407e-86	1.59339e-81	0.187	0.028
REC8	0.0302578	6.8993e-09	0.000115225	0.034	0.025			LMF2	0.0671585	7.18521e-10	1.2e-05	0.179	0.139			EIF2S1	0.129045	9.83427e-28	1.64242e-23	0.322	0.134
ARHGAP30	0.030105	0.0521223	1	0.248	0.351			EIF5	0.0671303	0.00643577	1	0.638	0.604			SDC3	0.128853	7.50251e-26	1.25299e-21	0.266	0.109
MED14OS	0.0300996	1.11998e-05	0.187048	0.049	0.059			UQCR10	0.067124	0.00888278	1	0.728	0.679			SYPL1	0.128799	1.01959e-17	1.70282e-13	0.42	0.212
IL23A	0.0299302	4.75437e-07	0.00794028	0.025	0.02			CAND1	0.0671231	1.19952e-08	0.000200333	0.181	0.14			YTHDF2	0.128561	3.82324e-20	6.38519e-16	0.38	0.187
ATP11B	0.0298448	0.000169531	1	0.064	0.081			HNRNPUL2	0.0670792	1.08242e-08	0.000180776	0.193	0.157			CSRP1	0.128513	1.6365e-23	2.73312e-19	0.339	0.16
PPM1N	0.0298059	0.000354967	1	0.07	0.076			SMAD7	0.0670345	3.28893e-14	5.49285e-10	0.118	0.071			TMBIM4	0.128452	5.51186e-09	9.20536e-05	0.667	0.463
LIN7A	0.0297898	1.71213e-11	2.85942e-07	0.021	0.015			FOXP1	0.0669743	7.90215e-05	1	0.298	0.267			SRP72	0.128282	9.48798e-14	1.58459e-09	0.508	0.291
EIF3D	0.0297454	0.10202	1	0.364	0.493			PLBD2	0.0669158	6.83985e-08	0.00114232	0.23	0.195			PPP2R3C	0.128261	6.72095e-22	1.12247e-17	0.365	0.165
ZNF487	0.0296275	1.50534e-09	2.51407e-05	0.03	0.022			KCNJ5	0.0668778	6.62934e-21	1.10717e-16	0.101	0.072			LYPLAL1	0.128208	8.59332e-26	1.43517e-21	0.325	0.135
SASH3	0.029623	0.00751203	1	0.138	0.203			PLEK	0.066855	0.0199094	1	0.671	0.647			CCDC47	0.128155	1.36836e-21	2.28529e-17	0.368	0.166
TMC8	0.0295753	0.000806429	1	0.084	0.108			BAZ1B	0.0667276	1.44753e-10	2.41752e-06	0.161	0.128			BMP2K	0.128119	2.94716e-14	4.92205e-10	0.426	0.235
BRD4	0.0295698	0.0455972	1	0.226	0.324			CCAR1	0.0667238	4.407e-07	0.00736013	0.234	0.194			HACD3	0.128114	2.14044e-48	3.57475e-44	0.246	0.071
NOTCH4	0.0295666	2.20645e-12	3.68499e-08	0.026	0.013			MRPL14	0.0667233	0.000167743	1	0.381	0.347			ATP2C1	0.128075	3.85174e-24	6.43279e-20	0.328	0.141
GIMAP2	0.0295633	0.0223855	1	0.17	0.246			CTD-2336O2.1	0.0666978	4.73308e-08	0.000790472	0.218	0.17			IFI35	0.127796	4.53939e-13	7.58124e-09	0.446	0.253
GAB2	0.0295207	0.00123292	1	0.081	0.11			PRRC2A	0.0666903	2.17682e-10	3.63551e-06	0.155	0.115			JKAMP	0.127634	6.68769e-27	1.11691e-22	0.327	0.132
ISG20L2	0.0294686	0.00436509	1	0.108	0.142			NCK1-AS1	0.0666013	2.39221e-22	3.99522e-18	0.098	0.057			TMEM167A	0.1276	7.7407e-09	0.000129277	0.676	0.457
TBK1	0.0294634	0.00143641	1	0.087	0.12			EIF2AK4	0.0665947	1.40886e-08	0.000235293	0.182	0.149			DNAJC3	0.12758	2.16134e-16	3.60965e-12	0.439	0.228
COX19	0.0293075	0.00734554	1	0.123	0.169			GAS2L3	0.0665894	2.05925e-15	3.43916e-11	0.114	0.075			TSPAN14	0.127545	1.52431e-15	2.54575e-11	0.453	0.242
ARHGEF6	0.0292034	0.0026532	1	0.099	0.136			PLXNC1	0.0665452	1.05666e-06	0.0176473	0.236	0.171			CAPRIN1	0.12752	5.10814e-22	8.5311e-18	0.37	0.172
HIVEP1	0.0291296	6.57874e-05	1	0.053	0.062			PPTC7	0.0665328	8.7817e-10	1.46663e-05	0.149	0.109			AK3	0.126866	8.05271e-33	1.34488e-28	0.288	0.104
NUTM2B-AS1	0.028951	0.00129288	1	0.087	0.115			CMPK1	0.0665088	0.000127521	1	0.361	0.337			COPE	0.126846	6.78033e-08	0.00113238	0.736	0.557
VIPR1	0.0289408	4.25591e-15	7.10779e-11	0.019	0.003			FAM162A	0.0664405	0.000268162	1	0.35	0.313			SUMF2	0.126834	3.90976e-21	6.52969e-17	0.366	0.174
NRARP	0.0289064	8.87243e-12	1.48178e-07	0.02	0.006			PDZD11	0.0663597	5.52382e-09	9.22533e-05	0.213	0.175			SDCCAG8	0.126796	5.01383e-20	8.3736e-16	0.363	0.174
PRDM1	0.028903	0.0736284	1	0.179	0.218			LUZP1	0.0663539	1.26572e-10	2.11389e-06	0.157	0.122			CEBPA	0.126724	1.21454e-19	2.02841e-15	0.353	0.173
PGLYRP2	0.0288142	5.79203e-20	9.67327e-16	0.019	0.002			SLC27A1	0.0662713	3.57127e-14	5.96438e-10	0.134	0.092			USO1	0.126692	2.22332e-26	3.71316e-22	0.331	0.14
SELPLG	0.0287966	0.0802163	1	0.26	0.369			ABR	0.0661465	1.14491e-07	0.00191211	0.225	0.189			PLOD1	0.126642	2.04501e-32	3.41537e-28	0.295	0.111
NBN	0.0287556	0.0198651	1	0.153	0.223			CWC15	0.0660941	7.61914e-05	1	0.36	0.321			STX8	0.126475	8.97213e-20	1.49844e-15	0.377	0.183
JDP2	0.0286731	0.000811379	1	0.07	0.092			PBRM1	0.0660404	2.06328e-06	0.0344588	0.246	0.213			C2orf74	0.126417	5.86691e-44	9.79833e-40	0.239	0.073
AATBC	0.0286377	1.2903e-13	2.15494e-09	0.023	0.014			GRAMD1A	0.0659692	1.22177e-07	0.00204048	0.207	0.157			MRPL47	0.126223	3.6423e-19	6.083e-15	0.392	0.19
GABPB1-AS1	0.0286209	0.00046762	1	0.064	0.072			TPST2	0.0659423	7.34115e-06	0.122604	0.282	0.243			PIGP	0.12617	1.1364e-20	1.8979e-16	0.38	0.179
KDM6A	0.0286078	5.42049e-06	0.0905277	0.043	0.047			MSL1	0.0659417	6.51173e-10	1.08752e-05	0.157	0.115			SNAP29	0.126005	2.34591e-20	3.91791e-16	0.397	0.191
ID1	0.0285844	0.000638105	1	0.055	0.055			WBSCR22	0.065927	1.43996e-06	0.0240488	0.255	0.223			DCTN6	0.12568	1.57226e-21	2.62583e-17	0.361	0.168
IRGQ	0.0285735	5.53065e-05	0.923674	0.048	0.061			IFFO1	0.0659264	2.93778e-12	4.90639e-08	0.135	0.091			ARPC5L	0.125589	6.79717e-23	1.13519e-18	0.363	0.166
NOCT	0.0285708	4.68968e-12	7.83224e-08	0.02	0.008			PAQR8	0.065924	8.32402e-24	1.39019e-19	0.087	0.045			G6PC3	0.125357	4.79181e-37	8.0028e-33	0.277	0.099
RARA-AS1	0.0285428	0.00043003	1	0.073	0.092			CCDC14	0.0659101	2.16033e-15	3.60797e-11	0.105	0.068			GLOD4	0.125106	2.67749e-27	4.47167e-23	0.307	0.126
CDIP1	0.0284599	0.000519443	1	0.069	0.088			GPAA1	0.0659052	1.91157e-06	0.0319251	0.258	0.217			TIMM10	0.124758	6.78654e-18	1.13342e-13	0.413	0.205
GRPEL1	0.0283754	0.0129788	1	0.144	0.206			GSAP	0.0658995	4.14246e-08	0.000691832	0.199	0.161			POP4	0.124756	8.43052e-29	1.40798e-24	0.31	0.123
IFITM1	0.0283617	1.47792e-05	0.246827	0.045	0.036			MDK	0.0658554	5.92281e-10	9.89168e-06	0.137	0.096			ITGAM	0.124708	7.9095e-12	1.32096e-07	0.482	0.278
RP3-508I15.21	0.0282334	1.57076e-10	2.62333e-06	0.021	0.01			ZFYVE16	0.0656805	0.000213822	1	0.292	0.249			AIMP1	0.124677	1.52534e-14	2.54747e-10	0.439	0.239
C17orf107	0.0282248	1.03338e-08	0.000172584	0.024	0.014			PLXNB2	0.0656577	9.15589e-06	0.152913	0.248	0.203			SCAMP3	0.124564	2.34118e-34	3.91001e-30	0.276	0.098
TM9SF4	0.0282203	0.00115709	1	0.08	0.11			HAPLN3	0.0656497	2.5524e-22	4.26276e-18	0.093	0.038			CCDC167	0.124555	7.45468e-29	1.24501e-24	0.291	0.12
BORCS5	0.0282112	0.000156738	1	0.064	0.083			TMEM165	0.0656251	0.00065074	1	0.437	0.397			SLC39A3	0.124465	1.85874e-29	3.10429e-25	0.303	0.128
MIR222HG	0.028174	0.000178715	1	0.052	0.06			IDI1	0.065544	1.42836e-05	0.23855	0.247	0.208			CD46	0.124211	1.61937e-15	2.70451e-11	0.424	0.213
ABHD17C	0.0280431	2.14491e-12	3.58221e-08	0.02	0.01			RAPGEF2	0.0655414	1.0092e-08	0.000168546	0.16	0.12			CREB3L2	0.123971	1.4687e-27	2.45288e-23	0.302	0.124
RPS6KB2	0.0279471	0.0245708	1	0.173	0.253			PPP6R1	0.0655259	4.10391e-09	6.85394e-05	0.183	0.14			INF2	0.123913	9.25982e-40	1.54648e-35	0.245	0.079
RP11-468E2.4	0.0279373	3.31945e-06	0.0554382	0.041	0.038			BDP1	0.0654699	1.12779e-07	0.00188352	0.188	0.143			ENOPH1	0.123857	3.47143e-30	5.79763e-26	0.296	0.116
NUTM2A-AS1	0.0279309	8.89919e-05	1	0.061	0.077			CPED1	0.0654237	2.77239e-19	4.63016e-15	0.081	0.043			TFEC	0.123848	1.3618e-18	2.27434e-14	0.383	0.185
INPP5A	0.027907	2.68708e-12	4.48769e-08	0.021	0.01			SLC2A5	0.0654195	3.34211e-13	5.58165e-09	0.113	0.071			VOPP1	0.123709	2.21714e-13	3.70284e-09	0.466	0.255
CDK11A	0.0277218	0.000431676	1	0.07	0.086			SOCS1	0.065414	9.80319e-18	1.63723e-13	0.099	0.05			MLX	0.123617	8.14918e-22	1.36099e-17	0.356	0.165
CTDP1	0.0276372	1.6477e-05	0.275182	0.047	0.053			SLC30A7	0.0652968	5.49152e-09	9.17139e-05	0.175	0.141			MRPL35	0.123355	3.99655e-41	6.67464e-37	0.261	0.083
NIN	0.027611	0.0134376	1	0.126	0.184			FAM3C	0.0652231	3.7707e-08	0.000629745	0.204	0.171			APPL1	0.123142	1.54617e-18	2.58226e-14	0.388	0.193
BRK1	0.0275968	0.22199	1	0.689	0.799			SUPT5H	0.0651904	1.33271e-06	0.0222575	0.228	0.189			TMEM248	0.123142	9.38839e-17	1.56795e-12	0.416	0.207
NLRP12	0.0275775	6.39388e-12	1.06784e-07	0.022	0.012			GPR108	0.0650917	1.03864e-06	0.0173463	0.251	0.211			MME	0.122916	1.45686e-107	2.4331e-103	0.127	0.006
MAP3K2	0.027517	0.0960966	1	0.26	0.369			LINC01480	0.0649254	8.50241e-40	1.41999e-35	0.051	0.012			NAA38	0.12291	3.88483e-10	6.48806e-06	0.583	0.367
KSR1	0.0275126	4.25383e-05	0.710432	0.052	0.057			LUM	0.0649242	5.7536e-21	9.60909e-17	0.07	0.028			EIF2AK2	0.122869	9.31943e-18	1.55644e-13	0.354	0.173
PTK2B	0.0274658	0.0288015	1	0.15	0.212			SPCS2	0.0648538	0.00434516	1	0.549	0.502			NTPCR	0.122834	3.14202e-32	5.24748e-28	0.287	0.106
IPCEF1	0.0274655	2.63075e-09	4.39361e-05	0.028	0.018			ZNF33A	0.0647886	1.21289e-11	2.02565e-07	0.12	0.082			GTF2I	0.122731	3.38777e-14	5.65792e-10	0.438	0.232
AC079305.10	0.0273974	5.26298e-08	0.000878971	0.032	0.025			RASA4	0.0647774	6.49887e-19	1.08538e-14	0.086	0.043			SEPN1	0.122567	3.88134e-35	6.48223e-31	0.245	0.088
SETBP1	0.027246	8.13029e-16	1.35784e-11	0.019	0.003			SLC9A9	0.0646577	4.91166e-14	8.20296e-10	0.098	0.054			TRAPPC4	0.12256	5.33892e-30	8.91653e-26	0.281	0.11
IDH3B	0.0272289	0.0332058	1	0.182	0.266			ZFP91	0.0646576	2.21378e-08	0.000369723	0.173	0.133			AGGF1	0.122536	1.62511e-32	2.7141e-28	0.281	0.105
C9orf78	0.0271881	0.0597105	1	0.22	0.323			SREK1	0.064518	2.22462e-06	0.0371533	0.227	0.188			FAM89A	0.122494	8.56009e-94	1.42962e-89	0.165	0.02
EXOC3L1	0.0271745	9.6342e-13	1.60901e-08	0.019	0.006			RTCB	0.0645016	1.88516e-06	0.031484	0.253	0.221			LSM1	0.122373	3.9912e-17	6.6657e-13	0.413	0.215
RP11-629O1.2	0.0271706	1.05802e-08	0.0001767	0.026	0.019			PSMG2	0.0644627	0.000308833	1	0.403	0.36			PSMD11	0.122254	4.16771e-17	6.9605e-13	0.388	0.198
CD300C	0.0269779	0.00571809	1	0.107	0.149			SLC29A1	0.0644566	8.17919e-08	0.00136601	0.214	0.176			LYRM5	0.121814	3.95044e-28	6.59762e-24	0.289	0.114
RBM33	0.0269119	0.00544532	1	0.099	0.134			TMEM144	0.0642836	2.47133e-15	4.12738e-11	0.117	0.075			BABAM1	0.121786	2.79495e-17	4.66784e-13	0.411	0.21
ZFX	0.0268323	0.00305512	1	0.081	0.109			ECHS1	0.0642292	0.00022254	1	0.398	0.348			TMEM165	0.121765	7.46703e-11	1.24707e-06	0.557	0.343
RP11-792A8.4	0.0268189	0.000478118	1	0.063	0.079			GDE1	0.0641036	7.08547e-06	0.118335	0.288	0.25			MLF2	0.12168	4.39963e-15	7.34783e-11	0.44	0.237
OLIG1	0.026777	6.34694e-17	1.06e-12	0.017	0.001			DDB1	0.0640799	1.32176e-06	0.0220748	0.239	0.197			NDUFS4	0.121508	5.5671e-13	9.29761e-09	0.505	0.288
PPP3CA	0.0267724	0.0334602	1	0.143	0.205			AHCYL1	0.0640754	1.80417e-05	0.301315	0.271	0.246			PAIP1	0.121438	6.59325e-24	1.10114e-19	0.328	0.14
SLC22A4	0.0267661	6.24359e-08	0.00104274	0.03	0.025			MAP1S	0.0640586	9.86371e-14	1.64734e-09	0.14	0.094			ADORA3	0.121405	9.80361e-31	1.6373e-26	0.207	0.078
MDM1	0.026714	4.72192e-07	0.00788608	0.035	0.034			CNDP2	0.0639612	0.00082895	1	0.437	0.392			SLBP	0.121274	3.89028e-23	6.49715e-19	0.323	0.144
UBAC2	0.026673	0.0547408	1	0.187	0.26			ZNF267	0.0638069	7.93425e-05	1	0.266	0.21			RRAGA	0.12126	7.2992e-25	1.21904e-20	0.315	0.133
EPB41L4A-AS1	0.0265554	0.0267442	1	0.149	0.202			ARHGAP21	0.063786	8.72046e-12	1.4564e-07	0.12	0.08			DLD	0.121238	2.59701e-25	4.33727e-21	0.312	0.129
RNPS1	0.0264298	0.0794264	1	0.252	0.356			PHKB	0.063721	6.1024e-08	0.00101916	0.179	0.148			SUCLG2	0.121163	7.07322e-22	1.1813e-17	0.334	0.151
MAP4K2	0.0264152	7.03901e-06	0.117559	0.042	0.046			HMHA1	0.06371	1.98208e-05	0.331026	0.249	0.184			ETNK1	0.121157	1.55204e-20	2.59206e-16	0.357	0.16
PAK1	0.0263826	0.052184	1	0.187	0.264			PARL	0.0636785	4.95632e-05	0.827755	0.323	0.285			EMC6	0.1211	1.88624e-18	3.15022e-14	0.388	0.191
SLC7A11	0.0263789	2.78119e-08	0.000464487	0.021	0.013			PTTG1	0.0635389	1.46185e-11	2.44143e-07	0.109	0.073			DNAJC19	0.1209	6.33801e-21	1.05851e-16	0.351	0.159
TAF13	0.026342	0.0232598	1	0.116	0.177			ILF3	0.0635307	5.43821e-05	0.908235	0.291	0.248			SERPINF1	0.120859	7.75434e-14	1.29505e-09	0.299	0.17
TNFRSF14	0.026262	0.13647	1	0.337	0.459			RP11-452F19.3	0.0634583	3.5604e-13	5.94623e-09	0.104	0.078			SLC18B1	0.120776	2.34779e-36	3.92104e-32	0.212	0.068
EEF1G	0.026214	1.84968e-05	0.308916	0.043	0.047			FAM13A	0.0634581	4.27217e-15	7.13496e-11	0.093	0.06			NUS1	0.120727	1.32352e-22	2.21041e-18	0.322	0.137
IL17RA	0.0261863	0.0323808	1	0.149	0.221			AK3	0.0633434	7.62232e-09	0.0001273	0.179	0.152			MRPL37	0.12068	1.35253e-26	2.25886e-22	0.315	0.129
SYNGR1	0.0261704	8.25534e-05	1	0.047	0.051			IGLC2	0.0632947	0.0115078	1	0.291	0.279			HPGDS	0.12067	5.29448e-25	8.84231e-21	0.198	0.073
RC3H1	0.0261293	0.00276921	1	0.071	0.096			ODF2L	0.0632208	3.06719e-13	5.12251e-09	0.107	0.074			SERPINA1	0.120362	0.000141367	1	0.831	0.744
SEC14L1	0.0260121	0.0899427	1	0.236	0.336			ZRANB2	0.0632105	8.21797e-08	0.00137248	0.179	0.138			NUDT2	0.120345	1.06852e-24	1.78454e-20	0.334	0.141
CLCF1	0.0259025	2.85991e-08	0.000477633	0.029	0.019			MOB3B	0.0631976	1.24265e-07	0.00207535	0.177	0.149			APOPT1	0.120214	1.92782e-19	3.21965e-15	0.378	0.176
HEG1	0.0258836	1.57417e-05	0.262902	0.046	0.051			NDFIP1	0.063147	0.00246777	1	0.494	0.457			COPS6	0.120128	4.53621e-15	7.57592e-11	0.439	0.238
PIGX	0.0257841	0.00204818	1	0.079	0.113			DCTN4	0.0631029	2.02487e-08	0.000338174	0.177	0.141			CRELD2	0.120106	8.64885e-24	1.44444e-19	0.308	0.137
BCL2L13	0.0257747	0.0152807	1	0.121	0.178			ARHGEF12	0.0630588	5.35572e-24	8.94459e-20	0.069	0.027			EEPD1	0.120039	2.15559e-40	3.60006e-36	0.218	0.07
TMTC1	0.0257112	2.47834e-10	4.13908e-06	0.024	0.017			FADS1	0.063048	7.6766e-11	1.28207e-06	0.116	0.075			SURF1	0.119832	2.65338e-13	4.43141e-09	0.491	0.273
CMTM2	0.0256777	3.3047e-12	5.51919e-08	0.012	0.002			43530	0.0630363	1.02771e-06	0.0171638	0.2	0.162			VPS26A	0.119831	9.18687e-18	1.5343e-13	0.379	0.178
ERBB2IP	0.025577	0.0433442	1	0.157	0.231			AKT1S1	0.0629796	2.04344e-10	3.41275e-06	0.135	0.096			RNF187	0.119685	3.75412e-17	6.26976e-13	0.393	0.203
SDE2	0.0255767	0.00255085	1	0.071	0.089			TSTD1	0.0629624	1.82345e-06	0.0304534	0.206	0.169			COPS7A	0.119682	8.12436e-32	1.35685e-27	0.277	0.102
KLHL18	0.0255759	0.0030856	1	0.074	0.095			PLEK2	0.0629558	1.73567e-29	2.89875e-25	0.076	0.027			SNRNP27	0.11958	1.24357e-22	2.07688e-18	0.318	0.136
GBP5	0.0255306	0.0400287	1	0.12	0.163			CREB1	0.0629166	9.82014e-08	0.00164006	0.183	0.143			OAS2	0.119412	4.24996e-20	7.09787e-16	0.291	0.128
IL27RA	0.0254854	0.0015485	1	0.076	0.099			MOB1B	0.062862	7.42113e-12	1.2394e-07	0.122	0.08			IST1	0.119397	1.06372e-17	1.77652e-13	0.383	0.186
GPR27	0.0254786	1.16425e-13	1.94441e-09	0.016	0.004			BANF1	0.0628133	0.00186624	1	0.489	0.451			VPS28	0.119389	2.23004e-08	0.000372439	0.681	0.479
EHBP1L1	0.0254086	0.0829592	1	0.206	0.3			DUSP6	0.0628122	0.0104284	1	0.355	0.323			SMIM20	0.119339	6.92435e-17	1.15644e-12	0.405	0.201
CYB5R4	0.025399	0.0719854	1	0.207	0.302			LTBR	0.0627939	1.23083e-06	0.0205561	0.235	0.189			TMEM86A	0.119308	2.2478e-55	3.75406e-51	0.202	0.052
RP11-126K1.2	0.0253678	1.42744e-08	0.000238397	0.023	0.015			ZMIZ2	0.0627793	2.62266e-13	4.3801e-09	0.108	0.069			APEX1	0.11891	1.03502e-12	1.72859e-08	0.485	0.282
ZNF697	0.0253223	7.2416e-08	0.00120942	0.023	0.018			CLIC4	0.0627537	2.24325e-05	0.374645	0.281	0.253			ANP32A	0.118866	2.38264e-11	3.97924e-07	0.521	0.315
CD101	0.0253202	3.37032e-10	5.62877e-06	0.026	0.015			MAP4	0.0626952	1.13771e-07	0.00190009	0.199	0.158			ABHD5	0.118841	9.27022e-18	1.54822e-13	0.321	0.146
ZNF131	0.0253018	0.003944	1	0.079	0.107			C15orf48	0.0626473	0.0778332	1	0.53	0.489			YWHAB	0.118781	2.22617e-06	0.0371792	0.857	0.713
RP1-266L20.2	0.0252834	7.90804e-12	1.32072e-07	0.017	0.006			TFEB	0.0626432	3.16413e-10	5.28441e-06	0.166	0.111			PARP9	0.118577	8.33199e-20	1.39153e-15	0.332	0.148
LINC00884	0.0252637	6.18109e-09	0.00010323	0.024	0.018			CTNNA1	0.0626361	0.000282944	1	0.355	0.327			ARHGAP10	0.118403	9.24234e-37	1.54356e-32	0.248	0.081
RASAL3	0.0252535	0.000962844	1	0.067	0.079			GZF1	0.0626042	2.3484e-14	3.92206e-10	0.095	0.051			CFAP36	0.118379	4.19937e-50	7.01337e-46	0.211	0.055
IL1R1	0.0251314	0.000150057	1	0.038	0.046			CHORDC1	0.0625713	3.15217e-08	0.000526445	0.178	0.138			CTBS	0.118309	3.57228e-15	5.96607e-11	0.409	0.204
SPATA6	0.0250839	8.63064e-06	0.14414	0.035	0.034			ARID4B	0.0625424	0.000422516	1	0.346	0.3			PFKL	0.118239	4.23646e-13	7.07532e-09	0.474	0.267
SPON2	0.0249498	1.71218e-07	0.00285951	0.023	0.014			PMEPA1	0.0625201	3.2144e-18	5.36837e-14	0.081	0.04			TMEM9B	0.118238	4.16549e-12	6.95678e-08	0.509	0.29
UPP1	0.0249352	0.269708	1	0.473	0.602			CD200R1	0.0624	1.25414e-29	2.09454e-25	0.056	0.018			NAPA	0.118195	7.49066e-12	1.25102e-07	0.496	0.289
CARD8	0.0248998	0.040977	1	0.148	0.223			MINK1	0.0623879	5.16314e-12	8.62295e-08	0.144	0.109			ADRM1	0.118155	1.55855e-11	2.60294e-07	0.52	0.317
THUMPD3-AS1	0.0248652	0.0531703	1	0.148	0.198			DNAJB2	0.0623764	1.08559e-08	0.000181304	0.151	0.115			TMEM106B	0.118099	1.14865e-34	1.91836e-30	0.243	0.086
AC253572.1	0.0246734	0.000163937	1	0.051	0.065			TM9SF2	0.0623176	0.000139991	1	0.338	0.303			MAP7D1	0.117933	9.34803e-17	1.56121e-12	0.406	0.203
EVI2A	0.0245368	0.206554	1	0.35	0.477			RABEP1	0.0623126	7.06943e-08	0.00118067	0.193	0.158			LINC00493	0.117899	1.3376e-09	2.23393e-05	0.585	0.362
FAM175A	0.024501	0.000222356	1	0.047	0.058			MAP7D1	0.0622834	2.01369e-05	0.336306	0.287	0.256			MMADHC	0.117825	1.18587e-13	1.98051e-09	0.458	0.248
C17orf49	0.0243336	9.33224e-05	1	0.044	0.05			P2RY11	0.0622281	2.9881e-19	4.99042e-15	0.105	0.062			RTCB	0.117762	3.2293e-19	5.39325e-15	0.358	0.174
LONRF1	0.0242914	4.01119e-05	0.66991	0.037	0.041			SIPA1L2	0.0621885	2.21823e-12	3.70466e-08	0.123	0.087			TOMM5	0.117759	2.47289e-29	4.12998e-25	0.288	0.108
WSB1	0.0242214	0.301112	1	0.519	0.678			SPPL3	0.0621836	2.36271e-08	0.000394595	0.176	0.136			FIBP	0.117738	3.54114e-11	5.91406e-07	0.53	0.316
SQLE	0.0241857	0.000257548	1	0.044	0.048			TBC1D4	0.0621773	8.27555e-16	1.3821e-11	0.091	0.066			MAGT1	0.117735	1.04215e-19	1.7405e-15	0.355	0.162
MEX3C	0.0241788	0.000240227	1	0.042	0.047			ZNF330	0.0621304	3.32742e-06	0.0555712	0.23	0.203			NDUFA11	0.117648	5.69583e-07	0.00951261	0.781	0.598
RBMXL1	0.0240981	0.000809185	1	0.057	0.075			SNRNP200	0.0621029	6.27716e-08	0.00104835	0.175	0.141			PHPT1	0.117565	1.78881e-08	0.000298749	0.626	0.421
AGO1	0.0240348	0.00336834	1	0.068	0.092			RAP1A	0.0620754	0.00898379	1	0.649	0.612			ECM1	0.11746	5.72456e-54	9.56059e-50	0.146	0.034
PICALM	0.0239274	0.1748	1	0.318	0.456			SYNE1	0.0620475	2.44247e-16	4.07917e-12	0.09	0.043			TIMMDC1	0.117423	4.10732e-22	6.85963e-18	0.324	0.138
SGMS2	0.0239042	0.0073154	1	0.067	0.102			AUP1	0.0620335	0.000740137	1	0.416	0.383			AHSA1	0.11737	4.18424e-25	6.9881e-21	0.302	0.131
AP003774.6	0.023903	2.45823e-13	4.1055e-09	0.016	0.004			BTBD7	0.0620105	9.09776e-09	0.000151942	0.143	0.101			IMMT	0.11732	2.39927e-23	4.00702e-19	0.32	0.137
CDC42SE2	0.0237452	0.110322	1	0.213	0.306			FNIP1	0.0619748	0.000915378	1	0.371	0.331			UROS	0.117275	3.85735e-18	6.44217e-14	0.375	0.18
C16orf74	0.0237107	1.20863e-10	2.01854e-06	0.02	0.008			RAB14	0.0619427	1.67004e-05	0.278913	0.276	0.248			TMEM220	0.117254	3.21781e-50	5.37406e-46	0.222	0.056
HNRNPA3	0.023661	0.267965	1	0.51	0.648			SPATS2	0.0619389	4.27623e-23	7.14172e-19	0.084	0.039			NRBF2	0.117189	1.20062e-17	2.00516e-13	0.364	0.175
AGER	0.0235954	2.19255e-05	0.366177	0.025	0.018			ABHD14A	0.0619072	6.24827e-12	1.04352e-07	0.13	0.098			DPM2	0.117182	3.77997e-23	6.31293e-19	0.314	0.137
SLC9A8	0.0235784	0.000143141	1	0.04	0.049			HHEX	0.0619025	3.13984e-08	0.000524385	0.162	0.132			FIG4	0.117135	1.54647e-37	2.58276e-33	0.242	0.076
NFATC2IP	0.0235599	0.0361713	1	0.121	0.17			SSR3	0.0618996	0.00839703	1	0.618	0.57			ANP32B	0.117115	2.09632e-07	0.00350106	0.705	0.504
ZC3HAV1	0.0235266	0.0930883	1	0.176	0.247			ANKRD9	0.061899	4.66769e-15	7.79551e-11	0.097	0.062			TCIRG1	0.117056	5.84689e-10	9.76489e-06	0.55	0.338
EWSR1	0.0234567	0.126795	1	0.25	0.357			TNRC6A	0.0618843	3.82337e-09	6.38541e-05	0.154	0.117			SUSD1	0.116998	1.18194e-35	1.97396e-31	0.246	0.076
L3MBTL3	0.0234355	3.39245e-07	0.00566573	0.027	0.023			C5orf24	0.0618492	5.33393e-10	8.9082e-06	0.149	0.112			ITPA	0.116892	6.11082e-15	1.02057e-10	0.433	0.232
SLC7A7	0.0233673	0.279624	1	0.508	0.638			WBP11	0.0617892	4.91547e-06	0.0820932	0.244	0.209			PCNA	0.116778	8.30497e-26	1.38701e-21	0.231	0.093
NACA2	0.0233495	3.70253e-05	0.618359	0.042	0.049			ZDHHC14	0.0617784	5.73585e-29	9.57944e-25	0.067	0.022			TGFBR2	0.116726	1.54796e-12	2.58524e-08	0.446	0.238
STEAP4	0.023249	1.96749e-06	0.032859	0.022	0.017			MUM1	0.0616969	3.83138e-15	6.39878e-11	0.107	0.065			SLC2A5	0.11655	7.69772e-41	1.2856e-36	0.158	0.05
NDST2	0.0232319	1.84707e-06	0.030848	0.026	0.025			RASSF1	0.0616406	1.41901e-08	0.00023699	0.146	0.107			SNX17	0.11645	5.31719e-12	8.88025e-08	0.496	0.295
RP11-128M1.1	0.023202	5.25035e-11	8.7686e-07	0.016	0.005			STK38L	0.0616339	2.99273e-08	0.000499816	0.154	0.106			SEC22B	0.116436	4.75015e-18	7.93322e-14	0.36	0.164
ACPP	0.0231496	2.74578e-09	4.58573e-05	0.02	0.011			CISD2	0.0616206	0.000873238	1	0.404	0.364			IARS2	0.11639	8.35548e-27	1.39545e-22	0.284	0.112
BCL11A	0.0231416	0.000360763	1	0.048	0.059			NHLRC3	0.0615513	2.31755e-07	0.00387054	0.193	0.172			EMC2	0.116367	1.38334e-41	2.31031e-37	0.233	0.071
PYM1	0.0229754	0.0400671	1	0.13	0.203			ELL	0.0615456	1.71249e-10	2.86003e-06	0.12	0.077			ARMCX6	0.116256	1.66174e-21	2.77527e-17	0.339	0.153
LATS2	0.0229447	0.0130908	1	0.08	0.11			KANSL1	0.0615436	2.65696e-08	0.000443739	0.162	0.121			C19orf60	0.116177	5.88037e-08	0.000982081	0.667	0.461
MRPL48	0.0229052	0.0108571	1	0.085	0.13			LMAN2	0.0615379	0.00288634	1	0.51	0.459			ITGB5	0.116161	2.97924e-33	4.97562e-29	0.214	0.07
FGD3	0.0228908	0.00167459	1	0.058	0.073			TK2	0.0615265	1.65883e-09	2.77042e-05	0.149	0.114			NKAP	0.116103	1.13815e-24	1.90083e-20	0.304	0.127
SSBP4	0.0228197	0.0438956	1	0.143	0.209			SLC39A3	0.0615209	6.5673e-08	0.00109681	0.209	0.17			NAA50	0.116086	2.78165e-18	4.64563e-14	0.35	0.161
AFMID	0.0227864	0.000931776	1	0.045	0.058			SPOP	0.0615169	9.85593e-07	0.0164604	0.19	0.164			ATP1B1	0.115866	9.7213e-12	1.62355e-07	0.404	0.21
RP5-827C21.4	0.0227452	6.82435e-08	0.00113974	0.02	0.014			CFAP97	0.0614929	4.66554e-11	7.79191e-07	0.135	0.106			CERS2	0.115834	3.61653e-22	6.03997e-18	0.319	0.133
YWHAB	0.0225533	0.334504	1	0.69	0.804			KLHDC3	0.061467	2.46741e-07	0.00412083	0.224	0.187			CLIC2	0.115808	8.15006e-30	1.36114e-25	0.25	0.092
ATXN1L	0.0225066	0.00196769	1	0.058	0.069			CSNK1E	0.0613854	2.00817e-13	3.35385e-09	0.113	0.072			RFK	0.115585	1.77813e-27	2.96966e-23	0.287	0.11
EDEM1	0.0225014	0.0472687	1	0.12	0.171			LSM2	0.061367	8.09254e-05	1	0.322	0.29			TEX264	0.115545	4.94405e-15	8.25706e-11	0.416	0.219
ZNF331	0.0224712	0.3459	1	0.37	0.46			CLEC5A	0.0613318	3.19523e-05	0.533636	0.172	0.122			SLC39A11	0.115432	3.32189e-36	5.5479e-32	0.238	0.079
SFTPD	0.0224674	6.99404e-05	1	0.035	0.031			STAT5A	0.0613231	3.24687e-09	5.4226e-05	0.169	0.123			SPR	0.11538	4.02684e-58	6.72523e-54	0.191	0.044
APOBEC3B	0.0224177	7.07116e-15	1.18095e-10	0.015	0.002			CLPTM1	0.0612875	9.21035e-07	0.0153822	0.232	0.195			MRPS10	0.11538	9.3225e-28	1.55695e-23	0.281	0.106
TRIM7	0.0223775	3.87557e-08	0.000647258	0.024	0.016			SLC35B2	0.0612658	8.04258e-10	1.34319e-05	0.138	0.095			CHST11	0.115363	2.58985e-14	4.32531e-10	0.397	0.211
SLC46A2	0.0223211	1.5587e-07	0.00260319	0.024	0.018			P3H2	0.0612495	4.67663e-39	7.81044e-35	0.044	0.004			ATP5A1	0.115336	9.65963e-08	0.00161326	0.648	0.46
LINC00694	0.0222533	1.41421e-12	2.36187e-08	0.012	0.001			NCKAP1L	0.0610868	0.00168099	1	0.444	0.41			SLC31A2	0.115281	6.05725e-09	0.000101162	0.562	0.358
ARHGAP29	0.022109	6.81671e-11	1.13846e-06	0.015	0.004			MYO1E	0.0610653	6.38559e-15	1.06646e-10	0.123	0.08			NDUFA5	0.115254	2.05324e-14	3.42911e-10	0.429	0.225
STK40	0.0220822	0.04173	1	0.12	0.181			RIC8A	0.0610382	4.32229e-08	0.000721866	0.179	0.142			MED8	0.115192	6.65248e-30	1.11103e-25	0.277	0.104
CPT1A	0.0220554	0.010184	1	0.071	0.101			CRHBP	0.0609423	1.04004e-38	1.73697e-34	0.047	0.011			STIP1	0.11517	9.47418e-25	1.58228e-20	0.293	0.122
FAM160A2	0.0220371	0.000447797	1	0.04	0.054			LASP1	0.0609118	0.000361823	1	0.337	0.306			SRP19	0.115113	9.20976e-16	1.53812e-11	0.396	0.203
UTF1	0.0220228	7.69088e-10	1.28445e-05	0.019	0.007			GOPC	0.0608683	5.97375e-10	9.97676e-06	0.151	0.12			IL13RA1	0.114893	8.37368e-12	1.39849e-07	0.476	0.26
R3HDM4	0.0219631	0.0133142	1	0.087	0.122			TCF25	0.0608446	0.00433437	1	0.505	0.474			MRPL55	0.114765	3.20379e-12	5.35065e-08	0.464	0.262
RP3-394A18.1	0.0219444	1.2731e-07	0.0021262	0.02	0.013			PARVB	0.0608009	4.82819e-05	0.806355	0.292	0.261			NFE2L1	0.114743	5.45354e-29	9.10796e-25	0.267	0.098
MSL3	0.0219227	0.0498632	1	0.123	0.181			MTF2	0.0607779	7.43146e-08	0.00124113	0.173	0.137			ACVRL1	0.114726	3.49771e-53	5.84152e-49	0.187	0.045
ANAPC16	0.0219215	0.266155	1	0.414	0.557			ST14	0.0607191	1.09726e-07	0.00183253	0.186	0.155			MPHOSPH6	0.11471	2.79935e-14	4.6752e-10	0.392	0.2
DCUN1D3	0.0218838	0.00953762	1	0.062	0.081			RBM17	0.0607141	0.000361557	1	0.355	0.313			POLR2E	0.114633	4.51807e-10	7.54563e-06	0.541	0.338
CAV1	0.0218778	8.62226e-06	0.144	0.022	0.015			SRGAP2C	0.0606826	2.05065e-08	0.00034248	0.141	0.101			TCP1	0.114584	3.09623e-13	5.17101e-09	0.445	0.238
HAL	0.0218321	2.67036e-12	4.45976e-08	0.013	0.002			ABHD15	0.0606821	8.66068e-23	1.44642e-18	0.083	0.042			MOSPD2	0.114405	6.28901e-31	1.05033e-26	0.261	0.093
NOA1	0.0217658	0.00111326	1	0.056	0.074			FUCA2	0.0606689	6.31365e-05	1	0.31	0.274			AXL	0.114341	2.94945e-14	4.92587e-10	0.337	0.176
MFI2	0.0217549	1.07044e-05	0.178774	0.022	0.023			ETS2	0.0605687	0.0125933	1	0.468	0.421			SLC26A11	0.114328	3.26247e-42	5.44866e-38	0.218	0.064
CHMP4B	0.0217234	0.238987	1	0.368	0.507			ATXN2	0.0604591	3.21608e-11	5.37117e-07	0.13	0.095			SHTN1	0.114091	2.93971e-16	4.90961e-12	0.369	0.176
BOP1	0.0217026	0.00198254	1	0.063	0.083			POGZ	0.0604219	2.0741e-08	0.000346395	0.144	0.105			ARF6	0.11402	1.21729e-07	0.002033	0.648	0.439
PSMA6	0.0216705	0.0177255	1	0.089	0.124			MORF4L2	0.060324	0.00020809	1	0.32	0.294			POP7	0.113989	8.34134e-27	1.39309e-22	0.299	0.121
STK24	0.0216297	0.106392	1	0.181	0.268			FERMT3	0.0602908	0.00158784	1	0.43	0.396			MRPL4	0.113937	4.5763e-22	7.64288e-18	0.323	0.145
ZNRD1	0.0216102	0.0569029	1	0.135	0.198			PIGT	0.0602768	3.68374e-05	0.615221	0.288	0.259			DDT	0.11367	7.97517e-08	0.00133193	0.655	0.45
HIPK3	0.0215901	0.0852908	1	0.148	0.219			UBE3A	0.0602485	3.61447e-05	0.603652	0.26	0.224			TIPRL	0.113574	4.23115e-18	7.06645e-14	0.361	0.164
RBCK1	0.0214765	0.138092	1	0.225	0.329			PPP1R9B	0.0602367	8.70923e-08	0.00145453	0.171	0.132			DCTD	0.113534	2.69785e-25	4.50568e-21	0.3	0.125
CTD-3184A7.4	0.021469	8.2439e-06	0.137681	0.026	0.024			IL18BP	0.060182	5.82781e-09	9.73302e-05	0.163	0.122			PVRL2	0.113331	6.02799e-17	1.00673e-12	0.355	0.176
SH2D1B	0.0214537	1.27055e-15	2.12195e-11	0.015	0.001			ZNF672	0.0601613	5.39265e-10	9.00626e-06	0.141	0.101			CLPTM1	0.113071	1.09082e-20	1.82178e-16	0.331	0.15
MAP3K7CL	0.0214531	0.000815527	1	0.042	0.053			OSGEP	0.0601486	6.75385e-08	0.00112796	0.193	0.151			QSOX1	0.113001	1.00753e-14	1.68268e-10	0.381	0.188
FAM126A	0.0214331	0.0129674	1	0.073	0.099			ZC3HAV1	0.0601455	0.000102103	1	0.239	0.209			RP3-460G2.2	0.112867	6.35385e-48	1.06116e-43	0.186	0.044
FDFT1	0.0213856	0.0342247	1	0.111	0.161			ADGRG6	0.060126	4.15169e-42	6.93373e-38	0.04	0.003			CLN5	0.112855	4.83031e-26	8.0671e-22	0.267	0.102
CH17-189H20.1	0.0213788	0.023724	1	0.086	0.121			SMPD1	0.0600551	7.43996e-12	1.24255e-07	0.142	0.106			SMIM12	0.112831	7.16936e-19	1.19735e-14	0.355	0.171
CGGBP1	0.0213415	0.0928729	1	0.168	0.248			INPPL1	0.0600366	2.16918e-09	3.62274e-05	0.137	0.102			MFSD12	0.11278	1.73646e-13	2.90007e-09	0.396	0.213
CBX6	0.0213018	0.0428236	1	0.103	0.147			KLF7	0.0599822	1.26499e-08	0.000211266	0.145	0.103			DPYSL2	0.112619	1.26012e-08	0.000210453	0.553	0.35
PABPN1	0.0212937	0.120387	1	0.179	0.248			HNRNPLL	0.0599224	3.55644e-13	5.93961e-09	0.113	0.075			SNRPE	0.11259	1.64697e-07	0.00275061	0.67	0.456
NCOA1	0.0212605	0.0454002	1	0.114	0.162			SH3BGRL	0.0598527	0.0196621	1	0.738	0.696			PSMC6	0.112546	5.92271e-16	9.89152e-12	0.367	0.185
SCAF4	0.0212605	0.0121249	1	0.074	0.097			ABCC3	0.0598037	2.65398e-07	0.00443241	0.189	0.164			GAL3ST4	0.112461	9.01413e-21	1.50545e-16	0.241	0.112
CSNK1G2	0.0212544	0.0171704	1	0.086	0.115			SLC12A9	0.0597377	3.11813e-08	0.000520759	0.173	0.132			CLN6	0.11245	1.89802e-26	3.16989e-22	0.279	0.112
CTB-114C7.4	0.0212504	3.47751e-11	5.8078e-07	0.015	0.005			KLHDC2	0.0597207	7.08654e-09	0.000118352	0.142	0.107			APOL4	0.11242	2.22559e-45	3.71696e-41	0.188	0.054
KLRB1	0.0212214	0.0139917	1	0.04	0.046			GUSB	0.0596942	0.000469314	1	0.374	0.332			MRPL22	0.112349	1.25762e-21	2.10035e-17	0.311	0.139
HELZ2	0.0211734	0.00460627	1	0.056	0.059			CBX1	0.0595647	1.56044e-08	0.000260609	0.162	0.125			ACBD3	0.112279	1.03636e-24	1.73082e-20	0.266	0.109
ARRDC2	0.0211677	0.0243178	1	0.095	0.129			TAOK1	0.0595096	4.73599e-06	0.0790957	0.211	0.171			DBNL	0.112152	4.56213e-09	7.61921e-05	0.583	0.371
RMND5A	0.0211267	0.00924802	1	0.068	0.093			TRIM14	0.0594719	1.71257e-07	0.00286016	0.184	0.16			COX7A2L	0.112094	3.1002e-07	0.00517764	0.683	0.483
ENHO	0.021087	1.57538e-08	0.000263104	0.017	0.006			ZNF32	0.0594446	9.09647e-10	1.5192e-05	0.146	0.117			TMEM109	0.112047	6.4393e-18	1.07543e-13	0.345	0.168
FRAT1	0.0210185	4.76799e-05	0.796302	0.033	0.032			ABI2	0.0594417	2.42694e-13	4.05323e-09	0.096	0.06			HSPB11	0.112044	7.74938e-14	1.29422e-09	0.405	0.211
LCOR	0.0209971	0.0216488	1	0.079	0.106			OAZ2	0.0594249	0.00430682	1	0.453	0.403			TAF12	0.111764	2.47744e-17	4.13758e-13	0.362	0.169
AKAP8	0.0209789	0.00812779	1	0.068	0.086			SRSF1	0.0594215	2.21908e-05	0.370609	0.239	0.206			TPRKB	0.111678	9.29437e-14	1.55225e-09	0.406	0.216
PAN3	0.020883	0.0101061	1	0.066	0.088			STAG2	0.0594197	2.34974e-05	0.39243	0.229	0.182			RUFY1	0.111612	1.51808e-23	2.53534e-19	0.271	0.11
FUBP1	0.0208651	0.0450779	1	0.111	0.156			CTDSP2	0.0591871	7.77141e-06	0.12979	0.227	0.191			DDOST	0.111436	2.42628e-14	4.05214e-10	0.412	0.222
RP11-452H21.4	0.0208643	7.04159e-06	0.117602	0.024	0.022			TNFRSF12A	0.0591812	2.85488e-09	4.76793e-05	0.118	0.08			ME1	0.111408	2.34533e-25	3.91694e-21	0.244	0.083
ELF4	0.0208454	0.00058914	1	0.045	0.055			BAD	0.0591339	3.99532e-06	0.0667258	0.23	0.194			SLC25A5	0.111372	2.71506e-05	0.453442	0.829	0.709
PAQR7	0.0206871	1.50439e-05	0.251248	0.022	0.015			SPAG9	0.0591332	0.000648464	1	0.303	0.254			SNAPC5	0.111276	2.91017e-31	4.86028e-27	0.265	0.091
ZNF800	0.0205794	0.0414567	1	0.102	0.146			RABAC1	0.0591201	0.00515214	1	0.492	0.456			ANOS1	0.111182	5.0285e-65	8.3981e-61	0.171	0.032
TRIM8	0.0205332	0.0311337	1	0.092	0.124			DHX29	0.0590718	1.34621e-06	0.0224831	0.204	0.179			GOLIM4	0.111169	2.404e-18	4.01492e-14	0.322	0.142
LINC01003	0.0204763	0.00269966	1	0.052	0.066			SLC38A7	0.0590584	2.63916e-15	4.40766e-11	0.106	0.075			C1QBP	0.111099	3.39252e-10	5.66584e-06	0.503	0.303
ZBTB21	0.0203718	0.00308887	1	0.047	0.055			STAG1	0.0590403	2.84275e-11	4.74767e-07	0.124	0.081			DONSON	0.111072	1.30621e-23	2.1815e-19	0.278	0.116
SMG1	0.0203698	0.0762143	1	0.129	0.186			SGMS1	0.0590213	1.05968e-07	0.00176978	0.147	0.119			FBXO6	0.110997	5.44779e-25	9.09836e-21	0.276	0.112
GALNT3	0.0202596	1.01538e-06	0.0169578	0.02	0.013			C1orf21	0.0590144	3.1802e-20	5.31126e-16	0.086	0.037			PSMB7	0.110989	6.195e-09	0.000103463	0.566	0.363
LKAAEAR1	0.0201392	1.77022e-10	2.95644e-06	0.015	0.006			CTNS	0.0589855	6.01457e-17	1.00449e-12	0.098	0.064			SLC2A1	0.110983	2.53038e-38	4.226e-34	0.096	0.033
NBPF10	0.020137	1.22091e-05	0.203904	0.022	0.019			LENG1	0.0588489	2.29654e-09	3.83545e-05	0.147	0.111			TMEM138	0.110906	5.20137e-22	8.6868e-18	0.292	0.122
IRF4	0.0201283	2.057e-05	0.343539	0.022	0.017			SETDB2	0.0588148	1.34351e-08	0.000224379	0.157	0.118			GLRX3	0.110891	1.44253e-14	2.40917e-10	0.386	0.205
TNF	0.0200719	0.301157	1	0.194	0.224			PI4KB	0.0588047	2.28627e-09	3.8183e-05	0.136	0.099			PDCD6	0.110849	5.55017e-10	9.26935e-06	0.541	0.324
SCGB3A2	0.020026	0.149532	1	0.119	0.13			DHRSX	0.0587833	4.82908e-08	0.000806505	0.187	0.15			MDFIC	0.110841	1.84796e-26	3.08627e-22	0.27	0.105
C14orf166	0.0199911	0.305852	1	0.438	0.58			DEF6	0.0587676	9.89826e-08	0.00165311	0.157	0.116			BIRC7	0.110797	7.99851e-83	1.33583e-78	0.122	0.015
ARRB1	0.0199245	0.0796813	1	0.136	0.206			MAPRE2	0.0587614	1.40737e-06	0.0235044	0.179	0.145			IFNGR1	0.110768	4.03371e-08	0.000673671	0.566	0.373
EAF1-AS1	0.019924	1.61436e-06	0.0269614	0.017	0.01			PLEC	0.058734	0.000633295	1	0.309	0.286			FAM103A1	0.110702	7.80919e-23	1.30421e-18	0.295	0.121
RP11-37B2.1	0.0198823	0.000258644	1	0.037	0.039			TSC22D2	0.0587044	3.85732e-05	0.644211	0.203	0.161			OAS1	0.110672	5.63234e-12	9.40657e-08	0.37	0.204
SLC12A6	0.0198771	0.03219	1	0.085	0.127			NCKAP5	0.0586405	9.92867e-37	1.65819e-32	0.042	0.005			H2AFV	0.110605	1.0592e-07	0.00176897	0.627	0.421
TPGS1	0.0198518	0.137924	1	0.184	0.28			LTBP2	0.0586359	1.77344e-37	2.96182e-33	0.04	0.006			NEU1	0.11058	7.25644e-10	1.2119e-05	0.468	0.263
TPTEP1	0.0198466	0.000764285	1	0.035	0.039			SUZ12	0.0586332	8.62085e-08	0.00143977	0.16	0.127			RAB11B	0.110553	2.34111e-14	3.90989e-10	0.405	0.213
MDM4	0.0197827	0.106031	1	0.139	0.201			CA11	0.0586014	2.27159e-16	3.79379e-12	0.09	0.052			TMSB10	0.110537	1.18046e-14	1.97149e-10	1	0.998
LINC01410	0.0197542	2.78117e-05	0.464484	0.023	0.025			RHEB	0.058502	0.0118253	1	0.583	0.533			TXNDC9	0.110493	2.19234e-29	3.66143e-25	0.254	0.09
RP11-327F22.2	0.0197066	2.08008e-09	3.47393e-05	0.016	0.007			STARD13	0.0584903	5.81756e-28	9.7159e-24	0.059	0.022			ADCK2	0.110492	3.26874e-35	5.45912e-31	0.242	0.083
PRF1	0.0196343	0.000177783	1	0.025	0.02			UBALD2	0.0584577	8.2148e-05	1	0.254	0.21			AKR7A2	0.110451	4.37857e-17	7.31265e-13	0.362	0.174
ADSS	0.0196098	0.0959177	1	0.147	0.224			SLC25A36	0.0584353	2.04809e-07	0.00342052	0.163	0.132			OGFOD3	0.110307	5.46636e-28	9.12936e-24	0.27	0.099
ZNF668	0.0195481	0.00103401	1	0.037	0.047			MAP3K5	0.0583786	4.37685e-09	7.30978e-05	0.133	0.097			SIVA1	0.110247	1.57172e-08	0.000262493	0.577	0.371
DNAH17	0.0195121	8.13824e-08	0.00135917	0.014	0.006			THYN1	0.0583723	8.8473e-07	0.0147759	0.195	0.161			NDUFA2	0.110052	9.36218e-07	0.0156358	0.726	0.534
CTB-193M12.5	0.019504	5.11596e-05	0.854417	0.025	0.023			BMF	0.0583707	1.24371e-13	2.07711e-09	0.106	0.067			FAM20A	0.110026	1.77346e-27	2.96185e-23	0.237	0.094
AC079630.4	0.019456	6.10815e-09	0.000102012	0.016	0.008			ALOX5	0.0583402	0.00433408	1	0.443	0.394			GLRX2	0.109939	1.64409e-24	2.74579e-20	0.276	0.105
TRAPPC5	0.0193795	0.000146721	1	0.031	0.035			PCMTD1	0.0583146	3.98987e-06	0.0666348	0.206	0.172			LMBRD1	0.109866	1.02557e-14	1.7128e-10	0.362	0.179
FBN2	0.0193526	2.62916e-09	4.39096e-05	0.013	0.004			KPNA4	0.0582905	0.000153456	1	0.259	0.218			PLOD3	0.109691	2.46065e-28	4.10953e-24	0.262	0.099
RBM4	0.0193429	0.0242736	1	0.073	0.102			AK1	0.0582609	4.00277e-15	6.68503e-11	0.081	0.054			POLR2J	0.109669	5.57358e-09	9.30844e-05	0.583	0.364
SPAG5	0.0193189	7.73925e-06	0.129253	0.022	0.016			KIFC3	0.0581904	6.35341e-12	1.06108e-07	0.127	0.094			PRKACB	0.109662	7.70044e-23	1.28605e-18	0.28	0.113
ZNF516	0.0192975	0.00431787	1	0.045	0.054			SLC46A1	0.0581738	4.77186e-14	7.96948e-10	0.106	0.079			HPCAL1	0.109588	9.97766e-12	1.66637e-07	0.414	0.232
IFNAR2	0.0192973	0.135375	1	0.173	0.255			SBDS	0.0581597	0.00012572	1	0.279	0.264			TMEM134	0.109543	1.77452e-13	2.96363e-09	0.418	0.224
NAPRT	0.0191722	0.16984	1	0.202	0.299			TNFSF13B	0.0580932	0.0314532	1	0.655	0.628			UBE2M	0.109518	5.90874e-24	9.86819e-20	0.278	0.113
NGLY1	0.0191528	0.0437162	1	0.092	0.137			GBGT1	0.0580815	1.28706e-08	0.000214952	0.165	0.131			CCDC25	0.10951	1.04311e-21	1.7421e-17	0.289	0.122
GZMH	0.0191327	0.00383292	1	0.034	0.038			DPP9	0.0580687	7.34585e-10	1.22683e-05	0.145	0.111			C8orf59	0.109473	4.8601e-09	8.11686e-05	0.564	0.351
KLRD1	0.0191242	8.75967e-05	1	0.022	0.015			RNF216	0.0580493	1.99201e-10	3.32685e-06	0.125	0.089			NSRP1	0.109444	9.36309e-17	1.56373e-12	0.336	0.158
DDX49	0.0190968	0.0342537	1	0.094	0.138			RREB1	0.0580399	8.50985e-07	0.0142123	0.188	0.156			EVA1B	0.109428	3.54866e-25	5.92662e-21	0.256	0.098
SIGLEC14	0.0190837	0.00636636	1	0.048	0.061			FGD5-AS1	0.05798	2.66129e-05	0.444462	0.228	0.204			TIMM17A	0.109409	2.26605e-13	3.78453e-09	0.404	0.21
SLC35E4	0.0190513	1.77755e-06	0.0296868	0.02	0.017			RALY	0.057964	0.00165922	1	0.418	0.381			NDUFV3	0.109102	1.72938e-15	2.88824e-11	0.357	0.174
RRAD	0.0189635	0.00354051	1	0.032	0.032			TMEM55B	0.0579217	3.80352e-08	0.000635226	0.166	0.133			CR1	0.109052	2.38413e-32	3.98174e-28	0.207	0.062
HOXA5	0.0189469	1.69664e-05	0.283355	0.02	0.014			CLEC2D	0.0579188	7.56245e-14	1.263e-09	0.087	0.048			43715	0.108908	5.8057e-08	0.000969609	0.595	0.385
KPNA4	0.0188672	0.175805	1	0.177	0.267			MT1X	0.0578901	0.0154636	1	0.24	0.184			MRPL1	0.108762	1.67576e-31	2.79868e-27	0.242	0.083
DGUOK	0.0188567	0.231903	1	0.267	0.386			BRWD1	0.0578816	6.75235e-08	0.00112771	0.152	0.115			SAR1B	0.108738	5.72462e-17	9.56069e-13	0.347	0.163
NOTCH2NL	0.0188479	4.8411e-05	0.808511	0.024	0.025			RERE	0.057861	4.01587e-09	6.7069e-05	0.139	0.095			SNRPD2	0.108729	2.99976e-06	0.0500991	0.772	0.58
BEST1	0.0187363	0.113795	1	0.143	0.212			SERBP1	0.0577804	0.0103086	1	0.585	0.549			HAGH	0.108563	8.58233e-16	1.43333e-11	0.391	0.193
RP11-108M9.4	0.0186744	0.0255949	1	0.071	0.101			RHOQ	0.0577631	0.000305534	1	0.296	0.268			TRIAP1	0.108518	2.17599e-27	3.63412e-23	0.25	0.092
SSU72	0.0186655	0.344144	1	0.44	0.582			VGLL4	0.0577485	2.07139e-11	3.45943e-07	0.126	0.087			PLEKHO2	0.108206	2.11146e-13	3.52635e-09	0.381	0.19
WDFY2	0.0186631	0.0890152	1	0.112	0.16			SIAH1	0.057711	2.98703e-11	4.98863e-07	0.111	0.074			ATL3	0.108092	1.71793e-19	2.86912e-15	0.303	0.133
SEZ6L	0.0185993	9.23606e-13	1.54251e-08	0.012	0.002			ACE	0.0577088	1.49313e-07	0.00249368	0.193	0.167			USP14	0.108041	9.81933e-22	1.63993e-17	0.29	0.123
NBPF26	0.0185843	8.51371e-08	0.00142188	0.015	0.007			EI24	0.0577032	4.00764e-06	0.0669315	0.218	0.188			ACADM	0.108033	2.27505e-24	3.79956e-20	0.267	0.105
ELK3	0.0185356	0.0368909	1	0.074	0.103			RP11-350G8.5	0.0576681	1.27706e-23	2.13283e-19	0.047	0.014			SLC15A4	0.108002	6.59781e-29	1.1019e-24	0.216	0.078
MTHFS	0.018534	0.0518182	1	0.103	0.159			PPP3CA	0.057623	3.43679e-05	0.573979	0.213	0.166			DTX3L	0.107993	1.98228e-18	3.31061e-14	0.298	0.131
TMPO-AS1	0.0184767	2.27655e-06	0.0380207	0.02	0.015			IGSF6	0.0576215	0.0411694	1	0.625	0.581			GYG1	0.10798	5.56144e-12	9.28817e-08	0.44	0.234
TMTC2	0.0184725	6.56449e-05	1	0.025	0.024			CRYBB1	0.057603	6.30551e-23	1.05308e-18	0.071	0.035			COX7C	0.107921	9.20348e-06	0.153707	0.948	0.885
SYNE3	0.0184405	0.00241144	1	0.038	0.045			DONSON	0.0575411	4.7698e-07	0.00796605	0.189	0.156			YIPF3	0.107685	1.08823e-14	1.81746e-10	0.386	0.196
DENND1C	0.0183623	0.00823705	1	0.055	0.072			IGHG3	0.0575116	0.003182	1	0.223	0.217			ZDHHC4	0.1076	9.2627e-20	1.54696e-15	0.321	0.142
MCTP1	0.0183339	0.0808569	1	0.107	0.153			SAV1	0.057491	4.4029e-07	0.00735328	0.16	0.123			PSMA2	0.107495	1.74196e-08	0.000290924	0.553	0.353
BANP	0.0182865	0.0207493	1	0.062	0.077			PFKP	0.0574498	3.63783e-09	6.07554e-05	0.141	0.107			ZC3H15	0.107478	6.96957e-09	0.000116399	0.551	0.34
RP11-809O17.1	0.0182751	0.000527882	1	0.031	0.031			TWF1	0.0573138	8.38978e-08	0.00140118	0.164	0.135			LYPLA2	0.107471	2.3985e-22	4.00574e-18	0.284	0.119
RBM7	0.0181018	0.0785087	1	0.108	0.16			BIRC2	0.0572479	0.000227856	1	0.262	0.222			XPO1	0.107447	3.32904e-19	5.55983e-15	0.302	0.138
MRVI1	0.0180336	1.00524e-07	0.00167885	0.015	0.008			PTGES2	0.0571951	3.89955e-07	0.00651264	0.189	0.16			HMGCL	0.107434	8.85537e-35	1.47894e-30	0.228	0.074
NADSYN1	0.0179954	0.048594	1	0.084	0.132			MOCS2	0.0571419	6.57027e-09	0.00010973	0.15	0.12			CDC26	0.107426	3.94145e-12	6.58261e-08	0.413	0.221
IDH3A	0.0179899	0.022886	1	0.072	0.102			TMED10	0.057092	0.0139769	1	0.585	0.526			SEL1L3	0.107284	7.64278e-46	1.27642e-41	0.188	0.052
RP11-54O7.17	0.0179565	1.31708e-07	0.00219965	0.015	0.007			MESDC2	0.057044	0.000210169	1	0.304	0.267			PAIP2	0.107253	1.60861e-07	0.00268654	0.626	0.41
BTBD19	0.0179268	0.00560736	1	0.04	0.046			SREK1IP1	0.0569647	4.54653e-05	0.759317	0.242	0.219			GNPTG	0.107147	1.56765e-19	2.61813e-15	0.316	0.139
GPAT4	0.0179098	0.0734498	1	0.095	0.143			CSRP1	0.0569441	1.73514e-05	0.289787	0.238	0.205			DHDH	0.106904	5.50218e-91	9.18919e-87	0.14	0.013
LRRC32	0.0178573	8.89506e-10	1.48556e-05	0.011	0.003			NPM3	0.0569226	1.979e-08	0.000330512	0.166	0.127			SPIN1	0.106649	5.87823e-24	9.81723e-20	0.249	0.099
C6orf223	0.017847	9.68186e-09	0.000161697	0.013	0.004			FGL2	0.0568953	0.0455502	1	0.596	0.517			RAB6A	0.106534	3.41268e-15	5.69952e-11	0.359	0.175
NOL4L	0.0178451	0.000442181	1	0.032	0.033			ZNF768	0.0568869	1.06678e-20	1.78163e-16	0.071	0.033			RNF135	0.106523	2.65292e-16	4.43064e-12	0.355	0.169
KIAA0907	0.0178443	0.00611783	1	0.044	0.057			NSL1	0.0568838	1.74357e-06	0.0291193	0.194	0.158			CLPTM1L	0.106517	3.53988e-21	5.91195e-17	0.272	0.111
KCNE3	0.0178354	0.100729	1	0.114	0.183			RBM23	0.0568787	2.01241e-05	0.336093	0.225	0.181			CCT3	0.10641	3.39236e-12	5.66558e-08	0.432	0.24
RBM5	0.0178191	0.10182	1	0.115	0.17			MRPL57	0.0568769	0.00287465	1	0.446	0.407			NQO2	0.106389	3.32135e-10	5.54699e-06	0.45	0.266
JHDM1D-AS1	0.0178005	0.00207889	1	0.032	0.033			SLC8B1	0.056835	7.82324e-07	0.0130656	0.175	0.147			AKR1C3	0.106084	9.93499e-72	1.65924e-67	0.121	0.014
DMWD	0.0177773	2.23742e-09	3.73672e-05	0.014	0.004			SETD3	0.0568171	4.01286e-07	0.00670188	0.176	0.146			MRPL24	0.105975	5.93493e-21	9.91192e-17	0.293	0.127
IL16	0.0177047	0.0432385	1	0.083	0.113			NEK7	0.05679	1.57665e-07	0.00263316	0.147	0.112			ATP6V1H	0.105665	1.35238e-10	2.25861e-06	0.446	0.242
RBM23	0.0176754	0.143259	1	0.149	0.225			ANTXR1	0.0567696	4.42639e-34	7.39252e-30	0.045	0.007			FBXL15	0.105592	1.36194e-16	2.27458e-12	0.349	0.169
THG1L	0.0176568	0.0196777	1	0.068	0.089			KHSRP	0.056726	5.16493e-07	0.00862594	0.185	0.144			SLC11A2	0.105538	4.2127e-20	7.03564e-16	0.272	0.11
GAPDH	0.0176269	0.513461	1	0.966	0.966			AC109826.1	0.0565674	1.57027e-19	2.6225e-15	0.086	0.046			IMP3	0.105512	8.37297e-13	1.39837e-08	0.395	0.205
OAT	0.0176139	0.162391	1	0.147	0.231			NUDT4	0.0565527	1.3628e-05	0.227601	0.186	0.157			CD86	0.10549	6.62606e-07	0.0110662	0.591	0.401
EMD	0.017608	0.173298	1	0.169	0.259			BNC2	0.0564903	7.50833e-29	1.25397e-24	0.061	0.02			MRPS36	0.105163	1.34132e-10	2.24013e-06	0.465	0.261
ZBTB18	0.0175895	0.00396411	1	0.037	0.044			HNRNPF	0.0564541	0.00826992	1	0.523	0.488			TMOD3	0.105141	7.50814e-14	1.25393e-09	0.38	0.185
TMEM120B	0.017585	0.00221103	1	0.036	0.042			ANTXR2	0.0564469	2.68733e-07	0.00448811	0.13	0.096			EXOC5	0.105138	1.21056e-24	2.02176e-20	0.246	0.092
AC245100.1	0.0175779	0.00208247	1	0.035	0.047			KIAA1551	0.056442	3.14752e-06	0.0525668	0.186	0.146			PPA2	0.105105	2.43726e-14	4.07048e-10	0.348	0.173
SPEN	0.0175444	0.0917754	1	0.106	0.147			KIAA0930	0.0564322	0.000488374	1	0.311	0.281			FBXW5	0.105075	9.41988e-13	1.57321e-08	0.413	0.219
CYP4F22	0.017526	2.12258e-13	3.54491e-09	0.011	0			PRPS2	0.0563856	1.44625e-08	0.000241539	0.15	0.115			BCAP29	0.105029	1.33065e-17	2.22232e-13	0.319	0.144
RBM12	0.0175257	0.0377532	1	0.071	0.107			RPP25	0.0563701	1.63733e-13	2.7345e-09	0.106	0.075			SLC2A8	0.104941	2.66948e-34	4.4583e-30	0.229	0.078
PITPNC1	0.0173922	0.0140795	1	0.054	0.08			IMPDH2	0.0563545	8.25031e-06	0.137788	0.205	0.167			PIGF	0.10493	3.97638e-27	6.64096e-23	0.238	0.087
RP11-416N2.4	0.0173658	1.05517e-11	1.76223e-07	0.011	0.001			GATAD1	0.056326	1.34266e-07	0.00224237	0.156	0.125			ZNF593	0.104921	6.78695e-15	1.13349e-10	0.334	0.161
ARID3A	0.0173436	0.10455	1	0.109	0.154			OTUD6B-AS1	0.0563151	2.59993e-06	0.0434214	0.18	0.153			SLC39A10	0.104916	2.575e-25	4.30051e-21	0.244	0.091
RNASE2	0.0173268	0.147701	1	0.104	0.138			GIPC1	0.0561936	1.92782e-11	3.21965e-07	0.128	0.099			MOB3B	0.104901	1.59964e-19	2.67156e-15	0.258	0.113
AL592183.1	0.0172664	0.000626433	1	0.029	0.035			IQCG	0.0561853	2.73077e-18	4.56065e-14	0.078	0.045			MRPS18B	0.104835	1.18738e-17	1.98304e-13	0.328	0.151
FAM207A	0.017254	0.132009	1	0.132	0.21			FHIT	0.0561499	3.82304e-16	6.38485e-12	0.09	0.053			TMC6	0.10482	2.37257e-13	3.96243e-09	0.397	0.194
FNBP4	0.0172517	0.126105	1	0.132	0.186			ATXN2L	0.0561328	7.30766e-08	0.00122045	0.145	0.108			OLA1	0.104791	3.43646e-12	5.73923e-08	0.42	0.225
ATP2A3	0.0172394	0.000118253	1	0.021	0.019			LRRK1	0.0560741	1.18342e-11	1.97644e-07	0.1	0.062			DCTN3	0.104783	1.16206e-09	1.94075e-05	0.503	0.297
C11orf96	0.0172295	0.00114116	1	0.023	0.023			AP3D1	0.055996	1.40908e-05	0.23533	0.238	0.2			MAPKAP1	0.104725	4.9188e-19	8.21489e-15	0.322	0.146
NUDT16L1	0.0172291	0.0571903	1	0.092	0.148			NDUFB4	0.0559177	0.0142371	1	0.592	0.55			ARL2BP	0.104701	2.32551e-16	3.88384e-12	0.339	0.157
43714	0.0171063	0.162942	1	0.158	0.228			OAS3	0.0558325	1.07917e-05	0.180232	0.169	0.146			ACYP2	0.104592	2.03931e-21	3.40585e-17	0.282	0.111
FSTL3	0.0170524	0.000165061	1	0.022	0.024			FAM91A1	0.0558192	9.96764e-06	0.16647	0.187	0.155			KNOP1	0.10452	5.09984e-36	8.51725e-32	0.209	0.065
EFHD2	0.0170285	0.416559	1	0.477	0.608			VPS13C	0.055761	0.000156406	1	0.244	0.208			WBP4	0.104329	1.29343e-19	2.16016e-15	0.285	0.122
HIP1	0.0169713	0.0165062	1	0.05	0.066			ARAP1	0.0557593	0.000109134	1	0.247	0.222			AKIP1	0.104302	3.10315e-25	5.18257e-21	0.269	0.108
SECISBP2	0.0169219	0.11207	1	0.107	0.157			AHI1	0.0557538	1.98178e-10	3.30977e-06	0.105	0.077			HSPA4	0.104257	3.00881e-19	5.02501e-15	0.301	0.131
AC004069.2	0.0168949	1.02983e-05	0.171992	0.017	0.012			ERCC1	0.0557181	0.00036708	1	0.308	0.271			DHCR24	0.104168	1.72491e-50	2.88078e-46	0.158	0.032
MAD2L2	0.0168898	0.142417	1	0.147	0.226			ROBO3	0.0556334	2.8093e-33	4.69182e-29	0.05	0.012			NUDT14	0.104163	5.56118e-14	9.28772e-10	0.364	0.185
CA5B	0.0168366	0.000258741	1	0.021	0.021			CD38	0.0556199	2.18191e-10	3.644e-06	0.118	0.072			DFNA5	0.104145	2.3917e-40	3.99439e-36	0.175	0.052
HDAC4	0.0168325	0.00503559	1	0.034	0.038			CHCHD7	0.0555679	0.00057381	1	0.306	0.273			FARP1	0.104143	6.32925e-34	1.05705e-29	0.212	0.06
FAM110B	0.0167761	0.00252834	1	0.029	0.032			GOSR1	0.0555611	2.56977e-09	4.29177e-05	0.134	0.102			C16orf62	0.103857	6.12481e-29	1.0229e-24	0.226	0.08
RALGAPA2	0.0167363	0.00494147	1	0.035	0.045			PAFAH1B2	0.0555113	0.000248737	1	0.272	0.243			PSMF1	0.103821	7.27499e-12	1.215e-07	0.44	0.246
S100P	0.0167303	0.0079886	1	0.029	0.034			PLAGL1	0.0555102	8.56797e-09	0.000143094	0.125	0.087			METAP2	0.103798	3.57474e-10	5.97018e-06	0.469	0.268
ASCL2	0.0167151	0.0658397	1	0.086	0.11			PLCG2	0.0555004	2.0871e-06	0.0348566	0.171	0.136			CYC1	0.103496	2.82504e-08	0.000471809	0.534	0.347
WDR33	0.0166912	0.194987	1	0.167	0.25			HDAC5	0.0554786	1.14457e-09	1.91155e-05	0.115	0.077			AAED1	0.10349	7.75982e-11	1.29597e-06	0.426	0.229
LIPE-AS1	0.0166767	0.0195683	1	0.05	0.074			CNP	0.0554776	9.52087e-09	0.000159008	0.154	0.119			IMP4	0.10345	5.8406e-16	9.75439e-12	0.344	0.165
NDUFA13	0.0166758	0.422719	1	0.477	0.609			TM2D2	0.0554522	7.20729e-06	0.120369	0.222	0.197			SOCS6	0.103408	1.53056e-30	2.55618e-26	0.202	0.069
PCBP2	0.0166718	0.439795	1	0.533	0.683			SSH1	0.0554363	1.46515e-07	0.00244695	0.137	0.103			FAM127A	0.103373	4.37736e-16	7.31062e-12	0.314	0.146
TSSC4	0.0165846	0.137638	1	0.127	0.196			LAMTOR2	0.0554206	0.0184578	1	0.617	0.575			CCDC50	0.103247	2.94892e-14	4.92499e-10	0.356	0.18
SLC30A1	0.016503	0.0790104	1	0.086	0.13			OLR1	0.0553933	0.045805	1	0.536	0.492			KLHL6	0.103245	1.79568e-28	2.99896e-24	0.235	0.084
OTUD5	0.0164708	0.073017	1	0.085	0.126			TMEM86A	0.0553699	1.95993e-12	3.27328e-08	0.118	0.09			STAC	0.103238	5.05932e-60	8.44957e-56	0.157	0.03
LINC00324	0.0164705	0.000331549	1	0.025	0.024			RPAIN	0.0553425	7.24347e-06	0.120973	0.209	0.176			LMO4	0.103193	5.37623e-11	8.97884e-07	0.428	0.238
RP11-384K6.8	0.0164235	6.67146e-09	0.00011142	0.008	0.001			MCM5	0.0553185	1.27349e-08	0.000212686	0.139	0.107			FBXO7	0.103104	2.76465e-13	4.61724e-09	0.393	0.203
SNHG21	0.0163616	0.000101124	1	0.022	0.02			43714	0.0552916	4.46868e-05	0.746314	0.227	0.188			CCDC115	0.103101	5.48566e-14	9.16161e-10	0.368	0.182
RCBTB2	0.0163272	0.110441	1	0.096	0.138			TNFSF15	0.0552878	1.13956e-17	1.90318e-13	0.063	0.024			GNB1	0.103053	2.34132e-07	0.00391024	0.615	0.406
SLC25A32	0.0162575	0.0163696	1	0.049	0.068			PDCD1LG2	0.0552784	1.26372e-16	2.11054e-12	0.08	0.047			AP006222.2	0.102999	2.05529e-36	3.43253e-32	0.219	0.072
SH3TC1	0.0162291	0.0791095	1	0.083	0.112			UFC1	0.0552472	0.00864481	1	0.527	0.489			APH1B	0.102985	2.22214e-19	3.71119e-15	0.293	0.121
RP11-214O1.3	0.0161927	9.11727e-05	1	0.016	0.011			EIF4H	0.0552289	0.00146888	1	0.364	0.329			PSMD10	0.102916	1.97231e-25	3.29395e-21	0.242	0.091
GOLM1	0.0161493	0.0441467	1	0.064	0.104			TMEM220	0.0551481	1.17164e-11	1.95675e-07	0.117	0.102			MIR4458HG	0.102869	6.66301e-42	1.11279e-37	0.183	0.05
CLU	0.0161148	0.00509103	1	0.031	0.034			PDIA6	0.055094	0.0178467	1	0.531	0.488			AHCY	0.102843	4.07258e-17	6.80162e-13	0.325	0.158
NUDT15	0.0160935	0.00806798	1	0.043	0.057			DYRK4	0.0550484	6.62654e-12	1.1067e-07	0.125	0.09			CHPT1	0.102838	9.49762e-16	1.5862e-11	0.331	0.153
KCNJ15	0.0160892	8.92096e-06	0.148989	0.015	0.01			INF2	0.055043	1.35738e-08	0.000226696	0.148	0.122			TAX1BP3	0.102761	2.9852e-13	4.98559e-09	0.372	0.196
KCTD15	0.0160462	4.97754e-08	0.000831299	0.013	0.005			FAM26F	0.0550304	0.0527923	1	0.57	0.513			SSU72	0.10275	1.24662e-06	0.0208197	0.66	0.462
RP1-239B22.5	0.0160288	0.00111071	1	0.027	0.025			SCARF1	0.0549917	8.91995e-16	1.48972e-11	0.086	0.039			ABCC5	0.102701	4.21014e-26	7.03135e-22	0.22	0.083
DAPP1	0.0159663	0.116857	1	0.103	0.158			NTPCR	0.054904	3.03275e-07	0.005065	0.176	0.155			NSF	0.102648	2.53377e-25	4.23165e-21	0.233	0.081
RP11-140K17.3	0.015912	0.00797053	1	0.039	0.054			TSPAN31	0.0548456	2.23936e-08	0.000373996	0.144	0.116			AP2B1	0.102542	2.1938e-17	3.66387e-13	0.323	0.143
TIAM2	0.0159019	4.52275e-05	0.755344	0.018	0.014			SEC31A	0.0548361	0.000102838	1	0.25	0.22			IGHM	0.102477	1.34628e-26	2.24842e-22	0.164	0.057
BRAF	0.0158939	0.0183086	1	0.047	0.06			PTCH2	0.0548209	8.11025e-17	1.35449e-12	0.077	0.04			PYURF	0.102474	2.46144e-08	0.000411085	0.521	0.325
LRRC75A	0.0158765	0.011884	1	0.032	0.039			SAE1	0.0548014	2.87204e-09	4.79659e-05	0.138	0.104			KIF5B	0.102437	2.9346e-07	0.00490108	0.605	0.393
GDPD5	0.0158334	3.07602e-06	0.0513726	0.014	0.01			RNASEK	0.0547974	2.32403e-06	0.0388136	0.159	0.118			STX6	0.102436	9.17492e-25	1.5323e-20	0.232	0.091
STAT5B	0.015803	0.0293396	1	0.056	0.082			MLF2	0.0547416	0.000611215	1	0.318	0.291			DHX29	0.102424	6.19857e-18	1.03522e-13	0.307	0.133
TAGLN	0.0157913	0.0847127	1	0.081	0.122			CDC27	0.0547405	7.79739e-09	0.000130224	0.143	0.11			SLC25A11	0.102333	1.42075e-12	2.3728e-08	0.412	0.221
LINC01353	0.0157748	0.000397591	1	0.018	0.018			WDR91	0.0547209	3.23259e-18	5.39875e-14	0.073	0.041			COPB2	0.102305	2.17184e-20	3.62718e-16	0.275	0.113
NUP210	0.0156692	0.0147489	1	0.046	0.065			GTF2B	0.0546593	5.00945e-05	0.836628	0.2	0.162			SEC22C	0.102286	1.5926e-25	2.6598e-21	0.251	0.093
ULK2	0.0156171	0.00517753	1	0.036	0.045			MVB12B	0.054504	2.4311e-26	4.06018e-22	0.054	0.018			SMUG1	0.10227	1.64795e-27	2.75223e-23	0.243	0.087
SEH1L	0.0154705	0.044219	1	0.065	0.097			CHCHD1	0.0544619	0.000444406	1	0.325	0.293			SUCLG1	0.10219	5.06735e-12	8.46298e-08	0.403	0.221
SERPINB9P1	0.015423	5.68614e-05	0.949642	0.016	0.01			IKBKB	0.0543898	1.18774e-08	0.000198364	0.125	0.092			NDUFA9	0.102021	5.65025e-15	9.43648e-11	0.347	0.173
ARHGAP1	0.0154225	0.0706448	1	0.079	0.111			MRPL9	0.0543248	8.92299e-07	0.0149023	0.186	0.156			TMEM127	0.101957	1.63156e-14	2.72486e-10	0.351	0.16
RP3-402G11.26	0.0153789	3.10177e-06	0.0518027	0.014	0.009			NFATC1	0.0543206	6.89238e-08	0.0011511	0.121	0.084			NSFL1C	0.101873	3.46215e-16	5.78214e-12	0.33	0.157
LDLRAD4	0.0153562	0.177131	1	0.124	0.179			PML	0.0541868	4.8643e-08	0.000812386	0.141	0.102			SLC36A1	0.101798	1.12717e-34	1.88248e-30	0.193	0.059
HMGCR	0.0153557	0.0190264	1	0.038	0.053			RDH11	0.0541769	6.38537e-06	0.106642	0.201	0.177			CINP	0.101737	2.57397e-20	4.29879e-16	0.274	0.116
NXT1	0.015355	0.190545	1	0.134	0.205			FOXO1	0.0541746	4.27215e-10	7.13491e-06	0.095	0.061			CD4	0.101702	3.08393e-06	0.0515047	0.625	0.428
VNN3	0.0153309	1.3027e-08	0.000217563	0.01	0.003			NCL	0.05417	0.0118328	1	0.474	0.445			LIMA1	0.101641	4.01181e-46	6.70013e-42	0.174	0.047
ZNRF1	0.015284	0.000185672	1	0.02	0.019			UPF2	0.0541507	4.49079e-05	0.750007	0.215	0.191			PCK2	0.101627	4.64445e-32	7.7567e-28	0.229	0.078
INPP1	0.0152799	0.0383012	1	0.057	0.084			ZNF644	0.0541372	9.98684e-07	0.016679	0.158	0.121			RRAGC	0.101594	2.60054e-13	4.34316e-09	0.377	0.188
SMAGP	0.015249	0.000650982	1	0.024	0.024			ANKRD36C	0.0541237	1.12635e-15	1.88111e-11	0.07	0.036			FRMD4B	0.101573	1.48572e-10	2.48131e-06	0.394	0.209
RNASEK	0.0152387	0.146804	1	0.104	0.148			CNPY2	0.0541221	0.000569138	1	0.321	0.291			GOLGA4	0.101549	8.53723e-12	1.4258e-07	0.385	0.197
CCDC88B	0.0152252	0.110409	1	0.077	0.105			GPR82	0.0541033	2.40253e-20	4.01247e-16	0.069	0.029			VAMP4	0.101541	4.26552e-32	7.12385e-28	0.218	0.066
NLRC5	0.0151802	0.0254835	1	0.05	0.071			SPSB3	0.0540951	6.2137e-06	0.103775	0.183	0.151			PCED1B	0.101468	7.65625e-53	1.27867e-48	0.174	0.041
MMP17	0.0151175	1.93056e-05	0.322423	0.017	0.01			MICAL1	0.0540231	1.0249e-05	0.171168	0.201	0.174			CHCHD3	0.101338	2.00025e-18	3.34063e-14	0.312	0.138
PTGDR2	0.015091	3.04435e-12	5.08436e-08	0.01	0			RP11-365P13.5	0.0539945	3.12203e-16	5.21411e-12	0.078	0.033			MIEN1	0.101292	1.33906e-08	0.000223636	0.524	0.32
NFKBIB	0.0150577	0.179586	1	0.127	0.185			DNAJB11	0.0539589	0.000869678	1	0.316	0.287			PON2	0.101175	1.49947e-27	2.50426e-23	0.228	0.08
FLT3LG	0.0150325	0.000475695	1	0.027	0.026			ICAM4	0.053956	1.50759e-08	0.000251782	0.096	0.06			CD2BP2	0.101168	2.2442e-15	3.74804e-11	0.339	0.164
MMGT1	0.0149481	0.117392	1	0.081	0.134			MCOLN2	0.0539522	2.0068e-27	3.35156e-23	0.061	0.017			ATP6V0A1	0.101126	4.03311e-18	6.73571e-14	0.295	0.125
SHROOM1	0.0149279	0.000939923	1	0.022	0.019			RP11-109G23.3	0.0538917	7.02818e-20	1.17378e-15	0.059	0.021			MAX	0.101077	1.55155e-10	2.59124e-06	0.433	0.241
CD247	0.0148715	0.00254918	1	0.023	0.024			CCDC28A	0.0538907	9.46946e-06	0.158149	0.196	0.17			SHARPIN	0.100937	4.58816e-15	7.66269e-11	0.346	0.166
DLGAP1-AS2	0.014798	0.000545803	1	0.017	0.015			CLOCK	0.0538034	8.91868e-14	1.48951e-09	0.082	0.052			PDCL	0.100857	7.5611e-34	1.26278e-29	0.213	0.063
KLHL8	0.0147692	0.0380057	1	0.051	0.072			ADPRH	0.0537953	1.51964e-09	2.53795e-05	0.106	0.082			KIFC3	0.100854	1.14745e-34	1.91635e-30	0.19	0.065
KHDRBS1	0.0147393	0.395174	1	0.332	0.464			FGFR1	0.0537742	2.44567e-17	4.08452e-13	0.046	0.022			YIPF5	0.100826	1.33198e-20	2.22453e-16	0.283	0.117
ETV6	0.0146869	0.255153	1	0.158	0.236			DAD1	0.0537426	0.0173549	1	0.575	0.532			ESF1	0.100823	6.2192e-20	1.03867e-15	0.278	0.11
AC144652.1	0.0146682	0.000400777	1	0.02	0.017			BOLA3	0.053641	3.74919e-05	0.626152	0.232	0.206			CHCHD5	0.100817	3.9408e-10	6.58152e-06	0.45	0.255
RP11-405M12.3	0.0146541	2.0659e-08	0.000345026	0.009	0.002			WDFY3	0.0536351	8.60869e-08	0.00143774	0.125	0.094			MOSPD3	0.100743	8.49635e-28	1.41898e-23	0.23	0.078
SMCR5	0.0146291	0.000481383	1	0.019	0.018			TRIP10	0.0535873	1.36551e-13	2.28055e-09	0.085	0.046			RABAC1	0.100733	9.41011e-07	0.0157158	0.606	0.405
ADORA2B	0.0146247	0.00147015	1	0.025	0.029			DNAJB14	0.0535486	5.92197e-06	0.0989028	0.176	0.142			HAX1	0.100683	1.33992e-10	2.2378e-06	0.449	0.249
FAM133B	0.0146142	0.417866	1	0.308	0.426			FZD1	0.0535364	9.47335e-14	1.58214e-09	0.072	0.035			TMED7	0.100651	1.47225e-14	2.4588e-10	0.347	0.165
FBRS	0.0145884	0.0783714	1	0.07	0.098			RFX5	0.053531	1.64333e-09	2.74453e-05	0.123	0.091			SLFN11	0.100516	1.37326e-15	2.29348e-11	0.298	0.131
KIAA1109	0.0145518	0.112804	1	0.078	0.116			HNRNPD	0.0535091	0.00471053	1	0.394	0.367			NFIC	0.100446	2.54248e-12	4.24619e-08	0.386	0.198
ABHD17B	0.0145404	0.0085862	1	0.033	0.041			CD80	0.0534854	3.12741e-16	5.2231e-12	0.075	0.043			RABGGTB	0.100287	5.50581e-13	9.19526e-09	0.366	0.191
BAZ2A	0.0145359	0.189662	1	0.12	0.176			FES	0.0534617	4.46671e-05	0.745985	0.213	0.169			VPS25	0.100233	9.99865e-20	1.66987e-15	0.286	0.125
RP11-378A13.2	0.0144994	1.02307e-07	0.00170863	0.011	0.004			BSDC1	0.0534034	3.5978e-08	0.000600868	0.135	0.104			TMEM192	0.100218	1.27388e-24	2.1275e-20	0.248	0.091
CARD9	0.0144614	0.0902358	1	0.08	0.113			SPATA7	0.0533887	1.22076e-25	2.03878e-21	0.058	0.023			BRD7	0.0999862	2.6206e-21	4.37666e-17	0.258	0.107
MARK2	0.0144515	0.0949384	1	0.08	0.117			DAGLB	0.0533734	5.50662e-12	9.1966e-08	0.093	0.058			NUTF2	0.0999175	7.08157e-13	1.18269e-08	0.355	0.191
DENND4B	0.0144508	0.110779	1	0.082	0.123			CD82	0.0533686	2.79975e-05	0.467586	0.207	0.179			PLPP5	0.0999162	3.71655e-25	6.20701e-21	0.25	0.088
TMEM120A	0.0144247	0.196716	1	0.126	0.201			FBXO11	0.0533459	9.7647e-06	0.16308	0.169	0.132			KIAA1033	0.0998459	4.81759e-11	8.04586e-07	0.405	0.211
ZNF655	0.0144232	0.279425	1	0.182	0.281			43718	0.0533361	2.48363e-09	4.14791e-05	0.113	0.09			RNFT1	0.0997968	1.66234e-22	2.77627e-18	0.249	0.093
DLGAP3	0.0144171	0.000335669	1	0.02	0.015			SMC3	0.053305	9.07355e-06	0.151537	0.194	0.165			CISD1	0.0997555	2.45911e-20	4.10696e-16	0.27	0.107
HIVEP3	0.0143639	0.0475715	1	0.055	0.072			GANAB	0.0533008	9.49943e-06	0.15865	0.202	0.179			ARPIN	0.0996222	1.48869e-23	2.48626e-19	0.246	0.092
BCCIP	0.01436	0.13791	1	0.099	0.151			MYO7A	0.0532845	2.56597e-17	4.28542e-13	0.075	0.043			NDUFAF4	0.0995982	2.12942e-33	3.55634e-29	0.212	0.069
ELOF1	0.0143583	0.274181	1	0.189	0.286			SLC43A3	0.0532599	0.000607418	1	0.285	0.253			TM4SF19	0.0995749	5.25299e-84	8.77302e-80	0.103	0.007
TYK2	0.0142813	0.0927629	1	0.071	0.104			WDR81	0.0532301	2.05544e-11	3.4328e-07	0.113	0.076			IFI44	0.0995176	1.45365e-11	2.42774e-07	0.311	0.162
HELB	0.0142487	0.00369303	1	0.026	0.03			ARHGAP12	0.0532083	6.79774e-16	1.13529e-11	0.074	0.039			CLDN23	0.0994986	5.21214e-58	8.70479e-54	0.151	0.028
GMEB1	0.0142293	0.0371006	1	0.052	0.074			USP22	0.0531645	2.28653e-06	0.0381874	0.172	0.148			TIMM9	0.0994917	1.78299e-15	2.97778e-11	0.327	0.15
CASP5	0.0142013	0.000697827	1	0.023	0.028			CTDNEP1	0.0531577	0.0015474	1	0.348	0.324			ALG3	0.0994275	3.14119e-20	5.24611e-16	0.288	0.119
SPRTN	0.0141148	0.0205871	1	0.041	0.054			ICA1	0.0531533	1.03848e-14	1.73436e-10	0.08	0.055			MVP	0.0993083	5.95698e-10	9.94874e-06	0.446	0.259
KCNJ2-AS1	0.0140916	3.54397e-06	0.0591878	0.012	0.005			PSMD2	0.0531438	0.000178492	1	0.262	0.232			CMAS	0.0992647	1.0974e-20	1.83276e-16	0.253	0.104
UAP1	0.0140646	0.0974485	1	0.071	0.107			ZCRB1	0.0531409	0.00254927	1	0.388	0.352			RPE	0.0991712	4.52188e-30	7.55199e-26	0.223	0.073
MFNG	0.014057	0.195173	1	0.126	0.19			SMS	0.0531286	0.0182127	1	0.529	0.483			TPMT	0.0991576	1.28918e-12	2.15306e-08	0.361	0.185
QSOX2	0.0140169	0.00027907	1	0.015	0.015			USP37	0.0530713	1.37593e-13	2.29794e-09	0.071	0.038			SLC39A1	0.0991405	1.73855e-12	2.90355e-08	0.392	0.21
CLEC4F	0.0140045	1.68837e-09	2.81975e-05	0.009	0.001			DYNC1I2	0.0530628	0.00218212	1	0.364	0.326			CAMTA1	0.0990585	2.8194e-07	0.00470869	0.55	0.347
PTRHD1	0.0139109	0.358114	1	0.243	0.359			CD109	0.0530617	6.71276e-09	0.00011211	0.115	0.082			MFSD10	0.0988992	3.60809e-13	6.02587e-09	0.351	0.181
BCR	0.0138898	0.0016024	1	0.023	0.025			PRKX	0.0530407	4.45994e-07	0.00744854	0.158	0.116			APBB1IP	0.0988892	1.07169e-10	1.78984e-06	0.42	0.239
CPNE5	0.0138477	5.44587e-07	0.00909514	0.01	0.003			SLC37A4	0.0529693	2.41263e-15	4.02933e-11	0.089	0.06			CDCA7L	0.0987781	4.71341e-52	7.87187e-48	0.174	0.037
ACAP3	0.0138155	0.0334357	1	0.04	0.054			SH3TC1	0.0529613	2.13063e-07	0.00355837	0.126	0.09			YIF1A	0.0987413	3.91286e-12	6.53487e-08	0.375	0.201
RP3-473L9.4	0.0138109	4.02393e-07	0.00672037	0.011	0.004			IKBIP	0.0529534	8.18868e-06	0.136759	0.173	0.145			PHB2	0.0986281	1.55235e-09	2.59258e-05	0.475	0.281
MKNK2	0.0137915	0.257914	1	0.14	0.2			KLHL24	0.0529244	1.24258e-08	0.000207524	0.123	0.093			43525	0.0985559	1.98814e-07	0.00332039	0.5	0.312
LPAR2	0.0137879	0.00529726	1	0.024	0.031			EIF4G1	0.0529137	9.51412e-05	1	0.24	0.21			EIF1AY	0.0985167	5.53241e-13	9.23967e-09	0.335	0.158
PSMA2	0.0137814	0.437781	1	0.336	0.47			GPR65	0.0528785	0.0012206	1	0.305	0.272			GORASP2	0.0984383	1.00244e-25	1.67418e-21	0.239	0.09
CBWD2	0.0137771	0.0154173	1	0.039	0.053			MCM3AP	0.0528672	1.51315e-10	2.52712e-06	0.1	0.069			FKBP8	0.0983952	3.57067e-06	0.0596338	0.662	0.468
MKL1	0.0137717	0.0356248	1	0.045	0.065			ZNF821	0.0528493	4.98753e-12	8.32968e-08	0.098	0.062			UQCRC1	0.0983937	3.15009e-07	0.00526097	0.567	0.37
FBRSL1	0.0137294	0.0260345	1	0.038	0.047			ARMCX6	0.052775	2.7138e-05	0.453231	0.229	0.201			PPFIA1	0.0983887	2.29175e-20	3.82745e-16	0.26	0.108
CTC-479C5.12	0.0137256	0.00162648	1	0.023	0.025			MLLT11	0.0527693	2.24963e-15	3.75711e-11	0.085	0.034			UBE2N	0.0983585	9.94017e-09	0.000166011	0.497	0.296
RP11-820I16.4	0.013716	6.83758e-05	1	0.014	0.01			NDUFV1	0.0527172	0.00075479	1	0.317	0.288			PDAP1	0.0983017	1.43586e-11	2.39803e-07	0.402	0.217
SLITRK4	0.013683	1.24968e-06	0.0208709	0.012	0.006			PRPF4B	0.0527119	5.31472e-05	0.887612	0.205	0.179			UNC50	0.0981984	7.24209e-20	1.2095e-15	0.259	0.109
CYTH1	0.01367	0.375836	1	0.235	0.342			FBXW5	0.0526161	0.000515512	1	0.298	0.27			DNASE2B	0.0980574	1.38148e-84	2.30721e-80	0.104	0.009
SLC16A6	0.0136409	0.114075	1	0.063	0.101			KDM2B	0.0525568	2.8457e-09	4.75261e-05	0.117	0.082			ARSB	0.0980438	2.78145e-29	4.6453e-25	0.222	0.07
ANKRD37	0.0136124	0.184019	1	0.087	0.115			CNOT2	0.052555	0.000193696	1	0.226	0.195			TUFM	0.0979598	3.82468e-07	0.0063876	0.579	0.38
NCOA2	0.0136067	0.145114	1	0.085	0.122			RPS6KA5	0.0525273	1.59239e-10	2.65946e-06	0.082	0.051			LLPH	0.0978905	1.98596e-13	3.31675e-09	0.355	0.171
WDR45	0.0135677	0.245142	1	0.147	0.231			IL4R	0.0525223	5.03896e-05	0.841556	0.202	0.161			OSBPL11	0.0978424	5.90547e-19	9.86273e-15	0.273	0.108
CNOT6L	0.0135237	0.1723	1	0.099	0.15			CD180	0.0524875	1.17814e-07	0.00196762	0.141	0.117			DCUN1D5	0.0978236	5.13238e-22	8.57159e-18	0.249	0.096
NUP50-AS1	0.0134805	0.0191226	1	0.037	0.054			IFNGR1	0.0524274	0.0115717	1	0.457	0.421			GIT2	0.0978201	2.47054e-15	4.12605e-11	0.317	0.147
MIER1	0.013427	0.266232	1	0.149	0.227			WDR82	0.0523893	7.316e-05	1	0.208	0.175			ZYX	0.0977303	1.35659e-06	0.0226564	0.597	0.394
SMARCC1	0.0134186	0.176579	1	0.099	0.152			CLDN7	0.0523617	2.14634e-10	3.58459e-06	0.109	0.075			ATP5B	0.097712	3.33716e-05	0.557338	0.718	0.556
PTPN7	0.0134124	0.146404	1	0.076	0.103			TOR1AIP1	0.0523607	2.3515e-06	0.0392724	0.161	0.13			RNF5	0.0976991	3.11197e-13	5.1973e-09	0.363	0.182
RP11-660L16.2	0.0134121	0.000348215	1	0.016	0.016			DTNA	0.0523441	1.44e-23	2.40494e-19	0.049	0.019			C3orf14	0.0975418	7.54434e-22	1.25998e-17	0.239	0.095
SRRT	0.0133737	0.102211	1	0.073	0.109			CD3D	0.0523238	6.55522e-09	0.000109479	0.088	0.059			ZCCHC17	0.0975113	1.48772e-16	2.48464e-12	0.308	0.135
FAS	0.013363	0.0615787	1	0.056	0.083			PLXDC1	0.0522198	6.65819e-34	1.11198e-29	0.03	0.003			TAX1BP1	0.0974377	4.43612e-06	0.0740877	0.641	0.442
TMEM191B	0.01336	0.0214982	1	0.036	0.043			ORAI1	0.0522181	2.17297e-05	0.362908	0.217	0.194			LARP4	0.0974069	5.84085e-29	9.7548e-25	0.213	0.069
CTD-2186M15.3	0.013353	0.00138868	1	0.022	0.025			HNRNPA3	0.0522013	0.0270085	1	0.61	0.582			SCAF11	0.0973823	5.69845e-07	0.00951698	0.579	0.37
KNDC1	0.0131134	7.76699e-10	1.29717e-05	0.01	0.001			SLC35C2	0.0521961	1.40473e-07	0.00234605	0.149	0.12			PDLIM7	0.0973777	1.88131e-12	3.14198e-08	0.285	0.152
ASB2	0.0130899	2.16062e-06	0.0360845	0.011	0.004			MPST	0.0521765	6.35519e-05	1	0.221	0.192			ABR	0.0972222	1.04314e-15	1.74216e-11	0.317	0.147
RP11-255M2.3	0.0130721	0.00114455	1	0.02	0.019			TTC37	0.0521035	7.26212e-07	0.0121285	0.158	0.133			SRPRB	0.0971937	9.75772e-24	1.62964e-19	0.243	0.09
THOC5	0.0130376	0.0264415	1	0.043	0.062			RNF125	0.0520872	4.00275e-12	6.68499e-08	0.078	0.046			ARMCX3	0.097193	7.72508e-16	1.29017e-11	0.311	0.138
FCER2	0.013032	0.000421362	1	0.014	0.01			ERO1B	0.0520729	6.94621e-12	1.16009e-07	0.079	0.046			LASP1	0.0970659	4.98069e-09	8.31825e-05	0.452	0.255
OSGIN1	0.0130181	0.0225456	1	0.031	0.038			FAM210A	0.052066	1.54123e-07	0.00257401	0.129	0.094			SLC6A6	0.0970405	1.13951e-12	1.90309e-08	0.337	0.163
IZUMO4	0.0129853	4.54837e-05	0.759623	0.012	0.007			ARHGAP35	0.0520529	3.25884e-14	5.44259e-10	0.089	0.056			MRPL52	0.0970353	2.08667e-07	0.00348494	0.54	0.339
PDCD4-AS1	0.0129826	0.00324766	1	0.021	0.027			WDR6	0.0520512	3.94558e-11	6.58951e-07	0.09	0.06			ELOVL1	0.0969266	2.96444e-17	4.95092e-13	0.299	0.138
DHPS	0.0129727	0.213164	1	0.122	0.185			SLAMF7	0.0520475	7.74588e-07	0.0129364	0.137	0.095			HAGHL	0.0968005	1.9876e-30	3.31949e-26	0.214	0.076
SLX1A	0.0129697	0.000749127	1	0.018	0.019			DDHD1	0.0520276	3.63292e-06	0.0606734	0.171	0.145			C6orf89	0.0967964	6.7354e-21	1.12488e-16	0.26	0.106
MGC16275	0.0129307	6.20599e-05	1	0.014	0.009			CRTAP	0.0520075	0.00844072	1	0.421	0.39			HNRNPAB	0.0967906	1.25432e-09	2.09484e-05	0.426	0.24
SERPINB10	0.0129283	4.20499e-08	0.000702275	0.007	0			SUSD6	0.0519823	0.000137476	1	0.225	0.183			ATG5	0.0967507	9.41002e-19	1.57157e-14	0.281	0.121
RPS6KA3	0.0129132	0.300085	1	0.146	0.221			RRM2B	0.0519756	1.80058e-08	0.000300715	0.108	0.087			CA2	0.0967126	4.25949e-25	7.11378e-21	0.163	0.064
HIVEP2	0.0129015	0.0210452	1	0.031	0.039			PDS5A	0.0519326	1.96983e-05	0.328981	0.189	0.162			DEFB1	0.0966165	9.13132e-39	1.52502e-34	0.106	0.02
BBIP1	0.0128586	0.18455	1	0.099	0.147			DTNBP1	0.0519039	2.22232e-06	0.037115	0.183	0.15			SEC23A	0.0966042	2.30359e-22	3.84722e-18	0.23	0.084
RP4-728D4.2	0.0128547	0.00208965	1	0.023	0.026			IREB2	0.0518792	2.87362e-06	0.0479924	0.164	0.129			ZMAT2	0.0965537	1.13945e-08	0.000190299	0.474	0.271
FGFRL1	0.0128463	0.000329657	1	0.016	0.014			CAMTA1	0.0518746	0.00895812	1	0.434	0.399			ING2	0.0965523	1.26972e-19	2.12057e-15	0.256	0.1
CLIC3	0.012811	0.00875664	1	0.024	0.024			SENP6	0.0518482	5.49585e-05	0.917862	0.184	0.16			RILP	0.0965033	4.71811e-16	7.87972e-12	0.31	0.137
CDCA4	0.0127486	0.0454991	1	0.04	0.057			TMEM245	0.0517867	1.90412e-09	3.18007e-05	0.109	0.083			FAM3C	0.0964505	5.53771e-17	9.24853e-13	0.293	0.131
SAMD8	0.0127401	0.133159	1	0.071	0.108			43719	0.0517172	1.25332e-05	0.209317	0.185	0.169			NAGA	0.0964459	6.30358e-10	1.05276e-05	0.427	0.238
JADE1	0.0127289	0.0595667	1	0.045	0.056			L3MBTL4-AS1	0.0517089	4.44358e-20	7.42121e-16	0.064	0.033			MFSD13A	0.0962804	2.59964e-38	4.34166e-34	0.176	0.049
TRDC	0.0127213	0.000194256	1	0.012	0.006			CCM2	0.0516947	3.44399e-05	0.57518	0.22	0.184			ORMDL1	0.0960574	5.99187e-10	1.0007e-05	0.423	0.229
RP3-525N10.2	0.0127047	0.000112536	1	0.011	0.007			KCNK6	0.0516041	9.82482e-06	0.164084	0.187	0.163			PPP1R11	0.0960474	5.23272e-10	8.73916e-06	0.424	0.231
RPGR	0.0126831	0.0992696	1	0.051	0.073			MED29	0.0516019	9.79156e-05	1	0.203	0.17			ADPRHL2	0.0960275	6.65685e-23	1.11176e-18	0.236	0.092
SLC25A53	0.0126682	0.0275639	1	0.033	0.047			KMT2E-AS1	0.0515855	5.6182e-06	0.0938295	0.148	0.114			MORN2	0.096014	8.91387e-29	1.48871e-24	0.199	0.062
CTD-2035E11.3	0.0126187	0.0197832	1	0.028	0.035			PTPN18	0.0515795	0.0012928	1	0.299	0.271			PIN1	0.0959251	5.70329e-09	9.52506e-05	0.477	0.285
CCNK	0.0126036	0.223921	1	0.109	0.17			TMED4	0.0515779	0.000270965	1	0.259	0.236			DHRSX	0.0958404	5.03064e-20	8.40167e-16	0.265	0.115
AC005523.2	0.0125794	0.000308546	1	0.014	0.012			WAPL	0.0515729	8.712e-05	1	0.221	0.188			NEMF	0.0957016	1.77545e-11	2.96517e-07	0.374	0.19
MBD5	0.0125477	0.0135914	1	0.029	0.036			SUSD3	0.0515632	2.12553e-14	3.54984e-10	0.082	0.042			NT5C3B	0.095646	5.42388e-37	9.05842e-33	0.181	0.05
TOP2B	0.0124273	0.217856	1	0.105	0.164			PQLC1	0.0515426	2.44685e-05	0.408648	0.189	0.158			NUDCD2	0.0954563	1.2274e-13	2.04988e-09	0.333	0.162
DMXL2	0.0123913	0.458909	1	0.258	0.391			ALG13	0.0515213	0.000834635	1	0.22	0.195			IFITM10	0.0953703	3.32685e-23	5.55617e-19	0.217	0.079
HMGA1	0.0123908	0.489195	1	0.301	0.43			CCSER2	0.0514985	2.13762e-06	0.0357004	0.166	0.134			SEC13	0.0953531	2.45481e-12	4.09978e-08	0.366	0.189
RP11-434H6.6	0.0123736	1.06505e-05	0.177874	0.011	0.007			SCP2	0.0514962	0.0174836	1	0.545	0.5			TMEM199	0.0953445	3.27648e-22	5.47205e-18	0.248	0.094
ATAD3B	0.0123726	0.0192375	1	0.03	0.036			TMEM87A	0.051457	4.00247e-05	0.668453	0.199	0.178			SPINT1	0.0950175	3.68633e-20	6.15653e-16	0.209	0.09
CTB-55O6.12	0.0123701	0.0273108	1	0.034	0.046			ZMYND8	0.051433	2.81297e-07	0.00469793	0.142	0.115			TBCB	0.0949065	7.78291e-08	0.00129982	0.516	0.315
RP11-218M22.1	0.0123638	0.00741342	1	0.022	0.028			C5orf15	0.0513898	2.69794e-05	0.450582	0.201	0.172			CCT7	0.0948786	1.63835e-11	2.73621e-07	0.381	0.204
CLK4	0.0123456	0.0732816	1	0.045	0.057			IGHG4	0.0513813	0.00441523	1	0.183	0.188			FCGR2A	0.0948663	0.000616824	1	0.797	0.61
CAMTA2	0.0123397	0.0491588	1	0.043	0.063			VPS13A	0.0513783	2.5746e-15	4.29984e-11	0.073	0.046			EIF3I	0.0948513	7.47976e-07	0.0124919	0.575	0.385
CTD-2095E4.5	0.012339	0.000671082	1	0.013	0.01			ABHD2	0.0513732	0.00021595	1	0.235	0.209			ILF2	0.0947996	1.00972e-10	1.68633e-06	0.392	0.218
SYTL3	0.0123216	0.0522565	1	0.041	0.052			SERPINH1	0.0513622	2.41584e-10	4.0347e-06	0.092	0.069			PTRH1	0.0947783	8.93945e-24	1.49298e-19	0.241	0.088
RP5-1136G13.2	0.0123011	0.000576673	1	0.017	0.013			SLC16A1	0.0513437	9.05081e-15	1.51158e-10	0.066	0.041			ANAPC10	0.0947006	1.59642e-25	2.66618e-21	0.221	0.076
TOP3A	0.0122719	0.0332225	1	0.035	0.045			CDK5RAP3	0.0513277	0.000188877	1	0.228	0.201			GOLT1B	0.094651	1.51968e-16	2.53801e-12	0.279	0.123
GPR18	0.0122651	0.000113804	1	0.013	0.008			VCAM1	0.051318	3.6088e-30	6.02705e-26	0.046	0.011			MLPH	0.0945112	3.97332e-57	6.63583e-53	0.125	0.016
MSI2	0.012246	0.065239	1	0.041	0.054			HPS4	0.0512868	2.12062e-09	3.54164e-05	0.115	0.098			GOSR2	0.0944748	3.94181e-24	6.58322e-20	0.221	0.079
MAFK	0.0122398	0.141565	1	0.059	0.081			LONP2	0.0512691	5.11382e-06	0.0854059	0.165	0.136			RAB4A	0.0943979	3.81635e-10	6.37368e-06	0.417	0.221
ATXN7	0.0122289	0.220816	1	0.092	0.133			ALDH9A1	0.0512386	4.43945e-05	0.741433	0.227	0.208			MFF	0.0943172	1.38272e-11	2.30928e-07	0.374	0.193
AC005264.2	0.0122078	8.118e-06	0.135579	0.011	0.006			PHF11	0.0512337	0.000206589	1	0.24	0.206			VWA5A	0.0941989	2.72873e-44	4.55726e-40	0.163	0.038
FRMD3	0.0121969	0.000133787	1	0.014	0.011			RBMX	0.0512029	0.00657947	1	0.393	0.362			TIGAR	0.0940673	1.03069e-22	1.72135e-18	0.242	0.087
PTPN13	0.0121736	3.54191e-05	0.591534	0.012	0.005			CES2	0.0511956	8.34804e-10	1.39421e-05	0.106	0.075			DESI1	0.094015	1.05022e-13	1.75397e-09	0.335	0.162
BCL7A	0.0121453	9.16386e-05	1	0.012	0.007			ERF	0.0511709	6.06927e-12	1.01363e-07	0.081	0.046			AAMDC	0.0938815	4.22201e-19	7.05118e-15	0.25	0.098
SPNS3	0.0121282	0.000423059	1	0.013	0.009			BMI1	0.05117	1.60148e-10	2.67463e-06	0.098	0.063			GCC2	0.093879	2.8054e-12	4.68529e-08	0.326	0.162
ERMN	0.0121112	2.96096e-05	0.494511	0.009	0.005			ADAM17	0.0511555	0.00402375	1	0.327	0.306			SARAF	0.0937727	0.000182605	1	0.843	0.7
LETMD1	0.0121035	0.188859	1	0.087	0.135			BCKDK	0.0511093	0.00136076	1	0.322	0.299			KCNJ5	0.0937098	7.96857e-42	1.33083e-37	0.17	0.041
NBPF15	0.0120921	0.000565992	1	0.015	0.011			GIMAP8	0.0511018	2.31162e-11	3.86063e-07	0.089	0.057			DEF8	0.0936568	6.25752e-15	1.04507e-10	0.305	0.134
CDKN2B	0.0120781	0.000950972	1	0.015	0.013			FAM210B	0.0510688	8.71312e-07	0.0145518	0.157	0.13			WDR83OS	0.0935804	4.13713e-05	0.690941	0.734	0.548
TRIM11	0.0120767	0.0545036	1	0.043	0.066			MLEC	0.051012	0.00142736	1	0.33	0.299			AK2	0.0934319	5.23852e-11	8.74885e-07	0.353	0.189
ADRA2B	0.0120707	0.0271764	1	0.025	0.027			UACA	0.0509855	3.84586e-13	6.42297e-09	0.084	0.058			LZIC	0.0934164	8.80426e-19	1.4704e-14	0.266	0.106
NPIPB5	0.0120641	0.0238568	1	0.03	0.035			ANKRD37	0.0509819	6.67485e-06	0.111477	0.128	0.094			COMMD7	0.0934072	1.01686e-09	1.69825e-05	0.429	0.239
ARAP3	0.0120617	0.000218419	1	0.012	0.008			PIAS1	0.0509677	0.000198353	1	0.235	0.207			TM9SF3	0.0934007	1.19022e-09	1.98778e-05	0.407	0.219
LIMK2	0.0120606	0.0798793	1	0.045	0.072			CHST11	0.0509594	0.00108337	1	0.293	0.257			AZI2	0.0933953	2.70246e-10	4.51339e-06	0.375	0.196
FLT3	0.0120582	1.79601e-07	0.00299952	0.009	0.002			CYP20A1	0.0509012	5.61017e-05	0.936954	0.193	0.172			MFHAS1	0.0933949	3.81033e-24	6.36363e-20	0.205	0.07
PHLDB3	0.0120072	0.00124926	1	0.016	0.013			DCTPP1	0.0508679	1.21527e-05	0.202963	0.191	0.174			SLC37A2	0.0933744	5.29847e-25	8.84897e-21	0.216	0.078
EBLN2	0.0120041	0.0126062	1	0.025	0.03			SMYD2	0.0508606	3.91687e-09	6.54157e-05	0.123	0.098			SCAND1	0.0932587	1.06569e-05	0.177981	0.665	0.467
MASTL	0.0120033	0.0449578	1	0.035	0.045			TMEM65	0.0508386	5.20354e-12	8.69043e-08	0.085	0.05			PIN4	0.0932336	2.07e-12	3.45711e-08	0.349	0.17
RP11-596C23.2	0.0119972	0.0236924	1	0.028	0.036			SFT2D2	0.0508089	0.000505577	1	0.254	0.23			UBQLN1	0.093197	1.9068e-11	3.18455e-07	0.38	0.189
MSL2	0.0119713	0.0826022	1	0.045	0.064			FUBP3	0.0507685	1.16057e-08	0.000193826	0.107	0.083			SRSF9	0.0931957	1.93569e-06	0.032328	0.6	0.388
DUSP22	0.0119695	0.255139	1	0.116	0.171			DNMT3A	0.050712	1.55547e-10	2.59779e-06	0.099	0.077			SLC46A1	0.0931724	1.43887e-35	2.40306e-31	0.172	0.049
RP4-605O3.4	0.0119648	0.00442913	1	0.018	0.018			TSR3	0.0507083	9.34693e-06	0.156103	0.181	0.157			SEL1L	0.0931085	6.41971e-16	1.07216e-11	0.282	0.124
DUSP7	0.0119475	0.0123369	1	0.027	0.031			MBD3	0.05068	1.64604e-07	0.00274905	0.117	0.089			UFM1	0.093094	4.77853e-08	0.000798062	0.474	0.269
RP5-892K4.1	0.0118888	1.14114e-08	0.000190582	0.007	0			MBNL2	0.0506692	3.10276e-09	5.18191e-05	0.106	0.074			NDUFV1	0.0930824	9.28283e-10	1.55033e-05	0.427	0.239
RP11-231C14.7	0.0118025	0.00905674	1	0.024	0.027			HCFC1R1	0.0506479	0.00290863	1	0.324	0.289			CDIPT	0.0930203	3.23665e-14	5.40553e-10	0.327	0.155
FES	0.0118023	0.319455	1	0.138	0.212			HTRA2	0.0506239	1.5893e-10	2.65429e-06	0.112	0.077			EMG1	0.0929278	9.8364e-22	1.64278e-17	0.247	0.097
ATP6V1G1	0.0117951	0.614131	1	0.698	0.807			TM7SF3	0.050606	1.71044e-06	0.0285661	0.184	0.157			TMX1	0.092872	2.36768e-10	3.95426e-06	0.395	0.21
RP11-326C3.12	0.0117919	7.69287e-09	0.000128479	0.007	0.001			NARS	0.0505788	0.000760294	1	0.294	0.273			UBE2Q2	0.0928531	8.30125e-17	1.38639e-12	0.274	0.118
RP11-737O24.5	0.011763	7.96982e-05	1	0.011	0.006			LRRC58	0.0505431	7.81508e-06	0.13052	0.16	0.129			VPS41	0.0928226	1.40345e-17	2.3439e-13	0.271	0.113
BTBD9	0.0117617	0.00207965	1	0.018	0.016			MRPS26	0.0505262	3.14612e-06	0.0525433	0.177	0.153			ZMAT5	0.0927883	3.09543e-19	5.16968e-15	0.258	0.106
AC009005.2	0.0117535	0.000257677	1	0.012	0.01			CDK4	0.0504904	4.35486e-05	0.727305	0.219	0.202			TM6SF1	0.0925534	5.28697e-16	8.82977e-12	0.283	0.127
RP11-386G11.5	0.0117466	0.000917628	1	0.014	0.013			MAML2	0.0504878	1.26245e-06	0.0210842	0.14	0.112			EBAG9	0.0925398	4.2607e-18	7.1158e-14	0.272	0.113
TKTL1	0.0117458	5.58425e-08	0.000932626	0.007	0			SBF2	0.0504837	5.12683e-05	0.856232	0.179	0.144			COL4A3BP	0.0924319	1.65665e-12	2.76677e-08	0.333	0.154
KLRF1	0.0117437	0.00224538	1	0.015	0.014			KCNMB1	0.0504607	2.91261e-08	0.000486435	0.115	0.076			RBMS2	0.0923841	1.34852e-33	2.25216e-29	0.175	0.047
PPP6R3	0.0117348	0.184125	1	0.076	0.119			CBX5	0.0503921	2.45078e-09	4.09305e-05	0.109	0.077			GANAB	0.0923391	2.83237e-15	4.73035e-11	0.302	0.134
PDLIM5	0.0117299	0.362841	1	0.172	0.264			SLC5A3	0.0503793	1.2423e-08	0.000207477	0.101	0.065			NUDT9	0.0923173	1.37251e-33	2.29222e-29	0.195	0.056
FCN3	0.0117255	6.75546e-05	1	0.01	0.004			DNAJB4	0.0503234	8.3103e-13	1.3879e-08	0.078	0.046			PRKCDBP	0.0922822	2.74427e-45	4.58321e-41	0.15	0.034
MICAL2	0.0116825	0.0167487	1	0.022	0.027			DDX1	0.0503164	4.15546e-06	0.0694003	0.163	0.137			MTX2	0.09227	9.14821e-23	1.52784e-18	0.231	0.088
KDM4C	0.0116656	0.0906426	1	0.046	0.067			EFR3A	0.0503157	0.000340657	1	0.246	0.222			RARS	0.0922659	1.65746e-19	2.76812e-15	0.259	0.105
RP3-508I15.14	0.0116527	2.23856e-05	0.373862	0.01	0.005			TMEM9	0.0503039	8.58509e-11	1.4338e-06	0.105	0.069			FNTA	0.0921971	7.6615e-13	1.27955e-08	0.342	0.173
MTMR3	0.0116323	0.115284	1	0.05	0.081			MFHAS1	0.0502359	1.21401e-07	0.00202752	0.126	0.106			FKBP4	0.0921608	6.26903e-16	1.04699e-11	0.266	0.123
GZMA	0.0115867	0.140952	1	0.044	0.056			KRT18	0.0502316	5.45083e-07	0.00910344	0.115	0.083			INSIG2	0.0921244	4.99034e-22	8.33437e-18	0.197	0.076
MRPS24	0.0115818	0.000932644	1	0.015	0.012			OSBPL8	0.0502268	0.00462747	1	0.354	0.315			SPRY1	0.0919995	1.1402e-48	1.90425e-44	0.139	0.022
FLOT2	0.0115616	0.293375	1	0.12	0.192			SMARCA2	0.0502171	5.64923e-06	0.0943478	0.159	0.133			HEBP2	0.0919969	6.981e-10	1.1659e-05	0.387	0.203
ATP5L2	0.0115505	0.0494185	1	0.038	0.052			KAT6A	0.050206	1.2228e-06	0.0204221	0.127	0.092			CLDN7	0.0919687	1.34483e-30	2.246e-26	0.155	0.053
TNFRSF10D	0.0115291	0.0231727	1	0.021	0.025			NBR1	0.0501865	1.01851e-05	0.170101	0.169	0.147			LRP10	0.0919184	2.75716e-11	4.60473e-07	0.371	0.195
NUAK2	0.0115108	0.0144542	1	0.023	0.029			ETHE1	0.0501794	0.00233681	1	0.332	0.298			MZT2A	0.0918934	6.24904e-09	0.000104365	0.397	0.236
ATAD2B	0.0114793	0.0990193	1	0.048	0.072			RP11-472N13.3	0.0501354	1.29185e-18	2.15751e-14	0.057	0.023			RAP2A	0.0918741	3.70295e-14	6.1843e-10	0.293	0.136
BTN3A2	0.0114637	0.308221	1	0.136	0.214			COMMD4	0.0500656	0.000189846	1	0.247	0.219			CD52	0.0918617	0.0165801	1	0.73	0.64
RP11-7F17.8	0.0114545	0.00343132	1	0.016	0.019			ZC3H13	0.0500593	0.000500767	1	0.26	0.232			LACTB2	0.0917984	9.36357e-23	1.56381e-18	0.227	0.082
RP11-443B7.1	0.011441	0.0905131	1	0.037	0.052			DTX2	0.0500545	1.2366e-09	2.06525e-05	0.122	0.09			TXN2	0.0917582	7.10419e-08	0.00118647	0.504	0.301
SEZ6	0.011439	1.25824e-05	0.210138	0.009	0.004			TNFRSF11A	0.0500122	6.65027e-24	1.11066e-19	0.049	0.014			C1D	0.0917367	4.21059e-10	7.03211e-06	0.405	0.216
DYRK1A	0.0113861	0.206365	1	0.075	0.116			ARHGAP9	0.0500026	2.69401e-05	0.449926	0.182	0.143			MSRA	0.0916971	4.27542e-14	7.14037e-10	0.33	0.153
ST20-AS1	0.0113836	0.00434691	1	0.02	0.027			ENOPH1	0.0499978	7.8865e-06	0.131712	0.191	0.162			OLR1	0.0914542	0.000695066	1	0.634	0.448
RAB3IP	0.0113623	0.00711333	1	0.018	0.019			TMEM223	0.0499956	8.13497e-10	1.35862e-05	0.113	0.081			NOL7	0.0914528	4.86823e-10	8.13043e-06	0.404	0.218
NBPF11	0.0113423	0.0434701	1	0.029	0.042			FAM134A	0.0499925	2.94682e-05	0.492149	0.187	0.16			MRPL19	0.0913747	7.72109e-21	1.2895e-16	0.238	0.094
AP000769.1	0.0113332	0.00318173	1	0.015	0.016			TMOD2	0.0498688	2.11083e-14	3.5253e-10	0.067	0.033			CRLS1	0.0913556	3.07103e-16	5.12893e-12	0.267	0.115
RPPH1	0.0113146	0.115552	1	0.048	0.061			ZNF609	0.0498618	5.60559e-10	9.3619e-06	0.103	0.07			GALE	0.0912262	6.69601e-34	1.1183e-29	0.188	0.057
GGNBP2	0.0113056	0.428454	1	0.208	0.31			NT5C	0.0498522	0.000674647	1	0.267	0.239			SND1	0.0912186	5.82089e-12	9.72146e-08	0.36	0.186
CIDEB	0.0112981	0.0531383	1	0.034	0.039			UPF3B	0.0497854	7.11911e-07	0.0118896	0.146	0.113			SNRPN	0.0911971	3.3498e-14	5.5945e-10	0.313	0.149
TNFSF8	0.0112657	0.0410721	1	0.025	0.03			ARGLU1	0.049731	0.00773906	1	0.357	0.323			RNPEP	0.0911971	7.51774e-09	0.000125554	0.436	0.243
NDUFA11	0.0112608	0.607136	1	0.573	0.712			TRIO	0.0497255	4.02504e-08	0.000672222	0.122	0.102			RETN	0.0911598	4.04194e-06	0.0675045	0.242	0.148
SLC25A28	0.0112379	0.116164	1	0.052	0.081			AGO3	0.049714	2.52884e-06	0.0422341	0.144	0.115			C10orf128	0.0911418	4.3702e-18	7.29868e-14	0.241	0.102
RP11-154H12.3	0.0112345	3.76437e-08	0.000628688	0.007	0			MYO1C	0.0497117	2.40771e-09	4.02111e-05	0.104	0.086			PI4K2A	0.0911366	1.07948e-23	1.80284e-19	0.218	0.077
H3F3C	0.0112336	0.00103571	1	0.013	0.011			MRPL40	0.0496885	0.000627317	1	0.283	0.256			MRFAP1L1	0.0911071	9.28228e-34	1.55023e-29	0.168	0.048
KLF11	0.0112101	0.249172	1	0.097	0.132			PFKFB2	0.0496565	3.83793e-16	6.40972e-12	0.07	0.039			UBE2W	0.0909501	6.96175e-13	1.16268e-08	0.309	0.146
TMEM131	0.0112091	0.220211	1	0.088	0.136			MCTP1	0.0496455	1.88003e-05	0.313985	0.161	0.123			INHBA	0.0908916	3.3686e-10	5.6259e-06	0.141	0.072
BTAF1	0.0111954	0.125717	1	0.046	0.061			MEA1	0.0496389	0.00111847	1	0.31	0.278			UBE2V2	0.0908635	2.18853e-11	3.65506e-07	0.353	0.182
CLTB	0.0111548	0.49797	1	0.312	0.442			TFG	0.0496253	0.000358494	1	0.255	0.234			GPN3	0.090816	1.48213e-18	2.4753e-14	0.249	0.102
GPR157	0.0111485	0.0119419	1	0.019	0.028			IGFLR1	0.049593	1.29324e-10	2.15984e-06	0.103	0.064			RAB34	0.0906796	5.19014e-10	8.66805e-06	0.378	0.208
HEY1	0.0111353	0.00027627	1	0.009	0.006			ZBTB4	0.0495848	6.66997e-07	0.0111395	0.136	0.112			PIGH	0.090648	1.97667e-26	3.30124e-22	0.204	0.067
OXR1	0.0111281	0.261485	1	0.094	0.147			SNX14	0.0495813	1.46943e-05	0.24541	0.168	0.14			PITPNA	0.0905763	2.5575e-12	4.27129e-08	0.318	0.15
LINC00482	0.011116	1.30085e-06	0.0217254	0.007	0.002			SAMD4B	0.0495541	2.41104e-05	0.402668	0.158	0.12			TUSC2	0.0905487	9.95189e-14	1.66207e-09	0.309	0.135
XXbac-BPG252P9.10	0.0111105	0.00607588	1	0.017	0.017			PLA2G4C	0.0495363	3.44607e-17	5.75529e-13	0.066	0.037			CCT8	0.0904987	2.90683e-07	0.0048547	0.502	0.31
SNED1	0.0110647	8.01228e-06	0.133813	0.01	0.005			ARL14EP	0.0494785	2.74867e-08	0.000459055	0.115	0.09			OAS3	0.0903684	2.27741e-13	3.80349e-09	0.24	0.114
PRKCE	0.0110643	0.0504345	1	0.033	0.044			LINC00969	0.0494606	6.70997e-05	1	0.178	0.164			HSBP1L1	0.0902984	3.08356e-24	5.14986e-20	0.201	0.07
GALR2	0.0110548	6.70218e-06	0.111933	0.007	0.003			EIF2AK2	0.0494275	0.000803411	1	0.244	0.222			FAM129A	0.0901314	9.11998e-12	1.52313e-07	0.324	0.161
SIRT1	0.0110384	0.191099	1	0.064	0.088			PRCP	0.0492826	0.0078888	1	0.401	0.356			TRADD	0.0900281	4.94253e-12	8.25451e-08	0.354	0.179
NETO2	0.0110301	0.0602292	1	0.033	0.044			KPNA2	0.0492601	0.000119791	1	0.195	0.159			SBDS	0.0900057	1.01937e-09	1.70244e-05	0.401	0.21
RASA2	0.0110292	0.241784	1	0.076	0.121			SF3B2	0.0492022	0.00513964	1	0.377	0.348			ZFYVE21	0.0898929	3.09619e-23	5.17094e-19	0.231	0.085
FAAH	0.0109658	0.00023164	1	0.01	0.007			CAMK2D	0.0491959	1.91156e-06	0.031925	0.143	0.112			KIF16B	0.0898749	5.44886e-29	9.10014e-25	0.192	0.057
GZMM	0.0109149	0.0116461	1	0.021	0.022			PSMC2	0.0490756	0.000933406	1	0.287	0.261			VPS37A	0.0898418	2.15052e-21	3.59158e-17	0.218	0.08
MYCBP	0.0108944	0.116464	1	0.055	0.082			CLN6	0.0490596	6.67505e-06	0.11148	0.179	0.156			SLC25A46	0.0897811	5.31001e-21	8.86825e-17	0.23	0.083
SETD2	0.0108722	0.224564	1	0.078	0.121			MRPL18	0.0490236	0.00355891	1	0.334	0.317			HS2ST1	0.0896725	6.60718e-28	1.10346e-23	0.178	0.056
AEN	0.0108556	0.0229909	1	0.025	0.029			CISD3	0.0489192	0.0055318	1	0.363	0.34			BET1	0.0896421	2.22523e-24	3.71636e-20	0.218	0.072
LDLRAD3	0.0108143	0.0294997	1	0.028	0.037			NDUFA8	0.0489044	0.000355619	1	0.263	0.239			RCN2	0.0894875	6.76911e-17	1.13051e-12	0.27	0.12
MAPK1IP1L	0.0107974	0.46588	1	0.232	0.346			FAM21A	0.0488616	2.34538e-07	0.00391702	0.133	0.104			GMPR	0.0894834	2.48814e-34	4.15544e-30	0.153	0.045
SPATA5L1	0.0107743	0.0506071	1	0.035	0.042			NR1D2	0.0488609	2.83443e-07	0.00473378	0.106	0.077			ACTN4	0.0892708	2.03089e-09	3.39179e-05	0.392	0.208
IDO1	0.0107577	0.00522503	1	0.012	0.011			POLR2H	0.0487582	3.2344e-05	0.540178	0.187	0.162			LSM8	0.0891562	1.6952e-06	0.0283116	0.541	0.34
NAT6	0.0107528	0.0062488	1	0.018	0.023			RP11-196G11.6	0.0487538	2.0435e-25	3.41285e-21	0.039	0.009			GIPC1	0.089092	5.68595e-28	9.4961e-24	0.2	0.067
WAC-AS1	0.0107386	0.273234	1	0.098	0.153			CHST13	0.0487444	1.14193e-15	1.90714e-11	0.068	0.032			STARD7	0.0889968	2.12571e-10	3.55015e-06	0.37	0.193
RP5-821D11.7	0.0107272	0.00443305	1	0.016	0.016			GBP4	0.0487035	0.000594607	1	0.211	0.171			MDK	0.0889808	7.15485e-18	1.19493e-13	0.177	0.077
SMC5	0.0107096	0.222178	1	0.077	0.115			SYPL1	0.0487019	0.00165252	1	0.293	0.269			DCTN2	0.0889601	1.64093e-11	2.74051e-07	0.365	0.19
TRH	0.010694	2.06049e-06	0.0344123	0.006	0.001			SAFB2	0.0486869	0.000159513	1	0.191	0.16			POLDIP2	0.088914	5.18939e-15	8.66681e-11	0.29	0.137
SNHG19	0.0106908	0.0124187	1	0.021	0.02			ABCA6	0.048664	9.49336e-24	1.58549e-19	0.039	0.012			ARL8B	0.0889091	3.24095e-07	0.00541271	0.492	0.285
ZPR1	0.0106829	0.304784	1	0.117	0.178			ABHD14B	0.0486437	6.55978e-05	1	0.206	0.186			PPP2CB	0.0888282	3.62159e-13	6.04841e-09	0.291	0.134
ENDOV	0.0106689	0.142382	1	0.052	0.077			ZNF280D	0.0486278	5.6354e-07	0.00941168	0.131	0.101			HIPK2	0.0887924	2.99592e-15	5.00349e-11	0.258	0.111
RNF152	0.0106493	5.20312e-07	0.00868972	0.005	0			DNAJC19	0.0486251	0.000249345	1	0.231	0.212			FAM104A	0.088744	1.00446e-22	1.67754e-18	0.219	0.081
BEGAIN	0.0106471	4.95589e-08	0.000827684	0.006	0			CCR1	0.0486177	0.00879521	1	0.343	0.315			ZNF638	0.0886672	6.78014e-15	1.13235e-10	0.255	0.11
VNN1	0.010633	0.107611	1	0.036	0.057			SYNJ2BP	0.0486152	6.41411e-08	0.00107122	0.119	0.098			FAM58A	0.0886535	2.13077e-27	3.5586e-23	0.206	0.07
CNOT1	0.0106157	0.360999	1	0.131	0.199			CCND2	0.048552	3.89856e-06	0.0651098	0.117	0.071			CREBL2	0.088639	1.13524e-08	0.000189597	0.405	0.221
JUP	0.0106062	0.105007	1	0.042	0.05			SMARCB1	0.0484856	0.000125857	1	0.226	0.196			HMGN3	0.0886071	4.76418e-05	0.795667	0.659	0.463
RP11-73E17.2	0.0105882	0.0525319	1	0.028	0.036			IFI27L1	0.048463	2.64098e-09	4.4107e-05	0.115	0.091			MAP1LC3B	0.0885185	0.000225027	1	0.74	0.557
SPSB1	0.0105809	0.00982419	1	0.015	0.019			TESK1	0.0484121	8.3494e-09	0.000139443	0.116	0.09			NSMCE1	0.0884816	6.24523e-11	1.04302e-06	0.358	0.18
ING5	0.0105734	0.0327696	1	0.027	0.038			TADA3	0.0483947	0.000409936	1	0.264	0.226			MINK1	0.0884549	7.03742e-24	1.17532e-19	0.211	0.079
RFTN1	0.0105667	0.192879	1	0.075	0.109			NFE2L3	0.0483942	4.67934e-12	7.81497e-08	0.077	0.042			SPTAN1	0.0884079	5.38786e-16	8.99826e-12	0.245	0.105
PIP5K1B	0.0105416	0.00724042	1	0.015	0.015			DCTD	0.0483672	1.74823e-05	0.291973	0.197	0.171			RNASET2	0.0883292	0.00299087	1	0.851	0.743
RP4-647C14.3	0.0105224	1.60163e-05	0.267488	0.008	0.004			MPHOSPH8	0.0483626	0.00392298	1	0.313	0.293			STAMBP	0.0883102	3.66194e-21	6.11581e-17	0.216	0.084
FAM13A-AS1	0.0104952	0.0018543	1	0.013	0.011			SASH1	0.0483356	9.98028e-08	0.00166681	0.1	0.074			HSPA9	0.0882158	9.76045e-08	0.00163009	0.459	0.27
ARHGAP4	0.0104807	0.467409	1	0.194	0.282			TPGS2	0.0483016	1.37942e-05	0.230377	0.179	0.151			MRPL3	0.0881705	8.54179e-14	1.42656e-09	0.289	0.139
LINC01116	0.010473	0.000472413	1	0.012	0.008			THUMPD3-AS1	0.048282	0.000679917	1	0.201	0.168			ARPC2	0.0881095	0.000458818	1	0.948	0.896
RP11-395A13.2	0.0104659	0.0585886	1	0.034	0.048			VAV1	0.0482652	8.61636e-05	1	0.192	0.156			MAZ	0.0880304	1.0637e-12	1.77648e-08	0.31	0.149
KLF2	0.0104544	0.604333	1	0.303	0.395			ATP6V1C1	0.0482572	0.000950044	1	0.273	0.244			RRP1	0.0880143	1.08565e-28	1.81315e-24	0.182	0.059
DOC2B	0.0104084	6.61926e-07	0.0110548	0.007	0.001			PLA2G2D	0.0482454	3.42797e-18	5.72506e-14	0.042	0.014			EDF1	0.0879762	0.000341278	1	0.863	0.735
BIRC6	0.0104027	0.345385	1	0.121	0.182			MDM4	0.0482388	0.000361385	1	0.201	0.165			ZNF428	0.0879588	6.64259e-10	1.10938e-05	0.378	0.199
RP11-70C1.1	0.0103976	0.00551591	1	0.016	0.021			GINM1	0.0482226	0.000309196	1	0.229	0.203			TPD52L2	0.0879574	1.80439e-09	3.01352e-05	0.372	0.205
ELK1	0.0103945	0.0857091	1	0.042	0.061			IL15RA	0.0481852	2.87605e-11	4.8033e-07	0.098	0.065			LYRM2	0.0879479	7.31719e-14	1.22204e-09	0.303	0.141
SAFB2	0.0103909	0.373276	1	0.131	0.196			ATP6V1B2	0.048176	0.0250078	1	0.485	0.454			NCBP2	0.0878833	1.25758e-12	2.10028e-08	0.315	0.151
ST6GALNAC3	0.010385	2.89544e-05	0.483567	0.006	0.002			ASXL2	0.0481143	7.88056e-07	0.0131613	0.129	0.098			PROS1	0.0878747	2.099e-43	3.50554e-39	0.144	0.03
RP11-505K9.1	0.0103696	0.0032841	1	0.014	0.014			KLHL5	0.0481095	2.91365e-07	0.00486609	0.133	0.087			ILK	0.087869	1.65584e-08	0.000276542	0.426	0.246
RP11-356I2.4	0.0103533	0.0296665	1	0.023	0.024			RBM6	0.0480936	4.54846e-05	0.759638	0.171	0.14			HIBADH	0.0877543	1.01853e-22	1.70105e-18	0.214	0.076
RASD2	0.0103298	1.69599e-07	0.00283248	0.006	0			SLC37A2	0.0480889	2.45505e-07	0.00410017	0.135	0.114			SMIM10L1	0.0877402	2.95731e-17	4.93901e-13	0.262	0.111
AC116366.6	0.0102227	0.0323252	1	0.021	0.022			ENSA	0.0480679	0.018939	1	0.491	0.459			BAD	0.087734	1.90424e-12	3.18027e-08	0.318	0.154
ITGB2	0.0102122	0.692578	1	0.716	0.802			TOB1	0.0480613	0.000597755	1	0.176	0.15			ZCCHC9	0.0876588	1.0156e-21	1.69615e-17	0.211	0.079
CTC-428H11.2	0.0101899	0.00102001	1	0.011	0.008			RANBP3	0.0480567	2.69231e-10	4.49643e-06	0.105	0.073			TSR3	0.0876	3.22337e-15	5.38335e-11	0.267	0.119
USP10	0.010186	0.279293	1	0.084	0.141			MRPL55	0.0479993	0.00463895	1	0.343	0.316			KDSR	0.0874788	2.01303e-12	3.36196e-08	0.31	0.152
PCID2	0.0101402	0.187026	1	0.058	0.091			WBSCR27	0.0479472	2.26483e-25	3.78249e-21	0.038	0.008			ATIC	0.0873571	1.30411e-24	2.178e-20	0.208	0.079
RP11-519G16.3	0.0101229	0.00469969	1	0.014	0.011			STX3	0.0479271	9.87433e-06	0.164911	0.138	0.107			TMEM63A	0.0873421	1.61198e-31	2.69217e-27	0.187	0.05
BTBD11	0.0100934	1.08118e-05	0.180567	0.006	0.001			PHB	0.0479018	0.00384646	1	0.355	0.322			SERPINH1	0.08733	1.3071e-28	2.18299e-24	0.149	0.043
MLC1	0.0100437	3.71716e-08	0.000620803	0.007	0			SETD5	0.0479003	4.64278e-06	0.0775391	0.146	0.113			WDR61	0.0872002	1.04959e-12	1.75293e-08	0.312	0.147
RP11-360L9.7	0.010037	2.57045e-06	0.0429291	0.007	0.001			SRSF4	0.0477843	0.00177828	1	0.281	0.256			HINT2	0.0871676	2.5539e-09	4.26526e-05	0.383	0.208
PXK	0.010003	0.259823	1	0.082	0.129			EPAS1	0.0477788	0.000305533	1	0.194	0.196			NDUFS2	0.0871471	8.99202e-12	1.50176e-07	0.329	0.164
GAN	0.00998398	0.0246112	1	0.018	0.024			TRAC	0.0477404	1.57483e-07	0.00263013	0.076	0.055			TNIK	0.0871322	5.92644e-48	9.89775e-44	0.142	0.027
SGF29	0.00997941	0.151344	1	0.051	0.077			PER3	0.0477396	1.36034e-13	2.27191e-09	0.072	0.049			DHRS4	0.086803	7.24342e-13	1.20972e-08	0.289	0.136
ATHL1	0.00996865	0.0807892	1	0.029	0.034			CERS6	0.047736	6.9636e-05	1	0.185	0.159			RSBN1L	0.0866999	5.80871e-13	9.70113e-09	0.288	0.134
PTAR1	0.00995172	0.21057	1	0.059	0.088			FNTA	0.0476872	0.000316807	1	0.244	0.217			APOC2	0.0866573	1.80643e-36	3.01692e-32	0.103	0.029
MPO	0.00992607	0.000150504	1	0.009	0.007			NCK1	0.0476439	1.65317e-05	0.276095	0.186	0.162			DDI2	0.0865561	7.85689e-28	1.31218e-23	0.177	0.052
CALML4	0.00992533	0.00128101	1	0.012	0.01			PSMG3	0.0476245	2.61981e-05	0.437535	0.179	0.159			DAPK1	0.0865515	1.34011e-08	0.000223812	0.399	0.219
AATK	0.0098967	0.0216802	1	0.016	0.014			SLFN5	0.0476239	7.74338e-07	0.0129322	0.137	0.101			APEX2	0.0864711	3.12645e-28	5.22149e-24	0.187	0.063
FRAT2	0.00989574	0.136687	1	0.049	0.076			UBE2E2	0.0476189	0.000758739	1	0.279	0.25			FAM32A	0.086274	2.71504e-09	4.53438e-05	0.401	0.215
CTA-293F17.1	0.00985511	0.00188596	1	0.011	0.012			PHF3	0.0476107	7.04391e-05	1	0.183	0.154			IFIT2	0.0862384	4.99637e-09	8.34444e-05	0.237	0.116
CCDC9	0.00985212	0.0336927	1	0.023	0.03			AP006222.2	0.0475144	1.75932e-08	0.000293824	0.134	0.109			PTPRA	0.0861951	2.60346e-16	4.34803e-12	0.257	0.109
CALCRL	0.00984374	0.0022278	1	0.011	0.011			DDB2	0.0474966	3.62702e-08	0.000605749	0.111	0.078			STEAP3	0.0861948	2.79739e-42	4.67192e-38	0.155	0.036
FRY-AS1	0.00980986	4.70877e-07	0.00786412	0.006	0.001			ARHGAP25	0.0474679	3.49032e-07	0.00582918	0.138	0.115			NUDT21	0.0861649	1.976e-10	3.30011e-06	0.36	0.188
RP11-84C10.2	0.00980581	0.000139229	1	0.009	0.005			TNK2	0.0474405	1.70785e-08	0.000285227	0.093	0.06			SNHG12	0.0861033	6.77906e-12	1.13217e-07	0.25	0.127
TMEM63C	0.00979169	7.38557e-07	0.0123346	0.006	0.001			ANAPC11	0.0474378	0.0389626	1	0.597	0.561			G3BP1	0.086052	2.67674e-09	4.47043e-05	0.372	0.198
PPP2R5A	0.00978488	0.293852	1	0.087	0.142			ARSD	0.0474138	4.00761e-07	0.00669311	0.125	0.096			MRPS26	0.086016	3.09104e-16	5.16234e-12	0.263	0.115
BZRAP1	0.00977845	0.00113847	1	0.01	0.007			CHKA	0.0474058	7.71356e-08	0.00128824	0.102	0.072			MAN2B2	0.0859413	1.63045e-20	2.72301e-16	0.217	0.08
RP11-806H10.4	0.00974462	1.13665e-05	0.189832	0.006	0.002			TCF7	0.0473427	8.79597e-10	1.46902e-05	0.083	0.045			C20orf194	0.0858947	1.10521e-18	1.84581e-14	0.222	0.082
RP11-127B20.3	0.00972757	0.0129187	1	0.017	0.018			PPFIBP2	0.0473315	9.49621e-11	1.58596e-06	0.091	0.064			GPR34	0.0858835	7.28662e-07	0.0121694	0.37	0.194
RP11-1151B14.4	0.00969867	4.23054e-05	0.706543	0.008	0.003			DAP3	0.04727	0.00157687	1	0.291	0.269			SFTPB	0.0858256	2.6531e-08	0.000443094	0.325	0.173
INAFM1	0.00969842	0.199172	1	0.055	0.08			IMPACT	0.0472698	2.02312e-07	0.00337881	0.136	0.111			PSMG3	0.0857983	6.29832e-15	1.05188e-10	0.269	0.12
MON2	0.00969089	0.171647	1	0.046	0.069			SIL1	0.0472152	0.000275165	1	0.236	0.219			CLN3	0.0857551	3.34176e-15	5.58107e-11	0.266	0.116
BEX1	0.00968018	0.00339229	1	0.008	0.005			FADS3	0.0472135	4.62383e-11	7.72226e-07	0.075	0.045			CHD9	0.0856985	2.27966e-08	0.000380726	0.413	0.228
ACKR3	0.00963134	0.00728298	1	0.013	0.014			RAB34	0.0472065	0.00167256	1	0.282	0.251			TWF1	0.0856194	1.71493e-16	2.8641e-12	0.242	0.1
RNF122	0.00962919	0.00261254	1	0.012	0.008			PLA2G12A	0.0471798	1.35154e-09	2.25721e-05	0.099	0.081			RAB8A	0.0856076	2.99045e-08	0.000499435	0.401	0.226
PPP1R16B	0.00959066	0.000511432	1	0.01	0.007			MBD4	0.0471522	0.000259014	1	0.215	0.193			DERA	0.0854807	2.20866e-14	3.68868e-10	0.287	0.13
ARHGAP32	0.00957899	0.00425692	1	0.014	0.013			TBC1D17	0.0471479	1.84622e-13	3.08338e-09	0.075	0.045			TMX2	0.0854322	3.93598e-13	6.57348e-09	0.281	0.135
MIOS	0.00956822	0.256479	1	0.065	0.106			SMARCA5	0.0471434	0.00059077	1	0.231	0.198			FAM136A	0.0854286	7.18318e-14	1.19966e-09	0.273	0.125
OSBPL5	0.0095517	0.00568518	1	0.015	0.015			PRPSAP1	0.047068	3.72453e-08	0.000622034	0.122	0.093			MFSD5	0.0853035	2.63695e-30	4.40398e-26	0.173	0.051
RP5-1085F17.3	0.00953405	0.0576091	1	0.024	0.032			ACSF2	0.0470641	8.14453e-10	1.36022e-05	0.1	0.072			MGAT5	0.0852706	8.86728e-23	1.48093e-18	0.193	0.068
EIF2B5	0.00953251	0.242229	1	0.069	0.108			COPRS	0.0470428	3.6382e-05	0.607615	0.202	0.188			DCUN1D1	0.0852353	7.70093e-17	1.28613e-12	0.236	0.096
SLC37A3	0.00953185	0.00124412	1	0.01	0.007			ACTR1B	0.0469944	2.70481e-07	0.0045173	0.134	0.1			COMMD8	0.0851733	1.08276e-09	1.80831e-05	0.369	0.191
LINC01063	0.00952088	9.29469e-06	0.155231	0.007	0.003			PAPSS1	0.0469604	0.00129781	1	0.247	0.23			SLC48A1	0.0851488	3.73674e-28	6.24073e-24	0.171	0.052
FCER1A	0.00950645	0.0154795	1	0.012	0.011			PHF14	0.0469335	0.000206698	1	0.194	0.164			COPB1	0.085005	1.5055e-11	2.51434e-07	0.32	0.151
GMEB2	0.00950271	0.0274317	1	0.021	0.024			ADAR	0.0469242	0.0122542	1	0.373	0.348			SIDT2	0.0849818	4.17786e-13	6.97745e-09	0.285	0.125
IBA57	0.00949742	0.0761684	1	0.028	0.038			CSGALNACT1	0.0469223	7.01983e-26	1.17238e-21	0.032	0.005			TSPAN13	0.084814	3.72314e-34	6.21801e-30	0.119	0.031
SENP2	0.00944751	0.118443	1	0.036	0.054			MT1G	0.0469079	0.0057424	1	0.08	0.052			CYB561D2	0.0847328	5.47532e-13	9.14433e-09	0.313	0.146
AC061992.2	0.00944005	0.00341412	1	0.012	0.009			ARHGEF10L	0.0469019	1.67512e-07	0.00279762	0.123	0.1			B4GALT7	0.0847191	7.37054e-17	1.23095e-12	0.249	0.101
LINC01001	0.00940644	0.0320936	1	0.017	0.022			SET	0.0468643	0.0364783	1	0.538	0.506			ZNHIT3	0.0847187	1.59706e-11	2.66724e-07	0.323	0.163
ATP5F1	0.00937998	0.657586	1	0.513	0.639			SEC14L1	0.0468331	0.00573511	1	0.315	0.286			MAF1	0.0845916	5.87073e-07	0.0098047	0.491	0.299
FIBCD1	0.00936697	6.42193e-07	0.0107253	0.006	0			ZNF710	0.0467862	1.98854e-09	3.32105e-05	0.107	0.071			DNAJC5	0.08452	3.77294e-12	6.30118e-08	0.296	0.135
MEG3	0.00935818	0.00283797	1	0.006	0.004			CHMP3	0.0467691	0.0061477	1	0.345	0.325			TM2D1	0.0844481	6.08845e-11	1.01683e-06	0.309	0.149
APOBEC3D	0.0093558	0.000598556	1	0.009	0.007			RAD9A	0.0467227	6.51179e-09	0.000108753	0.09	0.06			F11R	0.0844158	1.79916e-17	3.00477e-13	0.207	0.082
RP11-114F3.4	0.0093558	0.00244251	1	0.012	0.011			CNTLN	0.046697	7.58343e-07	0.0126651	0.127	0.101			PYGL	0.0844143	3.92481e-12	6.55482e-08	0.303	0.135
NUDT7	0.00934631	0.016558	1	0.016	0.019			TMEM8A	0.0466709	1.13742e-06	0.018996	0.13	0.108			MTRNR2L1	0.0844031	4.51684e-22	7.54358e-18	0.169	0.058
ZCCHC3	0.00934138	0.088922	1	0.028	0.041			FBXW11	0.0466057	1.80206e-06	0.0300962	0.127	0.1			SDC4	0.0843705	9.24022e-13	1.54321e-08	0.247	0.113
C1orf52	0.00931762	0.353852	1	0.105	0.156			C1orf122	0.0465981	0.00400011	1	0.328	0.301			SPG20	0.0843274	4.78923e-12	7.99849e-08	0.292	0.135
FOXP1	0.00930166	0.544719	1	0.216	0.319			HIPK1	0.0465963	0.000339921	1	0.198	0.165			KRCC1	0.0842456	7.96729e-12	1.33062e-07	0.283	0.137
[truncated: 14,704 more rows]

## Sheet: lymph_nodes
Supplementary Data 6. List of genes specific to the states of monocytes/mo-Macs in lung tissues or lymph nodes. p-value, two-sided Student’s t-test.
LN-Mac-S1 | cell state 1 of monocyte/mo-Mac in lymph nodes								LN-Mac-S2 | cell state 2 of monocyte/mo-Mac in lymph nodes								LN-Mac-S3 | cell state 3 of monocyte/mo-Mac in lymph nodes								LN-Mac-S4 | cell state 4 of monocyte/mo-Mac in lymph nodes								LN-Mac-S5 | cell state 5 of monocyte/mo-Mac in lymph nodes								LN-Mac-S6 | cell state 6 of monocyte/mo-Mac in lymph nodes								LN-Mac-S7 | cell state 7 of monocyte/mo-Mac in lymph nodes
Genes	log2FC	p-value	Bonferroni	PCT1	PCT2	Positive hits		Genes	log2FC	p-value	Bonferroni	PCT1	PCT2	Positive hits		Genes	log2FC	p-value	Bonferroni	PCT1	PCT2	Positive hits		Genes	log2FC	p-value	Bonferroni	PCT1	PCT2	Positive hits		Genes	log2FC	p-value	Bonferroni	PCT1	PCT2	Positive hits		Genes	log2FC	p-value	Bonferroni	PCT1	PCT2	Positive hits		Genes	log2FC
S100A8	3.07619	0	0	0.882	0.587	O		APOE	1.15268	1.38e-05	0.235884	0.962	0.837			APOE	1.7084	0.000125	1	0.946	0.839			APOE	2.27482	8.04e-52	1.38e-47	1	0.827	O		C1QB	2.79187	1.52512234896572e-317	2.6160423651809e-313	0.991	0.563	O		PLIN2	2.64342	0	0	0.955	0.645	O		CCL4L2	1.38699
S100A9	2.5619	0	0	0.973	0.902	O		C1QA	1.13972	7.71e-07	0.013227	0.915	0.738			CCL3	1.30868	0.00018	1	1	0.922			APOC1	2.22982	1.24e-59	2.12e-55	0.997	0.812	O		C1QA	2.73477	1.76046346410477e-315	3.01972297997892e-311	0.998	0.64	O		CSTB	2.61277	0	0	0.992	0.915	O		CCL3L3	1.31795
FCN1	2.18009	0	0	0.782	0.255	O		C1QB	1.00148	2e-05	0.343528	0.896	0.68			FN1	1.26468	0.000184	1	0.757	0.618			NUPR1	1.92705	2.55e-61	4.38e-57	0.903	0.513	O		APOE	2.62265	3.66795e-209	6.29163e-205	0.99	0.781	O		C15orf48	2.21846	0	0	0.963	0.654	O		RGS1	1.13843
IL1B	2.1059	9.83e-197	1.69e-192	0.939	0.722	O		APOC1	0.913967	0.000161	1	0.972	0.823			CCL4	1.26247	0.000439	1	0.973	0.837			C1QB	1.78766	5.99e-41	1.03e-36	0.982	0.66	O		C1QC	2.49998	1.3609295128833e-317	2.33440239344872e-313	0.991	0.544	O		NUPR1	2.17188	1.96462e-254	3.36991e-250	0.806	0.424	O		C1QA	1.11773
LYZ	1.85169	1.82e-188	3.12e-184	0.97	0.935	O		FN1	0.882082	1.18e-05	0.201584	0.726	0.616			C1QA	1.24394	0.001329	1	1	0.74			C1QA	1.71865	2.88e-39	4.93e-35	0.997	0.721	O		IFI27	1.7649	6.25466e-138	1.07286e-133	0.816	0.497	O		SPP1	2.11941	3.83888e-117	6.58483e-113	0.941	0.77	O		CCL4	1.09946
S100A12	1.60966	0	0	0.487	0.047	O		HLA-DPB1	0.873157	1.77e-08	0.000304	0.991	0.899			MARCO	1.19183	1.55e-05	0.265308	0.784	0.584			IFI27	1.67171	3.78e-42	6.49e-38	0.842	0.566	O		RNASE1	1.72542	2.9963e-186	5.13956e-182	0.821	0.403	O		FTH1	1.39406	0	0	1	1	O		GPR183	1.07556
S100A4	1.59251	2.37e-189	4.06e-185	0.988	0.931	O		C1QC	0.747285	0.000381	1	0.896	0.666			TREM2	1.06598	7.57e-06	0.12985	0.919	0.634			C1QC	1.63494	1.11e-42	1.9e-38	0.985	0.645	O		CCL2	1.65648	1.12712e-100	1.93335e-96	0.854	0.596	O		MIF	1.34886	2.59592e-262	4.45278e-258	0.922	0.707	O		HLA-DPB1	1.06693
LST1	1.5752	1.46e-290	2.5e-286	0.961	0.832	O		CTSZ	0.745718	1.59e-07	0.002724	0.981	0.804			C1QC	0.989034	0.005123	1	0.919	0.669			CTSL	1.5267	2.24e-58	3.84e-54	0.979	0.81	O		APOC1	1.54711	4.28186e-83	7.34468e-79	0.975	0.767	O		LDHA	1.34284	2.64543e-200	4.53771e-196	0.969	0.851	O		HLA-DPA1	1.05466
COTL1	1.32683	2.09e-203	3.59e-199	0.955	0.84	O		HLA-DPA1	0.744709	3.99e-07	0.006851	1	0.903			FBP1	0.981054	0.000156	1	0.838	0.666			CTSD	1.39052	4.22e-59	7.24e-55	1	0.948	O		TREM2	1.4985	2.39096e-242	4.10122e-238	0.924	0.522	O		CXCL3	1.34117	2.74237e-90	4.70399e-86	0.805	0.619	O		FOS	1.01107
NAMPT	1.3177	1.19e-183	2.05e-179	0.914	0.769	O		CD74	0.7054	3.87e-07	0.006635	1	0.982			C1QB	0.979232	0.01309	1	0.919	0.683			SPP1	1.30693	2.17e-15	3.73e-11	0.933	0.814	O		CTSZ	1.46638	6.37076e-229	1.09278e-224	0.972	0.743	O		CCL20	1.25482	1.10655e-105	1.89807e-101	0.616	0.387	O		C1QB	1.00893
SOD2	1.16995	1.13e-108	1.95e-104	0.974	0.911	O		CTSC	0.689831	1.05e-06	0.017945	0.925	0.771			VSIG4	0.895933	3.2e-05	0.549691	0.865	0.632			CTSB	1.26667	3.73e-46	6.39e-42	0.994	0.93	O		CD14	1.45728	5.51641e-164	9.4623e-160	0.977	0.811	O		FTL	1.24424	1.94018e-252	3.32798e-248	1	1	O		C1QC	0.989764
G0S2	1.1211	2.53e-46	4.33e-42	0.742	0.636	O		CXCL10	0.669766	2.09e-06	0.035917	0.387	0.201			SLC16A3	0.890126	7.83e-06	0.134263	0.946	0.771			ISG15	1.23847	1.22e-26	2.09e-22	0.953	0.832	O		CTSC	1.37436	1.84092e-201	3.15774e-197	0.975	0.696	O		ADM	1.17542	2.03756e-187	3.49502e-183	0.737	0.406	O		CD74	0.965176
RPL7	1.07617	1.1e-188	1.9e-184	0.992	0.977	O		MT-CO2	0.637436	1.24e-05	0.212231	1	0.977			CTSB	0.888721	0.000727	1	1	0.934			FABP5	1.23448	3.61e-44	6.19e-40	0.962	0.72	O		PLAU	1.33584	1.83666e-288	3.15042e-284	0.836	0.341	O		LGALS3	1.13843	2.56199e-142	4.39459e-138	0.927	0.812	O		YWHAH	0.943478
CD52	1.04861	9.74e-77	1.67e-72	0.784	0.593	O		GRN	0.608226	1.49e-06	0.025537	0.981	0.893			CD14	0.860006	0.00189	1	0.973	0.857			GPNMB	1.22512	2.28e-52	3.91e-48	0.974	0.725	O		CD81	1.33119	1.32005e-279	2.26427e-275	0.936	0.528	O		GPNMB	1.13775	3.15967e-140	5.41978e-136	0.916	0.666	O		HLA-DQB1	0.929761
CD48	1.00586	3.83e-150	6.58e-146	0.738	0.543	O		MARCO	0.596935	0.000279	1	0.66	0.584			G0S2	0.844446	0.019922	1	0.784	0.658			PLD3	1.18024	6.89e-56	1.18e-51	0.938	0.655	O		CTSB	1.27673	6.55996e-138	1.12523e-133	0.997	0.91	O		CTSD	1.13438	2.59304e-121	4.44784e-117	0.987	0.936	O		CCL3	0.910393
H3F3A	0.999787	1.74e-168	2.98e-164	0.989	0.97			MS4A6A	0.59081	1.78e-05	0.305201	0.953	0.76			CCL4L2	0.82537	0.015445	1	0.919	0.785			CSTB	1.164	5.86e-30	1e-25	0.994	0.934	O		MT-CO2	1.21233	1.35688e-143	2.32745e-139	0.998	0.969	O		BCL2A1	1.13047	8.32891e-126	1.42866e-121	0.939	0.815	O		ZFP36	0.878257
CSTA	0.999116	8.22e-127	1.41e-122	0.819	0.696			CTSB	0.583704	0.000193	1	0.981	0.933			JUN	0.771525	0.00365	1	0.973	0.823			RNASE1	1.12327	8.81e-27	1.51e-22	0.777	0.501	O		MARCKS	1.21062	9.34061e-204	1.60219e-199	0.924	0.553	O		ERO1A	1.08355	9.81762e-259	1.68402e-254	0.762	0.405	O		IER2	0.835146
RPS3A	0.997531	1.06e-184	1.83e-180	0.994	0.984			MT-CO3	0.57349	0.000174	1	0.981	0.975			KLF6	0.769397	0.002881	1	1	0.882			CCL18	1.09238	6.22e-47	1.07e-42	0.469	0.198	O		MT-ND5	1.18466	2.68755e-155	4.60996e-151	0.972	0.798	O		RGCC	1.06213	4.61491e-111	7.91595e-107	0.757	0.536	O		JUNB	0.816371
NFKBIA	0.992812	3.93e-58	6.75e-54	0.976	0.922			MT-CYB	0.569732	0.000123	1	0.991	0.942			CXCL3	0.766565	0.027451	1	0.865	0.676			LGMN	1.09174	2.14e-57	3.67e-53	0.836	0.502	O		MT-CYB	1.17757	3.23943e-130	5.55659e-126	0.991	0.924	O		IL1RN	1.05619	3.45497e-114	5.92631e-110	0.775	0.524	O		SCGB3A1	0.81284
EIF1	0.989047	6.86e-177	1.18e-172	0.998	0.983			MT-CO1	0.563685	0.000332	1	0.991	0.977			CXCL16	0.759304	1.25e-05	0.215109	0.865	0.613			GLUL	1.05468	6.22e-39	1.07e-34	0.991	0.887	O		MS4A6A	1.17555	5.37099e-152	9.21285e-148	0.962	0.686	O		TIMP1	1.01747	1.96246e-79	3.36621e-75	0.913	0.841	O		HLA-DRB1	0.807312
RP11-1143G9.4	0.987203	7.77e-102	1.33e-97	0.467	0.291			MT-ATP6	0.555127	0.000277	1	0.981	0.962			CTSZ	0.751504	0.001675	1	0.973	0.807			FTL	0.973839	1.81e-47	3.1e-43	1	1			MT-ATP6	1.1628	1.63258e-119	2.80036e-115	0.997	0.949	O		CXCL8	1.00558	3.06851e-50	5.26341e-46	0.928	0.858	O		MS4A6A	0.782175
RPS13	0.987046	1.24e-185	2.13e-181	0.994	0.981			FCGR3A	0.554407	8.36e-05	1	0.943	0.801			ITGB2	0.733221	0.000272	1	0.973	0.818			ACP5	0.958359	1.13e-42	1.94e-38	0.821	0.536			ISG15	1.15829	6.8868e-66	1.18129e-61	0.956	0.796	O		BNIP3L	1.00415	6.04137e-177	1.03628e-172	0.86	0.627	O		RGS10	0.747049
STXBP2	0.974552	5.56e-123	9.54e-119	0.72	0.571			ARPC1B	0.549412	1.82e-06	0.031292	0.972	0.884			CCL3L3	0.72935	0.041369	1	0.919	0.845			MSR1	0.890595	6.47e-45	1.11e-40	0.853	0.539			FN1	1.14152	2.7226e-65	4.67007e-61	0.791	0.551	O		ALDOA	1.00022	1.21611e-176	2.08599e-172	0.975	0.937	O		HLA-DMB	0.745457
CFP	0.973696	1.29157151903386e-312	0	0.438	0.055			HLA-DMA	0.518806	1.85e-05	0.317441	0.934	0.795			LY6E	0.722787	0.002284	1	0.973	0.848			IFI6	0.876166	1.05e-19	1.8e-15	0.979	0.852			ALOX5AP	1.13798	3.68944e-86	6.32849e-82	0.947	0.757	O		CD52	0.989597	2.0332e-85	3.48755e-81	0.788	0.566			MT-CO3	0.744965
LGALS2	0.970535	1.53e-200	2.62e-196	0.433	0.131			HLA-DRA	0.51044	0.000107	1	1	0.987			SERPINA1	0.716895	0.000492	1	0.946	0.84			CTSZ	0.875249	3.95e-27	6.78e-23	0.959	0.796			STAB1	1.13395	2.96439387504748e-323	5.08482481386894e-319	0.772	0.2	O		S100A10	0.968798	8.94541e-130	1.53441e-125	0.989	0.952			KLF6	0.729822
BCL2A1	0.963029	4.72e-72	8.1e-68	0.929	0.832			LILRB4	0.508559	1.26e-05	0.216868	0.858	0.706			CTSC	0.699996	0.0032	1	0.946	0.774			GCHFR	0.802633	9.26e-33	1.59e-28	0.771	0.507			CD163	1.12678	1.24636e-189	2.13787e-185	0.861	0.489	O		CTSL	0.962621	1.41157e-70	2.42127e-66	0.906	0.785			HLA-DRA	0.70352
RPL34	0.961148	6.73e-184	1.15e-179	0.999	0.99			ALDH2	0.508348	2.66e-08	0.000456	0.642	0.431			GRN	0.695502	0.001058	1	0.973	0.894			IL4I1	0.78096	3.33e-39	5.71e-35	0.724	0.423			TGFBI	1.11486	5.86744e-143	1.00644e-138	0.939	0.664	O		HK2	0.916765	2.08446e-189	3.57547e-185	0.638	0.28			RPSA	0.702652
MT-ND3	0.929508	2.04e-69	3.5e-65	0.981	0.899			MT-ND1	0.504345	0.000342	1	0.991	0.963			FCGR3A	0.686117	0.003757	1	0.946	0.803			LIPA	0.775654	2.87e-38	4.92e-34	0.792	0.548			MT-CO3	1.07516	2.08146e-101	3.57034e-97	0.995	0.968	O		PPDPF	0.888831	3.96201e-132	6.79603e-128	0.84	0.672			TUBA1B	0.70184
RPL21	0.914184	1.31e-179	2.24e-175	0.998	0.991			CALR	0.503627	0.000119	1	0.953	0.791			IER2	0.668974	0.004471	1	0.919	0.81			CTSC	0.774262	8.17e-22	1.4e-17	0.962	0.76			MT-ND2	1.02573	2.34391e-115	4.02051e-111	0.997	0.958	O		NDRG1	0.881117	2.45688e-187	4.21428e-183	0.68	0.333			SLC25A5	0.697805
TKT	0.913708	8.81e-131	1.51e-126	0.759	0.611			LGALS9	0.497485	1.42e-06	0.02441	0.906	0.701			FOS	0.663705	0.016603	1	0.946	0.856			CD68	0.770802	1.65e-28	2.83e-24	0.988	0.909			SLCO2B1	1.01246	2.24546e-264	3.85164e-260	0.823	0.352	O		BTG1	0.875039	2.45507e-84	4.21117e-80	0.934	0.903			MT-CYB	0.686782
RPL6	0.911172	3.61e-138	6.19e-134	0.98	0.96			KLF6	0.496975	0.001225	1	0.943	0.882			APOC1	0.655029	0.107572	1	0.892	0.826			TREM2	0.768373	2.27e-21	3.89e-17	0.891	0.616			MT-ND1	1.00661	1.04813e-104	1.79786e-100	0.996	0.951	O		SLC2A3	0.854887	2.37477e-92	4.07344e-88	0.782	0.602			GRN	0.682101
CORO1A	0.909917	1.39e-96	2.39e-92	0.799	0.624			MT-ND2	0.495058	0.000301	1	0.991	0.968			ID2	0.645634	0.003883	1	0.946	0.77			LY6E	0.763487	2.45e-21	4.21e-17	0.979	0.838			MT-ND4	1.00492	2.22609e-106	3.81842e-102	0.994	0.966	O		INHBA	0.854757	5.06535e-170	8.6886e-166	0.413	0.071			MT-CO2	0.679416
PPIF	0.906081	9.19e-131	1.58e-126	0.651	0.5			HLA-DQA1	0.493632	0.002548	1	0.745	0.634			GCHFR	0.644343	0.001186	1	0.757	0.525			MMP12	0.748699	4.12e-33	7.06e-29	0.284	0.1			FCGR2A	0.99119	1.75774e-139	3.01505e-135	0.941	0.724			C4orf3	0.846649	9.68743e-126	1.66168e-121	0.934	0.844			C3	0.677245
EEF1D	0.905453	1.35e-130	2.32e-126	0.952	0.904			LYZ	0.491668	0.006438	1	0.953	0.942			MT-CYB	0.625676	0.012094	1	1	0.943			CD81	0.742166	3.42e-28	5.87e-24	0.903	0.623			FCGR3A	0.980557	5.09575e-99	8.74075e-95	0.971	0.738			RALA	0.842816	1.1564e-145	1.98358e-141	0.708	0.462			NR4A2	0.658451
JUNB	0.895033	1.81e-70	3.11e-66	0.94	0.894			MT-ND5	0.487457	0.000389	1	0.943	0.845			TYMP	0.614313	0.002583	1	1	0.944			PLTP	0.715827	4.39e-29	7.53e-25	0.798	0.488			PLTP	0.97642	3.19337e-158	5.47758e-154	0.811	0.393			CXCL2	0.839717	6.57864e-39	1.12843e-34	0.806	0.734			HLA-DRB5	0.654949
CDKN1A	0.890183	3.75e-116	6.44e-112	0.667	0.515			TREM2	0.486929	0.000597	1	0.849	0.631			SGK1	0.611167	0.004934	1	0.973	0.734			LGALS3	0.705246	2.2e-18	3.77e-14	0.947	0.84			MT-CO1	0.973444	3.66671e-78	6.28951e-74	0.996	0.97			SLC2A1	0.834491	5.13199e-195	8.8029e-191	0.505	0.155			HERPUD1	0.648439
ZFP36	0.887412	2.34e-64	4.01e-60	0.856	0.808			TGFBI	0.486352	0.000297	1	0.896	0.738			ARPC1B	0.610992	0.00159	1	1	0.885			IFIT1	0.688937	4.39e-27	7.53e-23	0.592	0.346			VSIG4	0.964856	2.47391e-116	4.2435e-112	0.872	0.539			PHLDA1	0.825748	6.05205e-115	1.03811e-110	0.612	0.322			MT-CO1	0.642922
RPL18A	0.886699	1.16e-179	1.99e-175	0.996	0.989			SLC16A3	0.477109	5.75e-05	0.987123	0.887	0.77			TGFBI	0.597381	0.008167	1	0.892	0.741			CXCL16	0.669064	7.78e-30	1.33e-25	0.842	0.597			PLD3	0.953918	2.35181e-106	4.03405e-102	0.904	0.586			CD68	0.824018	5.41681e-98	9.29145e-94	0.958	0.896			CD14	0.637577
PNRC1	0.862875	3.11e-73	5.33e-69	0.922	0.864			HLA-DMB	0.47653	4.66e-05	0.798751	0.811	0.604			IFI6	0.591115	0.037287	1	0.973	0.861			CD9	0.66457	1.1e-23	1.88e-19	0.821	0.556			YWHAH	0.952307	8.75262e-124	1.50134e-119	0.885	0.57			MT2A	0.823117	9.57707e-43	1.64276e-38	0.811	0.727			HLA-DMA	0.631336
RPS9	0.857348	1.74e-180	2.99e-176	0.998	0.988			GNAI2	0.475252	8.05e-06	0.138045	0.896	0.737			ZFP36	0.585923	0.016055	1	0.973	0.817			CD63	0.662506	7.06e-22	1.21e-17	0.991	0.946			CSF1R	0.944091	7.16839e-178	1.22959e-173	0.849	0.47			BNIP3	0.811258	6.08783e-127	1.04425e-122	0.621	0.362			MT-ATP6	0.623106
CD300E	0.855349	2.39e-192	4.1e-188	0.51	0.172			CCL4	0.466018	0.029372	1	0.887	0.837			FCGR1A	0.585627	0.000408	1	0.865	0.563			CALM1	0.657088	6.64e-22	1.14e-17	0.974	0.89			IFI6	0.891038	1.59899e-56	2.74274e-52	0.971	0.819			GAPDH	0.802752	3.81878e-127	6.55036e-123	0.994	0.99			TREM2	0.618659
RPS24	0.850046	1.18e-178	2.02e-174	0.995	0.99			HSPA8	0.465683	0.000133	1	0.887	0.793			VMO1	0.582129	1.41e-05	0.24171	0.568	0.257			CREG1	0.635139	4.56e-25	7.82e-21	0.903	0.713			HIF1A	0.886278	1.04824e-150	1.79805e-146	0.799	0.43			APOC1	0.796473	9.2554e-24	1.58758e-19	0.916	0.786			CORO1A	0.602802
RPL26	0.844693	1.65e-141	2.83e-137	0.994	0.987			FBP1	0.464375	0.002653	1	0.755	0.666			SLC25A19	0.580695	0.000117	1	0.757	0.49			MT2A	0.634947	1.82e-09	3.13e-05	0.871	0.743			GRN	0.885118	2.78157e-100	4.77123e-96	0.987	0.858			CXCR4	0.795514	2.55966e-97	4.39058e-93	0.691	0.416			ZFP36L2	0.597029
CTSS	0.842731	7.54e-90	1.29e-85	0.946	0.924			CCL3L3	0.457366	0.031698	1	0.906	0.844			MS4A6A	0.578935	0.012348	1	0.946	0.763			CD59	0.633124	5.21e-31	8.93e-27	0.76	0.512			CD74	0.882727	4.8693e-82	8.35231e-78	0.999	0.976			VIM	0.793506	5.00252e-121	8.58081e-117	0.995	0.986			SGK1	0.591119
VCAN	0.830774	8.32e-55	1.43e-50	0.702	0.576			TYMP	0.454051	0.000183	1	0.981	0.943			CYBB	0.574693	0.001493	1	0.865	0.702			PLIN2	0.621003	9.28e-09	0.000159	0.921	0.726			TUBA1B	0.87738	5.39922e-69	9.26128e-65	0.929	0.74			RPS27L	0.777943	5.90948e-88	1.01365e-83	0.911	0.815			RPS2	0.5876
RPL35A	0.82455	4.03e-128	6.9e-124	0.991	0.975			HLA-DRB1	0.449888	0.002028	1	0.991	0.948			PPIB	0.572159	0.003001	1	0.919	0.778			LGALS3BP	0.618548	8.76e-27	1.5e-22	0.786	0.51			MMP14	0.858951	2.25446e-205	3.86708e-201	0.744	0.284			SLAMF9	0.772613	4.23547e-242	7.2651e-238	0.472	0.095			DUSP1	0.583272
RPL10	0.822816	2.68e-206	4.59e-202	0.999	0.998			CXCL9	0.449102	8.35e-09	0.000143	0.208	0.086			LILRB4	0.56249	0.004055	1	0.838	0.708			ASAH1	0.618047	1.88e-21	3.23e-17	0.935	0.809			ENG	0.840762	1.07474e-164	1.84351e-160	0.77	0.388			H2AFY	0.763831	2.48841e-108	4.26837e-104	0.892	0.781			HP	0.574926
MT-CO3	0.818374	2.89e-49	4.95e-45	0.995	0.97			GPR183	0.445848	0.003195	1	0.698	0.598			HLA-DPB1	0.547736	0.035657	1	0.973	0.9			CCL2	0.611406	6.25e-06	0.107174	0.812	0.657			SPP1	0.837572	5.58835e-18	9.5857e-14	0.924	0.783			TPI1	0.762935	3.72335e-87	6.38667e-83	0.963	0.899			MT-ND4	0.560743
RPL13	0.81797	9.98e-177	1.71e-172	0.997	0.995			YWHAH	0.445821	0.000288	1	0.83	0.655			RGS2	0.545267	0.009294	1	0.811	0.578			LAMP1	0.608762	1.12e-25	1.93e-21	0.868	0.662			HSPA1A	0.822192	1.78009e-46	3.05339e-42	0.862	0.639			GLUL	0.760679	3.44189e-61	5.90388e-57	0.952	0.87			MT-ND1	0.560316
RPS8	0.804829	1.4e-114	2.41e-110	0.989	0.977			RPSA	0.444749	0.000164	1	0.972	0.914			HSPA1A	0.540675	0.061479	1	0.892	0.701			ATF5	0.606687	1.49e-23	2.56e-19	0.768	0.509			MS4A4A	0.819241	5.03409e-109	8.63498e-105	0.866	0.55			ANXA1	0.749273	7.11368e-74	1.22021e-69	0.909	0.823			CSF1R	0.557543
RPLP1	0.803907	5.41e-195	9.29e-191	1	0.996			MTDH	0.443218	2.23e-05	0.382831	0.906	0.725			GPR183	0.530185	0.036869	1	0.838	0.598			CCL7	0.596894	9.37e-13	1.61e-08	0.531	0.345			PTMS	0.817582	5.81391e-155	9.9726e-151	0.787	0.41			LINC01272	0.745239	4.49769e-103	7.71489e-99	0.767	0.545			FOSB	0.555997
LINC00936	0.802011	3.36e-90	5.76e-86	0.71	0.536			CAPG	0.443208	0.000479	1	0.962	0.86			IER3	0.524845	0.056437	1	0.973	0.88			LILRB4	0.593236	4.85e-19	8.31e-15	0.848	0.698			CALR	0.813757	1.1144e-78	1.91152e-74	0.931	0.74			CD9	0.724964	1.33118e-83	2.28338e-79	0.729	0.507			DUSP2	0.552209
RPS14	0.798488	4.13e-185	7.09e-181	0.997	0.993			CCL4L2	0.44058	0.029944	1	0.849	0.784			MT-ND5	0.522191	0.023701	1	0.946	0.847			PLA2G7	0.588164	1.72e-28	2.96e-24	0.578	0.32			GNAI2	0.794321	2.24765e-114	3.85539e-110	0.899	0.678			FBP1	0.705681	9.27842e-45	1.59153e-40	0.77	0.621			TGFBI	0.548013
RPS27A	0.794468	3.01e-143	5.17e-139	0.993	0.988			SLC25A5	0.435994	0.000177	1	0.84	0.726			ISG15	0.52204	0.126656	1	0.946	0.84			TPM4	0.586364	2.5e-21	4.29e-17	0.906	0.725			LAPTM5	0.786064	9.74805e-120	1.67208e-115	0.994	0.946			TXN	0.693594	2.00705e-65	3.4427e-61	0.886	0.8			GADD45B	0.546177
SLC25A6	0.791606	6.19e-78	1.06e-73	0.878	0.837			ACP5	0.434965	0.00042	1	0.764	0.553			PPP1R15A	0.519713	0.014298	1	0.946	0.816			CAPG	0.584531	7.66e-16	1.31e-11	0.959	0.855			HSP90B1	0.784083	1.57084e-85	2.69446e-81	0.909	0.684			NFKBIA	0.691701	1.6675e-35	2.86026e-31	0.944	0.93			MT-ND2	0.54432
EREG	0.788601	4.52e-55	7.76e-51	0.55	0.366			IER2	0.432888	0.002004	1	0.925	0.809			LSM4	0.518918	0.000275	1	0.865	0.504			ATP6V1F	0.57807	5.26e-19	9.03e-15	0.971	0.896			LGMN	0.781923	2.9479e-85	5.05653e-81	0.776	0.428			LSP1	0.682083	9.52095e-77	1.63313e-72	0.79	0.613			ARHGDIB	0.538418
PABPC1	0.78584	4.46e-95	7.65e-91	0.937	0.898			STAT1	0.431494	2.8e-05	0.480654	0.764	0.585			CD74	0.518177	0.026592	1	1	0.982			SCD	0.568729	8.23e-38	1.41e-33	0.592	0.291			GSN	0.781669	4.57012e-115	7.83913e-111	0.809	0.459			SDC2	0.640442	1.58016e-144	2.71044e-140	0.405	0.123			HLA-DQA1	0.528391
EEF1A1	0.782401	7.87e-152	1.35e-147	0.997	0.996			SERPINA1	0.43012	0.000446	1	0.896	0.84			ALDH2	0.51606	0.000783	1	0.649	0.434			C15orf48	0.566029	1.9e-08	0.000326	0.935	0.735			CCL13	0.765259	2.12446e-106	3.64409e-102	0.461	0.136			ENO1	0.606186	8.49343e-56	1.45688e-51	0.952	0.882			UCP2	0.525085
CD55	0.772466	2.07e-124	3.54e-120	0.561	0.363			ANXA2	0.423655	0.00051	1	0.962	0.905			MT-CO2	0.509727	0.037567	1	1	0.977			FPR3	0.556039	9.21e-24	1.58e-19	0.762	0.502			IFI44L	0.760461	1.13762e-94	1.95136e-90	0.747	0.433			SDCBP	0.602994	4.07029e-65	6.98177e-61	0.91	0.831			ARPC1B	0.524232
RPL32	0.76417	1.84e-157	3.15e-153	0.998	0.994			MT-ND4	0.420844	0.002565	1	0.981	0.974			VAMP8	0.509032	0.005752	1	0.973	0.906			CCL13	0.547423	1.82e-19	3.12e-15	0.431	0.211			ITM2B	0.758667	9.4727e-91	1.62485e-86	0.991	0.932			SAT1	0.599229	2.24726e-59	3.85473e-55	0.994	0.991			ITGB2	0.522977
MCL1	0.759686	1.71e-73	2.93e-69	0.911	0.861			ITGB2	0.418521	0.000484	1	0.915	0.817			DHRS4L2	0.503725	2.61e-06	0.044801	0.757	0.317			DAB2	0.543604	4.35e-20	7.46e-16	0.824	0.59			SPRED1	0.754235	3.5512e-178	6.09138e-174	0.706	0.277			SEC61G	0.597862	5.03562e-67	8.6376e-63	0.86	0.772			RPLP0	0.52204
RPS15A	0.758371	1.77e-137	3.04e-133	0.992	0.992			VSIG4	0.41601	0.001189	1	0.792	0.63			GTF3C6	0.498373	0.000831	1	0.865	0.588			FCGR3A	0.542845	1.68e-11	2.88e-07	0.959	0.791			MAFB	0.735052	6.11801e-69	1.04942e-64	0.899	0.674			FNIP2	0.579903	1.56248e-90	2.68013e-86	0.596	0.355			FCGBP	0.521004
SERP1	0.753352	9.98e-94	1.71e-89	0.907	0.857			SLC25A6	0.411887	0.000457	1	0.925	0.844			KLF4	0.493686	0.008876	1	0.865	0.621			IFIT3	0.540607	2.31e-18	3.97e-14	0.648	0.413			BST2	0.731637	1.86919e-84	3.20623e-80	0.909	0.711			RNASET2	0.578821	5.10935e-45	8.76407e-41	0.923	0.873			ALOX5AP	0.517049
RPS12	0.751145	5.46e-124	9.36e-120	0.995	0.99			SAMHD1	0.41054	4.5e-05	0.772687	0.858	0.648			HSP90B1	0.489503	0.01608	1	0.892	0.747			MS4A4A	0.536079	7.02e-17	1.2e-12	0.839	0.624			GPR34	0.726714	2.02442e-185	3.47249e-181	0.62	0.17			S100A11	0.578071	4.79767e-82	8.22944e-78	0.996	0.987			COTL1	0.515758
CFD	0.740493	3.63e-66	6.23e-62	0.672	0.49			JUN	0.394782	0.012501	1	0.915	0.822			VAMP5	0.48845	0.011308	1	0.757	0.593			CCL8	0.534245	1.24e-12	2.12e-08	0.384	0.228			ADAP2	0.723409	2.73585e-119	4.6928e-115	0.778	0.435			CYSTM1	0.574717	3.35469e-77	5.7543e-73	0.71	0.53			PLD4	0.509968
RPS16	0.740368	3.89e-136	6.66e-132	0.997	0.987			SLC25A3	0.393976	0.000238	1	0.849	0.721			MT-ATP6	0.485723	0.058286	1	1	0.963			PSAP	0.527493	2.7e-17	4.63e-13	0.994	0.966			HMGB1	0.721781	3.65276e-77	6.26557e-73	0.917	0.793			SNX10	0.566905	6.0693e-55	1.04107e-50	0.774	0.63			RNASE6	0.506825
PLAC8	0.737522	2.19e-140	3.75e-136	0.388	0.12			CXCL16	0.389362	0.00017	1	0.745	0.612			SPI1	0.485202	0.006578	1	0.946	0.842			PTMS	0.522259	5.35e-22	9.17e-18	0.78	0.496			CAPG	0.718434	4.07226e-65	6.98515e-61	0.957	0.825			P4HA1	0.5627	4.08473e-102	7.00653e-98	0.595	0.345			PRDM1	0.505016
AP1S2	0.735609	8.65e-74	1.48e-69	0.778	0.702			PSAP	0.388317	0.000374	1	0.981	0.968			GIMAP4	0.48498	0.000836	1	0.757	0.451			FN1	0.516662	7.53e-06	0.129103	0.78	0.606			PPIB	0.71458	6.85817e-79	1.17638e-74	0.913	0.726			FAM162A	0.562305	2.94317e-76	5.04842e-72	0.644	0.475			TNF	0.501324
RPL10A	0.733803	2.16e-75	3.71e-71	0.975	0.944			RPL3	0.386763	0.000207	1	1	0.967			CTSA	0.482466	0.005779	1	0.919	0.689			BCAP31	0.50758	1.93e-19	3.31e-15	0.868	0.698			NRP1	0.709911	6.23142e-158	1.06888e-153	0.709	0.305			IL4I1	0.551629	4.13757e-59	7.09718e-55	0.59	0.381			IER3	0.494742
RPS6	0.727801	6.61e-101	1.13e-96	0.99	0.983			GLRX	0.386484	0.000314	1	0.858	0.738			MT-ND4	0.481346	0.040049	1	1	0.974			IFIT2	0.507331	9.78e-20	1.68e-15	0.51	0.289			CD84	0.69911	5.63649e-126	9.66828e-122	0.739	0.382			UPP1	0.54548	2.01874e-47	3.46274e-43	0.832	0.714			RGS2	0.49184
RPL13A	0.727228	2.86e-150	4.91e-146	0.998	0.995			HSPB1	0.38243	0.004712	1	0.896	0.717			HLA-DRB1	0.474153	0.052845	1	1	0.949			HLA-DQA1	0.506867	6.24e-08	0.001071	0.677	0.633			MSR1	0.691731	3.8769e-78	6.65005e-74	0.796	0.47			CLEC2B	0.530371	9.73984e-50	1.67068e-45	0.72	0.623			JUN	0.485753
NACA	0.719474	2.99e-101	5.14e-97	0.981	0.966			GSN	0.379407	0.000283	1	0.802	0.552			SLC39A8	0.473564	2.16e-05	0.370425	0.486	0.271			ACP2	0.504892	5.14e-32	8.82e-28	0.674	0.377			A2M	0.691413	2.11233e-126	3.62328e-122	0.65	0.268			EREG	0.526246	5.27048e-31	9.04046e-27	0.528	0.352			C10orf54	0.480352
JAML	0.712682	6.23e-147	1.07e-142	0.486	0.226			ARHGDIB	0.375832	0.000857	1	0.934	0.854			EGR2	0.472259	0.002272	1	0.595	0.362			VAT1	0.499793	2.6e-35	4.46e-31	0.633	0.309			TUBB	0.690603	2.746e-65	4.71021e-61	0.832	0.645			SH3BP5	0.526125	3.71233e-115	6.36777e-111	0.457	0.19			CST3	0.479468
RPS23	0.707774	1.56e-114	2.68e-110	0.993	0.99			CHCHD10	0.373498	0.000518	1	0.84	0.688			SLC25A3	0.470427	0.009011	1	0.892	0.722			ATOX1	0.498831	2.72e-15	4.67e-11	0.859	0.739			CD4	0.68956	2.11463e-125	3.62722e-121	0.762	0.391			CCL7	0.520457	1.23652e-27	2.121e-23	0.436	0.324			HSPA8	0.47541
S100A6	0.70581	2.75e-57	4.72e-53	0.989	0.978			ZFP36L2	0.372916	0.000569	1	0.811	0.609			MT2A	0.470392	0.129135	1	0.838	0.752			BRI3	0.490297	3.1e-14	5.31e-10	0.93	0.826			STMN1	0.686404	5.12679e-131	8.79399e-127	0.506	0.182			PGK1	0.508706	3.49218e-41	5.99014e-37	0.875	0.82			ID2	0.473407
RPL11	0.699824	3.68e-126	6.32e-122	0.998	0.991			ZFP36	0.372741	0.010102	1	0.915	0.816			TNFSF13B	0.469559	0.014263	1	0.919	0.729			GM2A	0.485852	1.46e-25	2.51e-21	0.657	0.405			MT-ND3	0.683813	1.29888e-44	2.22797e-40	0.987	0.889			CITED2	0.506736	7.49429e-50	1.2855e-45	0.603	0.456			SLC25A3	0.470883
AREG	0.699193	1.17e-78	2.01e-74	0.328	0.164			SLC39A8	0.37106	2.22e-08	0.000382	0.491	0.268			MGAT1	0.46325	0.006297	1	0.946	0.708			VSIG4	0.479053	6.86e-11	1.18e-06	0.824	0.618			COMT	0.682394	4.076e-91	6.99156e-87	0.857	0.61			ATP6V1G1	0.491102	5.81241e-48	9.97003e-44	0.902	0.838			GSN	0.462278
IER3	0.698639	1.29e-31	2.21e-27	0.921	0.87			SYNGR2	0.369829	8.57e-05	1	0.849	0.597			CCL7	0.462483	0.059692	1	0.541	0.357			HSPB1	0.477615	6.92e-10	1.19e-05	0.871	0.709			LGALS3BP	0.682208	1.26838e-92	2.17565e-88	0.755	0.442			FABP5	0.488353	1.18986e-21	2.04097e-17	0.79	0.716			LAT2	0.458904
RPS7	0.688374	2.17e-86	3.72e-82	0.979	0.966			GLUL	0.369493	0.009402	1	0.972	0.893			TXNIP	0.462408	0.027045	1	0.784	0.658			CD74	0.476761	2.13e-09	3.65e-05	1	0.981			NUCKS1	0.679959	1.15086e-103	1.97408e-99	0.763	0.476			LUCAT1	0.485754	7.06763e-81	1.21231e-76	0.449	0.194			RPL10A	0.458618
NUP214	0.685946	1.05e-99	1.8e-95	0.536	0.374			MT-ND3	0.365251	0.012465	1	0.991	0.915			AP2M1	0.46035	0.003689	1	0.838	0.671			MX1	0.474843	1.32e-13	2.26e-09	0.721	0.503			TMEM176B	0.676941	2.97927e-60	5.11034e-56	0.856	0.646			AP3S1	0.480435	4.54513e-67	7.79626e-63	0.678	0.502			HNRNPA1	0.458266
RPL30	0.685343	2.62e-115	4.49e-111	0.992	0.986			RPL5	0.362013	0.001257	1	0.953	0.922			JUNB	0.459208	0.050352	1	1	0.903			NPL	0.472105	1.39e-21	2.38e-17	0.704	0.457			FCGRT	0.669314	2.22413e-66	3.81505e-62	0.956	0.789			NINJ1	0.475304	2.11814e-37	3.63325e-33	0.806	0.716			CEBPD	0.457993
RPL4	0.684519	7.93e-64	1.36e-59	0.91	0.898			APEX1	0.360173	3.61e-06	0.061931	0.642	0.423			HSPA8	0.454972	0.026277	1	0.946	0.794			HK2	0.471106	1.2e-16	2.05e-12	0.636	0.371			CAPZB	0.66881	5.56967e-83	9.55365e-79	0.935	0.748			B2M	0.473318	8.2312e-81	1.4119e-76	1	1			RPL4	0.456164
C10orf54	0.684256	2.19e-79	3.76e-75	0.664	0.512			LAIR1	0.357407	0.000165	1	0.774	0.572			HLA-DPA1	0.454756	0.065625	1	0.973	0.905			RAB42	0.471079	2.62e-32	4.5e-28	0.452	0.171			SLC16A3	0.662546	2.28746e-63	3.92368e-59	0.911	0.717			BZW1	0.468781	4.69832e-56	8.05903e-52	0.663	0.516			SOCS3	0.453274
MNDA	0.679917	5.69e-53	9.76e-49	0.742	0.649			RGS2	0.356352	0.004304	1	0.774	0.576			BST2	0.452224	0.017864	1	0.946	0.766			LAPTM5	0.467078	2.28e-15	3.92e-11	0.997	0.956			CCL8	0.656214	1.29918e-50	2.22849e-46	0.437	0.162			MARCO	0.457492	1.91162e-17	3.27901e-13	0.695	0.536			HMGN3	0.451788
MXD1	0.679603	3.2e-96	5.48e-92	0.558	0.381			LRP1	0.354504	2.8e-05	0.480977	0.679	0.456			MT-CO1	0.451663	0.08703	1	1	0.977			NR1H3	0.465852	5.19e-36	8.9e-32	0.531	0.23			JUN	0.652734	5.51075e-35	9.45258e-31	0.908	0.791			CNBP	0.45416	3.42931e-42	5.8823e-38	0.813	0.72			IDH2	0.451667
DUSP2	0.679463	9.36e-43	1.61e-38	0.695	0.566			RASSF4	0.354436	2.94e-05	0.503462	0.698	0.439			GAA	0.451054	0.00045	1	0.757	0.43			IFITM3	0.465293	2.64e-08	0.000453	0.965	0.881			ITGB2	0.643887	1.46561e-58	2.51395e-54	0.935	0.774			VDAC1	0.453502	1.40139e-46	2.40381e-42	0.773	0.65			MT-ND5	0.45052
GMFG	0.676392	5.81e-66	9.96e-62	0.836	0.794			TFRC	0.354368	1.57e-06	0.026969	0.604	0.313			CALR	0.448	0.041627	1	0.919	0.794			HMOX1	0.462399	4.75e-16	8.15e-12	0.739	0.505			AP1B1	0.64301	1.24809e-164	2.14085e-160	0.647	0.233			ZNF385A	0.45301	9.24343e-69	1.58553e-64	0.546	0.353			CTSC	0.448323
RPL9	0.673099	2.12e-104	3.63e-100	0.989	0.987			CD14	0.353332	0.032104	1	0.981	0.855			PSAP	0.445332	0.01516	1	1	0.968			C1orf54	0.458457	4.89e-21	8.38e-17	0.651	0.389			TMIGD3	0.639763	7.82529e-131	1.34227e-126	0.473	0.131			EGLN3	0.449681	6.82234e-145	1.17024e-140	0.323	0.047			ATP5A1	0.446908
RPS2	0.668704	4.09e-81	7.01e-77	0.994	0.989			TUBA1B	0.352893	0.019152	1	0.915	0.791			MTDH	0.445237	0.01125	1	0.973	0.727			ANXA2	0.457964	5.17e-11	8.86e-07	0.977	0.9			SAMHD1	0.637698	9.20109e-82	1.57826e-77	0.857	0.573			FCGR2B	0.448029	2.98785e-29	5.12506e-25	0.686	0.543			RPS3	0.440797
MT-CO1	0.66838	1.88e-31	3.23e-27	0.994	0.973			ACTG1	0.351434	0.002301	1	0.991	0.949			COMT	0.444379	0.009603	1	0.865	0.679			RNASET2	0.457137	2.58e-10	4.42e-06	0.968	0.882			GAL3ST4	0.636152	1.9814e-219	3.3987e-215	0.546	0.106			VKORC1	0.443926	3.57822e-47	6.13772e-43	0.738	0.606			ADAP2	0.439191
RPS27	0.664854	4.71e-94	8.07e-90	0.996	0.99			LGALS3BP	0.349781	0.000555	1	0.726	0.526			DAB2	0.437643	0.012029	1	0.865	0.605			SERPING1	0.452787	1.9e-17	3.27e-13	0.651	0.428			RASSF4	0.631091	9.67893e-114	1.66023e-109	0.694	0.346			ANXA5	0.443846	1.88941e-37	3.24091e-33	0.918	0.849			MEF2C	0.437785
NLRP3	0.661273	4.48e-115	7.69e-111	0.431	0.207			VAMP8	0.34742	0.001547	1	0.972	0.905			LINC01094	0.436841	0.000492	1	0.622	0.357			BNIP3	0.450949	1.12e-13	1.93e-09	0.639	0.426			VAMP8	0.624397	8.64456e-66	1.4828e-61	0.98	0.878			AK4	0.441734	6.31243e-139	1.08277e-134	0.374	0.094			NR4A1	0.437456
RPL27	0.66112	1.1e-87	1.89e-83	0.983	0.974			SLAMF8	0.345198	2.51e-08	0.000431	0.557	0.308			GLIPR2	0.435576	0.005056	1	0.703	0.558			COMT	0.446888	1.97e-14	3.37e-10	0.865	0.665			FCGR1A	0.62302	3.17565e-81	5.44718e-77	0.77	0.485			BASP1	0.438781	1.41048e-56	2.4194e-52	0.472	0.265			GPX1	0.43488
RPL23	0.658744	7.1e-81	1.22e-76	0.979	0.966			RHOB	0.340418	0.00147	1	0.67	0.514			CAPZB	0.435498	0.013372	1	0.946	0.8			RSAD2	0.444535	3.8e-18	6.52e-14	0.422	0.243			TUBA1C	0.622981	2.36198e-70	4.0515e-66	0.765	0.545			EIF4EBP1	0.438465	9.64452e-40	1.65432e-35	0.734	0.636			AXL	0.43031
PRELID1	0.656862	5.09e-65	8.73e-61	0.798	0.747			HBEGF	0.339538	0.001059	1	0.689	0.477			YWHAH	0.430812	0.037028	1	0.865	0.658			TGM2	0.442761	4.51e-22	7.74e-18	0.572	0.352			MRC1	0.622542	4.36398e-86	7.48553e-82	0.674	0.36			RHEB	0.434566	3.5669e-40	6.1183e-36	0.787	0.678			LDHB	0.430036
SOCS3	0.65247	5.51e-55	9.45e-51	0.682	0.609			FAM26F	0.33907	0.002215	1	0.774	0.624			IFI44L	0.429495	0.022128	1	0.757	0.521			PRDX1	0.441996	6.78e-10	1.16e-05	0.903	0.824			HSP90AA1	0.622274	3.77483e-40	6.47496e-36	0.987	0.916			FDX1	0.430571	4.01928e-50	6.89428e-46	0.536	0.429			GSTK1	0.424516
FGL2	0.650514	1.2e-74	2.05e-70	0.591	0.431			CFL1	0.338986	0.000879	1	1	0.961			LRRC25	0.429039	0.000439	1	0.703	0.399			GRN	0.440297	1.18e-09	2.02e-05	0.962	0.889			TXNIP	0.620532	1.59052e-50	2.72821e-46	0.846	0.585			CYTIP	0.430095	9.33965e-53	1.60203e-48	0.535	0.354			PPIB	0.421333
FOSB	0.645021	2.54e-42	4.36e-38	0.848	0.773			TMEM176B	0.338921	0.006413	1	0.84	0.702			GM2A	0.427768	0.001791	1	0.676	0.422			GRB2	0.439869	6e-13	1.03e-08	0.912	0.769			ME2	0.619805	2.35244e-106	4.03514e-102	0.665	0.339			MT1X	0.428498	2.31318e-26	3.96781e-22	0.451	0.387			APEX1	0.419585
RPL19	0.644122	1.42e-112	2.43e-108	0.995	0.989			PRDM1	0.337684	0.000114	1	0.443	0.281			AGTRAP	0.426294	0.002835	1	0.703	0.513			SCARB2	0.439567	3.65e-19	6.25e-15	0.751	0.529			CXCL1	0.612179	8.07791e-44	1.3856e-39	0.491	0.256			SOD2	0.428102	8.99536e-19	1.54297e-14	0.955	0.911			RPL3	0.419274
PFDN5	0.641199	1.19e-90	2.05e-86	0.98	0.974			PPA1	0.337481	0.000129	1	0.632	0.477			HLA-C	0.425708	0.0141	1	1	0.976			CYB5A	0.435654	6.28e-22	1.08e-17	0.648	0.407			HSP90AB1	0.607895	7.95859e-52	1.36514e-47	0.947	0.794			GPI	0.420053	2.02881e-54	3.48002e-50	0.615	0.455			CFL1	0.409094
DUSP1	0.640871	5.43e-34	9.31e-30	0.944	0.895			PTGER4	0.337236	6.35e-06	0.108859	0.604	0.339			P4HB	0.425554	0.018225	1	0.865	0.734			GSN	0.435129	3.33e-13	5.72e-09	0.748	0.543			CD63	0.606416	2.93866e-51	5.04069e-47	0.991	0.933			MXI1	0.419378	1.40739e-96	2.4141e-92	0.364	0.127			RHOG	0.403454
MAP3K8	0.635852	2.66e-69	4.56e-65	0.633	0.518			GRB2	0.336399	0.001638	1	0.934	0.777			SEC11C	0.42527	0.000952	1	0.703	0.43			RGS1	0.428196	6.69e-06	0.114821	0.742	0.586			LAIR1	0.602101	4.7228e-82	8.10102e-78	0.78	0.496			MIR155HG	0.412024	6.68266e-60	1.14628e-55	0.434	0.235			RPS4Y1	0.403389
RPL39	0.633273	1.48e-91	2.54e-87	0.997	0.993			ATP6AP2	0.336187	0.000475	1	0.849	0.665			FKBP1A	0.424919	0.016845	1	0.919	0.816			TXN	0.42801	2.51e-09	4.3e-05	0.903	0.821			PMP22	0.600696	9.14122e-80	1.56799e-75	0.735	0.434			CYP27A1	0.406005	3.00644e-64	5.15694e-60	0.407	0.178			OLFML3	0.402905
EHD1	0.629603	1.03e-118	1.77e-114	0.422	0.203			LAP3	0.333195	0.001349	1	0.811	0.639			LMNA	0.424662	0.014463	1	0.757	0.486			LDHA	0.426893	1.56e-07	0.00268	0.971	0.881			F13A1	0.600386	2.40506e-122	4.1254e-118	0.514	0.152			TMEM38B	0.402535	1.4952e-109	2.56471e-105	0.378	0.142			EIF3K	0.402816
RPS4X	0.625574	1.81e-71	3.1e-67	0.983	0.978			YIF1A	0.331848	5.79e-07	0.009936	0.623	0.362			MT-ND1	0.424	0.073175	1	1	0.963			DYNLL1	0.421403	1.49e-11	2.56e-07	0.974	0.892			RGS10	0.596785	2.63465e-58	4.51921e-54	0.906	0.71			FAM195A	0.396408	8.14436e-50	1.397e-45	0.579	0.429			PLAU	0.402618
RPL18	0.622642	9.74e-89	1.67e-84	0.986	0.979			HLA-DQB1	0.331676	0.025788	1	0.868	0.772			ZFP36L2	0.423683	0.019776	1	0.838	0.612			CD163	0.41912	7.97e-10	1.37e-05	0.783	0.579			RAB31	0.59586	1.06796e-68	1.83188e-64	0.836	0.606			RAB13	0.393882	1.47891e-33	2.53678e-29	0.675	0.549			ARL5A	0.400153
CLEC12A	0.619178	4.73e-121	8.11e-117	0.428	0.212			CLEC7A	0.331488	0.001737	1	0.84	0.703			MT-CO3	0.42359	0.098923	1	1	0.975			ADAM8	0.41792	4.5e-18	7.71e-14	0.61	0.371			TTYH3	0.595803	5.02408e-117	8.61781e-113	0.687	0.307			GEM	0.391748	2.44444e-72	4.19295e-68	0.286	0.098			CD83	0.399636
PLAUR	0.615464	1.87e-41	3.22e-37	0.921	0.914			THEMIS2	0.331283	6.88e-05	1	0.679	0.48			LIMS1	0.420001	0.020536	1	0.946	0.757			HAVCR2	0.415081	6.55e-17	1.12e-12	0.718	0.505			PSAP	0.595216	2.0899e-60	3.58481e-56	0.995	0.957			RBPJ	0.380675	4.22924e-31	7.25441e-27	0.742	0.644			SLC25A6	0.398657
MT-ND1	0.612637	8.14e-33	1.4e-28	0.992	0.956			HLA-C	0.331004	0.001346	1	0.991	0.976			NDUFB2	0.419049	0.018785	1	0.973	0.826			LY96	0.413008	1.51e-11	2.59e-07	0.909	0.759			RPN2	0.595208	9.86389e-90	1.69195e-85	0.787	0.485			MGST3	0.377738	2.82884e-27	4.85231e-23	0.781	0.71			PPT1	0.398655
C14orf2	0.606711	3.4e-58	5.83e-54	0.857	0.83			CTSH	0.330955	0.002283	1	0.877	0.76			GLUL	0.417322	0.080761	1	0.973	0.895			SDS	0.412538	7.9e-18	1.35e-13	0.393	0.207			PPIA	0.591985	1.13521e-66	1.94723e-62	0.98	0.92			NMB	0.376731	2.55837e-75	4.38837e-71	0.294	0.126			A2M	0.397484
RPL28	0.601609	4.55e-118	7.81e-114	0.997	0.995			COMT	0.330763	0.001204	1	0.868	0.676			CD84	0.415692	0.0057	1	0.784	0.481			FBP1	0.410988	3.42e-06	0.058708	0.795	0.657			CLTA	0.591412	3.30848e-68	5.67504e-64	0.906	0.749			IL1B	0.376053	1.25885e-08	0.000215931	0.796	0.758			RGS19	0.392882
GSTP1	0.595269	5.92e-50	1.01e-45	0.886	0.859			CORO1B	0.330518	7.4e-05	1	0.745	0.502			WNK1	0.415301	0.00066	1	0.622	0.417			RALA	0.405829	6.79e-12	1.16e-07	0.727	0.523			KCTD12	0.59116	1.02678e-74	1.76124e-70	0.818	0.518			ATP6V1F	0.372247	1.37264e-23	2.35449e-19	0.924	0.892			FCGRT	0.392145
MT-ATP6	0.59018	3.49e-26	5.99e-22	0.99	0.955			LMNA	0.32988	0.001417	1	0.67	0.484			LRPAP1	0.414846	0.010977	1	0.811	0.604			KCNMA1	0.403179	7.48e-34	1.28e-29	0.446	0.164			CTSL	0.590896	8.2591e-26	1.41668e-21	0.956	0.77			EMP1	0.37188	4.96377e-53	8.51436e-49	0.439	0.254			RPL5	0.391859
RPL8	0.58908	6.17e-80	1.06e-75	0.992	0.983			NECAP2	0.328071	1.33e-05	0.228243	0.66	0.433			GPR65	0.411853	0.001049	1	0.568	0.371			C9orf16	0.400113	2.52e-12	4.32e-08	0.789	0.675			CFL1	0.588511	8.70458e-68	1.4931e-63	0.992	0.951			BLVRB	0.365895	7.73827e-25	1.32734e-20	0.707	0.613			NPC2	0.390417
RPL29	0.587059	1.16e-70	1.98e-66	0.984	0.978			P4HB	0.32558	0.002412	1	0.858	0.732			CPVL	0.411263	0.007391	1	0.73	0.411			TMBIM6	0.395412	2.84e-11	4.87e-07	0.953	0.87			TIMP2	0.586679	2.51549e-83	4.31482e-79	0.776	0.468			ENO2	0.356673	3.22665e-96	5.53467e-92	0.315	0.092			MTDH	0.38963
FPR1	0.584364	3.21e-71	5.5e-67	0.536	0.374			RAB13	0.324264	0.001182	1	0.755	0.584			VASP	0.410388	0.011321	1	0.838	0.64			HLA-A	0.395106	1.41e-11	2.42e-07	0.997	0.984			TMED9	0.584587	8.85782e-77	1.51938e-72	0.786	0.53			S100A6	0.355901	5.72588e-19	9.8216e-15	0.981	0.98			RPL7A	0.389501
RPL5	0.580382	5.64e-46	9.67e-42	0.926	0.922			RPL4	0.323963	0.003893	1	0.953	0.9			C1orf162	0.409795	0.029155	1	0.946	0.793			ADM	0.394634	7.71e-08	0.001322	0.648	0.497			HLA-DPA1	0.581574	3.54282e-32	6.077e-28	0.98	0.876			IFI6	0.354458	1.64095e-10	2.81473e-06	0.908	0.842			PPP1R15A	0.385923
RPS11	0.578165	4.41e-76	7.57e-72	0.981	0.982			NR4A2	0.323582	0.010238	1	0.745	0.654			ANXA2	0.409743	0.045421	1	0.946	0.906			NOP10	0.39445	1.34e-10	2.29e-06	0.941	0.872			HLA-DMB	0.57957	7.25704e-50	1.2448e-45	0.785	0.539			CA2	0.352558	1.96215e-65	3.36568e-61	0.293	0.14			EEF2	0.383729
STX11	0.576555	4.81e-65	8.25e-61	0.563	0.433			ACTR2	0.323053	0.000862	1	0.868	0.699			LGALS9	0.409381	0.018257	1	0.919	0.704			HEXB	0.391952	1.18e-10	2.02e-06	0.856	0.712			LRP1	0.579495	8.7622e-96	1.50298e-91	0.7	0.367			PPP1R15A	0.352416	1.64987e-17	2.83002e-13	0.868	0.795			EEF1B2	0.382061
MT-CO2	0.572633	5.93e-27	1.02e-22	0.997	0.972			MCEMP1	0.32235	0.002737	1	0.453	0.329			CXCL2	0.408036	0.218836	1	0.811	0.756			NT5C3A	0.389696	1.17e-18	2.01e-14	0.478	0.275			MFSD1	0.578158	6.39318e-81	1.09662e-76	0.799	0.498			ATF5	0.351615	5.13938e-24	8.81557e-20	0.598	0.498			TMEM176B	0.378032
EEF1B2	0.568657	8.3e-44	1.42e-39	0.884	0.867			EIF3F	0.317959	0.000717	1	0.774	0.615			GADD45B	0.407198	0.05824	1	0.946	0.743			ISG20	0.388201	8.64e-16	1.48e-11	0.449	0.255			TYMP	0.578069	3.46394e-46	5.94169e-42	0.987	0.927			RPL36A	0.350415	1.30018e-20	2.23021e-16	0.824	0.814			TMED9	0.37769
BTF3	0.560861	9.1e-57	1.56e-52	0.941	0.934			TWF2	0.317311	0.000141	1	0.717	0.522			LAPTM5	0.407061	0.018784	1	1	0.959			SLC2A5	0.386753	1.62e-21	2.79e-17	0.534	0.282			RNF213	0.577447	1.78733e-72	3.06581e-68	0.767	0.495			TNFAIP6	0.343409	3.89772e-46	6.68575e-42	0.289	0.131			ADAMDEC1	0.377167
CST3	0.559941	2.09e-51	3.58e-47	0.991	0.982			LIPA	0.315907	0.002762	1	0.717	0.563			FCGRT	0.404975	0.039556	1	0.919	0.836			HLA-DRB1	0.383797	4.3e-06	0.073804	0.985	0.946			CALM1	0.575843	4.2683e-47	7.32141e-43	0.972	0.866			ANGPTL4	0.341351	8.35732e-91	1.43353e-86	0.24	0.045			RPS5	0.376118
PTGS2	0.556467	7.63e-49	1.31e-44	0.456	0.306			CD151	0.31306	0.000527	1	0.755	0.545			ABL2	0.404284	0.029033	1	0.784	0.548			CTSA	0.381226	1.54e-10	2.64e-06	0.83	0.679			LGALS9	0.573532	1.06742e-62	1.83095e-58	0.857	0.646			CD63	0.34013	8.33685e-18	1.43002e-13	0.976	0.938			HSP90AB1	0.375712
RPL3	0.55404	1.64e-48	2.81e-44	0.976	0.965			SNX17	0.312852	1.41e-05	0.242279	0.623	0.406			APEX1	0.404176	0.001978	1	0.703	0.426			TXNIP	0.380991	9.09e-08	0.001559	0.827	0.646			LPAR6	0.571631	6.76565e-114	1.16051e-109	0.572	0.207			CYB5A	0.335645	1.54411e-38	2.64861e-34	0.518	0.384			ZNF331	0.374321
NR4A1	0.553664	4.62e-50	7.93e-46	0.563	0.436			LILRB1	0.311453	1.79e-06	0.030686	0.642	0.324			ALOX5AP	0.404047	0.169565	1	0.865	0.811			IDH1	0.377572	8.4e-19	1.44e-14	0.61	0.376			PARP1	0.570236	1.72516e-138	2.95917e-134	0.596	0.23			MIR3945HG	0.335457	2.04079e-35	3.50056e-31	0.361	0.191			NPM1	0.373026
RPL24	0.553092	4.35e-69	7.46e-65	0.979	0.977			CD84	0.311342	0.000505	1	0.698	0.479			LYZ	0.403722	0.182931	1	0.973	0.942			MYL12A	0.376694	8.82e-11	1.51e-06	0.974	0.913			PKIB	0.566189	1.47518e-130	2.53038e-126	0.476	0.13			RIPK2	0.33504	2.576e-31	4.41862e-27	0.521	0.389			SLC25A39	0.369455
GNB2L1	0.553072	1.42e-53	2.43e-49	0.965	0.958			RPL7A	0.311338	0.001848	1	0.981	0.965			RAB13	0.40248	0.016559	1	0.811	0.586			ABCA1	0.374868	2.02e-11	3.46e-07	0.724	0.535			HSPA8	0.565508	7.04298e-44	1.20808e-39	0.904	0.752			YBX1	0.332331	1.75091e-21	3.00334e-17	0.963	0.94			CAMK1	0.368125
LTA4H	0.550971	3.71e-63	6.37e-59	0.534	0.404			PARK7	0.311298	0.002007	1	0.849	0.724			GSN	0.402385	0.021922	1	0.757	0.557			CNDP2	0.374804	5.21e-15	8.93e-11	0.698	0.509			SIGLEC1	0.564213	2.67172e-108	4.58279e-104	0.637	0.289			PNRC1	0.329657	2.75686e-14	4.72884e-10	0.888	0.872			HMGN1	0.367654
TSPO	0.548108	1.17e-39	2.01e-35	0.926	0.894			LINC01094	0.311179	3.04e-05	0.522133	0.594	0.353			HLA-DMA	0.401634	0.048564	1	0.919	0.797			CYSTM1	0.370474	1.35e-11	2.32e-07	0.757	0.572			FOLR2	0.562024	7.47319e-109	1.28188e-104	0.403	0.108			ARRDC3	0.325231	4.93363e-39	8.46265e-35	0.423	0.268			SDF2L1	0.367387
FAU	0.545309	1.59e-86	2.73e-82	0.991	0.988			RHOG	0.31056	0.002301	1	0.84	0.726			CLEC5A	0.401216	0.016715	1	0.676	0.429			TMEM176B	0.369524	2.09e-07	0.003593	0.818	0.696			NGFRAP1	0.560386	8.3576e-71	1.43358e-66	0.598	0.317			SEC62	0.323988	5.86201e-26	1.00551e-21	0.706	0.614			MRPS34	0.362739
UBA52	0.537173	8.44e-93	1.45e-88	0.995	0.991			LY6E	0.310451	0.027814	1	0.925	0.847			PSME2	0.400561	0.046572	1	0.946	0.761			S100A11	0.36643	7.23e-12	1.24e-07	0.997	0.989			MEF2C	0.558362	3.33199e-95	5.71536e-91	0.63	0.267			NOP10	0.322648	4.26818e-20	7.32121e-16	0.903	0.866			SRSF2	0.362212
RPS18	0.534674	1.59e-65	2.72e-61	0.998	0.994			IFI27	0.308118	0.154843	1	0.698	0.585			MT-ND2	0.399786	0.082383	1	1	0.969			ARL4C	0.363563	7.24e-13	1.24e-08	0.513	0.297			ATP6V0B	0.557	3.35179e-54	5.74932e-50	0.952	0.84			MAP1LC3B	0.321324	1.58878e-21	2.72523e-17	0.777	0.707			MAFB	0.361697
EIF3L	0.532452	2.14e-61	3.68e-57	0.591	0.495			ATOX1	0.307744	0.005335	1	0.887	0.745			NEAT1	0.399615	0.075056	1	1	0.968			CCR1	0.363509	3.78e-13	6.48e-09	0.683	0.48			AKR1A1	0.550811	3.72816e-71	6.39492e-67	0.778	0.516			UGP2	0.32062	9.25452e-32	1.58743e-27	0.615	0.49			MS4A7	0.361436
LIMD2	0.531868	1.62e-70	2.78e-66	0.484	0.354			FOS	0.307307	0.062553	1	0.962	0.855			SIRPA	0.398836	0.004751	1	0.838	0.529			PPDPF	0.3586	4.12e-08	0.000707	0.845	0.714			IGFBP4	0.547223	6.76986e-196	1.16123e-191	0.42	0.063			HEXB	0.317064	8.52593e-20	1.46245e-15	0.769	0.702			TYMP	0.361168
RPS3	0.52683	2.27e-53	3.9e-49	0.986	0.98			C9orf16	0.30412	0.002335	1	0.849	0.68			HERPUD1	0.397079	0.017046	1	0.838	0.535			SLC25A19	0.35639	3.92e-12	6.73e-08	0.674	0.477			C2	0.540688	6.92366e-103	1.18761e-98	0.527	0.201			TMEM140	0.315732	6.02816e-67	1.03401e-62	0.323	0.152			CCNL1	0.359112
OSM	0.525281	5.12e-43	8.78e-39	0.463	0.329			TNFSF13B	0.304012	0.007707	1	0.84	0.728			LST1	0.396835	0.061897	1	0.973	0.86			DBI	0.356131	7.08e-09	0.000121	0.933	0.849			PPT1	0.540617	5.02303e-61	8.61601e-57	0.824	0.577			SNX3	0.31411	6.92339e-21	1.18757e-16	0.883	0.831			GPR34	0.355579
ARL5B	0.522826	4.61e-101	7.91e-97	0.369	0.194			PLEKHO1	0.303488	0.000688	1	0.698	0.507			OSCAR	0.39375	0.00185	1	0.622	0.394			SLC2A1	0.35358	4.72e-12	8.1e-08	0.463	0.247			ANKH	0.539441	1.24506e-140	2.13564e-136	0.526	0.153			GPX4	0.313762	8.85869e-20	1.51953e-15	0.929	0.907			SPI1	0.352685
MIDN	0.522751	2.04e-58	3.5e-54	0.53	0.445			RGS19	0.302608	0.000461	1	0.726	0.53			CD151	0.392754	0.009623	1	0.784	0.549			APLP2	0.351446	6.93e-09	0.000119	0.924	0.822			HLA-DMA	0.537827	3.29189e-40	5.64658e-36	0.913	0.752			HILPDA	0.313216	2.1656e-72	3.71465e-68	0.207	0.063			MEF2A	0.350574
ICAM3	0.522435	7.16e-115	1.23e-110	0.372	0.152			TMED9	0.302502	0.001481	1	0.849	0.597			PDIA3	0.392681	0.023256	1	0.892	0.69			C2	0.350324	9.41e-16	1.61e-11	0.496	0.277			C1orf54	0.531757	5.07261e-79	8.70105e-75	0.625	0.324			VEGFA	0.307275	1.46334e-28	2.51007e-24	0.418	0.252			TXN2	0.350499
CXCL8	0.520733	7.75e-12	1.33e-07	0.896	0.875			ALOX5	0.301041	0.000322	1	0.698	0.494			TBL2	0.391078	7.61e-07	0.01306	0.459	0.194			SNX10	0.346666	6.26e-08	0.001075	0.806	0.664			C3AR1	0.530223	5.46699e-78	9.37752e-74	0.683	0.388			TMEM251	0.306083	8.20764e-40	1.40786e-35	0.451	0.314			KLF4	0.349358
RPS28	0.517925	1.38e-56	2.37e-52	0.986	0.985			DOK2	0.299811	0.000427	1	0.623	0.479			LAMTOR1	0.388272	0.019864	1	0.892	0.727			IFI44L	0.345635	6.58e-08	0.001129	0.71	0.507			MTDH	0.530158	2.8967e-52	4.96871e-48	0.852	0.68			PLA2G7	0.30538	1.39293e-23	2.3893e-19	0.456	0.287			PPA1	0.348978
STK17B	0.513264	1.03e-81	1.76e-77	0.463	0.285			MRPL34	0.294768	3.03e-05	0.519203	0.66	0.404			ALCAM	0.387581	0.002564	1	0.649	0.378			TREM1	0.345001	4.77e-08	0.000817	0.742	0.605			LINC01094	0.529069	6.35648e-103	1.09033e-98	0.597	0.265			CTB-138E5.1	0.303259	1.1101e-101	1.90416e-97	0.186	0.011			FAM26F	0.348232
RBP7	0.511547	2.26e-134	3.88e-130	0.289	0.073			LTA4H	0.294452	0.001183	1	0.575	0.429			RHOG	0.383744	0.024937	1	0.919	0.727			TIMP2	0.344206	5.49e-11	9.41e-07	0.748	0.54			ATPIF1	0.527135	1.54328e-61	2.64718e-57	0.829	0.586			PGAM1	0.297323	3.68112e-17	6.31422e-13	0.821	0.756			CX3CR1	0.347553
H3F3B	0.511027	4.46e-43	7.65e-39	0.978	0.978			CD81	0.293452	0.013164	1	0.868	0.639			LAIR1	0.383695	0.01606	1	0.757	0.575			LMNA	0.343103	6.71e-09	0.000115	0.689	0.472			PLXND1	0.525235	1.8394e-118	3.15513e-114	0.585	0.223			UBE2B	0.295756	1.3946e-23	2.39216e-19	0.65	0.56			RPL6	0.347374
MPEG1	0.510256	2.33e-70	3.99e-66	0.458	0.311			FCGRT	0.292753	0.01245	1	0.962	0.833			PTGER4	0.381871	0.002349	1	0.622	0.343			ATP6AP1	0.342822	1.52e-11	2.6e-07	0.736	0.554			CD93	0.5239	8.79127e-64	1.50797e-59	0.602	0.294			NCF2	0.295687	5.86868e-19	1.00666e-14	0.74	0.659			HMGB1	0.346891
LAMTOR4	0.509014	3.41e-43	5.86e-39	0.857	0.837			MRC1	0.292227	0.002291	1	0.585	0.446			LYSMD2	0.381766	0.002464	1	0.703	0.422			VMO1	0.342332	6.51e-14	1.12e-09	0.449	0.243			P4HB	0.523649	1.81338e-48	3.1105e-44	0.871	0.681			RNF13	0.29485	1.28588e-21	2.20567e-17	0.654	0.578			CHCHD10	0.346791
RPL23A	0.508839	5.02e-56	8.61e-52	0.978	0.985			LRPAP1	0.291895	0.002649	1	0.802	0.601			CFL1	0.379934	0.026464	1	1	0.962			STAT1	0.340557	7.78e-09	0.000134	0.742	0.577			DAB2	0.522395	1.47449e-51	2.5292e-47	0.794	0.533			CD44	0.29391	1.43337e-14	2.45867e-10	0.901	0.861			RB1	0.345733
KLF10	0.501473	3.27e-54	5.6e-50	0.515	0.396			CECR1	0.290937	0.000317	1	0.604	0.43			GRB2	0.377243	0.03554	1	0.919	0.779			MYL6	0.339313	1.12e-10	1.92e-06	0.994	0.98			ARHGDIB	0.52003	2.22792e-43	3.82155e-39	0.949	0.819			RPL36	0.292808	5.70033e-25	9.77778e-21	0.985	0.982			APRT	0.344975
ATP5G2	0.501335	6.23e-40	1.07e-35	0.91	0.898			CSF1R	0.290924	0.004671	1	0.792	0.572			ZNF706	0.376447	0.020944	1	0.919	0.72			TMED10	0.338826	6.09e-11	1.04e-06	0.786	0.622			LILRB4	0.519214	1.56051e-40	2.67674e-36	0.855	0.651			GCHFR	0.292258	5.0348e-14	8.6362e-10	0.572	0.507			TUBB	0.344451
RPLP2	0.493465	1.01e-73	1.73e-69	0.997	0.995			HERPUD1	0.290896	0.003329	1	0.717	0.533			FNDC3A	0.374542	2.62e-05	0.449831	0.486	0.222			SGK1	0.337505	5.32e-06	0.091207	0.865	0.726			MX1	0.518994	1.20588e-43	2.06845e-39	0.685	0.454			FLT1	0.29195	1.23058e-55	2.11081e-51	0.317	0.131			TUFM	0.344109
HES1	0.491096	2.75e-63	4.71e-59	0.298	0.162			TUBB	0.289161	0.017662	1	0.83	0.695			RPS27L	0.373059	0.067793	1	0.973	0.843			MPP1	0.337498	3.47e-13	5.96e-09	0.651	0.465			PDPN	0.518685	2.68035e-127	4.5976e-123	0.466	0.128			AGRP	0.291622	4.276e-62	7.33463e-58	0.199	0.069			PDIA6	0.343364
RPS17	0.489963	2.88e-43	4.94e-39	0.971	0.977			CD40	0.287313	0.000178	1	0.594	0.385			SPINT1	0.373011	2.38e-05	0.407932	0.486	0.224			MGAT1	0.33699	5.5e-09	9.44e-05	0.842	0.699			IL2RA	0.512791	6.82743e-159	1.17111e-154	0.446	0.09			ANKRD28	0.291126	2.18081e-27	3.74074e-23	0.456	0.324			KCTD12	0.342997
TNFAIP3	0.488755	4.27e-23	7.33e-19	0.752	0.716			NUDT3	0.284793	8.2e-05	1	0.585	0.38			NPC2	0.37253	0.025008	1	1	0.972			SOAT1	0.336283	3.8e-14	6.52e-10	0.622	0.4			SYNGR2	0.511545	6.05204e-60	1.03811e-55	0.786	0.53			PIK3AP1	0.288497	4.50831e-28	7.73311e-24	0.518	0.415			ABI3	0.342711
TPT1	0.486388	1.24e-68	2.13e-64	0.998	0.996			ADAP2	0.284367	0.002784	1	0.745	0.527			ARID5A	0.371734	0.005683	1	0.676	0.419			FTH1	0.334101	9.07e-07	0.015565	1	1			BMP2K	0.51032	7.38483e-105	1.26672e-100	0.598	0.248			EIF1	0.288396	7.05942e-19	1.2109e-14	0.989	0.985			AKR1B1	0.341115
MT-CYB	0.486321	3.35e-19	5.75e-15	0.981	0.933			TMSB4X	0.28319	4.66e-05	0.799819	1	1			CITED2	0.37062	0.035706	1	0.73	0.5			MPC2	0.332458	4.33e-12	7.43e-08	0.657	0.461			IFITM3	0.509455	2.64578e-25	4.53831e-21	0.967	0.856			SKP1	0.285985	1.66842e-18	2.86183e-14	0.825	0.774			GDI2	0.341091
EVI2B	0.484356	4.17e-39	7.15e-35	0.652	0.613			SIRPA	0.283117	0.000761	1	0.774	0.526			PLD3	0.37044	0.096046	1	0.892	0.674			VKORC1	0.327087	1.55e-09	2.66e-05	0.812	0.633			CD59	0.508218	6.73378e-57	1.15504e-52	0.732	0.45			SNAPC1	0.285797	2.58014e-42	4.42571e-38	0.296	0.166			CORO1B	0.336292
APOBEC3A	0.48387	7.9e-58	1.36e-53	0.31	0.138			MARCKS	0.282791	0.022505	1	0.792	0.655			HBEGF	0.369235	0.034041	1	0.676	0.481			CALM3	0.325557	5.33e-08	0.000915	0.845	0.738			PEBP1	0.506187	4.69085e-64	8.04622e-60	0.751	0.489			ANKRD37	0.284668	2.54365e-41	4.36313e-37	0.31	0.172			SRSF7	0.334706
EIF3K	0.483625	6.45e-37	1.11e-32	0.826	0.808			TSPO	0.28212	0.013594	1	0.943	0.9			MCTS1	0.368314	0.004237	1	0.703	0.458			FAM20C	0.324846	1.15e-16	1.98e-12	0.545	0.311			LAMTOR2	0.504322	2.66425e-53	4.56999e-49	0.861	0.66			AC079767.4	0.284557	1.68641e-79	2.8927e-75	0.238	0.067			BST2	0.332229
PGLS	0.482798	2.93e-46	5.02e-42	0.662	0.612			DNPH1	0.28148	0.000443	1	0.642	0.446			CXCL8	0.367927	0.291601	1	0.973	0.879			LGALS9	0.3246	4e-08	0.000686	0.845	0.695			H2AFV	0.502521	1.8963e-55	3.25273e-51	0.765	0.563			MMP12	0.282961	3.76831e-15	6.46378e-11	0.174	0.087			CALR	0.331276
KDM6B	0.481899	1.92e-42	3.29e-38	0.571	0.477			YBX1	0.280533	0.008549	1	0.991	0.946			PECAM1	0.366391	0.004481	1	0.622	0.383			TMEM176A	0.323543	1.66e-07	0.002847	0.73	0.576			IDH1	0.502069	2.49869e-92	4.286e-88	0.634	0.299			EIF1B	0.282836	1.74396e-22	2.99142e-18	0.585	0.495			SLC40A1	0.330652
RPS15	0.481817	1.2e-78	2.06e-74	0.995	0.995			ATP5A1	0.280367	0.002545	1	0.717	0.555			PPIA	0.366383	0.034851	1	1	0.936			OAS1	0.323057	3.46e-10	5.94e-06	0.645	0.448			IER5	0.501384	4.84621e-43	8.31271e-39	0.706	0.472			ABL2	0.281578	6.68257e-15	1.14626e-10	0.629	0.514			NAA10	0.329726
RPL14	0.479613	1.58e-46	2.71e-42	0.966	0.973			CD4	0.279804	0.001568	1	0.698	0.492			GNAS	0.36498	0.023595	1	0.946	0.718			RHOB	0.321317	1.58e-07	0.002717	0.689	0.504			GPX1	0.501016	9.02947e-52	1.54883e-47	0.998	0.975			CNIH4	0.279902	7.61345e-23	1.30593e-18	0.601	0.494			NEAT1	0.326614
RPL37	0.478671	8.64e-45	1.48e-40	0.982	0.981			TGOLN2	0.2798	0.000684	1	0.698	0.515			GLRX	0.364891	0.042868	1	0.892	0.739			SLC15A3	0.321092	2.46e-16	4.21e-12	0.545	0.325			RB1	0.499244	3.69134e-81	6.33175e-77	0.593	0.268			SEMA3C	0.27904	2.33875e-73	4.01166e-69	0.266	0.089			PLXDC2	0.325261
RPL12	0.477096	7.22e-56	1.24e-51	0.989	0.988			PA2G4	0.278202	0.000972	1	0.698	0.481			WASF2	0.364676	0.008309	1	0.757	0.53			CNIH4	0.320902	1.11e-10	1.91e-06	0.669	0.516			HNRNPA2B1	0.496875	6.91623e-45	1.18634e-40	0.928	0.796			RPL41	0.277891	1.96245e-27	3.36618e-23	0.996	0.996			DNPH1	0.325056
SELL	0.473559	8.95e-117	1.54e-112	0.284	0.097			EFHD2	0.278198	0.002965	1	0.783	0.621			MS4A4A	0.364553	0.053586	1	0.784	0.639			CALR	0.319311	2.07e-05	0.35448	0.894	0.786			C6orf62	0.493893	1.22256e-58	2.09707e-54	0.772	0.507			HPCAL1	0.277327	3.29982e-29	5.66018e-25	0.514	0.386			SERBP1	0.324577
RPL22	0.47189	2.64e-44	4.53e-40	0.962	0.968			NDUFS6	0.278074	0.004642	1	0.821	0.672			MESDC2	0.363435	0.003026	1	0.676	0.426			FCGRT	0.318656	2.03e-06	0.034869	0.918	0.83			NDUFB2	0.492396	7.54967e-44	1.295e-39	0.928	0.786			AQP9	0.277185	5.44896e-20	9.3466e-16	0.554	0.411			RPS7	0.32382
SAMSN1	0.468578	4.33e-42	7.43e-38	0.511	0.425			LAMTOR1	0.27798	0.005102	1	0.849	0.725			ATPIF1	0.36231	0.024343	1	0.838	0.653			MMP14	0.318235	2.17e-10	3.72e-06	0.636	0.396			NDUFA4	0.49127	4.63855e-42	7.95651e-38	0.939	0.841			EAF1	0.27683	9.91816e-34	1.70126e-29	0.384	0.23			ACTB	0.323501
PDE4B	0.467766	7.24e-59	1.24e-54	0.424	0.304			ANKRD22	0.277389	2.39e-06	0.040999	0.406	0.226			RETN	0.362306	0.063434	1	0.486	0.322			DRAM1	0.317831	6.05e-12	1.04e-07	0.589	0.412			HEXA	0.491113	5.23808e-59	8.98488e-55	0.75	0.477			SCD	0.276436	1.73179e-27	2.97054e-23	0.39	0.28			NUDT3	0.320352
ATP2B1	0.466565	2.76e-48	4.73e-44	0.511	0.423			RPL10A	0.27735	0.012292	1	0.981	0.95			CD163	0.361853	0.070694	1	0.757	0.593			ATP6V0E1	0.316552	2.92e-08	0.000502	0.956	0.917			HN1	0.49057	2.67378e-51	4.58634e-47	0.785	0.575			PKM	0.276057	6.34166e-13	1.08778e-08	0.916	0.884			ARPC4	0.320105
NEAT1	0.463182	2.51e-21	4.31e-17	0.985	0.964			CYBB	0.277132	0.010126	1	0.821	0.7			RNH1	0.361157	0.025533	1	0.784	0.681			SEPW1	0.316319	2.72e-09	4.67e-05	0.768	0.636			XIST	0.489717	1.1678e-49	2.00313e-45	0.636	0.394			PLPP3	0.273503	2.42058e-70	4.15203e-66	0.248	0.078			CNPY3	0.319182
PLEK	0.463102	2.43e-28	4.16e-24	0.757	0.721			HMGN3	0.277087	0.001227	1	0.736	0.5			HNMT	0.361078	0.03199	1	0.838	0.663			ITM2B	0.315022	1.34e-06	0.023043	0.991	0.945			CTSA	0.489514	4.51017e-45	7.7363e-41	0.846	0.629			ZNF395	0.27158	4.83192e-79	8.2882e-75	0.244	0.05			RPL15	0.317167
RPL15	0.458645	5.8e-48	9.95e-44	0.984	0.985			PEA15	0.276412	0.000497	1	0.642	0.438			HEXB	0.359462	0.044181	1	0.865	0.722			HSPA1A	0.314913	0.001411	1	0.836	0.691			PLEKHO2	0.489489	1.48626e-94	2.54937e-90	0.585	0.252			DDIT4	0.271063	1.02016e-18	1.74989e-14	0.455	0.34			LAMTOR1	0.316164
CDA	0.455546	3.91e-89	6.71e-85	0.336	0.148			MBNL1	0.275203	0.001974	1	0.774	0.539			KDELR1	0.359139	0.005363	1	0.784	0.486			RAB7A	0.314795	6.34e-09	0.000109	0.842	0.701			CD151	0.48576	8.67523e-59	1.48806e-54	0.725	0.481			OPTN	0.27016	2.8058e-53	4.81278e-49	0.31	0.138			EIF3L	0.315544
CLEC4A	0.450948	2.54e-61	4.36e-57	0.428	0.32			GAA	0.27388	0.000346	1	0.67	0.427			CNDP2	0.358089	0.010996	1	0.757	0.522			EPSTI1	0.313082	1.9e-07	0.003261	0.774	0.614			MZT2B	0.485533	3.80276e-58	6.52287e-54	0.735	0.511			TCEB1	0.270158	5.0238e-17	8.61732e-13	0.757	0.7			SLC16A3	0.315293
JMJD1C	0.449607	1.45e-45	2.49e-41	0.52	0.451			COMMD9	0.272246	8.01e-05	1	0.613	0.397			DUSP23	0.357235	0.009773	1	0.73	0.532			DYNLRB1	0.312622	6.29e-09	0.000108	0.853	0.692			RNASE6	0.484685	2.18639e-43	3.75031e-39	0.76	0.509			GBE1	0.269567	1.16416e-55	1.99688e-51	0.289	0.122			FYB	0.314923
SERPINA1	0.449358	1.02e-23	1.76e-19	0.851	0.838			SDF4	0.270696	0.000325	1	0.708	0.45			CCDC107	0.357066	0.005338	1	0.73	0.454			PMP22	0.309945	1.69e-08	0.00029	0.707	0.504			CREG1	0.484112	3.21375e-41	5.51255e-37	0.865	0.672			HMGN1	0.269293	1.47497e-14	2.53001e-10	0.769	0.7			GNB2L1	0.314757
MCEMP1	0.448247	3.28e-30	5.62e-26	0.42	0.307			JUNB	0.270036	0.053288	1	0.934	0.903			ATP5H	0.355617	0.032507	1	0.892	0.786			HNMT	0.309585	6.87e-08	0.001178	0.792	0.654			TNFRSF1A	0.483816	1.6303e-72	2.79646e-68	0.703	0.407			MGST1	0.266031	1.00881e-25	1.73041e-21	0.371	0.257			LY86	0.313444
RETN	0.447226	5.61e-26	9.62e-22	0.387	0.306			PTMS	0.269837	0.004486	1	0.698	0.513			ATF3	0.354287	0.049768	1	0.757	0.553			SQRDL	0.307823	5.17e-09	8.86e-05	0.771	0.608			UNC93B1	0.483496	6.30489e-85	1.08148e-80	0.637	0.33			MRPS6	0.264885	7.14788e-22	1.22608e-17	0.543	0.455			MYDGF	0.313246
NR4A3	0.445099	4.09e-45	7.01e-41	0.407	0.284			FGL2	0.268468	0.006517	1	0.632	0.462			LEPROT	0.353884	0.009018	1	0.676	0.485			TPP1	0.306575	1.42e-08	0.000244	0.818	0.692			CLTC	0.481376	1.91927e-75	3.29212e-71	0.662	0.355			TAF7	0.263447	5.60318e-27	9.61114e-23	0.479	0.359			HCK	0.311712
GADD45B	0.444208	2.23e-21	3.83e-17	0.771	0.737			SLA	0.267988	0.000969	1	0.623	0.412			ENG	0.352922	0.02684	1	0.838	0.494			MMP9	0.305755	2.02e-08	0.000346	0.317	0.194			LAPTM4A	0.479956	4.77854e-45	8.19663e-41	0.874	0.672			OST4	0.263331	1.69784e-15	2.91231e-11	0.896	0.859			RNASE2	0.311164
RPL7A	0.441385	9.06e-34	1.55e-29	0.963	0.966			SCIMP	0.267708	4.66e-05	0.80005	0.519	0.311			CD83	0.352173	0.092811	1	0.919	0.786			MT1E	0.305201	6.86e-09	0.000118	0.455	0.289			HIST1H4C	0.479949	5.4115e-79	9.28235e-75	0.401	0.166			GUK1	0.262986	2.12839e-15	3.65083e-11	0.858	0.827			SRSF3	0.310063
ARPC1B	0.441117	1.03e-25	1.76e-21	0.903	0.881			SLC25A39	0.266239	0.000232	1	0.613	0.425			NDUFS7	0.351772	0.021656	1	0.811	0.627			ACOT13	0.303704	3.51e-16	6.02e-12	0.537	0.314			MLEC	0.479162	1.16469e-75	1.99779e-71	0.638	0.349			SMS	0.261992	1.19274e-19	2.04591e-15	0.619	0.548			CYCS	0.309592
RPL41	0.440868	2.58e-54	4.42e-50	0.997	0.996			MRPS15	0.265191	0.000383	1	0.651	0.463			PDXK	0.349556	0.020563	1	0.811	0.556			RBP1	0.303089	6.99e-31	1.2e-26	0.308	0.097			ANXA2	0.478967	9.14484e-32	1.56862e-27	0.965	0.883			LAMTOR5	0.261883	1.04834e-16	1.79822e-12	0.79	0.739			RPS6	0.307642
RPS25	0.438801	3.94e-47	6.77e-43	0.983	0.985			SAMD9L	0.26239	0.000727	1	0.604	0.388			TUFM	0.34879	0.011431	1	0.73	0.502			UBE2L6	0.301329	1.48e-07	0.002538	0.798	0.626			TRA2B	0.478931	2.78486e-45	4.77687e-41	0.757	0.552			TNS1	0.260857	8.58683e-43	1.4729e-38	0.335	0.17			ACTG1	0.306142
COX4I1	0.438626	1.17e-34	2e-30	0.948	0.939			ID3	0.261903	0.001275	1	0.462	0.305			TSPO	0.348555	0.069485	1	0.892	0.901			DNASE2	0.301184	7.73e-11	1.33e-06	0.581	0.377			ALCAM	0.478622	1.17535e-79	2.01609e-75	0.596	0.295			DYNLL1	0.259758	4.01375e-13	6.88478e-09	0.919	0.889			EGR2	0.305722
DDX21	0.436451	2e-39	3.43e-35	0.57	0.509			NDUFV2	0.261172	0.00556	1	0.802	0.671			C5AR1	0.347538	0.030315	1	0.73	0.521			LAIR1	0.300858	3.05e-08	0.000523	0.736	0.563			AP2S1	0.477733	9.12773e-41	1.56568e-36	0.954	0.883			RAB1A	0.258229	5.47652e-17	9.39388e-13	0.724	0.646			PYCARD	0.305576
RPLP0	0.435608	1.85e-27	3.18e-23	0.925	0.934			RNH1	0.259996	0.006929	1	0.811	0.679			RNASE6	0.347262	0.049139	1	0.757	0.579			LAPTM4A	0.30038	2.76e-07	0.004742	0.865	0.718			FKBP2	0.475849	1.53964e-51	2.64095e-47	0.799	0.569			TNFRSF1B	0.258076	3.4653e-17	5.94403e-13	0.532	0.437			NFKBID	0.305162
EIF3E	0.435359	1.34e-30	2.3e-26	0.746	0.738			ISCU	0.258101	0.002902	1	0.764	0.546			RBM39	0.346771	0.032279	1	0.892	0.679			FCER1G	0.299773	3.08e-09	5.28e-05	1	0.989			FABP5	0.474411	1.50476e-19	2.58111e-15	0.883	0.682			PIM1	0.257481	4.32557e-22	7.41965e-18	0.447	0.339			VAMP8	0.30425
PIM3	0.43479	2.81e-35	4.82e-31	0.564	0.509			PLXDC2	0.257749	0.002978	1	0.736	0.518			CSF1R	0.346443	0.04491	1	0.838	0.575			NGFRAP1	0.299304	3.7e-08	0.000634	0.543	0.385			HLA-DRB1	0.472655	4.68205e-22	8.03113e-18	0.987	0.934			RPS27	0.257358	2.64818e-18	4.54242e-14	0.988	0.993			CCDC85B	0.304065
NR4A2	0.433959	4.51e-21	7.74e-17	0.689	0.646			RTN4	0.257709	0.012566	1	0.953	0.845			YWHAB	0.346115	0.046945	1	0.973	0.802			FCGR2A	0.298184	1.68e-05	0.288403	0.906	0.776			KPNB1	0.462841	7.35658e-71	1.26187e-66	0.654	0.371			MGAT1	0.257311	7.63526e-15	1.30968e-10	0.746	0.694			F13A1	0.303839
SRSF5	0.432956	1.18e-30	2.03e-26	0.757	0.763			TRAM1	0.256557	0.001884	1	0.774	0.536			HSPE1	0.345486	0.072688	1	0.946	0.742			MARCO	0.297269	0.001595	1	0.677	0.578			HSPE1	0.462298	1.96149e-33	3.36455e-29	0.874	0.692			IFNGR2	0.255822	2.06959e-14	3.54997e-10	0.744	0.691			RPS19	0.303422
RILPL2	0.42799	1.32e-39	2.26e-35	0.548	0.497			BAZ1A	0.256497	0.004356	1	0.736	0.54			LAT2	0.34429	0.009185	1	0.676	0.414			C1orf162	0.296309	3.74e-06	0.064093	0.889	0.787			ACTR2	0.460523	6.00052e-46	1.02927e-41	0.843	0.648			GSTO1	0.254494	3.75138e-12	6.43474e-08	0.91	0.863			ZFP36L1	0.302693
NFKB1	0.427879	6.01e-38	1.03e-33	0.489	0.421			COX14	0.255995	0.003246	1	0.764	0.59			LGALS3BP	0.34349	0.043575	1	0.676	0.53			HLA-B	0.296277	5.36e-10	9.19e-06	1	0.994			TSPAN15	0.460023	2.68976e-169	4.61375e-165	0.409	0.071			CD300A	0.254372	1.50333e-18	2.57866e-14	0.563	0.471			CD69	0.30265
GLIPR1	0.424914	3.1e-37	5.32e-33	0.578	0.526			COX4I1	0.254808	0.009359	1	0.991	0.94			COX5A	0.342698	0.046516	1	0.892	0.755			ANXA4	0.296254	6.87e-12	1.18e-07	0.622	0.413			HSPB1	0.459241	4.90552e-24	8.41443e-20	0.869	0.662			CCL3	0.253782	0.000207794	1	0.932	0.918			SYNGR2	0.302289
CD36	0.421098	2.27e-52	3.9e-48	0.349	0.2			PEPD	0.254243	9.98e-05	1	0.566	0.345			RAB20	0.342356	0.02024	1	0.757	0.506			SLCO2B1	0.295191	2.27e-08	0.000389	0.686	0.469			IER2	0.457927	2.17972e-22	3.73887e-18	0.875	0.786			WTAP	0.253168	8.9966e-18	1.54319e-13	0.557	0.469			BTG2	0.300277
METTL9	0.416578	1.4e-39	2.41e-35	0.451	0.375			MS4A7	0.253417	0.029532	1	0.83	0.7			THBD	0.34016	0.045624	1	0.595	0.366			VAMP8	0.294276	2.85e-06	0.048903	0.968	0.902			TMBIM6	0.457632	1.1583e-39	1.98684e-35	0.956	0.845			LIMS1	0.252353	1.02642e-12	1.76061e-08	0.785	0.747			NHP2	0.297285
SERPINB1	0.415832	5.63e-30	9.65e-26	0.696	0.684			UQCRFS1	0.253177	0.003519	1	0.726	0.561			ATP5A1	0.33953	0.029571	1	0.757	0.557			MARCKS	0.29379	3.5e-05	0.600025	0.815	0.645			FPR3	0.45673	3.76808e-45	6.46339e-41	0.722	0.443			CHMP5	0.251979	1.3232e-17	2.26968e-13	0.657	0.585			FAM105A	0.296922
AIF1	0.413671	3.5e-29	6.01e-25	0.981	0.97			MINOS1	0.252847	0.012191	1	0.858	0.763			ATP1B3	0.338891	0.04924	1	0.838	0.721			TFPT	0.293507	2.38e-11	4.08e-07	0.619	0.436			SDF2L1	0.456281	1.62679e-42	2.79044e-38	0.706	0.462			SERPING1	0.251541	1.87862e-16	3.22239e-12	0.528	0.407			RPN2	0.29636
BHLHE40	0.411329	4.55e-33	7.8e-29	0.549	0.477			GPAA1	0.252569	1.37e-05	0.23459	0.528	0.289			NDUFB8	0.33888	0.039435	1	0.919	0.706			ATP6V0B	0.292388	2.22e-06	0.038095	0.93	0.867			PSME2	0.454694	1.00934e-29	1.73133e-25	0.872	0.719			RNF181	0.251524	1.58247e-15	2.71442e-11	0.751	0.686			PKIB	0.295355
RPS10	0.411217	4.81e-27	8.25e-23	0.912	0.93			TMEM147	0.252422	0.006038	1	0.802	0.636			SDF4	0.338374	0.007476	1	0.73	0.454			HCFC1R1	0.292284	1.64e-09	2.82e-05	0.674	0.485			SPI1	0.453256	3.30208e-37	5.66405e-33	0.939	0.805			RPS28	0.251514	1.70002e-17	2.91604e-13	0.986	0.984			SAMHD1	0.295192
RPS5	0.410949	1.46e-28	2.5e-24	0.962	0.952			PEBP1	0.252102	0.005177	1	0.698	0.56			MIF4GD	0.337883	0.000421	1	0.541	0.279			NENF	0.291486	1.49e-09	2.56e-05	0.713	0.524			IFI44	0.452766	3.88835e-54	6.66968e-50	0.648	0.375			GNG5	0.251463	5.48347e-14	9.4058e-10	0.9	0.854			AKR1A1	0.294387
EIF3M	0.410018	7.51e-37	1.29e-32	0.596	0.556			PPT1	0.251866	0.010691	1	0.802	0.644			CTSH	0.337881	0.063743	1	0.892	0.762			FCGR2B	0.291417	3.13e-05	0.537167	0.686	0.579			RP11-160E2.6	0.452639	4.35851e-44	7.47616e-40	0.538	0.292			EMP3	0.249113	7.54074e-10	1.29346e-05	0.918	0.885			EIF3F	0.294081
CCL3L3	0.409539	1.57e-07	0.002686	0.837	0.848			CCL3	0.251188	0.227701	1	0.943	0.922			ADAP2	0.337628	0.034527	1	0.757	0.531			TNFSF13B	0.290069	9.05e-06	0.155219	0.821	0.723			CLEC7A	0.451853	2.67796e-37	4.5935e-33	0.851	0.649			MMP19	0.248683	1.73732e-29	2.98003e-25	0.341	0.195			DRAP1	0.293992
CRIP1	0.408307	1.5e-43	2.57e-39	0.382	0.317			ARL6IP4	0.249936	0.012906	1	0.868	0.751			CYCS	0.337159	0.058537	1	0.865	0.721			PEBP1	0.289512	2.04e-08	0.000349	0.727	0.55			HLA-DPB1	0.45031	6.10714e-18	1.04756e-13	0.968	0.875			VAPA	0.248201	7.47563e-15	1.2823e-10	0.759	0.716			CAPZB	0.293525
PTPRE	0.407205	4.41e-37	7.56e-33	0.53	0.452			LDHB	0.249898	0.006341	1	0.67	0.503			LAMTOR2	0.337124	0.041604	1	0.892	0.715			SDC2	0.288849	1.54e-10	2.64e-06	0.416	0.194			DNPH1	0.450008	4.29682e-64	7.37034e-60	0.654	0.37			CIR1	0.245364	3.20816e-23	5.50296e-19	0.401	0.33			FN1	0.29335
ATP5L	0.40692	4.73e-30	8.11e-26	0.93	0.925			FYB	0.249097	0.019334	1	0.811	0.714			TMEM147	0.336361	0.029381	1	0.784	0.638			POMP	0.288788	8.24e-07	0.014142	0.953	0.902			UQCC2	0.449609	1.97623e-68	3.38983e-64	0.645	0.36			ARID5B	0.243995	5.41855e-25	9.29444e-21	0.349	0.245			NDUFS7	0.29305
LCP1	0.405278	3.55e-29	6.08e-25	0.711	0.69			PLAU	0.248648	0.033855	1	0.689	0.477			UBE2J1	0.335299	0.015673	1	0.73	0.466			SYNGR2	0.288267	9.02e-08	0.001548	0.748	0.591			PDIA6	0.446583	6.09792e-40	1.04598e-35	0.787	0.572			TMEM91	0.24252	4.24007e-45	7.273e-41	0.281	0.126			CDC37	0.292164
PHACTR1	0.405276	8.77e-27	1.51e-22	0.526	0.468			PLIN3	0.248336	0.000715	1	0.642	0.416			DDX46	0.335039	0.008536	1	0.73	0.411			HEXA	0.288072	3.37e-08	0.000579	0.718	0.541			LY6E	0.445984	4.92559e-21	8.44886e-17	0.929	0.817			LGALS1	0.242274	7.19153e-12	1.23356e-07	0.986	0.986			RPS18	0.291923
EEF2	0.403244	2.55e-25	4.38e-21	0.783	0.786			IL10	0.247767	0.00021	1	0.368	0.196			RPL22L1	0.334785	0.052215	1	0.757	0.608			S100A10	0.285188	7.33e-05	1	0.994	0.961			ARL6IP1	0.445304	1.38583e-38	2.37711e-34	0.798	0.615			FAM210A	0.241598	1.52989e-44	2.62421e-40	0.266	0.143			COX5A	0.290933
CD83	0.402918	1.04e-18	1.79e-14	0.798	0.784			FPR3	0.247646	0.010709	1	0.642	0.519			HNRNPA1	0.334632	0.073902	1	0.919	0.857			LHFPL2	0.285098	2.11e-11	3.61e-07	0.581	0.38			COX6C	0.444982	5.95468e-36	1.02141e-31	0.921	0.783			RPS26	0.241374	1.54174e-10	2.64454e-06	0.858	0.86			CYBB	0.290693
ZNF331	0.402518	1.94e-31	3.32e-27	0.451	0.373			OS9	0.247266	0.001643	1	0.717	0.476			RNASE2	0.33368	0.012932	1	0.432	0.284			CD86	0.284162	6.14e-08	0.001053	0.724	0.553			ARHGAP18	0.443559	6.92811e-43	1.18838e-38	0.805	0.577			SPINK1	0.240162	5.99802e-50	1.02884e-45	0.104	0.008			FGL2	0.290017
C19orf38	0.397318	1.44e-74	2.47e-70	0.319	0.183			RPL15	0.246534	0.004514	1	1	0.984			TSPAN14	0.332642	0.002441	1	0.622	0.335			VAMP5	0.283765	1.6e-05	0.274488	0.724	0.584			RPL22L1	0.440967	9.4415e-38	1.6195e-33	0.746	0.555			ST13	0.239361	1.6154e-15	2.7709e-11	0.698	0.629			TMEM173	0.28821
FGR	0.397239	1.6e-41	2.75e-37	0.45	0.376			LAMP1	0.245571	0.016037	1	0.868	0.673			EPB41L3	0.332104	0.001472	1	0.595	0.297			PKM	0.283744	2.31e-05	0.395794	0.953	0.889			ITGB1	0.44094	3.70821e-51	6.36069e-47	0.737	0.471			ASAH1	0.238687	1.70268e-10	2.92061e-06	0.85	0.805			DUSP6	0.287421
RPL27A	0.39537	3.26e-46	5.59e-42	0.993	0.991			PYCARD	0.245563	0.020665	1	0.925	0.826			DUSP2	0.33141	0.147952	1	0.703	0.594			SIRPA	0.283316	3.98e-09	6.83e-05	0.724	0.516			SPINT2	0.439598	2.82246e-52	4.84137e-48	0.729	0.473			RDX	0.238333	7.83209e-23	1.34344e-18	0.431	0.353			HTRA1	0.287384
EIF3F	0.39293	2.08e-30	3.58e-26	0.639	0.613			TLN1	0.243712	0.002703	1	0.689	0.483			C6orf48	0.330721	0.024206	1	0.703	0.525			RNF213	0.28277	3.32e-07	0.005691	0.73	0.559			HNMT	0.438477	4.09409e-39	7.0226e-35	0.812	0.606			CISD2	0.237692	2.01308e-19	3.45304e-15	0.573	0.473			CD84	0.2869
AHNAK	0.391368	2.19e-34	3.76e-30	0.481	0.443			TAPBP	0.242865	0.005593	1	0.745	0.578			ACTB	0.329162	0.058697	1	1	0.995			CAPZB	0.281624	2.72e-06	0.046638	0.897	0.793			SNX6	0.436804	1.2028e-50	2.06316e-46	0.728	0.483			MT1G	0.237402	2.19799e-11	3.77021e-07	0.23	0.189			PHACTR1	0.286707
CPVL	0.390611	1.01e-31	1.74e-27	0.477	0.396			IGHG4	0.242631	0.000565	1	0.434	0.248			ISOC2	0.328158	0.002428	1	0.595	0.328			TYROBP	0.280667	7.03e-13	1.21e-08	1	0.997			AKR1B1	0.436502	5.07242e-52	8.70073e-48	0.602	0.346			SH3GLB1	0.234559	3.48401e-17	5.97611e-13	0.613	0.542			RHOB	0.283943
RPS4Y1	0.390407	8.32e-26	1.43e-21	0.335	0.235			HSP90AB1	0.242531	0.044067	1	0.915	0.836			LRRC59	0.327636	0.003233	1	0.568	0.376			SLC16A3	0.280604	3.66e-05	0.628451	0.883	0.763			FUS	0.435216	1.6349e-41	2.80434e-37	0.766	0.561			SQSTM1	0.23454	1.32934e-12	2.28022e-08	0.717	0.658			GNAI2	0.283699
GCA	0.387347	2.96e-38	5.08e-34	0.483	0.425			PHB2	0.242355	0.000565	1	0.613	0.412			ARHGAP18	0.326727	0.044352	1	0.784	0.641			UBC	0.280093	4.15e-05	0.712363	0.974	0.914			HSPA5	0.430549	4.75076e-31	8.14897e-27	0.724	0.517			RPL39	0.234212	1.96172e-16	3.36494e-12	0.991	0.995			LGALS9	0.282485
SNHG15	0.385777	3.29e-49	5.65e-45	0.393	0.301			NPC2	0.241997	0.014478	1	1	0.972			EFR3A	0.326558	0.000679	1	0.568	0.262			AQP9	0.279972	1.24e-07	0.002126	0.636	0.441			FNDC3B	0.428685	9.32258e-41	1.5991e-36	0.728	0.513			USMG5	0.231279	7.61557e-12	1.3063e-07	0.83	0.791			SPINT2	0.282362
PFKFB3	0.385538	6.46e-47	1.11e-42	0.335	0.227			SLC7A7	0.241475	0.009737	1	0.745	0.617			WDR1	0.326538	0.017051	1	0.73	0.521			PLEKHO1	0.279459	4.8e-08	0.000824	0.651	0.5			GIMAP4	0.426974	1.27842e-49	2.19288e-45	0.635	0.382			ATP6V1D	0.230386	2.00027e-20	3.43106e-16	0.483	0.408			ATP5G2	0.281996
SLC25A37	0.382968	5.3e-32	9.09e-28	0.44	0.34			CYC1	0.240283	0.004059	1	0.726	0.528			SYNGR2	0.325613	0.039591	1	0.757	0.602			LAP3	0.279282	2.73e-06	0.046774	0.774	0.632			DEK	0.426462	1.76069e-36	3.02011e-32	0.784	0.623			ZFAS1	0.22963	6.67411e-10	1.14481e-05	0.825	0.805			PPIA	0.281879
RBM3	0.380956	5.31e-26	9.11e-22	0.671	0.647			IGKC	0.239266	0.047818	1	0.708	0.599			SLC7A7	0.32528	0.038151	1	0.784	0.619			DYNLT1	0.278198	5.97e-07	0.010243	0.745	0.6			IFI16	0.424993	1.42319e-41	2.44121e-37	0.754	0.514			METTL9	0.229212	8.86104e-16	1.51993e-11	0.454	0.364			EGR1	0.281645
CD44	0.380831	4.06e-19	6.97e-15	0.875	0.873			HLA-DQA2	0.239098	0.015208	1	0.434	0.347			TWF2	0.324807	0.020396	1	0.73	0.525			MRC1	0.277254	4.36e-07	0.007476	0.587	0.438			MERTK	0.422453	5.89846e-96	1.01176e-91	0.461	0.154			EGR1	0.228804	9.94059e-07	0.0170511	0.705	0.67			NME1	0.281467
TALDO1	0.379885	3.74e-25	6.42e-21	0.716	0.689			TXNL4A	0.238702	0.000136	1	0.566	0.337			BTG2	0.324352	0.06241	1	0.703	0.553			FAM162A	0.275685	3.27e-07	0.005613	0.692	0.514			RNASE2	0.420718	2.53956e-56	4.35611e-52	0.471	0.211			VCAN	0.227817	2.39214e-06	0.0410324	0.677	0.57			HNRNPA2B1	0.281389
LILRA5	0.379806	2.89e-74	4.97e-70	0.256	0.111			MAFB	0.238615	0.058795	1	0.858	0.735			MYDGF	0.324018	0.052133	1	0.865	0.652			SRGN	0.275593	2.58e-06	0.044258	0.988	0.988			HMGN2	0.419718	3.2128e-26	5.51092e-22	0.854	0.766			CD164	0.225837	7.44955e-13	1.27782e-08	0.726	0.681			ATP5B	0.2806
IFITM2	0.378047	1.13e-19	1.94e-15	0.646	0.662			PDIA3	0.23813	0.020834	1	0.821	0.689			SRP9	0.323776	0.021942	1	0.811	0.554			LAMP2	0.273604	5.22e-08	0.000895	0.68	0.531			PDIA3	0.419586	4.7534e-34	8.1535e-30	0.827	0.638			NTAN1	0.2249	4.44424e-24	7.62321e-20	0.418	0.313			CYBA	0.280597
KLF4	0.376654	4.76e-20	8.17e-16	0.66	0.613			GIMAP4	0.237853	0.005946	1	0.632	0.449			LYN	0.32308	0.040371	1	0.73	0.625			TMIGD3	0.273511	2.87e-09	4.93e-05	0.384	0.215			ARPC1B	0.41919	2.02392e-27	3.47163e-23	0.947	0.862			VDAC2	0.223832	5.97189e-13	1.02436e-08	0.724	0.656			IL18	0.279587
CYP1B1	0.375786	1.41e-43	2.42e-39	0.303	0.173			GPX1	0.237809	0.01665	1	1	0.981			EIF2AK2	0.322745	0.022435	1	0.703	0.457			TMEM51	0.273288	5.37e-10	9.21e-06	0.584	0.414			NCKAP1L	0.418875	4.33639e-59	7.43821e-55	0.645	0.357			IL3RA	0.223285	1.39993e-40	2.4013e-36	0.242	0.095			AP2M1	0.278316
CSF3R	0.373964	1.33e-50	2.28e-46	0.352	0.263			HK3	0.237482	2.22e-06	0.03816	0.434	0.2			CREG1	0.32204	0.075175	1	0.892	0.726			SMPDL3A	0.272912	1.18e-14	2.02e-10	0.44	0.249			UQCRQ	0.418605	1.77526e-32	3.0451e-28	0.91	0.771			COX20	0.222595	2.08281e-18	3.57264e-14	0.506	0.419			HMGN2	0.276901
ACTB	0.370498	1.36e-22	2.33e-18	0.998	0.994			SRSF2	0.237424	0.014718	1	0.792	0.646			PIGT	0.320683	0.002067	1	0.514	0.315			GSTO1	0.271604	2.18e-05	0.374674	0.933	0.873			MRPL41	0.41858	4.18904e-44	7.18546e-40	0.761	0.529			DSTN	0.222351	3.78303e-16	6.48903e-12	0.578	0.501			LPAR6	0.276316
RPL36A	0.369791	1.5e-18	2.57e-14	0.805	0.82			ARL6IP5	0.237097	0.011821	1	0.83	0.629			COQ2	0.320001	0.000656	1	0.541	0.269			RMDN3	0.271491	2.44e-16	4.18e-12	0.44	0.246			ITGAM	0.416509	3.57959e-51	6.14007e-47	0.65	0.389			SOAT1	0.222182	2.64313e-18	4.53376e-14	0.474	0.392			RANBP1	0.276088
NAF1	0.361741	1.82e-60	3.12e-56	0.273	0.154			SERPING1	0.236752	0.011148	1	0.547	0.442			XIST	0.319811	0.054789	1	0.649	0.462			ABHD12	0.271066	5.74e-12	9.84e-08	0.563	0.344			PLXDC2	0.415684	1.01502e-46	1.74106e-42	0.695	0.455			ANAPC16	0.221387	7.45331e-14	1.27847e-09	0.667	0.604			CLNS1A	0.275897
NRG1	0.357794	6.32e-99	1.08e-94	0.2	0.039			SPINT2	0.236393	0.006407	1	0.726	0.542			YBX1	0.318564	0.07545	1	1	0.947			HSD3B7	0.269768	9.35e-17	1.6e-12	0.443	0.233			ETV5	0.414902	4.52393e-99	7.75989e-95	0.48	0.165			MCEMP1	0.221117	3.82961e-10	6.56894e-06	0.393	0.304			CLEC5A	0.275871
RPS19	0.357157	9.01e-38	1.55e-33	0.995	0.994			SLC39A1	0.236151	0.000842	1	0.613	0.397			LILRB1	0.318008	0.003715	1	0.595	0.329			MGST3	0.269739	1.05e-05	0.179699	0.833	0.724			CD99	0.414899	9.62106e-36	1.6503e-31	0.813	0.618			FAM13A	0.219927	8.48468e-45	1.45538e-40	0.226	0.085			ICAM1	0.275016
SERPINB9	0.355714	2.76e-35	4.74e-31	0.399	0.31			RAB20	0.235663	0.007267	1	0.717	0.503			PKM	0.316923	0.1069	1	0.946	0.893			IFI35	0.268276	7.35e-07	0.01261	0.68	0.523			CST3	0.414511	1.07148e-33	1.83791e-29	0.998	0.978			PLOD2	0.218435	4.74213e-53	8.13418e-49	0.188	0.049			CIRBP	0.274941
POLE4	0.354272	1.25e-28	2.15e-24	0.552	0.527			ERP29	0.235142	0.015619	1	0.802	0.683			APMAP	0.316205	0.001739	1	0.514	0.294			HSP90B1	0.268269	0.00011	1	0.842	0.74			ATP6AP2	0.413885	7.57106e-38	1.29866e-33	0.812	0.613			TNFAIP3	0.218393	8.68286e-07	0.0148937	0.772	0.702			TRA2B	0.274772
MT-ND2	0.351616	2.48e-12	4.26e-08	0.99	0.963			CD2BP2	0.234264	5.04e-05	0.864065	0.538	0.298			NEU1	0.315508	0.012248	1	0.703	0.419			TSPAN4	0.268202	2e-10	3.43e-06	0.525	0.344			ID3	0.412942	1.85731e-52	3.18584e-48	0.499	0.233			AVPI1	0.215594	4.56116e-27	7.82376e-23	0.32	0.207			TWF2	0.274147
HBEGF	0.350668	2.31e-20	3.95e-16	0.522	0.471			CD68	0.233534	0.056046	1	0.953	0.915			HLA-DMB	0.314413	0.109897	1	0.811	0.607			SIGLEC1	0.267052	1.89e-09	3.25e-05	0.584	0.371			ATP6AP1	0.412447	6.0862e-44	1.04397e-39	0.735	0.501			OSBPL8	0.215085	5.74201e-19	9.84927e-15	0.425	0.344			C1QBP	0.274052
BIRC3	0.350397	3.83e-27	6.57e-23	0.366	0.278			SDF2L1	0.232971	0.019781	1	0.66	0.528			SUN2	0.314355	0.0012	1	0.595	0.259			CYP27A1	0.264209	4.64e-10	7.95e-06	0.425	0.234			MNDA	0.411991	1.14168e-23	1.95833e-19	0.81	0.614			TMEM51	0.21508	1.41814e-17	2.43254e-13	0.485	0.401			RPL7	0.27376
RNF19B	0.349804	7.29e-52	1.25e-47	0.305	0.198			TGM2	0.232879	0.003754	1	0.547	0.365			SNX10	0.31391	0.094942	1	0.865	0.673			TMBIM1	0.263931	3.63e-10	6.22e-06	0.61	0.414			MGST2	0.408634	1.52656e-58	2.6185e-54	0.589	0.334			WBP5	0.214927	1.46383e-18	2.51091e-14	0.416	0.324			ALDH2	0.27364
RPSA	0.348052	7.99e-16	1.37e-11	0.912	0.916			MRPL12	0.232627	0.002565	1	0.632	0.427			KARS	0.313849	0.004582	1	0.649	0.368			GNS	0.26377	2.34e-08	0.000402	0.68	0.513			CYBA	0.40763	1.36981e-39	2.34964e-35	0.998	0.978			LRPAP1	0.214285	1.75616e-11	3.01234e-07	0.643	0.59			DDX5	0.273546
PYCARD	0.347946	3.08e-19	5.28e-15	0.834	0.827			PCBD1	0.232611	0.003074	1	0.698	0.486			PIN1	0.312807	0.00886	1	0.649	0.431			IL7R	0.263661	1.86e-10	3.19e-06	0.455	0.275			CAP1	0.40668	3.07899e-33	5.28139e-29	0.887	0.742			SERPINE1	0.2118	8.10972e-57	1.39106e-52	0.184	0.044			SMDT1	0.27335
COMMD6	0.343354	1.27e-20	2.18e-16	0.834	0.849			CUTA	0.232403	0.010357	1	0.802	0.626			CISD3	0.312799	0.017828	1	0.784	0.483			STOM	0.263435	2.64e-09	4.54e-05	0.613	0.428			LAP3	0.405051	2.898e-31	4.97095e-27	0.782	0.588			ARL6IP1	0.211657	3.16269e-10	5.42496e-06	0.727	0.64			PARP1	0.27206
MIR3945HG	0.342936	7.3e-30	1.25e-25	0.326	0.22			JTB	0.228782	0.017597	1	0.849	0.729			TGOLN2	0.312147	0.02413	1	0.703	0.517			LRPAP1	0.262105	2.45e-06	0.04201	0.733	0.596			RAP2B	0.403908	1.29045e-50	2.21351e-46	0.656	0.378			RRAGD	0.210766	3.72876e-31	6.39594e-27	0.332	0.211			ECHS1	0.270417
GPCPD1	0.341703	1.42e-28	2.44e-24	0.475	0.44			RNF213	0.228007	0.018449	1	0.783	0.567			MRPL34	0.312027	0.008593	1	0.649	0.408			IFIH1	0.260751	1.57e-12	2.7e-08	0.443	0.272			SCPEP1	0.403547	5.05944e-43	8.67846e-39	0.612	0.377			SAP18	0.21006	7.25857e-11	1.24506e-06	0.822	0.769			TMEM109	0.270201
LILRB2	0.34072	5.31e-43	9.11e-39	0.374	0.273			GNB2	0.227325	0.014874	1	0.821	0.669			QSOX1	0.311771	0.009162	1	0.595	0.386			CD40	0.260582	2.9e-09	4.98e-05	0.545	0.377			SIRPA	0.402952	9.72261e-47	1.66772e-42	0.704	0.463			HSD3B7	0.210019	1.05287e-29	1.80599e-25	0.334	0.21			HNRNPC	0.2689
POU2F2	0.338322	6.69e-47	1.15e-42	0.312	0.189			SLCO2B1	0.227303	0.013744	1	0.717	0.48			TAOK3	0.311619	0.019761	1	0.73	0.476			P4HA1	0.260082	2.78e-08	0.000478	0.622	0.406			PRDX1	0.402486	1.01547e-21	1.74183e-17	0.918	0.796			TDP2	0.209368	5.7084e-27	9.79161e-23	0.336	0.223			FAM49B	0.268429
CYBA	0.338109	1.65e-23	2.82e-19	0.988	0.983			GLTSCR2	0.227048	0.02152	1	0.802	0.661			FOXO3	0.31101	0.006402	1	0.541	0.307			RP11-1008C21.1	0.258148	1.38e-13	2.36e-09	0.361	0.19			FRMD4A	0.40215	1.24927e-111	2.14287e-107	0.443	0.118			P2RX4	0.208967	6.31985e-20	1.08404e-15	0.439	0.339			HIGD2A	0.268224
CSRNP1	0.337718	1.54e-26	2.65e-22	0.5	0.44			TNFSF12	0.226136	0.000563	1	0.5	0.309			HSPB1	0.310611	0.171837	1	0.865	0.72			KLHDC8B	0.25744	5.97e-22	1.02e-17	0.346	0.132			STOM	0.401215	1.00063e-54	1.71638e-50	0.64	0.363			SDC4	0.205991	2.57891e-33	4.42361e-29	0.299	0.177			C6orf48	0.267527
CHMP1B	0.337151	2.17e-21	3.72e-17	0.528	0.527			C17orf89	0.225609	0.001722	1	0.585	0.398			CELF2	0.310404	0.020128	1	0.703	0.442			TMSB10	0.256918	1.06e-09	1.81e-05	1	0.999			MYL6	0.400025	1.06959e-38	1.83466e-34	0.994	0.976			H3F3B	0.205624	8.68621e-10	1.48995e-05	0.982	0.977			STAB1	0.267235
CTB-61M7.2	0.336622	2.21e-59	3.79e-55	0.257	0.121			SERPINB6	0.224935	0.005052	1	0.708	0.494			FBXW5	0.310352	0.003859	1	0.622	0.358			RPS27L	0.256824	0.000228	1	0.93	0.837			IDH2	0.39897	3.35462e-50	5.75418e-46	0.605	0.358			PTGS2	0.204663	2.31824e-09	3.97647e-05	0.407	0.308			NFKBIZ	0.265727
RPL31	0.336565	7.84e-24	1.34e-19	0.975	0.978			NFIC	0.224008	0.00081	1	0.585	0.349			DPP7	0.309928	0.040372	1	0.811	0.61			SLC7A8	0.25508	7.3e-21	1.25e-16	0.364	0.147			NFIC	0.396767	1.44591e-71	2.48018e-67	0.566	0.27			HLA-A	0.204235	1.15622e-09	1.98327e-05	0.982	0.986			RPL13A	0.265556
MT-ND4	0.333639	6.93e-11	1.19e-06	0.994	0.968			CD47	0.2239	0.013867	1	0.774	0.575			CD63	0.309789	0.126885	1	1	0.949			ABCG1	0.254059	4.11e-10	7.05e-06	0.499	0.335			PARK7	0.396508	7.39584e-32	1.26861e-27	0.833	0.684			HCFC1R1	0.203833	2.16833e-13	3.71934e-09	0.542	0.481			RPS4X	0.265515
BTG1	0.333159	7.5e-11	1.29e-06	0.923	0.91			CLEC10A	0.223878	0.000179	1	0.292	0.159			H2AFJ	0.309573	0.059436	1	0.865	0.654			RND3	0.253817	4.44e-12	7.62e-08	0.249	0.109			ARL6IP5	0.396325	2.7695e-36	4.75053e-32	0.773	0.578			IL18BP	0.203134	1.12239e-41	1.92523e-37	0.239	0.11			P2RY6	0.263485
RPS29	0.332922	3.98e-25	6.82e-21	0.984	0.985			CEBPD	0.223867	0.016795	1	0.604	0.455			VCAN	0.309218	0.210548	1	0.649	0.603			MFSD12	0.252839	5.04e-10	8.65e-06	0.551	0.356			GALM	0.396299	7.9425e-64	1.36238e-59	0.541	0.275			TMEM45A	0.202272	2.64289e-52	4.53334e-48	0.168	0.042			DBNL	0.263461
RPL37A	0.331787	6.88e-24	1.18e-19	0.979	0.986			RPS3	0.223539	0.017995	1	0.991	0.981			TUSC2	0.309034	0.001578	1	0.486	0.283			TNS3	0.25283	3.55e-09	6.09e-05	0.566	0.383			APLP2	0.396166	7.2187e-29	1.23822e-24	0.923	0.792			CLIP4	0.200947	1.36299e-35	2.33794e-31	0.248	0.122			ERP29	0.263122
IRS2	0.330646	5.07e-43	8.7e-39	0.299	0.209			C17orf62	0.223481	0.001157	1	0.575	0.385			DNAJB6	0.308439	0.061595	1	0.811	0.648			HERC5	0.251615	1.63e-12	2.8e-08	0.364	0.209			DUT	0.396107	8.69548e-50	1.49153e-45	0.546	0.331			CEBPB	0.200666	8.75666e-08	0.00150203	0.862	0.85			LMNA	0.262416
CD37	0.325712	2.9e-17	4.98e-13	0.742	0.751			CTSA	0.223106	0.032109	1	0.84	0.687			SNX2	0.307375	0.04091	1	0.811	0.594			ATP6V1E1	0.250297	2e-08	0.000342	0.648	0.481			LDHB	0.394883	4.61864e-38	7.92236e-34	0.657	0.448			CST6	0.199755	4.3087e-22	7.39071e-18	0.253	0.163			HLA-E	0.261655
CARD16	0.324433	5.25e-19	9e-15	0.609	0.618			PMP22	0.222783	0.020312	1	0.717	0.515			DPYD	0.307181	0.003036	1	0.568	0.276			HLA-DMA	0.25009	0.000318	1	0.886	0.791			CALM2	0.394688	3.14611e-26	5.39652e-22	0.931	0.841			NPL	0.199467	2.3365e-12	4.00779e-08	0.536	0.449			PRPF38B	0.260184
TUBA1A	0.32424	8.56e-18	1.47e-13	0.555	0.539			ENG	0.222585	0.019033	1	0.708	0.492			NUCB1	0.30695	0.029878	1	0.703	0.556			ATP6V1A	0.249131	2.04e-09	3.5e-05	0.572	0.387			MRPL51	0.393858	2.72271e-40	4.67027e-36	0.752	0.54			AIMP1	0.199245	2.32585e-15	3.98954e-11	0.467	0.404			TNFAIP3	0.259711
CASP1	0.321879	3.45e-23	5.91e-19	0.558	0.539			COTL1	0.2225	0.07486	1	0.925	0.864			CHCHD1	0.306399	0.015646	1	0.703	0.461			OAS2	0.245613	5.22e-08	0.000895	0.537	0.381			KIAA0101	0.392103	1.17611e-83	2.01738e-79	0.257	0.057			PSMA7	0.199212	1.90765e-08	0.000327218	0.902	0.882			FNBP1	0.259457
CDC42EP3	0.319297	2.29e-46	3.93e-42	0.269	0.141			LYN	0.222292	0.017844	1	0.774	0.623			MTHFD2	0.306193	0.013914	1	0.676	0.413			FABP3	0.245362	4.02e-21	6.89e-17	0.246	0.08			C11orf31	0.3914	6.58448e-33	1.12944e-28	0.86	0.702			BCAT1	0.199211	7.83323e-16	1.34363e-11	0.454	0.385			MRPL12	0.259347
CLEC4E	0.319037	1.2e-39	2.06e-35	0.29	0.183			AGTRAP	0.221838	0.009095	1	0.679	0.511			LDHA	0.30617	0.199812	1	0.946	0.887			WBP5	0.245321	9.33e-09	0.00016	0.525	0.338			MFSD12	0.391368	1.21614e-61	2.08604e-57	0.583	0.286			VAT1	0.198619	1.20484e-17	2.06666e-13	0.415	0.297			IRF8	0.259052
SLC43A2	0.315311	3.15e-29	5.4e-25	0.409	0.345			TIMM13	0.221418	0.014089	1	0.736	0.553			ELOVL1	0.306065	0.000842	1	0.486	0.258			LGALS1	0.245221	7.12e-05	1	1	0.985			ANAPC11	0.389987	5.53251e-32	9.48991e-28	0.825	0.675			TMEM258	0.198251	9.09923e-10	1.56079e-05	0.783	0.731			ARL6IP4	0.258858
OAZ1	0.314934	1.07e-34	1.84e-30	0.995	0.99			OCIAD1	0.221239	0.004334	1	0.689	0.489			REL	0.305958	0.069613	1	0.811	0.586			ALDOA	0.243059	0.000156	1	0.988	0.945			ACTG1	0.389948	6.99904e-24	1.20054e-19	0.981	0.938			PIK3CB	0.197977	3.43933e-35	5.89948e-31	0.239	0.119			COMT	0.258809
JUND	0.314421	2.81e-15	4.82e-11	0.697	0.708			WBP2	0.221157	0.001739	1	0.632	0.384			CD300LF	0.30517	0.002274	1	0.514	0.252			MMP19	0.242889	3.25e-10	5.58e-06	0.425	0.225			ABCA1	0.389168	1.35095e-32	2.31729e-28	0.72	0.481			ETS2	0.197405	1.54103e-10	2.64333e-06	0.558	0.471			YWHAB	0.258366
NCF1	0.313599	1.98e-17	3.39e-13	0.478	0.459			SNRPB	0.221137	0.018251	1	0.783	0.643			GUSB	0.304153	0.007333	1	0.622	0.38			CHCHD10	0.242564	8.35e-05	1	0.789	0.684			YWHAB	0.38891	4.70048e-29	8.06273e-25	0.883	0.772			BRI3	0.195702	1.32284e-07	0.00226907	0.855	0.825			H2AFV	0.256256
APRT	0.313104	7.43e-18	1.28e-13	0.679	0.703			PLEKHO2	0.220605	0.002175	1	0.528	0.342			PEPD	0.304065	0.005609	1	0.541	0.349			RRAGD	0.242229	2.53e-14	4.34e-10	0.457	0.232			SEPP1	0.388769	4.09279e-46	7.02037e-42	0.265	0.079			HLA-DQA1	0.195405	0.000279208	1	0.694	0.611			DNAJB11	0.255635
PTPRC	0.312539	5.97e-19	1.02e-14	0.625	0.632			TACC1	0.219612	0.001897	1	0.566	0.377			HIGD2A	0.303617	0.070255	1	0.919	0.746			FDX1	0.2417	2.13e-06	0.036552	0.595	0.451			MKNK1	0.388568	1.83073e-60	3.14025e-56	0.583	0.303			ATF3	0.193685	4.10038e-08	0.000703339	0.618	0.526			MGST2	0.255591
SLC25A3	0.312257	1.83e-15	3.14e-11	0.724	0.724			SMDT1	0.219502	0.014159	1	0.755	0.589			AKAP13	0.302667	0.025578	1	0.676	0.473			PPIC	0.241427	4.88e-23	8.36e-19	0.293	0.105			AP2A2	0.388178	3.68032e-77	6.31285e-73	0.489	0.18			FAM46A	0.193435	3.52052e-17	6.03874e-13	0.338	0.255			JTB	0.254932
ASGR1	0.311001	3.98e-31	6.82e-27	0.389	0.32			PTAFR	0.219452	0.00348	1	0.575	0.408			TMUB1	0.302057	0.001541	1	0.541	0.287			DHRS3	0.239565	1.57e-07	0.002695	0.604	0.433			VMO1	0.38804	4.77187e-48	8.18519e-44	0.443	0.186			G0S2	0.193052	0.00655855	1	0.658	0.66			TBXAS1	0.253098
EIF3H	0.310636	2.7e-18	4.63e-14	0.676	0.701			ZYX	0.218398	0.012768	1	0.755	0.561			CD82	0.301525	0.010609	1	0.514	0.365			MFSD1	0.239397	5.21e-06	0.08945	0.748	0.57			RGS1	0.387234	4.23017e-12	7.25601e-08	0.716	0.551			PLAUR	0.192418	3.04667e-06	0.0522595	0.923	0.912			COX4I1	0.252843
CCNI	0.309858	1.94e-16	3.32e-12	0.811	0.831			EEF1A1	0.217946	0.00972	1	1	0.996			DUSP1	0.301293	0.215195	1	1	0.905			SLC38A6	0.239022	1.13e-13	1.94e-09	0.457	0.245			PTGS1	0.386199	1.31478e-75	2.25525e-71	0.494	0.208			MITF	0.191852	6.00569e-21	1.03016e-16	0.36	0.266			ARL6IP5	0.252833
OLR1	0.30888	3.25e-15	5.58e-11	0.558	0.548			RGS1	0.217902	0.189465	1	0.66	0.596			NR4A2	0.301196	0.154788	1	0.865	0.654			USP18	0.239002	1.96e-13	3.36e-09	0.364	0.195			SON	0.385886	6.77518e-36	1.16215e-31	0.767	0.56			TNF	0.19152	4.10613e-06	0.0704324	0.515	0.433			MRPS12	0.251332
GABARAPL1	0.307568	6.69e-31	1.15e-26	0.362	0.322			RPS19	0.217648	0.004374	1	1	0.994			VASH1	0.30055	0.000967	1	0.486	0.229			COLEC12	0.238079	3.69e-11	6.32e-07	0.416	0.231			ARL6IP4	0.385516	2.45407e-30	4.20946e-26	0.854	0.715			CFDP1	0.18965	9.64088e-18	1.6537e-13	0.414	0.324			TSC22D3	0.25096
HIGD2A	0.306336	5.13e-17	8.79e-13	0.73	0.752			SGK1	0.217339	0.093258	1	0.849	0.734			S100A8	0.299857	0.405512	1	0.757	0.651			HLA-DPA1	0.23795	0.004757	1	0.959	0.901			PRPF38B	0.385388	2.45673e-48	4.21402e-44	0.626	0.363			RPL17	0.189537	2.93757e-10	5.03881e-06	0.598	0.545			CCT6A	0.249841
C5AR1	0.305566	2.26e-18	3.87e-14	0.516	0.525			GRINA	0.217177	0.020906	1	0.802	0.658			MAF1	0.299575	0.013212	1	0.703	0.45			OTOA	0.237498	1.67e-14	2.86e-10	0.355	0.162			SLA	0.384799	1.03548e-45	1.77615e-41	0.597	0.346			IFNAR1	0.188707	9.73065e-17	1.6691e-12	0.445	0.366			AIF1	0.24927
INSIG1	0.303946	1.77e-24	3.04e-20	0.318	0.274			RETN	0.216404	0.062623	1	0.377	0.322			MDH2	0.298934	0.036398	1	0.784	0.546			RHOC	0.237342	1.27e-06	0.021806	0.657	0.465			TGOLN2	0.383543	3.71994e-44	6.38082e-40	0.689	0.451			ACP5	0.188449	3.31064e-06	0.0567874	0.623	0.529			NDUFS8	0.249082
C19orf43	0.303023	1.15e-17	1.97e-13	0.732	0.752			CREG1	0.215592	0.045436	1	0.858	0.724			HLA-E	0.298533	0.090298	1	0.973	0.921			GBP1	0.236063	6.1e-06	0.104709	0.545	0.4			H2AFZ	0.383448	3.36331e-20	5.76909e-16	0.815	0.751			MTHFS	0.187643	2.1987e-24	3.77143e-20	0.31	0.211			SRA1	0.24877
YBX3	0.299198	3.4e-22	5.84e-18	0.47	0.457			MFSD1	0.21506	0.019081	1	0.774	0.579			DNAJA1	0.298495	0.093341	1	0.892	0.717			TCN2	0.235903	8.09e-14	1.39e-09	0.408	0.2			UBB	0.382877	4.81152e-22	8.25319e-18	0.952	0.871			CACYBP	0.187574	1.46555e-10	2.51386e-06	0.565	0.517			MAFF	0.248686
FAM45A	0.297382	1.09e-37	1.87e-33	0.297	0.242			PPP1R18	0.214832	0.009767	1	0.717	0.531			ARL2	0.297999	0.011722	1	0.73	0.402			B3GNT2	0.234451	3.64e-12	6.24e-08	0.431	0.24			43710	0.381275	1.24342e-49	2.13284e-45	0.657	0.407			CORO1C	0.187366	1.09324e-13	1.87523e-09	0.474	0.409			LSM4	0.248174
NFKBIZ	0.297289	5.04e-11	8.65e-07	0.72	0.717			FCGR1A	0.214792	0.029528	1	0.698	0.563			CCL2	0.297977	0.452847	1	0.811	0.668			ARRDC3	0.234143	8.58e-08	0.001472	0.472	0.304			GADD45GIP1	0.381236	2.76726e-34	4.74668e-30	0.786	0.583			CA12	0.186985	1.17256e-73	2.0113e-69	0.137	0.009			ATP5G3	0.247516
TOMM7	0.295898	1.98e-15	3.39e-11	0.857	0.881			BLVRA	0.214666	0.014802	1	0.726	0.522			PLOD1	0.295866	0.001158	1	0.541	0.246			TMEM50A	0.233671	3.13e-05	0.536631	0.85	0.724			TACC1	0.380641	6.84342e-59	1.17385e-54	0.588	0.3			LY96	0.186795	1.06888e-07	0.00183345	0.8	0.758			SCPEP1	0.247482
RPL38	0.294405	4.78e-17	8.2e-13	0.962	0.969			TIPARP	0.214314	0.000739	1	0.462	0.25			TGIF1	0.295865	0.025555	1	0.595	0.401			IL1RN	0.232875	0.005228	1	0.701	0.594			RRBP1	0.379913	9.09278e-53	1.55969e-48	0.591	0.323			POMP	0.186414	2.86826e-08	0.000491993	0.929	0.896			CYC1	0.246707
RPS20	0.293648	9.51e-26	1.63e-21	0.989	0.991			ACAA1	0.214128	0.001374	1	0.547	0.366			SLA	0.29517	0.030528	1	0.595	0.416			CTSH	0.232834	0.00018	1	0.845	0.756			TMED10	0.379148	6.16754e-36	1.05792e-31	0.782	0.575			TMEM70	0.186275	4.78679e-11	8.21078e-07	0.518	0.469			PHB	0.246245
LYST	0.293321	2.83e-44	4.86e-40	0.269	0.182			STUB1	0.214042	0.003019	1	0.613	0.43			GSDMD	0.294701	0.005778	1	0.541	0.307			GPX3	0.232487	1.34e-11	2.31e-07	0.372	0.209			CMTM3	0.378846	8.98847e-48	1.54179e-43	0.613	0.374			TAF9	0.18477	1.27087e-12	2.17992e-08	0.489	0.428			PMVK	0.246164
HNRNPA1	0.290185	1.19e-12	2.05e-08	0.828	0.866			TKT	0.213821	0.042953	1	0.802	0.64			OAZ2	0.294297	0.0288	1	0.676	0.479			CD99	0.230929	4.97e-05	0.852511	0.777	0.665			PDIA4	0.378738	5.71726e-50	9.80681e-46	0.619	0.354			HSD17B14	0.184621	2.87025e-30	4.92334e-26	0.251	0.133			UQCRFS1	0.244641
FAM65B	0.289593	2.44e-95	4.19e-91	0.193	0.04			RBM39	0.213262	0.027023	1	0.811	0.678			QPCT	0.294264	0.006862	1	0.514	0.245			HLA-DRA	0.23038	0.002292	1	0.997	0.986			ISCU	0.378484	5.54853e-39	9.51739e-35	0.706	0.49			DAB2	0.184206	6.45041e-08	0.00110644	0.661	0.583			C20orf27	0.244453
ATP5D	0.287831	1.51e-14	2.59e-10	0.758	0.787			SH3BGRL	0.213028	0.030174	1	0.868	0.758			IFNGR2	0.293607	0.086753	1	0.892	0.706			BLOC1S2	0.229664	2.02e-06	0.034595	0.683	0.52			TSPAN4	0.378328	1.34551e-53	2.30795e-49	0.541	0.286			TNFAIP8	0.183117	3.09915e-11	5.31598e-07	0.467	0.403			MZT2B	0.244399
MSRB1	0.284954	2.11e-39	3.62e-35	0.303	0.239			PSMB8	0.212042	0.027589	1	0.774	0.648			SAT2	0.29313	0.036244	1	0.73	0.517			CHI3L1	0.229656	5.09e-11	8.72e-07	0.208	0.097			LINC00998	0.377972	3.88945e-41	6.67158e-37	0.706	0.471			BCAS2	0.183037	2.68833e-16	4.61128e-12	0.387	0.31			CLEC10A	0.244102
UBE2J1	0.284233	4.93e-21	8.45e-17	0.479	0.466			TMEM179B	0.211965	0.009014	1	0.708	0.519			SNX17	0.292365	0.015762	1	0.676	0.409			HSP90AA1	0.228618	0.00449	1	0.974	0.933			ARHGAP4	0.377598	2.70633e-64	4.64216e-60	0.531	0.239			ZCCHC2	0.182361	1.98311e-29	3.40163e-25	0.267	0.15			NR4A3	0.243698
RGS2	0.283507	5.81e-10	9.97e-06	0.582	0.58			CELF2	0.21188	0.007716	1	0.623	0.44			MAPKAPK2	0.292248	0.003573	1	0.541	0.276			MT1G	0.227685	0.000238	1	0.27	0.196			PFN1	0.376914	6.06741e-35	1.04074e-30	0.994	0.975			KB-1507C5.4	0.180984	7.56317e-23	1.29731e-18	0.223	0.135			BIN1	0.243586
CD302	0.283307	4.16e-36	7.13e-32	0.316	0.244			DDX24	0.210173	0.005519	1	0.585	0.424			IMP3	0.292176	0.012745	1	0.595	0.39			TMEM37	0.226234	2.94e-17	5.05e-13	0.358	0.157			PRDX4	0.376849	2.34138e-46	4.01617e-42	0.64	0.386			LSM3	0.180422	2.59183e-09	4.44577e-05	0.67	0.622			MDH2	0.243362
CHD1	0.282344	9.13e-29	1.57e-24	0.354	0.308			GALC	0.208493	5.45e-06	0.093539	0.377	0.176			CARD19	0.291361	0.035727	1	0.73	0.481			B3GNT7	0.226014	6.3e-20	1.08e-15	0.296	0.117			COX5A	0.376021	7.21433e-28	1.23747e-23	0.861	0.714			ZNF292	0.179822	8.20649e-19	1.40766e-14	0.316	0.243			DDOST	0.243081
VEGFA	0.280668	1.49e-19	2.56e-15	0.347	0.292			STOM	0.20821	0.007096	1	0.632	0.437			LAPTM4A	0.291166	0.089524	1	0.865	0.728			NEU1	0.225977	1.42e-07	0.002434	0.589	0.407			REEP5	0.375823	2.0008e-32	3.43197e-28	0.811	0.622			SQRDL	0.179776	2.71217e-09	4.65218e-05	0.653	0.606			DPP7	0.242388
ATP5E	0.280449	4.54e-18	7.78e-14	0.973	0.979			CLTC	0.208148	0.008477	1	0.632	0.438			NPM1	0.291036	0.114144	1	0.946	0.836			TUBA1C	0.224585	0.000215	1	0.768	0.594			TPM3	0.3754	3.75498e-27	6.44092e-23	0.915	0.795			RAB42	0.179649	4.77266e-15	8.18654e-11	0.232	0.175			ITM2B	0.242218
CYBB	0.2799	1.35e-12	2.31e-08	0.699	0.704			IFI30	0.207739	0.029341	1	0.698	0.542			ATP6AP2	0.290594	0.072232	1	0.784	0.669			CANX	0.22439	2.24e-05	0.383728	0.78	0.645			TLN1	0.375087	1.85387e-43	3.17995e-39	0.654	0.422			GS1-600G8.5	0.178724	1.82392e-57	3.12857e-53	0.12	0.01			LIMD2	0.24214
THAP2	0.279847	9.54e-31	1.64e-26	0.29	0.22			LINC00998	0.20682	0.014054	1	0.708	0.533			HLA-DQB1	0.290444	0.245132	1	0.892	0.773			CBR1	0.224264	9.98e-08	0.001712	0.545	0.396			ALOX5	0.374245	8.22883e-41	1.41149e-36	0.663	0.434			TPM4	0.176242	7.4132e-07	0.0127159	0.744	0.736			MYO1F	0.241752
NFE2L2	0.279458	1.27e-15	2.18e-11	0.572	0.588			MDH2	0.206286	0.015304	1	0.67	0.545			PHB2	0.290011	0.014046	1	0.676	0.415			RNF13	0.224138	3.36e-05	0.576651	0.718	0.592			RAC1	0.373378	4.80884e-34	8.24861e-30	0.98	0.94			INSIG2	0.175928	3.36347e-21	5.76936e-17	0.269	0.187			HNRNPAB	0.240136
WARS	0.277646	2.15e-21	3.69e-17	0.384	0.356			TNFAIP2	0.205909	0.0261	1	0.642	0.462			RDH11	0.289601	0.001575	1	0.514	0.246			HLA-E	0.223857	0.000196	1	0.959	0.919			OS9	0.372875	6.61786e-46	1.13516e-41	0.651	0.415			PAIP2	0.17584	6.34513e-10	1.08838e-05	0.634	0.568			LSM7	0.239681
MARCKSL1	0.277441	5.51e-29	9.46e-25	0.279	0.189			GALM	0.205521	0.003659	1	0.538	0.346			ST3GAL6	0.289495	0.010877	1	0.595	0.314			CD84	0.223658	1.3e-05	0.222306	0.645	0.47			LHFPL2	0.372854	4.41182e-51	7.5676e-47	0.588	0.319			VIM-AS1	0.175408	2.45583e-22	4.21248e-18	0.233	0.129			HNRNPF	0.239184
PRKCB	0.276933	7.48e-37	1.28e-32	0.288	0.205			SMCO4	0.205519	0.02221	1	0.66	0.525			SLC43A2	0.289284	0.025322	1	0.649	0.357			PCBD1	0.223467	6.84e-07	0.011733	0.642	0.479			SSB	0.372377	9.7944e-29	1.68003e-24	0.739	0.567			TNNI2	0.174492	3.6561e-29	6.27132e-25	0.234	0.11			SNHG8	0.238967
CCNL1	0.276597	3.73e-12	6.39e-08	0.733	0.764			EIF3K	0.204958	0.050204	1	0.896	0.81			HMGN3	0.289128	0.044671	1	0.703	0.504			VIM	0.223223	0.000247	1	0.994	0.988			ZYX	0.372144	7.12194e-37	1.22163e-32	0.725	0.503			DHRS9	0.173623	2.73161e-40	4.68553e-36	0.187	0.059			RAN	0.238857
GLTSCR2	0.272968	4.44e-14	7.62e-10	0.644	0.67			PSMC5	0.204829	0.010164	1	0.708	0.494			SSNA1	0.289108	0.024227	1	0.703	0.478			RGCC	0.222822	0.008746	1	0.721	0.595			HNRNPD	0.372125	7.40943e-46	1.27094e-41	0.623	0.369			TMEM59	0.173191	1.64292e-07	0.0028181	0.798	0.779			SCAMP2	0.236968
LRRFIP1	0.271863	1.83e-12	3.14e-08	0.77	0.804			ETHE1	0.204583	0.003415	1	0.604	0.386			MS4A7	0.288839	0.139717	1	0.784	0.702			TMEM140	0.222753	5.26e-12	9.02e-08	0.384	0.19			RP11-742B18.1	0.372032	3.63829e-108	6.24076e-104	0.337	0.072			CCDC109B	0.172053	5.2369e-10	8.98286e-06	0.549	0.51			IL1B	0.236741
SMAP2	0.270741	4.16e-30	7.14e-26	0.325	0.287			GMPR	0.20423	5.45e-05	0.934359	0.349	0.192			CSRNP1	0.288197	0.047999	1	0.73	0.451			ERO1A	0.222695	0.000144	1	0.663	0.504			GNAS	0.371748	6.65724e-31	1.14192e-26	0.854	0.666			MAD1L1	0.171769	1.03524e-20	1.77574e-16	0.309	0.224			AMD1	0.236702
NUMB	0.270536	6.14e-25	1.05e-20	0.354	0.31			CAPN1	0.204073	0.00043	1	0.491	0.282			ARRB2	0.287977	0.060282	1	0.784	0.655			HSPH1	0.221864	0.00028	1	0.648	0.49			DNMT1	0.370466	4.50721e-57	7.73121e-53	0.52	0.261			TNFSF14	0.171283	5.4654e-26	9.37479e-22	0.156	0.064			GAS6	0.236668
LCP2	0.27032	3.75e-15	6.42e-11	0.547	0.573			VASP	0.204002	0.034514	1	0.792	0.638			JTB	0.2878	0.075396	1	0.811	0.731			HLA-C	0.221442	0.000182	1	0.997	0.975			TCEAL4	0.369906	4.34926e-53	7.46029e-49	0.571	0.303			RP11-670E13.6	0.17119	6.16905e-15	1.05818e-10	0.285	0.204			REL	0.236533
TMA7	0.266885	6.5e-13	1.12e-08	0.85	0.881			AURKAIP1	0.20383	0.029587	1	0.877	0.68			BST1	0.287759	0.007397	1	0.541	0.298			NRP2	0.220622	2.73e-07	0.004676	0.513	0.352			H2AFJ	0.369005	2.05045e-29	3.51713e-25	0.787	0.603			DARS	0.171184	6.67508e-12	1.14498e-07	0.503	0.426			PARK7	0.236456
GCH1	0.26481	5.27e-32	9.04e-28	0.264	0.195			SLC31A2	0.203775	0.009592	1	0.585	0.461			SMDT1	0.287566	0.055682	1	0.73	0.591			DSTN	0.220551	3.79e-06	0.064936	0.666	0.513			AP2M1	0.368558	2.20653e-31	3.78486e-27	0.801	0.622			LAMP1	0.170212	3.73178e-07	0.00640113	0.705	0.666			ARPC2	0.236257
[truncated: 16,841 more rows]
[truncated: 5 more columns]
