# Supplementary material for: Single-cell RNA sequencing demonstrates the molecular and cellular reprogramming of metastatic lung adenocarcinoma
Source: Nat Commun. 2020 May 8;11:2285. doi: 10.1038/s41467-020-16164-1 (PMC7210975; doi:10.1038/s41467-020-16164-1)
Supplement: Supplementary file 10 — Supplementary Data 7 [file 41467_2020_16164_MOESM10_ESM.xlsx]

## Sheet: Genes
Supplementary Data 7. Full list of genes specific to the states of CD8+ T cells. p-value, two-sided Student’s t-test.
CD8T-S1 | cell state 1 of CD8+ T cells							CD8T-S2 | cell state 2 of CD8+ T cells							CD8T-S3 | cell state 3 of CD8+ T cells
Genes	log2FC	p-value	Bonferroni	PCT1	PCT2		Genes	log2FC	p-value	Bonferroni	PCT1	PCT2		Genes	log2FC	p-value	Bonferroni	PCT1	PCT2
RGS1	2.09813	0	0	0.809	0.355		GZMK	1.79834	0	0	0.874	0.449		FGFBP2	2.10186	0	0	0.608	0.042
DUSP4	1.56825	0	0	0.579	0.071		TXNIP	1.09588	1.69e-227	2.43e-223	0.751	0.457		NKG7	1.71022	0	0	0.991	0.904
COTL1	1.30716	0	0	0.836	0.527		IL7R	0.925928	2.84e-296	4.1e-292	0.414	0.125		GZMH	1.63768	0	0	0.875	0.561
RGCC	1.20383	0	0	0.559	0.22		LTB	0.838719	7.51e-152	1.08e-147	0.527	0.299		GNLY	1.59631	4.93e-304	7.1e-300	0.517	0.163
CXCR4	1.13723	2.59379e-189	3.73739e-185	0.895	0.744		CMC1	0.772976	4.2e-101	6.05e-97	0.594	0.39		KLRD1	1.29451	0	0	0.643	0.242
GAPDH	1.05054	0	0	0.973	0.917		GIMAP7	0.700684	3.24e-129	4.67e-125	0.589	0.368		GZMB	1.19114	1.09e-183	1.57e-179	0.699	0.372
SAMSN1	1.0319	0	0	0.562	0.223		RPL36	0.690079	4.23e-253	6.09e-249	0.993	0.973		SFTPC	1.12521	0	0	0.464	0.1
GZMB	1.0007	1.12893e-136	1.62667e-132	0.623	0.393		LYAR	0.683609	2.85e-115	4.11e-111	0.625	0.416		S100A4	0.953828	9.2e-158	1.32e-153	0.944	0.823
CD2	0.981646	2.74979e-226	3.96218e-222	0.88	0.706		MT1X	0.673426	8.26e-100	1.19e-95	0.353	0.226		LGALS1	0.885763	2.44e-128	3.52e-124	0.702	0.464
TNFAIP3	0.961691	6.05576e-221	8.72574e-217	0.64	0.351		RPS29	0.658241	0	0	1	0.997		TRGC2	0.868442	1.53e-167	2.2e-163	0.586	0.328
GZMA	0.8997	1.2009e-191	1.73037e-187	0.939	0.853		RPS28	0.626606	5.97e-286	8.61e-282	0.997	0.989		PRF1	0.863652	3.31e-181	4.77e-177	0.648	0.397
ALOX5AP	0.884422	7.67808e-176	1.10633e-171	0.659	0.44		RPLP2	0.620668	0	0	1	0.999		FCGR3A	0.845651	0	0	0.353	0.043
CREM	0.86219	3.61584e-150	5.21007e-146	0.512	0.26		RPL39	0.571284	1.95e-273	2.81e-269	0.998	0.994		LITAF	0.831397	3.67e-174	5.29e-170	0.695	0.447
APOBEC3G	0.852493	2.1653e-188	3.11998e-184	0.661	0.417		RPS27	0.565305	0	0	1	1		IER2	0.73754	1.2e-122	1.73e-118	0.673	0.466
CKLF	0.846416	1.29318e-218	1.86334e-214	0.587	0.317		RPS25	0.56256	1.95900363825484e-313	0	0.998	0.996		FLNA	0.721004	2.73e-199	3.94e-195	0.475	0.223
CD7	0.843726	5.53793e-156	7.9796e-152	0.691	0.498		RPL38	0.539706	6.36e-129	9.16e-125	0.984	0.956		CCL4	0.718723	1.55e-53	2.24e-49	0.842	0.721
SRGN	0.805531	3.67263e-170	5.29189e-166	0.957	0.868		RPS3A	0.539205	2.67e-251	3.85e-247	0.999	0.994		PLAC8	0.687194	1.96e-224	2.83e-220	0.363	0.11
ZNF331	0.797632	1.02214e-198	1.4728e-194	0.451	0.191		RPL34	0.532826	2.45e-297	3.53e-293	0.999	0.998		ANXA1	0.666673	5.54e-88	7.99e-84	0.778	0.609
CCL4	0.795724	2.69869e-69	3.88854e-65	0.833	0.719		RPS21	0.53105	5.48e-94	7.89e-90	0.958	0.913		EMP3	0.660712	1.21e-102	1.74e-98	0.737	0.566
CD52	0.790031	2.01315e-123	2.90074e-119	0.945	0.842		RPL41	0.529813	0	0	1	0.998		CTSW	0.640207	1.96e-82	2.83e-78	0.684	0.48
ITM2C	0.776981	1.90953e-192	2.75144e-188	0.448	0.19		RPL36A	0.526764	6.19e-65	8.91e-61	0.819	0.734		NR4A2	0.600134	7.59e-78	1.09e-73	0.535	0.355
LDHA	0.767198	5.81439e-144	8.37796e-140	0.701	0.508		RPS13	0.51561	6.08e-178	8.75e-174	0.996	0.984		ZEB2	0.593029	1.3e-131	1.87e-127	0.423	0.21
RBPJ	0.760215	1.73167e-274	2.49516e-270	0.394	0.122		RPL30	0.497637	1.2e-259	1.72e-255	0.999	0.997		CST7	0.58162	6.82e-89	9.82e-85	0.941	0.844
HLA-DRA	0.759954	1.76731e-112	2.54651e-108	0.759	0.597		HSPA1B	0.496615	3.17e-92	4.57e-88	0.219	0.106		S1PR5	0.576388	4.87529407818287e-313	0	0.27	0.031
CD63	0.759167	2.02128e-146	2.91247e-142	0.64	0.445		RPL32	0.484248	1.88e-276	2.71e-272	0.999	0.997		PLEK	0.575171	6.12e-188	8.82e-184	0.338	0.11
ISG15	0.735498	3.31557e-136	4.7774e-132	0.535	0.338		RPL35A	0.48222	1.71e-211	2.46e-207	0.999	0.994		ITGB2	0.571175	3.06e-79	4.41e-75	0.718	0.569
LGALS3	0.73451	1.4324e-240	2.06395e-236	0.425	0.151		RPL9	0.47719	3.73e-197	5.38e-193	0.999	0.993		EFHD2	0.535471	1.22e-174	1.76e-170	0.324	0.116
HLA-DRB1	0.719221	2.91238e-106	4.19645e-102	0.789	0.634		RPL3	0.476047	1.45e-189	2.09e-185	1	0.995		KLF2	0.533889	5.02e-127	7.24e-123	0.36	0.154
CLEC2B	0.706004	1.26831e-124	1.82751e-120	0.691	0.497		RPL22	0.472297	1.9e-79	2.73e-75	0.954	0.914		ID2	0.521187	2.41e-48	3.47e-44	0.739	0.589
ITM2A	0.705606	1.0296e-135	1.48354e-131	0.558	0.347		IGKC	0.468143	1.24e-40	1.78e-36	0.523	0.396		S100A10	0.519289	1.24e-62	1.79e-58	0.764	0.629
CD27	0.674469	1.38872e-135	2.001e-131	0.488	0.264		RPS12	0.467591	2.55e-254	3.68e-250	1	0.999		KLRG1	0.512129	6.27e-90	9.04e-86	0.42	0.225
CXCL13	0.670553	2.24209e-276	3.23062e-272	0.193	0.003		GIMAP4	0.462112	9.65e-62	1.39e-57	0.512	0.368		IFITM2	0.504969	7.23e-53	1.04e-48	0.742	0.622
FKBP1A	0.669947	3.56828e-154	5.14154e-150	0.526	0.301		EEF1A1	0.456627	1.08e-295	1.56e-291	1	1		C1orf21	0.500384	8.24e-211	1.19e-206	0.266	0.057
LINC00152	0.653511	1.0035e-123	1.44595e-119	0.564	0.355		RPL31	0.453627	1.42e-186	2.05e-182	0.999	0.994		SCGB1A1	0.499086	1.91e-250	2.75e-246	0.216	0.022
PGK1	0.652409	1.55365e-131	2.23865e-127	0.573	0.366		RPL13	0.448388	4.16596152573339e-319	6.00273396242924e-315	1	0.999		ARL4C	0.49672	3.01e-69	4.34e-65	0.545	0.376
SH3BGRL3	0.646866	6.79519e-140	9.79119e-136	0.969	0.93		EEF1B2	0.443966	5e-53	7.21e-49	0.887	0.829		C12orf75	0.496533	1.71e-67	2.46e-63	0.579	0.41
VIM	0.645199	7.05415e-90	1.01643e-85	0.855	0.753		TOMM7	0.440778	1.7e-54	2.45e-50	0.875	0.821		ADGRG1	0.494405	1.85e-247	2.66e-243	0.238	0.034
ZNF683	0.640583	5.09955e-193	7.34794e-189	0.306	0.091		RPL5	0.432129	1.69e-95	2.43e-91	0.987	0.967		MT-CO1	0.490525	3.35e-86	4.83e-82	0.993	0.974
LEPROTL1	0.640215	1.83632e-112	2.64595e-108	0.63	0.433		RPL17	0.426438	1.35e-47	1.94e-43	0.612	0.494		DUSP2	0.488537	6.08e-38	8.76e-34	0.679	0.565
JAML	0.635067	1.49179e-203	2.14952e-199	0.361	0.118		RPS6	0.425187	9.87e-210	1.42e-205	1	0.998		PPP2R5C	0.484743	1.04e-60	1.5e-56	0.619	0.477
SUB1	0.631886	1.64062e-105	2.36396e-101	0.841	0.719		RPL13A	0.424961	8.17063830991583e-311	1.18e-306	1	1		C1QA	0.479276	3.06e-145	4.4e-141	0.28	0.099
PSME2	0.623665	1.5443e-108	2.22519e-104	0.638	0.454		PLCG2	0.421552	2.49e-110	3.59e-106	0.15	0.047		IRF1	0.473946	8.98e-59	1.29e-54	0.563	0.414
CLIC1	0.62327	1.03282e-99	1.48819e-95	0.828	0.699		HSPA1A	0.416263	9.43e-45	1.36e-40	0.255	0.179		SPON2	0.469456	1.04e-196	1.49e-192	0.226	0.044
LAG3	0.62232	4.97429e-147	7.16745e-143	0.43	0.217		RPL11	0.414843	3.43e-209	4.95e-205	0.999	0.997		TSC22D3	0.468544	3.79e-41	5.46e-37	0.74	0.63
CYTIP	0.618624	8.41435e-108	1.21242e-103	0.575	0.39		RPS26	0.407668	4.58e-28	6.59e-24	0.845	0.818		MYO1F	0.453058	1.74e-60	2.5e-56	0.546	0.399
MYL6	0.611877	2.83636e-133	4.08691e-129	0.959	0.903		RPS15A	0.401651	6.55e-235	9.44e-231	1	0.999		AES	0.451404	2.24e-59	3.23e-55	0.548	0.403
TPI1	0.603974	5.58446e-103	8.04665e-99	0.598	0.435		RPS23	0.39334	2.23e-143	3.22e-139	0.997	0.995		HBB	0.449248	1.62e-152	2.33e-148	0.184	0.038
CXCR6	0.599724	3.74157e-186	5.39123e-182	0.325	0.095		RPL21	0.3882	7.97e-192	1.15e-187	1	0.998		BIN2	0.436526	2.3e-62	3.31e-58	0.492	0.343
CCL3	0.56884	7.31029e-78	1.05334e-73	0.35	0.202		RPL37	0.384044	9.73e-89	1.4e-84	0.993	0.983		ZFP36	0.434729	1.26e-32	1.82e-28	0.673	0.541
STK17B	0.568769	5.41459e-103	7.80188e-99	0.529	0.335		MT1E	0.383577	1.41e-46	2.04e-42	0.226	0.147		GADD45B	0.432157	4.68e-80	6.74e-76	0.339	0.179
YPEL5	0.568434	7.32969e-86	1.05613e-81	0.559	0.376		RPL27A	0.381435	5.39e-191	7.77e-187	1	0.998		NEAT1	0.431897	8.53e-38	1.23e-33	0.694	0.586
ZFP36L2	0.568282	8.34539e-64	1.20249e-59	0.824	0.767		RPS3	0.37762	2.46e-202	3.54e-198	1	0.999		MT-CO2	0.430561	1.1e-86	1.59e-82	0.996	0.98
FABP5	0.555552	2.77886e-138	4.00405e-134	0.366	0.169		RPS8	0.376475	4.97e-122	7.17e-118	0.999	0.993		FTL	0.430242	2.64e-92	3.8e-88	0.994	0.982
CD96	0.551686	2.07361e-131	2.98787e-127	0.415	0.205		CCL3L3	0.369112	1.3e-33	1.88e-29	0.39	0.27		MT-ATP6	0.424391	4.57e-63	6.58e-59	0.986	0.962
ID2	0.550108	6.52574e-57	9.40294e-53	0.708	0.597		RPS18	0.368135	5.91e-198	8.51e-194	1	0.999		RORA	0.413715	3.47e-64	4.99e-60	0.398	0.245
MCL1	0.549499	3.26951e-78	4.71104e-74	0.593	0.418		RPL7	0.360316	1.73e-113	2.5e-109	0.997	0.994		FCRL6	0.412555	2.76e-104	3.97e-100	0.29	0.12
EVL	0.54874	2.92639e-78	4.21663e-74	0.785	0.664		RPS14	0.360035	8.76e-184	1.26e-179	1	0.999		CMC1	0.407978	5.76e-29	8.3e-25	0.519	0.425
LSP1	0.540976	1.14746e-76	1.65338e-72	0.768	0.64		CCDC109B	0.359191	3.05e-69	4.39e-65	0.305	0.171		KLF3	0.406935	8.43e-141	1.21e-136	0.234	0.068
DYNLL1	0.536865	1.21719e-84	1.75385e-80	0.544	0.366		RPL23A	0.350655	2.7e-170	3.89e-166	0.999	0.999		TYROBP	0.401448	1.15e-87	1.65e-83	0.265	0.121
CD69	0.536706	2.55226e-52	3.67756e-48	0.647	0.518		RPL14	0.347259	8.51e-86	1.23e-81	0.994	0.988		TTC38	0.393573	1.78e-167	2.56e-163	0.205	0.042
BTG1	0.536437	1.05112e-91	1.51456e-87	0.976	0.956		RPS27A	0.342987	9.05e-181	1.3e-176	1	0.999		MYO1G	0.392781	3.33e-64	4.8e-60	0.388	0.238
SRSF2	0.535669	4.57339e-71	6.5898e-67	0.685	0.537		RPS20	0.340515	1.51e-100	2.18e-96	0.995	0.995		CALM1	0.392146	3.51e-41	5.06e-37	0.876	0.807
CORO1A	0.534276	2.96455e-83	4.27161e-79	0.916	0.847		IGLC2	0.338864	3.05e-43	4.39e-39	0.304	0.191		PRSS23	0.391607	1.64e-226	2.36e-222	0.174	0.012
PHLDA1	0.532589	1.44884e-208	2.08763e-204	0.248	0.048		EIF3E	0.336827	2.45e-30	3.53e-26	0.68	0.604		ITGB1	0.383484	4.03e-56	5.8e-52	0.37	0.24
CTSD	0.5301	5.90495e-84	8.50844e-80	0.562	0.391		ATM	0.33051	1.75e-56	2.52e-52	0.302	0.176		MT-CYB	0.383189	1.14e-51	1.65e-47	0.988	0.958
REL	0.527803	6.88571e-84	9.92162e-80	0.466	0.299		RPL35	0.33047	5.53e-74	7.96e-70	0.992	0.985		FOS	0.380962	1.97e-26	2.84e-22	0.461	0.348
PARK7	0.525478	1.37133e-80	1.97595e-76	0.632	0.48		RPL10A	0.330453	6.86e-86	9.89e-82	0.994	0.991		CX3CR1	0.380456	2.66e-246	3.84e-242	0.168	0.006
ZFP36	0.523167	2.28397e-49	3.29097e-45	0.661	0.539		RPS15	0.324727	8.59e-133	1.24e-128	0.999	0.998		MT-CO3	0.373724	8.07e-60	1.16e-55	0.996	0.977
PLP2	0.521778	3.83191e-86	5.5214e-82	0.508	0.32		RPS4X	0.317181	1.62e-87	2.34e-83	0.999	0.994		APOC1	0.370633	3.49e-64	5.02e-60	0.303	0.16
CD3D	0.512914	1.31761e-124	1.89854e-120	0.976	0.949		RPL8	0.316627	7.71e-70	1.11e-65	0.994	0.986		LAIR2	0.360939	2.02e-140	2.91e-136	0.175	0.032
PSMA7	0.508935	2.66438e-70	3.8391e-66	0.709	0.57		GIMAP1	0.314561	2e-48	2.88e-44	0.306	0.19		PNRC1	0.357443	9.87e-31	1.42e-26	0.703	0.613
LY6E	0.502884	1.2759e-61	1.83845e-57	0.684	0.565		SELL	0.314463	7.76e-100	1.12e-95	0.171	0.052		TPST2	0.354691	1.56e-69	2.24e-65	0.306	0.166
S100A11	0.500419	1.36971e-64	1.97362e-60	0.631	0.482		RPS10	0.313725	3.18e-36	4.57e-32	0.948	0.941		FTH1	0.35131	1.17e-56	1.69e-52	0.991	0.982
ELF1	0.500198	1.58668e-76	2.28625e-72	0.53	0.362		RPL19	0.31345	4.53e-124	6.53e-120	0.999	0.998		S100A6	0.349886	5.14e-35	7.4e-31	0.942	0.89
BIRC3	0.491182	3.65795e-91	5.27074e-87	0.383	0.212		AC090498.1	0.312134	3.17e-41	4.57e-37	0.364	0.256		GZMM	0.349214	4.67e-31	6.72e-27	0.665	0.557
DRAP1	0.48852	2.35464e-72	3.39281e-68	0.582	0.424		CD48	0.310547	2.16e-25	3.11e-21	0.78	0.705		DSTN	0.349149	1.49e-56	2.15e-52	0.344	0.213
PTMS	0.485916	6.38046e-113	9.19361e-109	0.341	0.162		LIMD2	0.306296	2.62e-24	3.78e-20	0.634	0.551		C1QB	0.345502	1.58e-88	2.28e-84	0.232	0.092
IFNG	0.482712	7.77459e-61	1.12024e-56	0.346	0.209		RPL37A	0.300884	9.44e-50	1.36e-45	0.988	0.976		TMSB10	0.343884	4.87e-78	7.02e-74	0.998	0.992
RGS2	0.481421	9.54225e-74	1.37494e-69	0.383	0.23		CNBP	0.298706	9.78e-26	1.41e-21	0.611	0.526		GNG2	0.342743	1.16e-47	1.66e-43	0.378	0.249
CD74	0.478204	3.45371e-52	4.97645e-48	0.915	0.859		GLTSCR2	0.298556	4.3e-24	6.19e-20	0.833	0.789		SPN	0.342301	6.28e-54	9.05e-50	0.343	0.212
CALM2	0.476991	2.62931e-61	3.78857e-57	0.779	0.66		RPS5	0.297009	1.09e-48	1.57e-44	0.982	0.971		TGFB1	0.339672	4.34e-54	6.25e-50	0.333	0.208
PSMB9	0.476202	1.72444e-59	2.48475e-55	0.739	0.63		C6orf48	0.295688	1.98e-28	2.85e-24	0.467	0.372		AHNAK	0.337629	9.32e-51	1.34e-46	0.348	0.22
PKM	0.476171	1.60753e-75	2.31629e-71	0.494	0.344		MT2A	0.292553	7.66e-13	1.1e-08	0.5	0.519		HSP90AA1	0.335189	3.86e-22	5.57e-18	0.848	0.79
ACTG1	0.466441	2.07558e-60	2.99071e-56	0.947	0.904		RPL4	0.291868	2.2e-31	3.17e-27	0.941	0.926		FAM65B	0.334303	5.95e-69	8.57e-65	0.274	0.139
ARPC1B	0.460982	4.31697e-56	6.22032e-52	0.706	0.592		CLDND1	0.291171	2.41e-39	3.47e-35	0.281	0.181		UCP2	0.333921	1.98e-34	2.85e-30	0.49	0.378
UBC	0.459009	4.39297e-63	6.32983e-59	0.928	0.887		TCF7	0.284058	1.43e-50	2.05e-46	0.256	0.14		SYNE2	0.333231	7.18e-46	1.03e-41	0.352	0.236
TYMP	0.458413	8.3775e-106	1.20711e-101	0.33	0.158		RPL18A	0.283287	4.38e-92	6.31e-88	0.998	0.998		MT-ND4	0.331871	5.11e-47	7.37e-43	0.991	0.971
SHFM1	0.450898	1.03317e-75	1.48869e-71	0.472	0.307		FCMR	0.282643	7.7e-60	1.11e-55	0.214	0.107		DUSP1	0.331422	1.17e-17	1.69e-13	0.626	0.516
AC092580.4	0.448573	3.17081e-65	4.56882e-61	0.43	0.298		RPL6	0.277219	1.31e-55	1.88e-51	0.992	0.988		AKNA	0.330946	2.91e-38	4.19e-34	0.425	0.314
HLA-DPA1	0.442767	3.06912e-48	4.4223e-44	0.731	0.627		MALAT1	0.277213	1.6e-91	2.3e-87	1	1		RSRP1	0.329159	8.38e-35	1.21e-30	0.466	0.354
AC002331.1	0.439138	6.04927e-244	8.71639e-240	0.167	0.003		N4BP2L2	0.27655	1.62e-22	2.33e-18	0.533	0.457		HBA2	0.325623	2.97e-129	4.27e-125	0.129	0.017
ICOS	0.439128	9.88175e-147	1.42386e-142	0.232	0.062		RPS16	0.273227	2.16e-75	3.11e-71	0.997	0.996		KLF6	0.323968	7.12e-20	1.03e-15	0.715	0.654
IDH2	0.437144	1.65252e-70	2.38112e-66	0.465	0.305		PABPC1	0.272578	1.87e-19	2.7e-15	0.773	0.73		RAB29	0.322068	1.72e-78	2.48e-74	0.238	0.105
HLA-DMA	0.436841	9.57408e-82	1.37953e-77	0.385	0.218		MT-ND2	0.272188	8.45e-29	1.22e-24	0.969	0.982		CDC42SE1	0.314083	1.81e-46	2.61e-42	0.319	0.202
NDUFS5	0.434289	1.77406e-55	2.55624e-51	0.643	0.51		RPL27	0.267597	5.04e-44	7.26e-40	0.984	0.981		FABP4	0.312072	1.12e-177	1.61e-173	0.139	0.009
LDLRAD4	0.433928	1.78703e-184	2.57493e-180	0.207	0.036		RPL28	0.263832	5.68e-100	8.18e-96	1	0.998		BTG2	0.311249	4e-28	5.76e-24	0.453	0.349
ISG20	0.432618	4.28315e-48	6.1716e-44	0.589	0.48		RPL18	0.260984	2.69e-52	3.88e-48	0.992	0.988		PATL2	0.310153	1.13e-68	1.64e-64	0.224	0.104
KLRC1	0.42912	1.51398e-142	2.18149e-138	0.166	0.028		RPLP0	0.260598	9.85e-26	1.42e-21	0.945	0.937		CCND3	0.306047	8.49e-33	1.22e-28	0.448	0.341
TMSB4X	0.428749	0	0	1	1		IGHG3	0.2547	7.87e-39	1.13e-34	0.201	0.112		FGR	0.304353	7.05e-119	1.02e-114	0.17	0.037
BLOC1S1	0.428325	6.57805e-63	9.47832e-59	0.506	0.357		SF1	0.253219	8.85e-21	1.28e-16	0.495	0.417		HOPX	0.303091	1.86e-26	2.68e-22	0.43	0.305
ATP1B3	0.426599	1.71429e-70	2.47013e-66	0.397	0.239		GPR183	0.251997	2.17e-28	3.12e-24	0.26	0.165		KLRF1	0.302814	1.53e-120	2.21e-116	0.139	0.023
ENO1	0.425446	3.5551e-50	5.12255e-46	0.631	0.522		IL16	0.248685	2.37e-32	3.42e-28	0.288	0.197		CREM	0.301192	2.62e-18	3.77e-14	0.399	0.328
CAPG	0.425172	5.47115e-115	7.88338e-111	0.255	0.1		TRAT1	0.248658	3.68e-32	5.31e-28	0.267	0.17		RPL3	0.299573	2.68e-74	3.87e-70	0.998	0.995
POMP	0.420568	4.63698e-56	6.68142e-52	0.552	0.411		GCC2	0.247478	4.19e-27	6.03e-23	0.333	0.245		PTP4A2	0.297473	2.22e-29	3.2e-25	0.478	0.377
ANXA5	0.418904	1.72576e-73	2.48665e-69	0.4	0.244		KLRG1	0.245911	8.59e-22	1.24e-17	0.341	0.262		MIDN	0.296653	9.21e-56	1.33e-51	0.257	0.135
PGAM1	0.416738	5.40569e-63	7.78906e-59	0.468	0.319		RPL26	0.24587	9.09e-67	1.31e-62	0.997	0.997		LRRFIP1	0.296313	1.62e-28	2.34e-24	0.464	0.367
HERPUD1	0.416381	6.58671e-54	9.49079e-50	0.493	0.365		CIRBP	0.245226	1.82e-16	2.62e-12	0.758	0.711		AMD1	0.295982	2.75e-40	3.96e-36	0.319	0.206
RGS10	0.416254	1.98911e-66	2.86612e-62	0.442	0.288		RPS7	0.244775	6.47e-54	9.33e-50	0.995	0.992		XBP1	0.293664	1.58e-37	2.28e-33	0.338	0.227
HMGN1	0.414714	2.10438e-48	3.0322e-44	0.639	0.509		PDCD4	0.244197	1.05e-22	1.51e-18	0.386	0.305		PPP1R15A	0.291421	2.51e-26	3.61e-22	0.417	0.313
SUMO2	0.414112	6.00734e-49	8.65597e-45	0.779	0.685		TRAF3IP3	0.243637	8.88e-21	1.28e-16	0.427	0.35		MATK	0.28968	1.77e-35	2.55e-31	0.36	0.246
CHCHD2	0.412278	1.26144e-50	1.8176e-46	0.828	0.744		SMDT1	0.239084	1.72e-20	2.47e-16	0.445	0.368		TAGLN2	0.289421	2.22e-25	3.2e-21	0.497	0.4
RABAC1	0.411124	3.83377e-55	5.52408e-51	0.53	0.387		RPL10	0.238825	2.02e-108	2.92e-104	1	1		TNF	0.289095	1.12e-69	1.61e-65	0.167	0.056
TRAC	0.409556	2.95665e-68	4.26023e-64	0.973	0.949		ITM2B	0.237377	3.24e-16	4.66e-12	0.809	0.774		SRGN	0.284635	6.2e-21	8.94e-17	0.933	0.884
IFI6	0.407924	3.96977e-65	5.72004e-61	0.33	0.206		ISCU	0.236755	7.09e-20	1.02e-15	0.458	0.381		SUN2	0.282855	2.54e-30	3.67e-26	0.408	0.302
EZR	0.40685	9.58382e-57	1.38093e-52	0.475	0.327		PIK3IP1	0.234658	2.81e-24	4.05e-20	0.332	0.246		ARPC2	0.281034	1.58e-22	2.27e-18	0.874	0.822
STK17A	0.404081	1.08288e-45	1.56033e-41	0.597	0.471		RPS17	0.234016	1.35e-47	1.95e-43	0.995	0.993		ADRB2	0.280395	2.55e-87	3.68e-83	0.172	0.052
RHOH	0.402953	1.07148e-55	1.5439e-51	0.465	0.323		RPS2	0.232286	1.96e-61	2.82e-57	0.999	0.998		MYADM	0.279302	5.28e-35	7.6e-31	0.279	0.178
COX5A	0.402377	3.36623e-61	4.8504e-57	0.453	0.308		RPSA	0.231293	5.55e-31	8e-27	0.984	0.978		RBM39	0.278733	5.65e-21	8.14e-17	0.65	0.571
CYCS	0.401275	4.27019e-48	6.15291e-44	0.557	0.421		MT1F	0.231183	3.7e-30	5.33e-26	0.228	0.159		CEP78	0.275776	7.68e-98	1.11e-93	0.159	0.041
PSMB3	0.397868	2.7831e-59	4.01017e-55	0.476	0.328		FXYD5	0.227704	2.07e-14	2.99e-10	0.641	0.597		PTGER2	0.274887	1e-77	1.45e-73	0.181	0.064
ITGA1	0.397624	2.47696e-173	3.56905e-169	0.199	0.033		CCR7	0.224353	6.55e-68	9.44e-64	0.135	0.039		UBB	0.273985	1.61e-23	2.32e-19	0.927	0.884
COX8A	0.395775	1.66167e-46	2.3943e-42	0.628	0.509		RPL24	0.221148	2.41e-28	3.47e-24	0.979	0.973		HLA-E	0.271745	2.46e-31	3.54e-27	0.968	0.945
DNAJB6	0.395114	1.11232e-48	1.60274e-44	0.519	0.38		RPL7A	0.219835	3.37e-30	4.86e-26	0.988	0.981		PIK3R1	0.266231	9.74e-27	1.4e-22	0.337	0.253
HLA-A	0.394728	2.35484e-172	3.39309e-168	1	0.998		EOMES	0.217454	9.93e-34	1.43e-29	0.204	0.122		TGFBR3	0.264541	2.77e-100	3.99e-96	0.152	0.037
PTTG1	0.392393	1.1754e-107	1.69364e-103	0.265	0.101		CD27	0.213712	5.04e-14	7.27e-10	0.406	0.316		HSPA8	0.263409	1.98e-17	2.85e-13	0.802	0.739
APOE	0.392102	6.87021e-83	9.89929e-79	0.29	0.14		COMMD6	0.210751	1.03e-12	1.48e-08	0.749	0.707		SERTAD1	0.263293	2.85e-43	4.11e-39	0.233	0.129
CFL1	0.38988	1.29787e-64	1.8701e-60	0.967	0.94		HINT1	0.208412	1.34e-12	1.93e-08	0.801	0.763		CDC42	0.262385	7.38e-19	1.06e-14	0.6	0.526
JUNB	0.389688	4.90479e-24	7.06731e-20	0.783	0.73		SELM	0.203128	7.97e-32	1.15e-27	0.201	0.115		ITGAL	0.262236	1.1e-44	1.59e-40	0.248	0.144
IGKC	0.389518	3.51306e-30	5.06197e-26	0.508	0.397		POLR2J3	0.199491	2.01e-16	2.9e-12	0.349	0.285		TCF25	0.261725	5.76e-24	8.29e-20	0.44	0.355
RUNX3	0.38773	8.12683e-47	1.17099e-42	0.487	0.358		FAU	0.198915	1.44e-35	2.08e-31	0.993	0.991		PTPRC	0.258699	5.16e-18	7.43e-14	0.81	0.753
G3BP2	0.387708	6.46886e-68	9.32097e-64	0.365	0.218		NCF1	0.198388	2e-31	2.88e-27	0.184	0.106		SAMD3	0.256355	9.62e-32	1.39e-27	0.313	0.209
COX7A2	0.386892	1.15692e-42	1.667e-38	0.702	0.594		UBA52	0.194537	3.16e-26	4.56e-22	0.987	0.982		RAP1B	0.256003	2.9e-31	4.18e-27	0.325	0.229
TAP1	0.386778	2.12325e-58	3.05938e-54	0.425	0.278		PFDN5	0.191227	8.05e-14	1.16e-09	0.916	0.899		RASSF1	0.253449	8.86e-45	1.28e-40	0.231	0.127
SELK	0.385381	2.24194e-45	3.23041e-41	0.538	0.402		RPS9	0.188817	3.93e-26	5.67e-22	0.988	0.987		APMAP	0.253385	1.02e-26	1.47e-22	0.36	0.263
ARPC3	0.384801	3.7656e-42	5.42586e-38	0.806	0.731		PPDPF	0.187491	2.81e-10	4.06e-06	0.645	0.593		MT-ND5	0.250683	7.14e-15	1.03e-10	0.784	0.709
CCL4L2	0.384239	1.80479e-20	2.60052e-16	0.481	0.409		HSD17B11	0.186117	2.45e-18	3.52e-14	0.287	0.214		RUNX3	0.249504	3.54e-19	5.11e-15	0.468	0.375
FAM46C	0.382923	1.4616e-73	2.10603e-69	0.308	0.159		RPL29	0.184962	9.17e-23	1.32e-18	0.986	0.982		LMNA	0.244569	1.25e-29	1.8e-25	0.208	0.124
APOBEC3C	0.381892	4.38991e-58	6.32542e-54	0.379	0.238		SARAF	0.182303	7.5e-10	1.08e-05	0.827	0.795		SCGB3A1	0.243579	4.68e-50	6.74e-46	0.149	0.04
HAVCR2	0.381591	1.17788e-147	1.69721e-143	0.189	0.037		IGHG1	0.182245	7.44e-32	1.07e-27	0.131	0.065		BRD2	0.243476	1.66e-24	2.39e-20	0.348	0.26
PSME1	0.381343	3.57013e-39	5.1442e-35	0.793	0.712		ANKRD12	0.179679	1.11e-10	1.6e-06	0.492	0.44		YBX1	0.24264	1.04e-16	1.5e-12	0.795	0.737
BST2	0.380224	8.4029e-55	1.21077e-50	0.419	0.287		DENND2D	0.177763	6.17e-19	8.89e-15	0.239	0.177		SRSF2	0.239923	1.32e-14	1.9e-10	0.643	0.566
PMAIP1	0.379716	4.48547e-65	6.46311e-61	0.291	0.16		COX7C	0.173121	1.25e-09	1.8e-05	0.85	0.827		ADD3	0.238759	1e-45	1.44e-41	0.211	0.112
CTSC	0.3781	4.15419e-43	5.98577e-39	0.542	0.414		TMEM123	0.172511	6.52e-19	9.4e-15	0.234	0.169		YWHAQ	0.236142	3.44e-20	4.95e-16	0.429	0.347
COX7B	0.377947	5.58284e-47	8.04431e-43	0.546	0.417		GNB2L1	0.171143	1.49e-15	2.14e-11	0.972	0.964		ASCL2	0.235127	4.46e-146	6.43e-142	0.102	0.004
SLC25A5	0.377705	7.17209e-49	1.03343e-44	0.492	0.362		GZMM	0.170447	1.63e-08	0.000234	0.622	0.577		RASGRP2	0.234076	4.18e-63	6.02e-59	0.166	0.065
CD44	0.37732	9.04658e-38	1.30352e-33	0.64	0.531		EIF3G	0.169192	1.6e-09	2.31e-05	0.552	0.51		P2RY8	0.233715	6.63e-51	9.55e-47	0.182	0.086
JMJD6	0.376246	9.84241e-71	1.41819e-66	0.308	0.165		PSMB8-AS1	0.167811	1.46e-16	2.11e-12	0.253	0.19		CD160	0.233338	8.16e-59	1.18e-54	0.145	0.051
UBE2L6	0.375203	6.3252e-60	9.11399e-56	0.39	0.248		RP11-18H21.1	0.166333	3.02e-54	4.35e-50	0.101	0.031		CDC25B	0.232735	2.72e-49	3.92e-45	0.186	0.091
FYB	0.372195	8.30363e-38	1.19647e-33	0.63	0.527		ILF3-AS1	0.163666	2.52e-19	3.63e-15	0.197	0.135		RPS4Y1	0.232579	6.39e-12	9.21e-08	0.602	0.518
TUBA4A	0.371753	8.75829e-39	1.26198e-34	0.513	0.394		ZNF101	0.162341	2.94e-30	4.23e-26	0.145	0.076		CST3	0.232034	1.06e-31	1.53e-27	0.252	0.163
HLA-DPB1	0.371323	2.06676e-35	2.97799e-31	0.832	0.764		IGHG4	0.160923	3.23e-20	4.66e-16	0.162	0.101		TUBA1B	0.231747	1.37e-16	1.97e-12	0.472	0.388
ATP5G3	0.37093	9.85692e-45	1.42028e-40	0.54	0.421		CD3E	0.159955	5.64e-10	8.12e-06	0.888	0.86		DNAJA1	0.231549	6.59e-16	9.49e-12	0.461	0.378
NR4A2	0.370522	3.13618e-32	4.51891e-28	0.499	0.363		HSPA6	0.159262	1.61e-24	2.32e-20	0.065	0.027		CYTH1	0.231516	1.44e-40	2.08e-36	0.216	0.122
BTG3	0.369551	9.83815e-90	1.41758e-85	0.266	0.117		TNFAIP8	0.158434	6.15e-13	8.86e-09	0.283	0.233		TBX21	0.230679	2.21e-70	3.18e-66	0.149	0.049
ATP5E	0.366924	5.13951e-53	7.40552e-49	0.949	0.924		NBEAL1	0.158339	2.64e-12	3.8e-08	0.313	0.259		LYZ	0.228564	8.03e-45	1.16e-40	0.186	0.092
CD82	0.365887	1.20164e-122	1.73145e-118	0.217	0.064		2019-09-01	0.157623	5.27e-10	7.59e-06	0.391	0.345		PRKCB	0.227483	2.43e-32	3.5e-28	0.248	0.159
ALDOA	0.364221	4.14444e-37	5.97172e-33	0.729	0.638		GMFG	0.157355	1.47e-07	0.002111	0.732	0.702		DDX3X	0.226967	1.52e-20	2.19e-16	0.351	0.27
SOD1	0.363628	7.42213e-38	1.06945e-33	0.654	0.557		PNISR	0.155706	8.24e-08	0.001187	0.56	0.52		PRMT2	0.22685	1.47e-23	2.12e-19	0.326	0.243
TXN	0.361803	3.80928e-44	5.48879e-40	0.51	0.377		EEF2	0.154645	1.94e-07	0.002796	0.786	0.774		PPIA	0.223493	1.74e-14	2.5e-10	0.837	0.789
ACP5	0.361257	8.61418e-99	1.24122e-94	0.243	0.094		ZNF75A	0.154603	7.15e-30	1.03e-25	0.132	0.067		SH3BP5	0.222799	7.45e-54	1.07e-49	0.169	0.073
ITGAE	0.360794	9.65517e-96	1.39121e-91	0.253	0.103		PSMD5-AS1	0.152757	2.53e-20	3.65e-16	0.169	0.111		RP11-81H14.2	0.222277	4.1e-122	5.9e-118	0.107	0.01
NDUFA4	0.360625	2.41899e-37	3.48552e-33	0.715	0.617		CD84	0.152382	7.43e-15	1.07e-10	0.222	0.17		ABHD17A	0.222181	5.8e-31	8.35e-27	0.247	0.16
PSMB8	0.359172	5.49534e-41	7.91824e-37	0.55	0.427		MT-ND1	0.151449	1.07e-08	0.000154	0.941	0.963		SAT1	0.221296	4.49e-12	6.47e-08	0.603	0.523
CD8A	0.358793	4.97743e-43	7.17198e-39	0.901	0.844		RIC3	0.150139	4.59e-35	6.61e-31	0.109	0.048		TNFRSF1B	0.219755	1.52e-24	2.2e-20	0.281	0.199
PDCD1	0.357803	1.76737e-129	2.54661e-125	0.196	0.047		SH2D1A	0.148841	6.51e-09	9.38e-05	0.365	0.321		NFKBIA	0.21925	6.41e-12	9.23e-08	0.504	0.447
CAPZB	0.357034	9.28728e-38	1.3382e-33	0.622	0.515		2019-09-06	0.148033	1.44e-10	2.07e-06	0.32	0.271		SLC2A3	0.218951	8.54e-19	1.23e-14	0.34	0.261
FAM177A1	0.355929	1.50481e-52	2.16827e-48	0.357	0.219		NUCB2	0.14739	1.66e-12	2.4e-08	0.247	0.196		IFRD1	0.218612	5.52e-22	7.95e-18	0.283	0.204
IFI27L2	0.354468	9.18395e-55	1.32332e-50	0.386	0.247		SORL1	0.145234	2.5e-19	3.6e-15	0.163	0.106		SYTL3	0.21668	2.62e-22	3.77e-18	0.287	0.208
RBM8A	0.354434	1.03305e-42	1.48852e-38	0.502	0.371		LINC00869	0.145127	4.45e-15	6.42e-11	0.211	0.159		DOK2	0.216659	1.04e-18	1.5e-14	0.38	0.298
REEP5	0.353663	2.42522e-50	3.4945e-46	0.421	0.283		PBXIP1	0.143662	8.81e-13	1.27e-08	0.241	0.187		ARF6	0.214638	1.98e-16	2.85e-12	0.437	0.358
LYST	0.350671	2.22681e-63	3.20861e-59	0.301	0.163		MYC	0.143568	1.73e-46	2.49e-42	0.087	0.027		YWHAZ	0.213996	1.85e-13	2.67e-09	0.593	0.529
TSPO	0.34852	6.43e-41	9.26498e-37	0.508	0.385		SYPL1	0.142226	2.33e-23	3.36e-19	0.138	0.082		LYAR	0.213181	2.04e-12	2.94e-08	0.543	0.454
DBI	0.346166	3.9328e-37	5.66677e-33	0.573	0.457		NAP1L1	0.141536	1.78e-06	0.025613	0.618	0.587		HSPA5	0.212376	1.48e-16	2.13e-12	0.379	0.307
HLA-DQB1	0.343502	4.55935e-38	6.56957e-34	0.433	0.322		EVI2B	0.141048	7.16e-08	0.001032	0.413	0.37		MBP	0.212089	6.81e-20	9.81e-16	0.338	0.259
NAMPT	0.343239	1.10804e-101	1.59657e-97	0.218	0.075		LDLRAP1	0.140968	2.41e-33	3.47e-29	0.109	0.048		CLIC3	0.212016	1.6e-21	2.3e-17	0.272	0.191
CXCR3	0.343086	8.89776e-55	1.28208e-50	0.334	0.2		ARHGAP15	0.139534	2.62e-10	3.77e-06	0.3	0.253		ANXA6	0.211163	1.97e-16	2.84e-12	0.423	0.351
DDIT4	0.340728	6.9541e-35	1.00202e-30	0.443	0.339		RP11-222K16.2	0.139004	8.03e-25	1.16e-20	0.12	0.065		GLTSCR2	0.211012	9.27e-13	1.34e-08	0.841	0.785
ACTB	0.340072	5.53441e-60	7.97454e-56	0.999	0.996		ANXA2R	0.135642	1.28e-13	1.84e-09	0.197	0.146		EEF2	0.206971	3.32e-12	4.78e-08	0.817	0.759
HN1	0.339471	2.37326e-49	3.41963e-45	0.398	0.26		ZNF90	0.133433	2.43e-19	3.5e-15	0.149	0.096		DDX5	0.206673	2.79e-14	4.02e-10	0.913	0.881
H2AFZ	0.33891	1.54315e-33	2.22352e-29	0.561	0.457		BEX2	0.132873	4.08e-44	5.88e-40	0.084	0.026		VPS37B	0.206475	1.28e-26	1.84e-22	0.228	0.15
CCL5	0.338604	9.19087e-60	1.32431e-55	0.99	0.993		LDHB	0.132802	7.17e-06	0.103366	0.595	0.567		CHMP1B	0.204155	6.39e-21	9.2e-17	0.28	0.206
ABRACL	0.335945	3.54515e-42	5.10821e-38	0.445	0.32		SVIP	0.132615	3.13e-11	4.5e-07	0.233	0.18		PSAP	0.203784	2.28e-17	3.28e-13	0.369	0.292
ATP5L	0.335547	1.5484e-33	2.23109e-29	0.851	0.799		OFD1	0.132387	3.46e-11	4.99e-07	0.233	0.185		DIP2A	0.202969	3.05e-43	4.4e-39	0.158	0.077
SIRPG	0.333245	1.00028e-95	1.4413e-91	0.22	0.075		EIF3L	0.132317	4.79e-07	0.006903	0.435	0.401		CD99	0.201035	1.62e-11	2.33e-07	0.747	0.696
PTPN22	0.333075	1.53855e-63	2.21689e-59	0.296	0.158		GIMAP2	0.131508	7.08e-12	1.02e-07	0.221	0.173		CD3G	0.200225	8.9e-12	1.28e-07	0.699	0.64
UBL5	0.331832	1.97369e-32	2.84389e-28	0.685	0.585		TC2N	0.131467	8.04e-12	1.16e-07	0.211	0.161		SFTPA2	0.200141	6.76e-46	9.74e-42	0.139	0.053
TRBC2	0.33106	8.64346e-23	1.24544e-18	0.784	0.749		SNRPN	0.130853	1.24e-08	0.000179	0.322	0.279		DNAJB6	0.199009	9.16e-13	1.32e-08	0.478	0.408
HLA-DQA1	0.329684	1.46244e-36	2.10723e-32	0.417	0.309		OCIAD2	0.129027	2.94e-07	0.004237	0.389	0.348		FOSB	0.196737	7.78e-15	1.12e-10	0.285	0.221
PRDX1	0.328505	4.43913e-43	6.39634e-39	0.425	0.3		GIMAP6	0.126898	1.88e-16	2.71e-12	0.144	0.099		MARCO	0.19669	5.52e-89	7.96e-85	0.102	0.017
MYL12B	0.326595	2.14241e-30	3.087e-26	0.823	0.752		TMA7	0.12684	4.83e-06	0.069648	0.855	0.833		RAP2B	0.195287	2.44e-43	3.51e-39	0.155	0.073
IFI16	0.326021	5.40381e-39	7.78635e-35	0.436	0.313		NELL2	0.125861	1.23e-21	1.77e-17	0.114	0.062		BHLHE40	0.194881	1.55e-29	2.23e-25	0.194	0.112
DNAJA1	0.325853	9.07951e-32	1.30827e-27	0.476	0.364		C12orf57	0.123844	1.08e-05	0.155448	0.499	0.468		SELK	0.194452	5.18e-12	7.46e-08	0.494	0.431
VDAC1	0.325272	8.08677e-61	1.16522e-56	0.308	0.171		KLF2	0.122854	5e-08	0.000721	0.25	0.205		FOSL2	0.194286	1.47e-33	2.11e-29	0.169	0.092
TANK	0.324885	2.11116e-60	3.04197e-56	0.292	0.16		PASK	0.121327	1.51e-36	2.17e-32	0.071	0.022		MTPN	0.193831	2.72e-27	3.91e-23	0.217	0.141
OASL	0.324733	4.73687e-76	6.82535e-72	0.236	0.104		PSIP1	0.121212	1.29e-08	0.000185	0.266	0.22		CYBA	0.193315	3.25e-13	4.68e-09	0.925	0.896
RAN	0.323382	8.3038e-33	1.19649e-28	0.567	0.469		SNRPD2	0.120911	4.23e-05	0.608957	0.702	0.676		BTN3A2	0.192886	8.8e-16	1.27e-11	0.354	0.279
APOBEC3H	0.323145	8.11734e-95	1.16963e-90	0.203	0.069		CD37	0.120592	3.91e-05	0.56315	0.69	0.66		MALAT1	0.192306	1.76e-44	2.54e-40	1	1
COX6C	0.321087	6.82745e-30	9.83767e-26	0.673	0.591		ABHD14B	0.120106	3.99e-10	5.75e-06	0.224	0.182		DDIT4	0.190369	2.62e-11	3.77e-07	0.425	0.353
JUND	0.318976	9.29004e-39	1.3386e-34	0.392	0.264		ZFAS1	0.117523	4.76e-05	0.685297	0.531	0.509		CD47	0.190267	5.54e-16	7.98e-12	0.351	0.279
DUSP2	0.317274	8.35438e-18	1.20378e-13	0.657	0.57		MS4A1	0.117423	1.22e-35	1.75e-31	0.07	0.022		C16orf54	0.190245	1.2e-24	1.72e-20	0.208	0.133
DUSP10	0.317054	3.9916e-100	5.7515e-96	0.186	0.056		IFNGR1	0.11727	1.39e-14	2e-10	0.13	0.088		SCP2	0.189456	4.84e-15	6.97e-11	0.382	0.312
UBE2D3	0.315941	2.65234e-29	3.82176e-25	0.67	0.577		SRSF8	0.116777	1.81e-09	2.61e-05	0.221	0.179		RNF125	0.188931	1.6e-21	2.3e-17	0.241	0.169
EML4	0.315852	6.95801e-40	1.00258e-35	0.387	0.267		PRR4	0.11418	3.51e-21	5.05e-17	0.101	0.054		HLA-B	0.187923	9.18e-30	1.32e-25	0.998	0.998
HNRNPA3	0.314501	7.0901e-32	1.02161e-27	0.53	0.423		NSG1	0.114024	3.89e-34	5.6e-30	0.076	0.025		PRKCH	0.187725	1.56e-14	2.24e-10	0.373	0.305
SRP14	0.314218	2.04173e-32	2.94193e-28	0.872	0.819		KRTCAP2	0.113993	3.82e-07	0.005504	0.304	0.268		SYTL1	0.187466	1.16e-21	1.67e-17	0.247	0.173
ARPC2	0.31396	2.43862e-29	3.5138e-25	0.864	0.824		TSTD1	0.111575	1.39e-06	0.020069	0.311	0.275		CAST	0.187434	6.13e-18	8.83e-14	0.29	0.219
SUSD3	0.313403	5.29338e-87	7.62723e-83	0.214	0.081		PEBP1	0.111512	1.19e-05	0.17141	0.397	0.366		NEU1	0.187053	6.5e-28	9.36e-24	0.173	0.098
LCK	0.31177	7.88037e-28	1.13548e-23	0.685	0.596		BLOC1S4	0.111345	4.44e-10	6.4e-06	0.191	0.15		SRPK2	0.185699	6.99e-26	1.01e-21	0.211	0.134
ATP5C1	0.311294	2.94964e-42	4.25013e-38	0.396	0.271		ATF6B	0.110965	1.82e-08	0.000262	0.232	0.189		TUBB4B	0.185421	1.54e-19	2.23e-15	0.249	0.176
CRIP1	0.309933	1.3766e-35	1.98354e-31	0.413	0.3		SLC25A45	0.109904	7.32e-16	1.06e-11	0.12	0.075		SYNGR1	0.185377	1.12e-40	1.62e-36	0.133	0.057
TMEM14C	0.309052	2.87671e-92	4.14505e-88	0.204	0.072		RPL12	0.109277	2.52e-11	3.64e-07	0.993	0.995		IQGAP2	0.185278	9.74e-28	1.4e-23	0.192	0.119
SRSF7	0.306176	2.49582e-23	3.59623e-19	0.734	0.648		FAM215B	0.109172	4.29e-19	6.18e-15	0.103	0.058		SLC9A3R1	0.184893	4.31e-17	6.21e-13	0.308	0.235
NEDD8	0.305895	1.11883e-29	1.61212e-25	0.579	0.476		CH17-189H20.1	0.107671	9.43e-08	0.001359	0.233	0.197		ATP2B1	0.182896	9.67e-29	1.39e-24	0.17	0.101
PDE4D	0.305169	5.33539e-76	7.68777e-72	0.208	0.084		TECR	0.107665	4.48e-06	0.064553	0.311	0.281		FCER1G	0.182894	1.49e-33	2.15e-29	0.158	0.086
DNPH1	0.304742	2.52164e-84	3.63343e-80	0.216	0.081		ANKRD36B	0.107167	5.43e-24	7.82e-20	0.077	0.038		S1PR4	0.182483	4.46e-18	6.43e-14	0.276	0.206
RAB27A	0.304528	6.46943e-45	9.3218e-41	0.342	0.217		NHLRC3	0.104636	4.53e-12	6.53e-08	0.141	0.1		CD247	0.181223	2.41e-12	3.47e-08	0.436	0.374
PSMA4	0.303597	6.55984e-38	9.45207e-34	0.397	0.282		GABPB1-AS1	0.103421	4.93e-10	7.11e-06	0.15	0.112		EIF4B	0.180142	1.38e-13	1.98e-09	0.386	0.317
PSMA1	0.300822	3.1102e-36	4.48149e-32	0.42	0.307		MT-ND3	0.102921	0.000135	1	0.934	0.948		ADGRE5	0.179113	6.17e-13	8.88e-09	0.36	0.291
TIGIT	0.300389	1.96946e-32	2.83779e-28	0.377	0.275		CHURC1	0.102669	9.81e-07	0.014141	0.255	0.222		PTPN4	0.179098	2.05e-18	2.95e-14	0.261	0.19
COX6A1	0.299822	2.46939e-27	3.55814e-23	0.624	0.533		OTUD6B-AS1	0.102653	7.75e-09	0.000112	0.175	0.138		PYHIN1	0.178976	6.06e-15	8.73e-11	0.314	0.239
SAT1	0.298334	6.59214e-22	9.49861e-18	0.6	0.52		GPR82	0.101832	2.05e-19	2.96e-15	0.09	0.047		CALR	0.178646	2.25e-09	3.24e-05	0.549	0.489
UBE2L3	0.295836	9.59118e-32	1.38199e-27	0.479	0.37		CCDC66	0.101422	7.41e-11	1.07e-06	0.148	0.108		PXN	0.177951	6.67e-62	9.61e-58	0.108	0.03
GYPC	0.294568	6.17762e-27	8.90134e-23	0.555	0.462		ERP29	0.101349	0.000261	1	0.506	0.482		FN1	0.177397	1.77e-65	2.56e-61	0.101	0.025
OXNAD1	0.293949	4.03545e-72	5.81468e-68	0.218	0.093		LY9	0.100987	1.12e-10	1.62e-06	0.144	0.104		PTPN7	0.177066	1.15e-10	1.66e-06	0.435	0.373
GZMH	0.290272	1.83941e-13	2.6504e-09	0.744	0.614		ERAP2	0.099692	1.59e-10	2.29e-06	0.145	0.105		GRN	0.176887	2.92e-36	4.21e-32	0.145	0.069
HMGB1	0.290212	1.69042e-24	2.43573e-20	0.834	0.784		XIST	0.099555	3.7e-08	0.000533	0.146	0.106		TXNIP	0.176745	4.04e-07	0.005826	0.582	0.537
TNFRSF9	0.289812	9.75807e-110	1.40604e-105	0.138	0.026		ANAPC16	0.098752	0.000486	1	0.53	0.508		UBE2F	0.174411	1.4e-30	2.02e-26	0.167	0.09
EPSTI1	0.288024	5.08213e-70	7.32285e-66	0.212	0.092		LINC00861	0.097807	1.94e-08	0.00028	0.167	0.131		CES1	0.173923	4.82e-104	6.94e-100	0.078	0.004
CTLA4	0.287769	1.1635e-151	1.67649e-147	0.131	0.01		TMEM63A	0.09757	9.72e-21	1.4e-16	0.079	0.039		MYOM2	0.17326	1.16e-91	1.67e-87	0.064	0.002
SDCBP	0.287043	4.9416e-36	7.12036e-32	0.334	0.231		AQP3	0.096592	2.23e-16	3.21e-12	0.094	0.052		TSPAN32	0.173214	6.58e-40	9.49e-36	0.132	0.058
IL2RB	0.286487	1.108e-44	1.59652e-40	0.299	0.182		NDUFC1	0.096362	2.07e-07	0.002983	0.201	0.167		FNIP1	0.1724	6.38e-19	9.19e-15	0.238	0.166
SERBP1	0.286103	8.81781e-29	1.27056e-24	0.478	0.372		ZNF274	0.096044	7.31e-16	1.05e-11	0.094	0.053		SFTPA1	0.172022	6.31e-41	9.1e-37	0.115	0.043
MIR4435-2HG	0.286071	1.66793e-64	2.40332e-60	0.225	0.101		PILRB	0.095387	2.05e-11	2.95e-07	0.122	0.083		B4GALT1	0.171449	1.1e-26	1.58e-22	0.161	0.091
PSMD8	0.285809	1.66325e-34	2.39658e-30	0.407	0.294		RCSD1	0.09481	8.55e-07	0.012315	0.213	0.181		GTF3C1	0.169246	3e-45	4.32e-41	0.11	0.045
NDUFB8	0.285415	3.82851e-28	5.5165e-24	0.514	0.409		ATP6V1G1	0.093568	0.000894	1	0.56	0.536		EBP	0.168614	3.88e-21	5.6e-17	0.209	0.14
PHPT1	0.28365	4.51087e-44	6.49971e-40	0.298	0.181		MIF	0.091992	0.000138	1	0.336	0.303		SYNE1	0.168474	4.87e-19	7.01e-15	0.219	0.154
ARHGDIB	0.283308	1.24928e-29	1.80009e-25	0.927	0.899		AAK1	0.091503	0.000261	1	0.379	0.351		SLC20A1	0.167681	3.29e-27	4.75e-23	0.164	0.095
TBCD	0.281623	4.68967e-66	6.75734e-62	0.209	0.088		TMEM204	0.090524	6.42e-21	9.25e-17	0.07	0.032		SSBP3	0.166598	3.04e-73	4.38e-69	0.091	0.019
RHOA	0.281102	1.31169e-23	1.89002e-19	0.627	0.542		ITM2C	0.09038	0.001048	1	0.314	0.268		PFN1	0.16645	1.53e-12	2.21e-08	0.97	0.967
NOP10	0.280323	5.28916e-31	7.62115e-27	0.427	0.319		ZBTB20	0.090361	3.41e-10	4.92e-06	0.123	0.085		C11orf21	0.165956	7.11e-40	1.02e-35	0.12	0.05
ENTPD1	0.279706	1.19557e-136	1.7227e-132	0.125	0.013		ZNF22	0.090342	2.18e-08	0.000314	0.151	0.119		CTSC	0.16584	5.22e-09	7.51e-05	0.502	0.44
LGALS1	0.278899	1.15883e-14	1.66976e-10	0.58	0.517		RPS19	0.088948	2.86e-10	4.13e-06	1	0.999		CCNL1	0.165815	2.26e-09	3.26e-05	0.489	0.433
MRPS6	0.276638	1.47673e-36	2.12781e-32	0.336	0.228		EIF2S3	0.088243	1.67e-06	0.02413	0.201	0.167		ENC1	0.165433	8.99e-51	1.29e-46	0.096	0.029
SIT1	0.276607	1.58404e-35	2.28245e-31	0.335	0.226		TNRC6B	0.087986	9.59e-05	1	0.282	0.253		CD55	0.165159	3.86e-27	5.57e-23	0.154	0.088
KRT86	0.2766	3.82666e-124	5.51384e-120	0.096	0.004		NCBP2-AS2	0.087577	2.48e-07	0.003579	0.172	0.136		PTPRE	0.165148	3.15e-26	4.54e-22	0.163	0.094
CCND2	0.276293	1.31653e-49	1.89699e-45	0.247	0.135		DKK3	0.087417	2.92e-26	4.21e-22	0.051	0.016		CD300A	0.164992	7.95e-44	1.15e-39	0.108	0.041
PRDX5	0.276265	1.35416e-29	1.9512e-25	0.433	0.328		ICAM2	0.087254	7.39e-10	1.07e-05	0.121	0.086		XCL2	0.164824	5.13e-10	7.39e-06	0.287	0.227
S100A6	0.275146	1.73602e-23	2.50144e-19	0.926	0.896		RPL15	0.087059	9.84e-10	1.42e-05	0.996	0.996		BPGM	0.164213	3.27e-35	4.72e-31	0.121	0.055
ATP5J	0.275026	3.99846e-27	5.76139e-23	0.484	0.385		RPLP1	0.086917	6.95e-11	1e-06	1	1		CAPN2	0.164204	6.29e-14	9.06e-10	0.3	0.233
ADGRE5	0.274695	4.73544e-30	6.8233e-26	0.377	0.277		CXCR3	0.086911	0.000135	1	0.274	0.236		CDKN2D	0.163659	3.27e-26	4.71e-22	0.164	0.093
CIB1	0.274507	5.18464e-24	7.47055e-20	0.551	0.46		SUMF2	0.086395	2.74e-07	0.003948	0.163	0.13		FBP1	0.162684	7.59e-61	1.09e-56	0.091	0.022
CTSA	0.273798	1.00791e-53	1.4523e-49	0.237	0.122		TPRG1	0.085759	3.6e-14	5.18e-10	0.083	0.047		ITGB7	0.16215	1.16e-14	1.68e-10	0.275	0.212
RAC2	0.273656	5.75353e-21	8.29026e-17	0.724	0.656		TMEM109	0.085248	6.57e-06	0.094692	0.199	0.17		SH2D2A	0.161304	4.42e-15	6.37e-11	0.245	0.186
CSTB	0.271909	1.00399e-24	1.44665e-20	0.498	0.407		NCK1	0.084939	3.36e-06	0.048345	0.192	0.161		RPL7	0.161214	1.21e-23	1.74e-19	0.997	0.994
KPNA2	0.271738	2.96163e-71	4.26742e-67	0.186	0.071		EIF3K	0.084204	0.003824	1	0.69	0.68		EIF1	0.161161	3.66e-19	5.28e-15	0.993	0.989
PIM3	0.270767	1.2595e-50	1.81482e-46	0.229	0.122		DNAJB1	0.084039	0.017846	1	0.467	0.497		CD52	0.160999	3.91e-06	0.056391	0.89	0.874
TPM4	0.270432	2.24863e-44	3.24005e-40	0.268	0.152		PLP2	0.083988	0.002292	1	0.405	0.38		SERTAD3	0.158613	9.52e-38	1.37e-33	0.115	0.047
OCIAD2	0.270227	1.6445e-28	2.36956e-24	0.43	0.322		JCHAIN	0.083629	1.39e-11	2.01e-07	0.08	0.049		CD53	0.158501	7.89e-08	0.001137	0.617	0.572
HMGA1	0.270127	4.99596e-44	7.19868e-40	0.273	0.164		GRAMD1A	0.082979	2.31e-07	0.003327	0.147	0.115		SRSF11	0.158147	2.1e-10	3.03e-06	0.371	0.318
COPE	0.26993	7.03502e-26	1.01368e-21	0.49	0.391		GPX4	0.082522	0.002213	1	0.45	0.424		SRSF7	0.157043	7.55e-07	0.010874	0.705	0.666
SAP18	0.269396	1.35468e-22	1.95195e-18	0.612	0.531		LINC00402	0.081631	7.25e-36	1.04e-31	0.042	0.007		EIF4A1	0.15598	2.01e-10	2.9e-06	0.363	0.308
NDUFS6	0.268758	4.80014e-32	6.91653e-28	0.387	0.278		LEF1	0.081333	2.45e-23	3.53e-19	0.06	0.022		REL	0.155048	4.03e-08	0.00058	0.401	0.34
C14orf166	0.26781	6.46277e-29	9.3122e-25	0.425	0.322		MT1G	0.081225	9.42e-22	1.36e-17	0.039	0.011		H3F3B	0.154798	7.89e-11	1.14e-06	0.979	0.96
NDUFB2	0.267761	3.06121e-25	4.4109e-21	0.481	0.385		ACAP1	0.081148	0.005998	1	0.617	0.601		SELPLG	0.154517	1.06e-16	1.52e-12	0.213	0.151
TMEM14B	0.267283	3.27159e-33	4.71403e-29	0.358	0.247		RP11-660L16.2	0.081018	1.39e-08	0.0002	0.122	0.086		C9orf142	0.154107	8.52e-09	0.000123	0.456	0.397
TXNDC17	0.266101	5.81818e-54	8.38342e-50	0.23	0.112		AC245100.1	0.080663	7.26e-10	1.05e-05	0.103	0.071		FMNL1	0.152879	2.68e-12	3.86e-08	0.285	0.233
SNRPB	0.265081	1.39689e-23	2.01278e-19	0.525	0.43		PCSK7	0.079687	0.002502	1	0.389	0.371		LPCAT1	0.152807	1.06e-29	1.53e-25	0.131	0.063
SLC25A3	0.262854	1.11898e-22	1.61233e-18	0.532	0.445		RP11-83A24.2	0.079414	4.73e-13	6.82e-09	0.079	0.045		RASA3	0.152602	9.92e-41	1.43e-36	0.11	0.043
ENSA	0.261098	1.42128e-26	2.04793e-22	0.431	0.332		COA1	0.07864	1.82e-06	0.026252	0.156	0.128		STK10	0.152557	3.85e-16	5.54e-12	0.22	0.158
DYNLRB1	0.260006	1.0894e-26	1.56972e-22	0.433	0.33		TTC19	0.078473	1.93e-05	0.278455	0.189	0.162		ISG20L2	0.152245	8.54e-20	1.23e-15	0.176	0.113
TMEM50A	0.259689	1.49953e-24	2.16067e-20	0.475	0.375		TCEAL4	0.078454	5.98e-17	8.62e-13	0.063	0.029		SIRT2	0.152093	3.19e-20	4.59e-16	0.179	0.114
ACTR3	0.259188	2.71593e-23	3.91338e-19	0.465	0.371		NDUFA3	0.078224	0.001544	1	0.362	0.341		ZAP70	0.152005	4.66e-13	6.71e-09	0.269	0.208
LAMTOR5	0.258795	1.80768e-29	2.60469e-25	0.382	0.275		ITFG2	0.078121	2.11e-09	3.03e-05	0.102	0.071		PTGER4	0.15198	5.49e-13	7.91e-09	0.247	0.181
PMF1	0.258464	5.1693e-44	7.44844e-40	0.26	0.15		ARHGAP25	0.078099	7.92e-06	0.114116	0.165	0.144		RHOB	0.150582	2.54e-22	3.66e-18	0.142	0.08
IL32	0.258266	1.87499e-31	2.70168e-27	0.982	0.973		ANAPC13	0.077573	4.38e-08	0.000631	0.121	0.088		APOL6	0.150454	1.28e-16	1.85e-12	0.202	0.143
CORO1B	0.258003	4.65196e-40	6.70302e-36	0.256	0.151		MT-ND4L	0.076897	0.000215	1	0.236	0.211		ETS1	0.149791	2.26e-12	3.26e-08	0.273	0.214
CPNE7	0.257776	9.95786e-98	1.43483e-93	0.136	0.029		BEX4	0.076504	1.3e-11	1.87e-07	0.085	0.052		TFDP2	0.149359	8.59e-28	1.24e-23	0.132	0.07
HLA-DRB5	0.257361	1.81408e-24	2.6139e-20	0.35	0.263		SESN1	0.076459	2.95e-20	4.25e-16	0.052	0.022		C1orf162	0.148809	6.34e-28	9.13e-24	0.123	0.063
PPA1	0.256639	9.5271e-39	1.37276e-34	0.291	0.186		DNAJC19	0.076	3.89e-05	0.560053	0.195	0.167		IDS	0.148654	1.66e-08	0.00024	0.393	0.341
BRK1	0.256551	1.06637e-21	1.53653e-17	0.562	0.478		EIF4B	0.074586	0.002194	1	0.353	0.332		HLA-DRA	0.14783	2.58e-05	0.371981	0.696	0.636
PRDX6	0.256501	6.91959e-28	9.97043e-24	0.393	0.295		A2M-AS1	0.074468	1.03e-10	1.49e-06	0.083	0.053		LILRB1	0.147732	5.35e-72	7.71e-68	0.077	0.011
PSMB2	0.255709	1.0818e-34	1.55877e-30	0.323	0.213		IGHM	0.074125	2.11e-11	3.04e-07	0.066	0.039		C1orf56	0.147114	1.54e-15	2.23e-11	0.184	0.128
NPM1	0.25509	8.08075e-20	1.16436e-15	0.845	0.796		ZRANB2	0.072687	1.1e-05	0.158457	0.153	0.128		UAP1	0.146774	2.01e-34	2.89e-30	0.11	0.047
CCL18	0.254664	8.66394e-56	1.24839e-51	0.167	0.073		UPF2	0.07232	3.81e-05	0.549558	0.173	0.147		JUND	0.146665	6.87e-09	9.9e-05	0.344	0.294
FNBP1	0.254311	1.41372e-23	2.03703e-19	0.447	0.356		DHRS3	0.072232	1.91e-16	2.75e-12	0.057	0.026		MSN	0.14592	2.35e-08	0.000339	0.43	0.372
NCOR1	0.254079	8.56015e-24	1.23343e-19	0.449	0.358		AC013264.2	0.072129	1.48e-22	2.13e-18	0.048	0.016		RTN4	0.145554	5.79e-11	8.34e-07	0.302	0.245
NDUFB3	0.252671	6.77617e-35	9.76378e-31	0.313	0.205		C19orf66	0.071474	0.000799	1	0.245	0.225		CCDC88C	0.145081	2.22e-16	3.2e-12	0.197	0.137
GALNT2	0.252387	5.01213e-102	7.22198e-98	0.132	0.027		GPM6B	0.0714	6.69e-14	9.64e-10	0.062	0.032		S100A11	0.144306	2.34e-06	0.033747	0.577	0.516
TSC22D3	0.252097	1.14464e-13	1.64931e-09	0.705	0.642		ESD	0.070721	7.92e-05	1	0.185	0.16		HLA-C	0.143748	5.7e-25	8.22e-21	0.999	0.998
PDE4B	0.25106	1.19004e-45	1.71473e-41	0.221	0.116		PTGDR	0.070445	1.32e-09	1.9e-05	0.076	0.052		SERPINB9	0.143661	1.36e-18	1.96e-14	0.161	0.105
SRI	0.250502	3.03506e-28	4.37321e-24	0.377	0.277		XRRA1	0.07021	2.06e-08	0.000296	0.093	0.063		RBM3	0.142998	7.23e-07	0.01042	0.582	0.529
43715	0.250498	1.04218e-18	1.50168e-14	0.639	0.558		NOSIP	0.070145	0.000291	1	0.208	0.184		ARL5A	0.142923	6.35e-13	9.14e-09	0.249	0.19
SURF4	0.250266	5.92839e-37	8.54221e-33	0.284	0.177		ANXA7	0.070115	0.000377	1	0.22	0.198		RNF149	0.142683	2.13e-13	3.07e-09	0.23	0.172
SARAF	0.2496	3.95194e-18	5.69434e-14	0.831	0.791		FOXP1	0.070071	0.001189	1	0.248	0.225		HBA1	0.141952	3.78e-61	5.44e-57	0.061	0.007
ACAP1	0.249039	3.55228e-18	5.11849e-14	0.655	0.579		NCK2	0.069376	5.47e-09	7.88e-05	0.089	0.061		KLRB1	0.141907	7.84e-05	1	0.274	0.229
IQGAP1	0.248352	3.13216e-31	4.51313e-27	0.324	0.217		AL592183.1	0.069058	3.72e-17	5.35e-13	0.052	0.022		C10orf54	0.141263	7.72e-12	1.11e-07	0.262	0.208
GNAS	0.247004	1.3091e-23	1.88628e-19	0.429	0.329		CTD-3184A7.4	0.068993	1.04e-08	0.00015	0.088	0.058		MYL12A	0.140401	9.59e-07	0.013815	0.89	0.867
RPLP1	0.246515	5.1952e-82	7.48576e-78	0.999	1		LINC00649	0.068893	1.25e-07	0.001804	0.098	0.073		TMBIM1	0.139984	2.24e-24	3.23e-20	0.131	0.071
SERF2	0.245628	7.96279e-25	1.14736e-20	0.94	0.919		GRK6	0.068867	4.43e-05	0.63842	0.16	0.134		ANXA2	0.138703	3.83e-07	0.005525	0.454	0.399
SPRY1	0.245409	8.58573e-123	1.23712e-118	0.106	0.008		DLGAP1-AS1	0.068853	6.91e-09	9.96e-05	0.086	0.058		EIF3A	0.137371	5.24e-11	7.56e-07	0.258	0.208
TNFSF10	0.244762	1.15743e-63	1.66775e-59	0.167	0.066		UXS1	0.068811	1.23e-08	0.000177	0.09	0.063		GK5	0.136954	5.21e-50	7.5e-46	0.08	0.02
PAG1	0.244462	1.04585e-43	1.50696e-39	0.23	0.129		SIDT1-AS1	0.068517	1.07e-13	1.54e-09	0.059	0.03		MYBL1	0.136375	3.56e-50	5.14e-46	0.078	0.018
STAT3	0.244428	2.71284e-25	3.90893e-21	0.368	0.276		B3GAT2	0.068517	9.92e-10	1.43e-05	0.074	0.045		VAMP2	0.135898	3.37e-06	0.048613	0.621	0.578
UBB	0.24441	4.33104e-20	6.2406e-16	0.917	0.887		H1FX	0.068283	0.000249	1	0.183	0.158		MCL1	0.134757	9.74e-06	0.140299	0.51	0.467
H3F3B	0.2443	3.40238e-26	4.90249e-22	0.976	0.96		GALT	0.068179	3.41e-08	0.000492	0.092	0.064		UHMK1	0.134623	5.03e-18	7.25e-14	0.158	0.102
PLA2G16	0.244294	2.84895e-32	4.10506e-28	0.303	0.197		CH17-373J23.1	0.068051	6.03e-15	8.69e-11	0.051	0.024		RP5-1171I10.5	0.134175	4.77e-10	6.88e-06	0.256	0.206
IL2RG	0.243997	1.95938e-17	2.82328e-13	0.626	0.554		HAX1	0.067806	0.000774	1	0.228	0.208		CLK1	0.134024	1.64e-07	0.002361	0.379	0.327
COX6B1	0.242865	1.18246e-17	1.70381e-13	0.664	0.602		APBA2	0.067698	4.67e-06	0.067226	0.119	0.092		SLA	0.133471	3.13e-08	0.000451	0.313	0.266
SLA	0.24283	2.77512e-25	3.99867e-21	0.344	0.246		SP110	0.06751	2.98e-05	0.429331	0.146	0.122		SYAP1	0.132705	2.39e-12	3.44e-08	0.206	0.155
RNF7	0.240691	4.08161e-26	5.88119e-22	0.38	0.28		OXLD1	0.067439	1.25e-07	0.001805	0.1	0.073		SIGIRR	0.132685	2.21e-08	0.000318	0.342	0.289
CALM3	0.240349	2.73358e-21	3.93881e-17	0.446	0.36		TRAC	0.067283	0.005648	1	0.967	0.954		BAZ1A	0.132681	2.98e-09	4.29e-05	0.291	0.244
HLA-DQA2	0.239796	5.44619e-45	7.84742e-41	0.186	0.093		CHMP3	0.067184	3.12e-05	0.449023	0.145	0.123		ARHGAP30	0.132058	1.47e-08	0.000212	0.323	0.275
GNG5	0.239773	1.00355e-22	1.44602e-18	0.419	0.328		FBLN5	0.067065	8e-21	1.15e-16	0.043	0.014		PRR5L	0.131622	3.25e-32	4.68e-28	0.097	0.039
IFI35	0.238435	4.18086e-42	6.0242e-38	0.222	0.122		DGKA	0.066882	3.26e-10	4.69e-06	0.076	0.046		GNAI2	0.131222	1.39e-09	2e-05	0.29	0.24
RGL4	0.238123	2.69705e-40	3.88618e-36	0.231	0.13		TRAPPC6A	0.066691	8.08e-05	1	0.161	0.138		ORAI1	0.131116	1.14e-14	1.64e-10	0.179	0.124
UBE2D2	0.236857	7.21578e-20	1.03972e-15	0.502	0.414		APMAP	0.066662	0.004949	1	0.304	0.289		PTPN12	0.13092	8.03e-46	1.16e-41	0.078	0.022
RBX1	0.236277	1.21833e-21	1.75549e-17	0.436	0.344		GPSM3	0.066569	0.022184	1	0.586	0.579		DDX39A	0.130869	1.97e-15	2.84e-11	0.172	0.12
CMC2	0.235958	3.19035e-36	4.59697e-32	0.253	0.153		MRPS18C	0.066413	9.94e-05	1	0.163	0.141		SAMHD1	0.130821	1.38e-17	1.99e-13	0.154	0.099
BAX	0.235896	5.74496e-23	8.27792e-19	0.372	0.282		NACA	0.066351	0.005223	1	0.943	0.944		CHST12	0.130459	3.54e-07	0.005096	0.387	0.339
SMC4	0.235164	2.10016e-47	3.02612e-43	0.2	0.097		FAM102A	0.066155	8.57e-06	0.123524	0.122	0.096		BCLAF1	0.129266	1.9e-08	0.000274	0.307	0.262
LCP1	0.233988	1.1339e-17	1.63383e-13	0.535	0.452		IFI44L	0.066083	9.25e-06	0.133326	0.096	0.07		MAP1LC3B	0.128961	2.19e-07	0.003157	0.371	0.325
PDCL3	0.233899	9.51719e-48	1.37133e-43	0.195	0.097		OST4	0.065498	0.024621	1	0.758	0.743		EIF4A2	0.128461	2.22e-05	0.319929	0.638	0.6
NASP	0.23373	8.09726e-39	1.16673e-34	0.23	0.132		SMAGP	0.065426	1.6e-08	0.000231	0.084	0.057		GABARAPL1	0.127139	4.27e-09	6.15e-05	0.265	0.214
ETFB	0.233014	2.02095e-33	2.91199e-29	0.271	0.171		DARS	0.065412	1.64e-05	0.235675	0.131	0.108		NFE2L2	0.127084	2.25e-11	3.24e-07	0.202	0.153
HSPA8	0.232429	1.17937e-14	1.69935e-10	0.788	0.742		METTL23	0.06513	0.000776	1	0.213	0.19		ADAM8	0.127021	3.27e-16	4.71e-12	0.156	0.101
LSM2	0.23235	2.39827e-32	3.45567e-28	0.283	0.181		CD8B	0.064806	0.032293	1	0.745	0.733		DIAPH1	0.125717	4.44e-13	6.4e-09	0.187	0.137
MX1	0.232299	1.54604e-43	2.22768e-39	0.186	0.095		IMP3	0.064692	0.001761	1	0.239	0.218		MECP2	0.125583	1.24e-11	1.79e-07	0.205	0.158
GYG1	0.231529	1.93238e-32	2.78436e-28	0.256	0.163		GIMAP5	0.064655	7.07e-16	1.02e-11	0.047	0.02		NCL	0.125487	1.87e-06	0.026965	0.399	0.361
RANBP1	0.230871	1.59917e-27	2.30424e-23	0.316	0.224		SNHG8	0.064436	0.008104	1	0.328	0.31		C19orf43	0.124752	2.23e-05	0.320998	0.671	0.632
HINT1	0.230724	6.44612e-16	9.28822e-12	0.804	0.759		ANKRD49	0.064137	7.48e-07	0.010774	0.096	0.073		MACF1	0.124566	1.48e-11	2.13e-07	0.198	0.152
CNOT6L	0.230606	1.38362e-24	1.99366e-20	0.324	0.231		YPEL3	0.064002	0.00024	1	0.168	0.146		SERPINA1	0.124324	3.62e-24	5.21e-20	0.104	0.048
RP11-138A9.1	0.230325	2.06599e-26	2.97688e-22	0.284	0.198		KRT10	0.063982	0.013598	1	0.418	0.399		DBI	0.124251	9.78e-06	0.140957	0.532	0.484
PSMA5	0.229552	1.35597e-26	1.95382e-22	0.332	0.237		CAMK4	0.063898	2.12e-05	0.305603	0.126	0.1		STK38	0.123786	4.17e-26	6.02e-22	0.103	0.05
NDFIP2	0.22917	4.12627e-102	5.94554e-98	0.117	0.018		ALKBH7	0.063787	0.000697	1	0.205	0.181		EIF5	0.123431	1.91e-06	0.027531	0.392	0.348
NDUFA13	0.228104	1.53168e-21	2.20699e-17	0.413	0.323		FLOT1	0.063774	3.82e-05	0.549934	0.135	0.111		DHRS7	0.122963	3.3e-07	0.004748	0.361	0.31
CKS2	0.226867	5.1165e-45	7.37236e-41	0.181	0.084		UQCR11	0.063539	0.029996	1	0.619	0.602		PLEKHF1	0.122689	7.17e-12	1.03e-07	0.188	0.134
ATP5J2	0.226863	4.37693e-19	6.30671e-15	0.473	0.389		LUC7L3	0.063392	0.004843	1	0.271	0.256		VCL	0.122334	5.18e-43	7.47e-39	0.075	0.02
GSTO1	0.225695	1.87555e-28	2.70248e-24	0.299	0.203		EIF3D	0.063297	0.011978	1	0.379	0.365		RHBDF2	0.122293	2.69e-22	3.87e-18	0.11	0.058
SLA2	0.22553	1.12789e-36	1.62518e-32	0.228	0.128		ATF7IP2	0.063213	1.99e-06	0.028688	0.102	0.079		INTS6	0.121585	8.81e-14	1.27e-09	0.159	0.11
NDUFB11	0.225162	4.90186e-18	7.06309e-14	0.5	0.417		CMPK1	0.063209	0.008196	1	0.331	0.311		SORL1	0.12131	6.52e-14	9.39e-10	0.162	0.107
ATPIF1	0.225049	3.53373e-17	5.09175e-13	0.523	0.446		IGLC3	0.063089	1.06e-05	0.15322	0.098	0.071		SFPQ	0.121249	1.65e-07	0.002383	0.309	0.269
CD9	0.224567	2.29958e-61	3.31347e-57	0.137	0.048		MPHOSPH8	0.062676	0.010797	1	0.337	0.323		MOB1A	0.121216	5.67e-09	8.18e-05	0.266	0.213
CRTAM	0.223827	1.66776e-29	2.40308e-25	0.217	0.139		ZFP14	0.062662	6.85e-10	9.86e-06	0.065	0.04		HEXIM1	0.120827	2.53e-14	3.65e-10	0.148	0.099
MTHFD2	0.223758	6.76514e-72	9.7479e-68	0.146	0.044		LINC01550	0.062607	1.21e-08	0.000174	0.075	0.048		RPL21	0.120408	2.56e-19	3.68e-15	0.999	0.999
PFN1	0.223596	1.1834e-22	1.70516e-18	0.978	0.962		C15orf40	0.062434	1.95e-06	0.02805	0.103	0.078		FBXW5	0.1202	2.29e-11	3.3e-07	0.202	0.15
SNRPG	0.223459	2.69741e-19	3.88669e-15	0.435	0.352		ARRDC3	0.061902	7.06e-05	1	0.125	0.1		SPSB3	0.120112	2.86e-10	4.12e-06	0.217	0.167
PTMA	0.223436	1.63922e-37	2.36195e-33	0.994	0.992		AC131056.3	0.061849	5.5e-06	0.079202	0.087	0.065		SUPT4H1	0.120053	4.13e-08	0.000595	0.29	0.238
OAZ1	0.223434	5.02196e-20	7.23614e-16	0.931	0.911		RP11-1399P15.1	0.061735	4.61e-18	6.65e-14	0.04	0.014		KIF19	0.120015	2.97e-70	4.29e-66	0.054	0.003
COMMD7	0.223228	1.35562e-30	1.95331e-26	0.273	0.176		CDKN2D	0.061442	7.17e-05	1	0.132	0.108		CDC42EP3	0.119753	8.25e-12	1.19e-07	0.181	0.133
ARHGAP9	0.222047	1.46949e-25	2.11739e-21	0.306	0.212		SNHG25	0.061327	5.9e-07	0.008505	0.092	0.066		TAGAP	0.11945	3.37e-08	0.000485	0.236	0.185
STAT1	0.222046	1.22938e-32	1.77142e-28	0.225	0.141		AC159540.1	0.060981	1.29e-10	1.85e-06	0.06	0.035		UPP1	0.119373	9.76e-13	1.41e-08	0.175	0.125
YWHAB	0.221409	8.06671e-15	1.16233e-10	0.612	0.546		ZSCAN18	0.059879	1.13e-16	1.62e-12	0.039	0.014		ATRX	0.118811	2.5e-07	0.003607	0.306	0.264
GABARAPL1	0.221057	5.8109e-26	8.37292e-22	0.287	0.198		PYM1	0.059627	3.89e-05	0.560131	0.119	0.098		ICAM2	0.118697	5.5e-17	7.93e-13	0.134	0.08
SP100	0.220773	1.51885e-22	2.18851e-18	0.345	0.26		FAM173A	0.059204	0.00069	1	0.165	0.149		RNF166	0.118433	8.22e-08	0.001184	0.286	0.243
NR3C1	0.220629	2.08874e-27	3.00967e-23	0.264	0.178		SYNJ2BP	0.059111	1.93e-08	0.000278	0.07	0.046		DDX21	0.118398	4.28e-09	6.16e-05	0.239	0.192
PRELID1	0.220482	1.81588e-18	2.6165e-14	0.455	0.375		RBL2	0.059001	0.002329	1	0.201	0.184		TMEM2	0.117885	1.5e-09	2.17e-05	0.205	0.163
CCDC107	0.220409	3.85377e-25	5.5529e-21	0.316	0.223		ACSL6	0.058937	4.38e-15	6.32e-11	0.045	0.018		GLUL	0.117461	3.61e-11	5.21e-07	0.186	0.135
DAD1	0.22003	6.27029e-18	9.03486e-14	0.466	0.379		TPT1	0.05882	0.000626	1	0.999	0.997		KLF13	0.117192	8.54e-13	1.23e-08	0.168	0.12
ATP5G2	0.219841	1.20931e-14	1.74249e-10	0.773	0.734		SMIM20	0.058799	6.25e-06	0.090042	0.099	0.077		C9orf78	0.116869	2.88e-06	0.041503	0.382	0.342
HOPX	0.21948	2.20453e-15	3.17651e-11	0.381	0.324		GCHFR	0.058753	0.00148	1	0.176	0.156		ARL6IP1	0.116515	1.11e-06	0.015931	0.337	0.294
NDUFB4	0.219157	1.03763e-19	1.49512e-15	0.415	0.329		IFITM1	0.058637	0.01325	1	0.28	0.263		IDI1	0.11651	4.09e-08	0.000589	0.247	0.203
RNF19A	0.219084	1.05469e-29	1.51971e-25	0.242	0.155		RNU12	0.058505	9.1e-09	0.000131	0.056	0.035		ITGA4	0.116482	5.48e-11	7.9e-07	0.186	0.137
SNRPD1	0.218648	6.92337e-23	9.97589e-19	0.344	0.257		POLM	0.057678	1.36e-07	0.00196	0.071	0.05		ARPC4	0.116446	1.37e-05	0.198032	0.449	0.407
NDUFS8	0.218638	4.52502e-25	6.5201e-21	0.321	0.229		TRMT13	0.057665	1.92e-08	0.000276	0.066	0.042		SLC25A3	0.116164	2.7e-05	0.389087	0.504	0.463
GALM	0.218426	9.48418e-37	1.36658e-32	0.211	0.116		TTC14	0.057601	0.001185	1	0.167	0.148		TNFRSF14	0.116075	2.88e-08	0.000414	0.263	0.216
AKAP13	0.218046	2.17529e-18	3.13437e-14	0.409	0.322		MTERF4	0.057476	0.00019	1	0.134	0.11		MT-ND3	0.115973	1.72e-05	0.248247	0.965	0.934
ZNHIT1	0.217128	4.14575e-24	5.97361e-20	0.324	0.232		CBFA2T2	0.057474	2.05e-10	2.96e-06	0.053	0.03		IFNG	0.115154	0.000152	1	0.294	0.241
TOB1	0.216793	4.26046e-29	6.1389e-25	0.231	0.15		FAM162A	0.057112	0.001631	1	0.181	0.16		SRSF5	0.115122	0.000118	1	0.737	0.705
SLC7A5	0.215724	1.04048e-61	1.49922e-57	0.139	0.045		ZFAND1	0.057023	1.79e-05	0.257737	0.104	0.081		MLLT6	0.114871	3.84e-13	5.54e-09	0.159	0.111
UQCRH	0.214841	1.20777e-14	1.74027e-10	0.59	0.529		SULF2	0.056996	4.6e-10	6.63e-06	0.054	0.029		TTC16	0.114588	6.76e-36	9.74e-32	0.074	0.023
TERF2IP	0.21388	7.89935e-17	1.13822e-12	0.463	0.384		DTHD1	0.056774	4.73e-06	0.068106	0.078	0.058		PPP1R10	0.114409	9.53e-13	1.37e-08	0.153	0.105
GGA2	0.213654	6.94036e-40	1.00004e-35	0.194	0.098		THAP5	0.056582	3.62e-09	5.22e-05	0.057	0.035		PTGDS	0.114392	3.53e-35	5.08e-31	0.059	0.018
ZYX	0.213642	2.08815e-33	3.00881e-29	0.229	0.134		TXK	0.056552	2.4e-16	3.46e-12	0.04	0.015		SRRM2	0.113995	3.39e-06	0.048843	0.358	0.318
MSN	0.21352	3.66002e-17	5.27373e-13	0.44	0.362		ARL14EP	0.056542	2.25e-06	0.032457	0.085	0.062		PROK2	0.113926	4.71e-70	6.79e-66	0.05	0.002
PPP1CA	0.213476	1.72985e-14	2.49253e-10	0.568	0.506		CCNG1	0.056442	0.001283	1	0.166	0.15		S1PR1	0.113359	3.14e-32	4.52e-28	0.082	0.031
MTDH	0.212761	1.51073e-16	2.17681e-12	0.468	0.387		FXYD7	0.056299	1.83e-18	2.63e-14	0.037	0.012		RPS10	0.113062	6.47e-06	0.093157	0.955	0.938
MPC2	0.212365	2.33321e-26	3.36192e-22	0.29	0.196		ZNF302	0.055779	3.01e-10	4.34e-06	0.053	0.031		RPS6KA1	0.11272	3.33e-13	4.8e-09	0.153	0.107
TNIP3	0.21227	1.49029e-52	2.14737e-48	0.148	0.058		GPR155	0.055713	2.5e-07	0.003596	0.07	0.047		TOB1	0.112627	1.75e-08	0.000253	0.212	0.164
UQCR10	0.212144	1.25055e-15	1.80192e-11	0.519	0.435		EPM2AIP1	0.055588	4.02e-06	0.057874	0.082	0.059		TMEM173	0.112508	1.7e-11	2.44e-07	0.173	0.125
RARRES3	0.211557	1.11662e-12	1.60893e-08	0.748	0.719		GTF2IRD2	0.055322	5.2e-11	7.49e-07	0.049	0.025		TUBA1A	0.111962	9.32e-06	0.134224	0.332	0.292
NFKBIA	0.211372	8.98493e-12	1.29464e-07	0.503	0.444		HPS4	0.055298	1.77e-06	0.025513	0.077	0.056		SSBP4	0.11151	2.67e-11	3.84e-07	0.17	0.126
YWHAZ	0.211208	7.36462e-14	1.06117e-09	0.596	0.523		CUTA	0.055144	0.042474	1	0.469	0.459		MAPK1	0.111261	9.3e-12	1.34e-07	0.164	0.118
VCAM1	0.211147	6.23299e-94	8.98112e-90	0.099	0.012		KDSR	0.055107	2.04e-08	0.000294	0.062	0.038		WSB1	0.111163	2.37e-07	0.003416	0.262	0.215
COX5B	0.211054	1.77054e-14	2.55117e-10	0.594	0.524		PITPNC1	0.054841	0.001536	1	0.163	0.143		PRPF38B	0.111115	3.24e-05	0.467157	0.428	0.391
ATP5I	0.210831	1.97943e-16	2.85216e-12	0.464	0.383		NME4	0.054331	3.97e-09	5.72e-05	0.056	0.033		RNF126	0.110853	4.63e-10	6.68e-06	0.192	0.15
EIF5	0.21065	5.24112e-17	7.55192e-13	0.413	0.333		AC002117.1	0.054301	1.15e-15	1.65e-11	0.039	0.015		ARPC5	0.110776	3.71e-05	0.534151	0.456	0.417
EMB	0.210463	2.95807e-21	4.26229e-17	0.334	0.246		PIM2	0.054192	0.00034	1	0.124	0.101		C20orf24	0.110414	8.04e-07	0.011591	0.289	0.251
RBCK1	0.210177	2.616e-22	3.7694e-18	0.327	0.239		LYRM5	0.053748	5.84e-06	0.084144	0.082	0.06		FAM177A1	0.11039	4.86e-06	0.06999	0.293	0.258
SNRPB2	0.209966	1.23888e-18	1.7851e-14	0.389	0.303		F8A1	0.053725	9.27e-05	1	0.108	0.088		EEF1A1	0.110189	8.01e-18	1.15e-13	1	1
HIGD2A	0.209879	2.2118e-14	3.18699e-10	0.553	0.486		NUP107	0.053693	1.28e-05	0.184366	0.087	0.066		BZW1	0.110182	2.58e-06	0.037168	0.32	0.282
HNRNPK	0.209433	9.38236e-14	1.3519e-09	0.632	0.566		SEC62	0.053662	0.033439	1	0.36	0.348		CITED2	0.110001	6.65e-06	0.095759	0.285	0.241
UBE2N	0.209298	1.60398e-21	2.31117e-17	0.34	0.256		EIF3J-AS1	0.05354	1.78e-08	0.000256	0.054	0.033		BPTF	0.109554	4.77e-09	6.87e-05	0.202	0.16
SLF1	0.20844	3.47175e-38	5.00244e-34	0.185	0.094		EAPP	0.053539	0.007193	1	0.218	0.204		ARL4A	0.109524	1.07e-10	1.54e-06	0.16	0.118
UQCRQ	0.208062	7.12721e-17	1.02696e-12	0.438	0.359		CWF19L2	0.05349	0.000711	1	0.129	0.109		ADAM10	0.108822	1.81e-18	2.61e-14	0.108	0.061
PSMB1	0.207216	2.23937e-15	3.22671e-11	0.518	0.445		C5orf45	0.053422	2.25e-09	3.25e-05	0.052	0.029		TUBA4A	0.108476	0.000236	1	0.459	0.427
SEC11A	0.207187	1.40483e-19	2.02422e-15	0.374	0.286		SLAMF7	0.053416	0.001098	1	0.14	0.125		RNF115	0.108189	5.73e-10	8.26e-06	0.181	0.142
RPS4Y1	0.206929	3.07409e-10	4.42946e-06	0.602	0.513		SERP1	0.053371	0.055425	1	0.504	0.498		SLC38A2	0.108185	1.91e-09	2.75e-05	0.179	0.137
ANAPC11	0.206709	5.4759e-21	7.89022e-17	0.339	0.25		NDE1	0.053335	4e-06	0.057687	0.079	0.058		TSPAN2	0.107613	4.11e-44	5.92e-40	0.06	0.013
HNRNPC	0.206692	1.15298e-13	1.66133e-09	0.596	0.53		LINC00493	0.053273	0.01141	1	0.247	0.235		HNRNPH1	0.107494	9.4e-06	0.135402	0.307	0.27
GBP2	0.206406	4.71226e-23	6.7899e-19	0.284	0.204		GABARAPL2	0.053223	0.032775	1	0.374	0.362		CTD-3252C9.4	0.107364	2.89e-12	4.17e-08	0.119	0.078
MRFAP1	0.204815	4.259e-19	6.1368e-15	0.359	0.281		SPNS3	0.052901	1.24e-05	0.178971	0.087	0.065		PLEKHA1	0.107302	8.5e-17	1.23e-12	0.111	0.062
CARD16	0.20454	8.74813e-19	1.26052e-14	0.357	0.274		ADAT1	0.052752	4.14e-08	0.000596	0.057	0.036		ABI3	0.107208	1.03e-06	0.014901	0.273	0.224
ACTN4	0.20412	6.33083e-25	9.1221e-21	0.271	0.184		C11orf1	0.052685	4.57e-07	0.006581	0.07	0.048		EEF1B2	0.106557	0.000256	1	0.868	0.838
COMMD8	0.204084	2.76407e-30	3.98274e-26	0.225	0.14		POLR2I	0.052589	0.004932	1	0.192	0.175		TOB2	0.106265	7.58e-18	1.09e-13	0.102	0.057
TCEB1	0.202938	1.13161e-21	1.63054e-17	0.314	0.23		PTGES3	0.05241	0.049661	1	0.451	0.438		SRSF3	0.105408	0.000302	1	0.57	0.534
FAM96B	0.202266	2.11709e-19	3.05051e-15	0.351	0.266		HDDC3	0.0524	4.7e-06	0.067664	0.078	0.059		RAP1GAP2	0.105383	1.8e-64	2.59e-60	0.051	0.003
EID1	0.202028	5.59431e-14	8.06084e-10	0.515	0.448		SLFN5	0.052315	0.006652	1	0.197	0.181		EIF3L	0.105187	6.39e-05	0.920772	0.439	0.399
VAMP8	0.201364	5.83547e-14	8.40833e-10	0.53	0.461		CYB561	0.052112	1.08e-13	1.55e-09	0.041	0.016		CTSS	0.104115	1.14e-05	0.164522	0.336	0.298
CSNK2B	0.201197	1.03469e-20	1.49088e-16	0.326	0.242		MMP24-AS1	0.051874	0.00061	1	0.123	0.106		TERF1	0.103781	5.74e-09	8.28e-05	0.18	0.142
PPM1G	0.200834	8.639e-25	1.24479e-20	0.27	0.183		RNASET2	0.051772	0.024032	1	0.303	0.288		TAOK3	0.103348	1.99e-07	0.002866	0.233	0.191
PRRC2C	0.200811	2.09132e-14	3.01338e-10	0.485	0.408		NMT2	0.051729	4.82e-05	0.694497	0.089	0.07		WASF2	0.103258	3.91e-07	0.005634	0.244	0.207
MRPL51	0.200363	5.24992e-22	7.56461e-18	0.31	0.223		ASCC2	0.051584	0.000974	1	0.136	0.118		PPP3CC	0.103077	6.31e-10	9.09e-06	0.167	0.125
CSRNP1	0.200113	4.44857e-32	6.40994e-28	0.194	0.107		ST13	0.051509	0.030627	1	0.326	0.314		CNOT6L	0.102804	9.83e-06	0.141596	0.288	0.254
PSMB6	0.200058	3.08881e-19	4.45066e-15	0.354	0.269		RMND5B	0.051492	6.62e-11	9.54e-07	0.043	0.022		TPM3	0.102748	0.000309	1	0.556	0.52
ARF6	0.200048	2.94555e-15	4.24424e-11	0.432	0.356		EIF3M	0.051449	0.028303	1	0.322	0.307		YPEL5	0.102196	0.00068	1	0.464	0.432
WIPF1	0.199961	1.11943e-13	1.61298e-09	0.518	0.442		NDUFS2	0.051433	0.000739	1	0.13	0.112		ASAH1	0.102094	4.82e-11	6.94e-07	0.148	0.105
PAPOLA	0.199952	2.11614e-18	3.04915e-14	0.349	0.267		DDX18	0.051275	0.022936	1	0.274	0.261		NDUFB7	0.102076	3.53e-05	0.509337	0.379	0.345
TOX	0.197956	2.15954e-38	3.11169e-34	0.17	0.083		VNN2	0.051241	2.93e-06	0.042272	0.068	0.049		PIP4K2A	0.101825	4.53e-06	0.065231	0.277	0.243
TRMT112	0.197448	5.37918e-13	7.75086e-09	0.572	0.504		ISCA2	0.051226	0.000122	1	0.104	0.085		IGF2R	0.101684	1.64e-19	2.37e-15	0.093	0.049
TMEM2	0.197399	1.59347e-25	2.29602e-21	0.231	0.145		TNFSF8	0.051158	1.25e-11	1.8e-07	0.041	0.02		ARRDC3	0.101682	6.72e-11	9.68e-07	0.135	0.096
SAMD9L	0.197332	9.7734e-32	1.40825e-27	0.196	0.115		FBXL15	0.051155	0.0005	1	0.119	0.1		CHD1	0.101585	3.31e-08	0.000476	0.187	0.151
ROMO1	0.197173	5.1517e-24	7.42308e-20	0.269	0.18		RNF113A	0.051083	0.00088	1	0.132	0.111		SNHG15	0.101323	2.04e-09	2.93e-05	0.169	0.124
IDI1	0.197142	1.0009e-21	1.4422e-17	0.269	0.187		ZNF559	0.051073	1.43e-09	2.05e-05	0.047	0.026		ITGAM	0.10127	2.71e-54	3.9e-50	0.051	0.006
CLK1	0.196924	2.17392e-15	3.1324e-11	0.392	0.316		DGCR6L	0.050834	0.011546	1	0.223	0.207		RNPEPL1	0.10125	3.94e-09	5.67e-05	0.181	0.137
RP11-138A9.2	0.196831	2.33738e-22	3.36793e-18	0.234	0.159		RP11-902B17.1	0.050631	3.38e-08	0.000487	0.048	0.027		PTPN18	0.101021	2.28e-12	3.28e-08	0.131	0.089
CCDC167	0.196821	1.60632e-29	2.31454e-25	0.22	0.133		ATP6V0E2	0.050601	0.003115	1	0.161	0.141		MBNL1	0.100856	2.89e-05	0.416222	0.334	0.294
PELO	0.196384	4.20409e-58	6.05768e-54	0.131	0.044		EPB41	0.050196	0.00054	1	0.117	0.097		LINC00861	0.100461	8.18e-09	0.000118	0.173	0.128
SKAP1	0.196094	6.84644e-17	9.86504e-13	0.369	0.291		SH3YL1	0.050151	3.43e-08	0.000495	0.056	0.033		CCL4L2	0.100158	0.019159	1	0.452	0.427
PLSCR1	0.195962	7.6657e-44	1.10455e-39	0.155	0.07		AKAP7	0.050129	2.46e-05	0.354813	0.079	0.059		AIM1	0.100076	4.66e-15	6.71e-11	0.106	0.063
RSRC2	0.195909	7.21202e-17	1.03918e-12	0.355	0.275		THEM4	0.049947	1.37e-08	0.000197	0.057	0.033		ZBTB38	0.099959	2.77e-08	0.000399	0.188	0.147
GSPT1	0.195542	6.32588e-33	9.11496e-29	0.194	0.109		IL23A	0.049942	2.54e-19	3.67e-15	0.031	0.008		MYO6	0.099729	4.34e-35	6.26e-31	0.06	0.016
SNU13	0.195459	1.71796e-14	2.47541e-10	0.47	0.395		ING4	0.049873	7.05e-05	1	0.088	0.069		ACADVL	0.099722	4.56e-09	6.57e-05	0.173	0.134
EIF3I	0.194986	9.34413e-19	1.3464e-14	0.346	0.262		RPS11	0.049791	0.009863	1	0.981	0.983		SLC25A6	0.099638	0.000733	1	0.795	0.76
ATP5H	0.194783	6.95479e-17	1.00212e-12	0.383	0.303		ZMYM2	0.049422	0.003425	1	0.149	0.133		P4HB	0.099268	4.23e-05	0.609814	0.357	0.315
IFI27	0.194472	1.13673e-33	1.63792e-29	0.142	0.077		THUMPD3-AS1	0.049196	0.005165	1	0.159	0.143		DENND3	0.099144	8.87e-29	1.28e-24	0.063	0.023
SPCS2	0.194444	4.5738e-14	6.59039e-10	0.484	0.411		TRIM56	0.049097	0.001723	1	0.128	0.111		PIM1	0.09914	2.45e-06	0.035237	0.238	0.201
ARID5B	0.194198	6.35774e-19	9.16087e-15	0.273	0.202		FNTA	0.049037	0.00404	1	0.159	0.145		ACTR2	0.09868	3.14e-05	0.452473	0.331	0.297
PPP1CC	0.194119	3.32146e-21	4.7859e-17	0.29	0.205		PECAM1	0.048891	0.000155	1	0.091	0.074		MOB3A	0.098657	4.06e-13	5.84e-09	0.12	0.077
MDH2	0.194025	1.00114e-17	1.44254e-13	0.363	0.283		TNRC6C	0.048884	0.000474	1	0.106	0.086		DNTTIP2	0.09839	3.62e-07	0.00522	0.221	0.178
LAPTM5	0.193391	1.3092e-11	1.88642e-07	0.784	0.745		LINC01089	0.048865	7.43e-08	0.00107	0.052	0.032		SH3BGRL	0.098364	9.14e-05	1	0.397	0.36
HSP90AB1	0.193024	2.25845e-10	3.25419e-06	0.627	0.575		RP11-455F5.5	0.048787	1.06e-14	1.53e-10	0.033	0.013		IL12RB1	0.098251	4.22e-10	6.09e-06	0.148	0.11
DYNLT1	0.192057	3.93617e-25	5.67163e-21	0.233	0.15		LINC00954	0.048717	2.53e-09	3.65e-05	0.044	0.025		HSP90B1	0.098169	6.19e-05	0.891404	0.347	0.306
C12orf75	0.191532	7.12949e-12	1.02729e-07	0.508	0.439		TACC3	0.048684	4.36e-06	0.062828	0.068	0.048		STARD3NL	0.097606	2.63e-11	3.79e-07	0.129	0.087
SRGAP3	0.191458	7.27503e-112	1.04826e-107	0.085	0.003		LYRM7	0.048621	1.41e-06	0.020343	0.061	0.041		CYCS	0.097476	0.000625	1	0.492	0.46
NCL	0.191429	6.59303e-14	9.49989e-10	0.418	0.348		COMMD2	0.048615	0.00211	1	0.138	0.119		FUS	0.097353	0.001037	1	0.605	0.577
GPR65	0.191419	9.46271e-20	1.36348e-15	0.268	0.198		MRPS18B	0.048402	0.001349	1	0.126	0.111		CRBN	0.097327	8.08e-08	0.001165	0.196	0.156
WHSC1L1	0.19125	1.54595e-17	2.22756e-13	0.334	0.257		TCEAL8	0.048396	0.000528	1	0.109	0.091		C5orf56	0.0973	2.88e-06	0.041519	0.248	0.207
PIN1	0.191172	6.65396e-20	9.58769e-16	0.308	0.228		CLUAP1	0.047976	1.84e-10	2.65e-06	0.041	0.02		IKZF1	0.097263	3.93e-06	0.056667	0.259	0.224
CD38	0.190793	4.62035e-70	6.65746e-66	0.115	0.027		KLRB1	0.047768	0.183472	1	0.237	0.246		ROCK1	0.097229	2.13e-05	0.307497	0.311	0.272
NDUFA1	0.190692	6.23149e-13	8.97895e-09	0.519	0.454		PCMTD2	0.047638	1.74e-06	0.025018	0.059	0.04		YAF2	0.097111	2.08e-09	3e-05	0.151	0.11
SEC61G	0.190065	2.23748e-14	3.22398e-10	0.447	0.373		LINC00987	0.047352	4.24e-09	6.12e-05	0.043	0.024		B2M	0.096921	7.26e-35	1.05e-30	1	1
ABCG1	0.189639	1.84558e-59	2.6593e-55	0.123	0.037		DYRK2	0.047335	3.25e-05	0.467874	0.077	0.058		ARRB2	0.096629	3.86e-06	0.055605	0.255	0.219
SFTPB	0.189239	2.95801e-42	4.2622e-38	0.127	0.054		DPH5	0.04721	1.93e-05	0.277581	0.076	0.057		POLR2A	0.096482	1.06e-11	1.52e-07	0.12	0.084
IGHA1	0.188906	1.5244e-21	2.19651e-17	0.187	0.115		CMTM7	0.047073	0.008762	1	0.17	0.153		MYL6	0.096327	0.000213	1	0.942	0.915
TCEB2	0.1889	1.3528e-11	1.94925e-07	0.626	0.572		THAP7	0.046945	0.000345	1	0.095	0.077		TLN1	0.096279	6.23e-07	0.00898	0.218	0.181
UBXN4	0.188236	4.0425e-17	5.82483e-13	0.338	0.254		YIPF4	0.046911	0.004179	1	0.142	0.125		YBX3	0.095763	1.02e-10	1.47e-06	0.126	0.09
SEC61B	0.18821	2.11641e-12	3.04954e-08	0.538	0.468		SCRN2	0.046816	7.22e-05	1	0.079	0.063		RGS19	0.095499	1.33e-07	0.001914	0.198	0.156
LDHB	0.187251	7.20844e-11	1.03866e-06	0.614	0.555		TMEM243	0.0467	0.011702	1	0.189	0.17		CYC1	0.095375	2.81e-07	0.004047	0.208	0.169
MAGOH	0.186771	3.12545e-18	4.50346e-14	0.322	0.241		MRPL20	0.046511	0.034949	1	0.272	0.262		SH3BGRL3	0.095144	0.000395	1	0.958	0.938
BCAS2	0.186226	1.65098e-20	2.3789e-16	0.276	0.191		CTC-523E23.11	0.046379	5.66e-11	8.15e-07	0.038	0.019		SLC15A4	0.094985	1.49e-23	2.15e-19	0.071	0.029
FASLG	0.186195	5.26765e-39	7.59015e-35	0.145	0.067		IGHA1	0.046112	0.024028	1	0.147	0.138		THEMIS2	0.094966	4.12e-20	5.93e-16	0.082	0.038
LCP2	0.186108	1.05607e-21	1.52169e-17	0.258	0.178		NSD1	0.046073	0.003347	1	0.134	0.119		UTRN	0.094497	2.1e-08	0.000303	0.161	0.125
SNX9	0.185979	2.63603e-88	3.79825e-84	0.096	0.014		C12orf65	0.046064	0.000648	1	0.097	0.078		RPS6	0.094269	2.07e-11	2.98e-07	0.999	0.999
UBE2A	0.185742	1.26659e-26	1.82504e-22	0.212	0.131		KIZ	0.045984	1.31e-05	0.188968	0.065	0.047		ZNF394	0.094246	7.55e-08	0.001088	0.183	0.145
RCAN3	0.185487	2.41226e-39	3.47582e-35	0.155	0.071		RDH14	0.045762	0.00035	1	0.089	0.074		BTN3A1	0.094236	1.55e-09	2.24e-05	0.145	0.105
MZT2A	0.1851	1.57632e-13	2.27132e-09	0.426	0.36		CHI3L2	0.045718	4.52e-05	0.651316	0.064	0.048		ATP6V0B	0.094146	1.62e-05	0.23394	0.281	0.245
TPM3	0.184595	2.36592e-11	3.40905e-07	0.57	0.509		TRAPPC2P1	0.045705	2.28e-05	0.328468	0.066	0.046		CD320	0.094137	1.08e-11	1.55e-07	0.122	0.084
MAP1LC3B	0.184538	2.11025e-14	3.04066e-10	0.388	0.313		ST8SIA1	0.045533	5.35e-08	0.00077	0.045	0.026		AGPAT4	0.094071	2.26e-43	3.26e-39	0.048	0.008
EIF1AY	0.184439	2.97245e-30	4.283e-26	0.184	0.104		PUS7L	0.04515	0.000184	1	0.081	0.065		GSTP1	0.093502	0.001007	1	0.536	0.501
C11orf58	0.184378	1.5388e-12	2.21726e-08	0.485	0.417		HELB	0.045113	1.83e-05	0.263235	0.066	0.048		PRR5	0.093126	1.94e-12	2.8e-08	0.112	0.074
RALA	0.183974	6.10445e-41	8.7959e-37	0.145	0.066		PAXIP1-AS1	0.045108	1.13e-07	0.001627	0.046	0.028		YY1	0.093096	6.87e-07	0.009903	0.204	0.169
RPA3	0.183842	1.25367e-25	1.80642e-21	0.217	0.137		NAE1	0.045095	0.00213	1	0.122	0.105		MCEMP1	0.092991	7.23e-47	1.04e-42	0.046	0.005
AP2S1	0.183489	8.00283e-18	1.15313e-13	0.323	0.242		TIMM9	0.044893	0.000817	1	0.103	0.087		CAP1	0.092972	0.001175	1	0.544	0.517
SRSF3	0.183428	9.05933e-11	1.30536e-06	0.58	0.526		TTC39C	0.044578	0.014648	1	0.173	0.158		ANXA4	0.092761	2.52e-15	3.63e-11	0.095	0.054
LIMS1	0.182998	3.47853e-35	5.01221e-31	0.166	0.083		PPP1R3E	0.044519	1.73e-08	0.00025	0.041	0.023		NCR3	0.092177	2.21e-13	3.19e-09	0.095	0.055
SFPQ	0.182973	3.83553e-16	5.52662e-12	0.331	0.254		PHF11	0.044494	0.013394	1	0.173	0.159		GNPTAB	0.091801	2.26e-09	3.26e-05	0.139	0.1
YWHAE	0.182949	6.88008e-25	9.91351e-21	0.228	0.142		MRPS33	0.044468	0.004713	1	0.133	0.119		PTP4A1	0.091751	2.32e-08	0.000334	0.155	0.117
CTSB	0.182903	3.37921e-28	4.8691e-24	0.2	0.119		LYRM2	0.044377	0.001244	1	0.104	0.084		DHX36	0.091605	6.44e-05	0.927259	0.296	0.264
NOP58	0.182644	1.45069e-23	2.0903e-19	0.221	0.144		FAM26F	0.044204	8.28e-10	1.19e-05	0.039	0.019		PLEKHG3	0.09147	2.81e-58	4.05e-54	0.045	0.003
H2AFY	0.182283	8.37007e-22	1.20604e-17	0.254	0.174		ASH1L	0.043994	0.012774	1	0.166	0.151		NR4A3	0.091298	1.89e-16	2.73e-12	0.077	0.041
NDUFA6	0.182182	9.15046e-18	1.31849e-13	0.305	0.229		RP11-763B22.4	0.043803	7.59e-10	1.09e-05	0.034	0.017		TRA2B	0.09123	0.000665	1	0.418	0.393
VDAC2	0.182161	3.82721e-17	5.51463e-13	0.324	0.246		FCRL3	0.043703	2.26e-07	0.003251	0.042	0.026		SCGB3A2	0.091023	2.17e-19	3.13e-15	0.065	0.024
NFKBIZ	0.182036	6.12916e-33	8.8315e-29	0.165	0.088		DCK	0.043697	0.011738	1	0.16	0.147		TES	0.090996	2.17e-09	3.12e-05	0.141	0.102
EVI2A	0.181508	3.88148e-17	5.59283e-13	0.292	0.22		INADL	0.043669	3.19e-09	4.6e-05	0.039	0.019		NFATC3	0.090994	7.81e-07	0.011252	0.197	0.161
AC069363.1	0.181414	1.52982e-63	2.20432e-59	0.102	0.023		SNRPA	0.043605	0.002114	1	0.108	0.094		APLP2	0.090774	8.26e-12	1.19e-07	0.113	0.074
ARL6IP5	0.181403	6.18561e-11	8.91284e-07	0.587	0.524		NT5DC1	0.043581	0.000136	1	0.076	0.059		ZFP36L1	0.090607	0.000385	1	0.337	0.303
UQCRB	0.181275	1.95103e-11	2.81123e-07	0.874	0.841		ZCCHC11	0.04344	0.004293	1	0.124	0.108		DDIT3	0.090351	6.46e-09	9.3e-05	0.135	0.1
PDIA6	0.181126	2.31508e-16	3.33579e-12	0.332	0.256		XXbac-BPG299F13.17	0.04336	0.000973	1	0.089	0.07		TNFAIP3	0.089794	0.004961	1	0.479	0.443
FAM3C	0.181115	2.20217e-40	3.17311e-36	0.142	0.064		ERN1	0.04332	0.000157	1	0.072	0.056		DYNLL1	0.089457	0.00177	1	0.459	0.417
NEAT1	0.180867	3.29153e-08	0.000474277	0.648	0.605		GLOD4	0.043284	0.008817	1	0.147	0.132		DDX3Y	0.0893	1.26e-09	1.81e-05	0.123	0.088
NBL1	0.180601	6.28179e-87	9.05142e-83	0.091	0.012		PITPNA-AS1	0.043277	2.71e-05	0.390825	0.064	0.046		CEBPB	0.089244	5.14e-06	0.073995	0.211	0.176
ATP6V0E1	0.180592	1.02129e-10	1.47158e-06	0.668	0.611		NKTR	0.043164	0.075628	1	0.32	0.305		HNRNPUL1	0.089156	2.87e-05	0.413479	0.26	0.227
GTF2B	0.180582	1.93321e-26	2.78556e-22	0.205	0.125		CRBN	0.043134	0.017381	1	0.178	0.164		METRNL	0.089068	3.09e-12	4.46e-08	0.098	0.064
C9orf16	0.180103	1.94204e-11	2.79828e-07	0.515	0.462		TAF7	0.043116	0.087168	1	0.352	0.342		TSEN54	0.088734	4.73e-06	0.068178	0.216	0.183
NDUFC2	0.179989	1.16409e-15	1.67733e-11	0.355	0.279		TRIM44	0.043011	0.00057	1	0.087	0.07		LYN	0.088612	9.42e-31	1.36e-26	0.055	0.016
PRKX	0.179791	7.13248e-24	1.02772e-19	0.201	0.134		UBQLN2	0.042911	0.000726	1	0.086	0.07		CDK2AP2	0.08848	1.83e-05	0.263258	0.237	0.2
KMT2E	0.17978	5.8808e-11	8.47364e-07	0.529	0.462		AC006369.2	0.04261	2.77e-10	3.99e-06	0.035	0.016		USP28	0.08792	2.04e-16	2.94e-12	0.081	0.04
ZBTB1	0.179519	3.63143e-29	5.23253e-25	0.179	0.099		SUPT20H	0.042556	0.000473	1	0.081	0.066		PCF11	0.087793	2.55e-07	0.003674	0.168	0.13
FAM129A	0.17946	3.81437e-26	5.49612e-22	0.189	0.114		CBX7	0.042504	0.000471	1	0.084	0.065		ZBTB44	0.08747	9.85e-12	1.42e-07	0.104	0.068
MIR155HG	0.179191	2.94655e-63	4.24568e-59	0.102	0.024		ZNF544	0.042497	2.77e-07	0.003987	0.044	0.026		RRAS2	0.087436	6.53e-17	9.41e-13	0.078	0.04
FTH1	0.179163	1.07975e-16	1.55581e-12	0.989	0.983		ZNF268	0.042461	3.61e-10	5.21e-06	0.034	0.015		RNF168	0.08738	7.54e-09	0.000109	0.133	0.098
NUDT14	0.178739	1.46148e-52	2.10585e-48	0.117	0.039		ANKRD44	0.04242	0.051271	1	0.257	0.244		UBE2E3	0.087121	3.78e-07	0.005444	0.173	0.136
RHOC	0.178553	1.06672e-16	1.53703e-12	0.296	0.22		GTSF1	0.042414	2.97e-08	0.000428	0.038	0.021		UFC1	0.087096	0.000492	1	0.381	0.35
GTF3C6	0.178512	1.38829e-19	2.00039e-15	0.275	0.194		HNRNPA1	0.042239	0.102106	1	0.913	0.916		LAMP1	0.087081	7.83e-05	1	0.286	0.251
CHMP2A	0.177867	6.20738e-17	8.94421e-13	0.315	0.238		VIPR2	0.042202	1.04e-08	0.000149	0.033	0.016		PDGFD	0.086927	9.15e-28	1.32e-23	0.057	0.017
TAGLN2	0.177593	5.05342e-11	7.28147e-07	0.474	0.407		UTP3	0.042124	0.00018	1	0.074	0.057		TSC22D2	0.08676	1.38e-15	1.99e-11	0.082	0.043
POLR1D	0.1774	3.83783e-14	5.52993e-10	0.373	0.304		CEBPZOS	0.042066	0.002344	1	0.105	0.088		ALDH2	0.086534	9.56e-30	1.38e-25	0.051	0.014
CD70	0.176688	3.38583e-59	4.87865e-55	0.1	0.025		TATDN1	0.04194	0.001218	1	0.094	0.078		FUT11	0.086275	3.25e-22	4.68e-18	0.062	0.026
RPS27L	0.176187	3.49885e-10	5.04149e-06	0.511	0.457		EIF3F	0.041726	0.150898	1	0.598	0.592		CCNH	0.086101	2.34e-05	0.337308	0.225	0.19
PFKFB3	0.175929	2.53983e-74	3.65964e-70	0.092	0.016		AIG1	0.041706	1.52e-09	2.2e-05	0.036	0.018		HECA	0.086075	3.67e-10	5.29e-06	0.117	0.08
CASP4	0.175831	1.82962e-13	2.6363e-09	0.377	0.308		PIAS1	0.041619	0.005334	1	0.121	0.104		CXCL3	0.086016	6.67e-24	9.61e-20	0.057	0.021
GBP1	0.175643	5.30087e-29	7.63803e-25	0.174	0.099		RP5-1180E21.5	0.041592	1.04e-10	1.5e-06	0.032	0.014		RHOG	0.086005	0.000439	1	0.364	0.328
SDF2L1	0.175522	6.94919e-19	1.00131e-14	0.26	0.185		STK17A	0.041565	0.158094	1	0.526	0.512		CYFIP2	0.085869	9.76e-07	0.014067	0.177	0.144
SNRPF	0.175077	4.16734e-14	6.00472e-10	0.372	0.299		ZNF766	0.041517	8.07e-06	0.1163	0.052	0.035		RPL5	0.085788	4.65e-05	0.669492	0.977	0.972
PTPN7	0.174963	5.38754e-11	7.76291e-07	0.437	0.367		RP11-553L6.2	0.041505	1.92e-06	0.027613	0.044	0.028		PLEKHA2	0.085698	1.72e-08	0.000248	0.135	0.101
PRDM1	0.174909	2.57575e-24	3.7114e-20	0.187	0.117		MMP25-AS1	0.041422	5.65e-06	0.081439	0.049	0.033		SERPINB6	0.085696	2.57e-13	3.71e-09	0.095	0.056
WDR1	0.174259	3.49343e-14	5.03369e-10	0.358	0.287		KLF12	0.041402	0.000648	1	0.084	0.065		TPP1	0.085606	2.26e-08	0.000325	0.14	0.103
NDUFA11	0.17423	2.66183e-12	3.83543e-08	0.437	0.365		ARRDC5	0.041174	1.17e-09	1.69e-05	0.032	0.015		ZC3HAV1	0.085435	0.000101	1	0.264	0.233
WNK1	0.174014	8.62075e-19	1.24216e-14	0.254	0.18		CD28	0.041065	0.000551	1	0.079	0.061		HLA-F	0.085428	0.002866	1	0.535	0.507
SCAND1	0.173764	2.00369e-12	2.88711e-08	0.423	0.355		FGD3	0.041021	0.004432	1	0.113	0.098		GLIPR1	0.085381	0.000165	1	0.285	0.248
LPIN1	0.173041	1.22104e-23	1.7594e-19	0.204	0.126		SFI1	0.040916	0.001192	1	0.088	0.072		PTRHD1	0.085264	1.35e-06	0.019427	0.182	0.147
C11orf31	0.172962	9.18826e-14	1.32394e-09	0.362	0.289		HMGB2	0.040838	0.156681	1	0.478	0.469		RNF213	0.084722	0.002142	1	0.456	0.429
NAP1L1	0.172863	1.89966e-09	2.73721e-05	0.629	0.579		GPR171	0.0408	0.042974	1	0.195	0.186		TRGC1	0.084678	5.21e-08	0.000751	0.114	0.079
TNFRSF18	0.172762	1.77535e-79	2.5581e-75	0.076	0.007		TRADD	0.040723	0.01708	1	0.159	0.145		MTSS1	0.084448	3.72e-24	5.36e-20	0.058	0.022
OSTF1	0.17275	8.96298e-16	1.29148e-11	0.31	0.237		C1QBP	0.040686	0.047377	1	0.236	0.222		MARCKSL1	0.084382	7.66e-08	0.001104	0.135	0.102
TNFRSF1B	0.172726	1.32863e-16	1.91443e-12	0.275	0.197		CCM2	0.040414	0.019617	1	0.159	0.147		ARIH2	0.084147	1.85e-08	0.000266	0.136	0.099
AKAP5	0.172346	2.54202e-72	3.6628e-68	0.091	0.015		TMEM116	0.040339	9.03e-06	0.130128	0.05	0.035		GNAI3	0.084065	9.44e-06	0.136028	0.205	0.17
ARPP19	0.17184	2.78179e-22	4.00828e-18	0.218	0.141		ZNF146	0.040245	0.000231	1	0.066	0.052		ITPRIP	0.083839	4.58e-16	6.6e-12	0.073	0.037
CCDC12	0.171802	1.39028e-12	2.00325e-08	0.415	0.341		LIPT1	0.040197	1.92e-06	0.027692	0.044	0.028		LINC00936	0.083759	2.86e-10	4.13e-06	0.101	0.068
CALR	0.171669	3.27033e-09	4.71223e-05	0.539	0.491		SPINT2	0.040113	0.000123	1	0.063	0.044		JOSD1	0.083476	3.02e-09	4.35e-05	0.115	0.083
CLECL1	0.171579	1.09595e-64	1.57915e-60	0.088	0.017		CCNI	0.040016	0.179448	1	0.659	0.661		FAM46A	0.083453	6.27e-18	9.03e-14	0.067	0.03
NAB1	0.171355	7.12519e-65	1.02667e-60	0.098	0.022		CHPT1	0.039893	1.33e-06	0.019199	0.045	0.028		MED30	0.083227	4.07e-07	0.005868	0.159	0.123
CLTB	0.170972	1.4042e-17	2.02331e-13	0.284	0.203		CYB5R1	0.039769	0.000159	1	0.063	0.047		RPS3	0.083208	5.94e-11	8.56e-07	0.999	1
ATP5B	0.170753	5.37762e-12	7.74862e-08	0.421	0.356		SBF2	0.039755	3.81e-05	0.549459	0.053	0.038		TLE4	0.083178	2.69e-07	0.003881	0.142	0.111
CLTA	0.170592	3.25235e-17	4.68632e-13	0.28	0.205		DYNLT3	0.039658	0.005937	1	0.112	0.098		CKS2	0.082986	6.37e-07	0.009182	0.141	0.109
VAMP5	0.170283	2.46347e-14	3.54962e-10	0.326	0.259		RPL36AL	0.03956	0.141533	1	0.885	0.879		RASSF3	0.082942	3.85e-13	5.54e-09	0.084	0.051
UQCRFS1	0.170006	1.30173e-14	1.87566e-10	0.332	0.263		AGO3	0.039444	0.000716	1	0.072	0.058		CD68	0.082659	9.24e-17	1.33e-12	0.07	0.034
SF3B5	0.169141	5.72696e-11	8.25197e-07	0.491	0.426		C6orf226	0.039436	0.000585	1	0.075	0.06		UBE2S	0.082653	1.25e-07	0.001796	0.131	0.1
AC133644.2	0.169043	1.8261e-38	2.63123e-34	0.114	0.049		IFNG-AS1	0.039372	4.2e-16	6.06e-12	0.023	0.005		RCBTB2	0.082626	5.64e-16	8.12e-12	0.072	0.036
CHST11	0.169013	2.19692e-29	3.16555e-25	0.167	0.091		TRABD2A	0.039164	5.31e-13	7.65e-09	0.028	0.01		PDLIM1	0.082426	1.1e-11	1.58e-07	0.094	0.056
SLTM	0.168961	3.04902e-16	4.39334e-12	0.279	0.206		RPS6KA5	0.039137	0.000293	1	0.063	0.048		FGL2	0.082312	6.41e-20	9.23e-16	0.062	0.026
VPS28	0.168814	3.2642e-12	4.70339e-08	0.407	0.339		CHD9	0.039114	0.012742	1	0.128	0.116		NOP56	0.082238	1.6e-05	0.231076	0.203	0.172
EIF4A3	0.168706	1.94166e-25	2.79773e-21	0.182	0.104		ZNF680	0.039011	3.14e-07	0.004528	0.038	0.022		ERP29	0.082084	0.003133	1	0.512	0.479
LMNA	0.168702	1.0627e-15	1.53125e-11	0.188	0.13		XPA	0.038994	0.004421	1	0.1	0.087		EIF5A	0.081926	0.000113	1	0.251	0.22
AC016831.7	0.168633	6.90834e-23	9.95422e-19	0.189	0.116		MRPL40	0.038961	0.005558	1	0.108	0.094		RAB9A	0.081878	9.4e-08	0.001354	0.139	0.103
NFKB2	0.16853	2.01857e-29	2.90855e-25	0.158	0.085		ZNF224	0.038885	0.002783	1	0.092	0.077		SLC38A1	0.081602	0.00044	1	0.302	0.274
RALY	0.168283	1.09424e-14	1.57669e-10	0.324	0.25		USE1	0.038786	0.007015	1	0.11	0.096		VASP	0.081221	0.00019	1	0.278	0.242
STK4	0.168272	2.09868e-09	3.02399e-05	0.547	0.497		ZNF397	0.03866	7.3e-07	0.010514	0.039	0.023		GLG1	0.081207	3.66e-06	0.052706	0.178	0.145
APOC1	0.168194	3.71038e-15	5.34629e-11	0.25	0.181		METTL18	0.038652	2.05e-05	0.295028	0.049	0.035		LCP1	0.081114	0.004022	1	0.503	0.472
SH3GLB1	0.167961	2.30018e-18	3.31433e-14	0.253	0.178		PIGC	0.038481	0.005333	1	0.102	0.09		LAIR1	0.080707	5.94e-17	8.55e-13	0.069	0.034
C4orf48	0.167654	6.83601e-21	9.85001e-17	0.224	0.149		TAF15	0.038465	0.01567	1	0.135	0.124		RSRC2	0.080697	0.000862	1	0.323	0.295
DEF6	0.167648	5.75272e-19	8.2891e-15	0.242	0.168		UBE2E1	0.038308	0.003092	1	0.093	0.08		LPAR6	0.080629	6.52e-13	9.39e-09	0.08	0.045
CDKN2A	0.167511	1.01014e-43	1.45552e-39	0.121	0.044		SLC25A37	0.038159	0.000326	1	0.064	0.049		TNIK	0.080603	2.87e-10	4.14e-06	0.104	0.07
BUB3	0.167309	2.00992e-12	2.89609e-08	0.379	0.311		SCAPER	0.038143	0.001821	1	0.08	0.065		MIB2	0.080321	2.91e-07	0.004191	0.144	0.109
PSTPIP1	0.167097	2.297e-17	3.30975e-13	0.263	0.187		RP1-313I6.12	0.038084	9.9e-05	1	0.051	0.037		HMGN3	0.079997	0.000433	1	0.292	0.259
SF3B6	0.167006	1.79903e-12	2.59222e-08	0.395	0.328		PCNXL2	0.038078	1.31e-05	0.188742	0.045	0.03		PLIN2	0.079992	1.27e-05	0.182836	0.182	0.147
YWHAH	0.166799	5.13588e-25	7.40029e-21	0.181	0.106		LENG1	0.037999	0.019681	1	0.139	0.127		RPL10	0.079963	2.41e-13	3.47e-09	1	1
TWF2	0.166751	4.46807e-19	6.43804e-15	0.247	0.172		GIMAP8	0.037976	2.8e-08	0.000403	0.032	0.017		G6PD	0.079726	1.21e-08	0.000174	0.123	0.088
TBCB	0.166653	1.47306e-13	2.12254e-09	0.345	0.273		ABHD14A	0.037862	0.016766	1	0.132	0.121		C16orf72	0.079534	3.26e-09	4.7e-05	0.109	0.078
EIF1	0.166472	1.71498e-21	2.47112e-17	0.993	0.988		ABTB1	0.037782	0.00945	1	0.115	0.102		KCNAB2	0.079498	9.87e-08	0.001422	0.131	0.099
LPXN	0.166175	1.2356e-18	1.78037e-14	0.241	0.167		SORBS3	0.037692	3.32e-08	0.000479	0.032	0.017		PLEKHB2	0.079348	7.34e-09	0.000106	0.112	0.08
PAFAH1B1	0.166157	2.98711e-22	4.30413e-18	0.206	0.131		ZNF277	0.037668	0.004077	1	0.09	0.081		SLC25A4	0.07931	1.04e-14	1.5e-10	0.073	0.037
RP11-291B21.2	0.166074	8.05889e-25	1.16121e-20	0.143	0.084		PRKAG1	0.037587	0.014919	1	0.127	0.116		H3F3A	0.079304	0.002691	1	0.912	0.89
PPP1R18	0.165506	1.23875e-10	1.78492e-06	0.444	0.383		PYURF	0.037383	0.104533	1	0.302	0.297		CYTH4	0.079281	1.4e-05	0.201352	0.183	0.15
ATP6V1F	0.165327	3.40195e-12	4.90187e-08	0.39	0.323		WASH1	0.037363	0.001845	1	0.079	0.066		FAM53C	0.079197	1.48e-08	0.000214	0.11	0.078
TESC	0.16525	1.30142e-36	1.87521e-32	0.137	0.061		FLT3LG	0.03732	0.005567	1	0.103	0.089		CHORDC1	0.079188	2.02e-07	0.002915	0.133	0.098
SQRDL	0.165235	7.05309e-25	1.01628e-20	0.191	0.114		TTC3	0.03731	0.039143	1	0.171	0.159		CD226	0.07899	8.69e-12	1.25e-07	0.088	0.055
DOCK8	0.165218	7.00343e-17	1.00912e-12	0.259	0.185		IRF3	0.037289	0.057951	1	0.205	0.2		RAB4A	0.078485	9.59e-08	0.001382	0.134	0.1
ARPC4	0.165212	2.05776e-10	2.96503e-06	0.46	0.398		GMPR2	0.037274	0.004045	1	0.093	0.081		CD244	0.078484	1.8e-09	2.59e-05	0.104	0.068
RTF1	0.165124	2.18606e-14	3.14989e-10	0.308	0.237		KIAA0907	0.037248	0.003082	1	0.087	0.071		ITGA5	0.078339	5.28e-18	7.61e-14	0.061	0.027
USMG5	0.165086	2.06691e-10	2.97821e-06	0.478	0.413		SRSF1	0.037247	0.015511	1	0.124	0.113		DDX6	0.078129	0.001115	1	0.326	0.297
BRD2	0.164941	1.0778e-12	1.553e-08	0.334	0.263		ZNF814	0.037238	7.98e-10	1.15e-05	0.027	0.011		YME1L1	0.078068	3.51e-05	0.505171	0.194	0.166
PSMD7	0.164722	8.87975e-17	1.27948e-12	0.266	0.192		ANK3	0.037158	7.31e-09	0.000105	0.03	0.013		NACA	0.07805	0.001028	1	0.951	0.94
TALDO1	0.163851	8.87364e-17	1.2786e-12	0.266	0.196		CENPV	0.037158	3.16e-06	0.045461	0.042	0.026		DGKZ	0.077953	7.82e-06	0.112713	0.17	0.14
PDE3B	0.163484	8.63078e-27	1.24361e-22	0.16	0.091		LINC00685	0.036953	0.001135	1	0.065	0.051		COL6A2	0.077655	6.2e-29	8.93e-25	0.047	0.012
CACYBP	0.163437	1.46217e-14	2.10685e-10	0.289	0.217		SECISBP2	0.036859	0.009296	1	0.108	0.095		RNF19A	0.077599	0.000104	1	0.209	0.176
MINOS1	0.163228	1.04189e-11	1.50126e-07	0.388	0.329		TMEM192	0.036825	6.61e-05	0.951789	0.049	0.034		RBM38	0.077367	2.13e-06	0.030711	0.143	0.119
HSPB11	0.163041	6.39966e-17	9.22127e-13	0.254	0.183		MDM4	0.03682	0.046282	1	0.172	0.162		ATG4D	0.077217	5.06e-12	7.29e-08	0.084	0.05
IVNS1ABP	0.162779	4.29778e-29	6.19267e-25	0.147	0.077		DCBLD1	0.036814	5.17e-11	7.44e-07	0.025	0.009		NUPR1	0.077099	1.06e-15	1.53e-11	0.066	0.032
PREX1	0.162538	2.08415e-27	3.00305e-23	0.17	0.093		EPB42	0.0368	1.22e-06	0.017642	0.039	0.023		ARID1A	0.076989	5.38e-08	0.000775	0.12	0.089
HMGN2	0.162494	1.63785e-08	0.000235998	0.608	0.572		SGSM3	0.036688	0.000623	1	0.066	0.052		ENY2	0.076897	0.001021	1	0.319	0.29
NDUFV2	0.162229	7.36865e-14	1.06175e-09	0.317	0.251		BEX5	0.036678	3.01e-08	0.000434	0.029	0.014		HNRNPA0	0.076686	0.005963	1	0.514	0.487
GMFG	0.162155	2.47167e-08	0.000356142	0.733	0.7		ZNF83	0.03663	0.000761	1	0.066	0.05		MEF2D	0.076548	1.58e-11	2.28e-07	0.086	0.052
NUDT5	0.161759	1.23568e-22	1.78049e-18	0.198	0.125		C10orf35	0.036237	1.35e-08	0.000195	0.029	0.013		KIR2DL3	0.076472	4.35e-19	6.26e-15	0.05	0.018
EMC7	0.161349	1.43893e-17	2.07335e-13	0.245	0.174		NIFK	0.036189	0.011863	1	0.112	0.098		PPP1R12A	0.076472	0.00057	1	0.282	0.253
NDUFA12	0.161141	5.91107e-13	8.51727e-09	0.338	0.27		KAT8	0.036156	0.000574	1	0.062	0.049		PEPD	0.076465	4.84e-08	0.000697	0.122	0.09
GUK1	0.160918	1.17727e-08	0.000169634	0.699	0.65		CEP68	0.036132	1.44e-06	0.020717	0.037	0.022		EIF4EBP2	0.076447	3.73e-07	0.00537	0.134	0.103
GATA3	0.160901	6.70527e-20	9.66162e-16	0.199	0.13		DBT	0.035988	9.08e-07	0.013084	0.034	0.02		UBE2B	0.07634	0.000703	1	0.29	0.262
DEK	0.160714	2.72483e-11	3.92621e-07	0.379	0.319		FAM107B	0.035962	0.077013	1	0.225	0.211		MYH9	0.07633	0.000925	1	0.307	0.281
KRT19	0.160582	5.8074e-52	8.36788e-48	0.087	0.023		CRYZL1	0.03594	0.002677	1	0.077	0.064		MDM4	0.07588	4.05e-05	0.583693	0.186	0.155
ADRM1	0.160328	3.55952e-15	5.12891e-11	0.284	0.214		SCAI	0.035891	2.19e-05	0.315536	0.044	0.03		ATF4	0.075552	0.001662	1	0.328	0.301
ARID4B	0.160311	1.37878e-10	1.98668e-06	0.415	0.352		NUP160	0.035855	0.002752	1	0.077	0.063		SOD2	0.075476	9.89e-07	0.014251	0.138	0.108
PSMB7	0.160121	1.10452e-14	1.5915e-10	0.297	0.226		CASP6	0.035655	6.58e-06	0.094846	0.038	0.023		SAR1A	0.075443	1.93e-05	0.278803	0.174	0.144
DCTN6	0.160073	8.90443e-24	1.28304e-19	0.178	0.108		LINC00909	0.035585	9.13e-05	1	0.048	0.035		CCDC65	0.075414	8.47e-27	1.22e-22	0.048	0.014
TAX1BP1	0.159973	1.16353e-12	1.67653e-08	0.331	0.264		NHSL2	0.035572	0.001426	1	0.076	0.061		SKAP2	0.075401	8.68e-11	1.25e-06	0.088	0.053
HMGB2	0.159949	1.11154e-08	0.000160162	0.504	0.453		ATP5O	0.035524	0.184936	1	0.456	0.453		CD5	0.075219	2.6e-05	0.37498	0.173	0.146
HSPA5	0.159782	1.60269e-10	2.30932e-06	0.371	0.306		RP11-511P7.5	0.035508	0.000125	1	0.051	0.037		STAT4	0.074553	0.000331	1	0.234	0.203
CARHSP1	0.159601	6.29693e-18	9.07325e-14	0.23	0.158		LINC00969	0.03548	0.027067	1	0.135	0.122		RPS14	0.074551	4.38e-09	6.31e-05	0.999	0.999
TSPAN5	0.159322	2.88466e-39	4.15651e-35	0.123	0.049		SNHG7	0.035435	0.077929	1	0.213	0.2		SLCO3A1	0.074534	5.85e-20	8.42e-16	0.054	0.021
POLR2G	0.159145	1.08786e-14	1.5675e-10	0.285	0.218		EIF3H	0.035264	0.215805	1	0.533	0.528		FAM53B	0.074532	3.64e-11	5.25e-07	0.08	0.048
C14orf2	0.158678	4.14125e-09	5.96713e-05	0.513	0.457		RGP1	0.035238	0.000135	1	0.051	0.038		CDK17	0.074434	6.59e-12	9.5e-08	0.077	0.045
PPP1CB	0.158514	6.05403e-14	8.72325e-10	0.275	0.21		NDUFAF3	0.035182	0.077697	1	0.213	0.205		MMP23B	0.074388	7.35e-25	1.06e-20	0.046	0.013
SUMO1	0.157972	2.07651e-10	2.99205e-06	0.441	0.379		LSM5	0.035149	0.076959	1	0.214	0.202		A2M-AS1	0.074337	1.15e-10	1.66e-06	0.086	0.051
ARHGAP18	0.157942	1.56143e-36	2.24986e-32	0.127	0.053		HSBP1L1	0.035126	1.71e-07	0.002458	0.032	0.016		PRDX2	0.074124	0.000756	1	0.282	0.254
ATP6V0B	0.157809	9.35475e-14	1.34793e-09	0.301	0.231		TIFA	0.034874	0.001351	1	0.067	0.052		RP3-395M20.12	0.07396	7.56e-11	1.09e-06	0.081	0.048
COX17	0.157315	2.05484e-14	2.96082e-10	0.276	0.207		ZC3H6	0.034832	0.001329	1	0.065	0.051		SESN2	0.07383	6.63e-20	9.56e-16	0.052	0.02
AKIRIN2	0.157034	2.83984e-20	4.09193e-16	0.196	0.128		CFAP36	0.034775	0.00122	1	0.065	0.05		RAB37	0.073813	2.58e-07	0.003724	0.121	0.09
H2AFV	0.156875	7.30721e-11	1.0529e-06	0.393	0.332		PURA	0.034702	0.010611	1	0.098	0.086		ATG2A	0.073574	7.36e-05	1	0.177	0.151
ECH1	0.156669	6.45733e-13	9.30437e-09	0.323	0.26		SLC16A1-AS1	0.034581	4.48e-05	0.646041	0.04	0.026		AKAP9	0.073513	0.000873	1	0.262	0.234
MAPK1IP1L	0.156417	8.55126e-16	1.23215e-11	0.246	0.178		CD40LG	0.034542	1.48e-12	2.13e-08	0.021	0.006		ADGRG5	0.07343	9.2e-19	1.33e-14	0.056	0.022
DHX36	0.156202	2.1543e-12	3.10413e-08	0.318	0.249		RP13-977J11.2	0.034422	5.27e-08	0.00076	0.029	0.014		MSR1	0.073355	2.95e-32	4.25e-28	0.04	0.007
HSPA9	0.156145	8.81085e-17	1.26956e-12	0.235	0.165		ZBTB16	0.034401	7.67e-15	1.1e-10	0.018	0.004		FAM133B	0.073349	0.002053	1	0.309	0.281
PYCARD	0.156079	7.76205e-14	1.11843e-09	0.293	0.223		HAGHL	0.034371	0.000303	1	0.054	0.04		AGTPBP1	0.072894	1.12e-15	1.62e-11	0.062	0.028
EIF3J	0.155936	1.16293e-18	1.67567e-14	0.207	0.139		C1orf228	0.03436	1.94e-06	0.027936	0.035	0.022		HNRNPL	0.072626	6.68e-08	0.000963	0.108	0.08
SLC25A6	0.155914	5.17771e-08	0.000746057	0.793	0.759		ZNF3	0.034344	4.64e-05	0.668961	0.042	0.029		PDIA3	0.072582	0.006685	1	0.437	0.408
PPP1R15A	0.15589	5.27369e-09	7.59886e-05	0.385	0.324		ZNF429	0.03431	1.28e-07	0.001847	0.029	0.015		KIF5B	0.072113	0.000823	1	0.265	0.239
PLIN2	0.155821	1.77715e-18	2.5607e-14	0.198	0.136		LINC00116	0.034274	0.027701	1	0.127	0.117		C1QC	0.07211	6.52e-13	9.4e-09	0.067	0.036
SH3KBP1	0.155784	1.0425e-11	1.50214e-07	0.348	0.283		SDHAF1	0.034161	0.002955	1	0.073	0.061		RPL4	0.071989	0.004194	1	0.944	0.925
CCR5	0.155745	8.26151e-31	1.1904e-26	0.134	0.061		NDUFV2-AS1	0.034156	1.44e-05	0.208112	0.04	0.025		PPM1A	0.071897	3.73e-07	0.00537	0.12	0.088
MRPL47	0.155556	6.83573e-20	9.8496e-16	0.203	0.13		CNOT7	0.033998	0.053518	1	0.164	0.155		ZNF276	0.071792	1.35e-06	0.019444	0.128	0.097
ANKRD28	0.155467	2.70119e-32	3.89214e-28	0.115	0.052		ZMAT1	0.033891	4.75e-09	6.84e-05	0.025	0.01		KRAS	0.071682	4.08e-05	0.587735	0.173	0.145
MPG	0.155158	2.96783e-21	4.27635e-17	0.195	0.122		NINJ1	0.033836	0.019991	1	0.112	0.097		EGLN2	0.071506	3.14e-06	0.045189	0.138	0.11
SKA2	0.155046	2.28098e-26	3.28666e-22	0.156	0.084		C2orf68	0.033801	0.000346	1	0.051	0.036		TUFM	0.071505	0.001373	1	0.297	0.268
CARD19	0.154992	9.88854e-24	1.42484e-19	0.168	0.1		STMN3	0.033798	0.005656	1	0.081	0.067		RAB8B	0.071391	4.19e-06	0.060374	0.14	0.108
ATP5D	0.154621	1.0712e-08	0.00015435	0.542	0.487		SLC30A7	0.033767	0.003327	1	0.072	0.059		PPP1CA	0.07137	0.012909	1	0.55	0.518
GSTP1	0.154613	2.09814e-08	0.000302321	0.544	0.494		PCSK1N	0.033732	5.05e-08	0.000728	0.027	0.012		GAB3	0.071301	5.62e-12	8.1e-08	0.073	0.041
FKBP2	0.154252	2.19974e-15	3.1696e-11	0.241	0.176		C21orf33	0.03371	6.29e-12	9.06e-08	0.019	0.006		ATP5F1	0.071223	0.002295	1	0.324	0.296
HLA-DMB	0.15378	7.19151e-23	1.03623e-18	0.162	0.094		NGFRAP1	0.0337	6.35e-05	0.91493	0.044	0.028		VIMP	0.071206	0.000448	1	0.232	0.202
UQCR11	0.153751	6.40489e-08	0.000922881	0.636	0.592		LRCH3	0.033686	0.000778	1	0.057	0.044		PHF20	0.07112	0.000301	1	0.212	0.184
TMCO1	0.153622	6.71849e-13	9.68067e-09	0.308	0.238		PLAC8	0.033609	0.126427	1	0.204	0.185		SERPING1	0.07102	1.09e-21	1.56e-17	0.046	0.015
TUBA1A	0.153594	3.70792e-10	5.34275e-06	0.345	0.282		SUCLG2	0.03349	0.02626	1	0.12	0.11		H2AFZ	0.070988	0.014435	1	0.515	0.485
DDX24	0.153476	1.67751e-08	0.000241712	0.498	0.443		MANEA-AS1	0.03345	5.27e-06	0.075901	0.035	0.021		CREBRF	0.070686	2.8e-05	0.403398	0.162	0.131
TUBA1B	0.153389	1.78804e-08	0.000257638	0.445	0.398		THRA	0.033364	3.19e-05	0.459418	0.039	0.025		RAP2A	0.070584	2.86e-22	4.13e-18	0.047	0.015
CBX3	0.153287	1.78717e-12	2.57513e-08	0.315	0.246		PPA2	0.033353	0.011423	1	0.093	0.08		ZNF655	0.070376	9.62e-05	1	0.184	0.157
AURKAIP1	0.153265	6.87205e-12	9.90194e-08	0.35	0.282		RP11-344P13.6	0.033248	4.38e-08	0.000631	0.027	0.013		MOB2	0.070258	3.7e-06	0.053258	0.135	0.106
TIMM8B	0.1532	3.03503e-19	4.37317e-15	0.199	0.134		TMBIM4	0.033169	0.137617	1	0.273	0.269		ZCCHC17	0.070104	3.81e-06	0.054932	0.13	0.102
ZFAND5	0.152966	2.12209e-17	3.05772e-13	0.215	0.149		PCNP	0.033149	0.141236	1	0.284	0.277		DGKD	0.06993	1.39e-15	2.01e-11	0.057	0.027
NFE2L2	0.152843	1.12671e-16	1.62347e-12	0.212	0.144		ZBTB25	0.033139	0.004317	1	0.072	0.06		CTA-29F11.1	0.069393	3.25e-08	0.000468	0.091	0.061
SOCS1	0.152798	1.17566e-22	1.694e-18	0.159	0.091		CXCR5	0.033134	2.28e-10	3.28e-06	0.021	0.008		SMG1	0.068997	1.05e-05	0.151006	0.138	0.112
ENY2	0.1527	1.77489e-11	2.55744e-07	0.343	0.275		SCAMP1-AS1	0.033087	0.000462	1	0.052	0.039		OSBPL8	0.06894	2.48e-05	0.357433	0.153	0.126
ZFP36L1	0.152682	7.04169e-10	1.01464e-05	0.348	0.295		TTPAL	0.033044	0.000682	1	0.051	0.039		RAB5C	0.068896	0.001515	1	0.28	0.253
PFDN2	0.152451	6.25214e-15	9.00871e-11	0.259	0.192		PNMA1	0.03273	0.000947	1	0.054	0.042		OSBPL5	0.068844	3.22e-32	4.64e-28	0.037	0.006
PCMT1	0.15241	3.04892e-15	4.39318e-11	0.253	0.185		ADCK3	0.032613	5.68e-05	0.819113	0.041	0.026		NLRC5	0.068711	2.11e-05	0.304114	0.148	0.119
RBM25	0.152347	2.0668e-10	2.97806e-06	0.372	0.313		CSDE1	0.032595	0.165289	1	0.309	0.304		ERBB2IP	0.068663	8.07e-07	0.011623	0.112	0.082
GLIPR2	0.152213	6.9017e-13	9.94466e-09	0.278	0.219		PHACTR2	0.032463	0.00245	1	0.063	0.051		JAZF1	0.068584	1.19e-11	1.71e-07	0.071	0.04
UBALD2	0.152142	2.19292e-20	3.15978e-16	0.19	0.121		SDAD1	0.032452	0.01394	1	0.09	0.079		CSNK1D	0.068535	0.000166	1	0.184	0.156
S100A4	0.15196	1.56325e-05	0.225249	0.877	0.853		KTI12	0.03236	0.000455	1	0.052	0.039		PPP2R2B	0.068392	1.38e-06	0.019914	0.117	0.084
NUDC	0.15188	3.12828e-14	4.50754e-10	0.269	0.205		SH2D3A	0.032348	6.86e-05	0.988244	0.041	0.026		DOCK11	0.068363	4.95e-09	7.13e-05	0.084	0.055
SH3BP1	0.151704	1.15015e-19	1.65725e-15	0.196	0.126		RP11-160E2.6	0.03233	0.002071	1	0.054	0.044		LINC-PINT	0.068353	0.000102	1	0.167	0.138
HSBP1	0.151375	2.86069e-20	4.12197e-16	0.19	0.119		PYHIN1	0.032294	0.159381	1	0.264	0.262		CTBP1	0.068335	1.24e-07	0.001788	0.101	0.074
BATF	0.151363	6.85346e-16	9.87515e-12	0.221	0.16		TRG-AS1	0.032275	0.063698	1	0.144	0.136		PABPC1	0.068288	0.024209	1	0.766	0.733
TOP1	0.151133	4.18592e-19	6.03149e-15	0.194	0.126		TMEM69	0.032167	0.000172	1	0.042	0.03		JADE2	0.068272	2.27e-08	0.000327	0.09	0.061
TMEM147	0.150806	1.39731e-15	2.01338e-11	0.238	0.171		AC004951.6	0.032132	0.002006	1	0.059	0.048		THUMPD1	0.068243	6.15e-05	0.886727	0.161	0.133
SRRT	0.150387	2.86619e-20	4.12989e-16	0.176	0.108		SURF6	0.032119	0.000307	1	0.044	0.034		TUBB	0.068177	0.004784	1	0.328	0.299
PTGER4	0.150115	2.16912e-13	3.12548e-09	0.239	0.181		ZNF493	0.031959	0.002058	1	0.06	0.046		AKAP13	0.068172	0.008025	1	0.367	0.347
SP140	0.150032	4.34009e-21	6.25364e-17	0.181	0.112		CYP3A5	0.031958	3.61e-08	0.00052	0.026	0.012		LDLR	0.067785	1.33e-15	1.92e-11	0.052	0.023
CHMP5	0.150019	5.98707e-17	8.62677e-13	0.218	0.15		RPAP2	0.031903	0.002351	1	0.059	0.047		CD81	0.067533	3.46e-05	0.499025	0.152	0.124
HSD17B10	0.149829	1.58414e-16	2.28259e-12	0.234	0.163		PLEKHB1	0.031885	2.73e-05	0.393424	0.038	0.023		CISD3	0.067525	3.34e-05	0.480936	0.151	0.122
C20orf24	0.149717	5.38427e-12	7.7582e-08	0.308	0.238		VPS53	0.031845	0.00188	1	0.059	0.046		RPL6	0.067351	0.000149	1	0.991	0.989
P2RY10	0.149626	2.28387e-23	3.29083e-19	0.155	0.09		ZNF652	0.031793	0.003215	1	0.063	0.052		WDR1	0.067323	0.00452	1	0.331	0.304
PPP1R14B	0.149618	5.96872e-27	8.60033e-23	0.124	0.063		DNAJA3	0.031777	0.000795	1	0.053	0.039		RIPK2	0.067277	3.65e-16	5.26e-12	0.053	0.023
HNRNPLL	0.149599	3.59785e-26	5.18414e-22	0.144	0.075		PRPF19	0.031756	0.006414	1	0.075	0.064		CDK11A	0.067061	1.09e-05	0.156362	0.129	0.104
C4orf3	0.149561	2.60832e-08	0.000375832	0.525	0.467		SFR1	0.031722	6.51e-05	0.938392	0.038	0.026		NUCB1	0.06701	0.00038	1	0.205	0.179
BHLHE40	0.149417	5.49323e-19	7.9152e-15	0.177	0.116		ELMOD3	0.031719	0.001513	1	0.055	0.041		NXF1	0.066928	1.5e-07	0.002163	0.101	0.073
STMN1	0.149022	3.39099e-17	4.88608e-13	0.175	0.123		IMMP2L	0.031701	2.8e-07	0.004032	0.027	0.013		INSIG1	0.066824	7.75e-06	0.111713	0.122	0.095
COPZ1	0.148832	6.95291e-16	1.00185e-11	0.237	0.168		TMEM80	0.031673	0.002188	1	0.057	0.046		MIEN1	0.066673	0.000967	1	0.231	0.204
GNG2	0.148619	1.10721e-10	1.59538e-06	0.33	0.267		HDDC2	0.031657	0.075481	1	0.168	0.159		TREM1	0.066409	1.26e-25	1.82e-21	0.038	0.009
NDUFA2	0.148582	6.93585e-11	9.99386e-07	0.345	0.28		PLEKHA1	0.031635	0.014184	1	0.086	0.074		CCL18	0.066069	8.09e-05	1	0.13	0.097
BUD31	0.148453	1.65816e-11	2.38924e-07	0.324	0.258		ADK	0.031539	0.000761	1	0.053	0.039		PAPD5	0.066018	1.55e-09	2.24e-05	0.072	0.046
WDR83OS	0.148422	1.55301e-09	2.23773e-05	0.415	0.354		ZNF7	0.031522	0.001382	1	0.054	0.042		AAED1	0.065965	3.77e-07	0.005428	0.096	0.069
SNAP47	0.148225	4.2502e-25	6.12412e-21	0.146	0.08		LINC01473	0.031472	7.54e-17	1.09e-12	0.016	0.002		NFKBID	0.065905	5.43e-09	7.82e-05	0.073	0.044
GPBP1	0.14798	1.77771e-10	2.5615e-06	0.344	0.286		PAAF1	0.031364	5.79e-05	0.834185	0.038	0.025		C6orf62	0.065878	0.000978	1	0.221	0.197
ARF4	0.147927	8.68772e-17	1.25181e-12	0.209	0.143		BET1	0.031347	0.000873	1	0.049	0.038		SERINC1	0.065669	0.000122	1	0.163	0.136
POLR2L	0.14768	6.1464e-09	8.85634e-05	0.435	0.385		ERGIC1	0.031298	0.002264	1	0.059	0.047		TMEM181	0.065595	8.54e-09	0.000123	0.08	0.054
NDUFAB1	0.147445	6.81505e-14	9.81981e-10	0.267	0.2		TTF1	0.031263	0.014972	1	0.084	0.075		FAM49B	0.065403	0.013072	1	0.426	0.402
MAD2L2	0.147439	1.2257e-22	1.76611e-18	0.166	0.098		TRMT2B	0.031232	4.66e-05	0.671945	0.036	0.024		KDM2A	0.065377	4.78e-05	0.68911	0.143	0.118
ISCA1	0.147296	3.51522e-17	5.06508e-13	0.201	0.138		CTSO	0.031178	5.77e-05	0.830902	0.036	0.024		PRPF4B	0.065173	0.000305	1	0.178	0.153
PSMC5	0.147277	1.15904e-11	1.67007e-07	0.325	0.255		LSR	0.031177	6.34e-06	0.091332	0.032	0.018		EHD1	0.064869	0.000431	1	0.193	0.168
JMJD1C	0.147123	1.58013e-16	2.2768e-12	0.207	0.14		FAM65B	0.031125	0.104457	1	0.19	0.178		NFATC2	0.064845	5.44e-05	0.783507	0.142	0.117
IRF7	0.147051	1.54544e-20	2.22683e-16	0.166	0.102		MRPS21	0.031085	0.181309	1	0.296	0.292		LNPEP	0.064752	7.45e-05	1	0.152	0.122
SIVA1	0.147037	1.09136e-11	1.57254e-07	0.308	0.248		TMEM128	0.031056	0.004673	1	0.065	0.054		PRKAR2A	0.064723	6.96e-06	0.100254	0.117	0.093
RAC1	0.146907	9.68627e-09	0.000139569	0.454	0.396		MRPL57	0.031055	0.152074	1	0.254	0.249		RP11-758H9.2	0.06435	6.34e-11	9.14e-07	0.063	0.034
NDUFS3	0.146867	1.24942e-18	1.80029e-14	0.197	0.129		CRTAP	0.031045	0.000583	1	0.047	0.034		VPS51	0.06418	0.000262	1	0.18	0.157
PARP1	0.146833	1.20735e-13	1.73967e-09	0.263	0.196		DNAJC30	0.031006	0.001794	1	0.057	0.045		RP11-489E7.4	0.064082	1.17e-05	0.168274	0.114	0.088
DNAJC8	0.146643	1.30196e-11	1.876e-07	0.312	0.247		GABPB1	0.030953	0.152475	1	0.25	0.245		RBM25	0.064072	0.009504	1	0.353	0.326
PPP1R2	0.146173	1.64106e-09	2.36461e-05	0.367	0.31		TPRKB	0.03093	0.040755	1	0.124	0.115		SRRM1	0.064017	0.01349	1	0.395	0.376
ETF1	0.146012	2.27856e-23	3.28318e-19	0.153	0.088		WDR89	0.030905	3.69e-07	0.005316	0.027	0.014		RAD9A	0.063914	3.99e-06	0.057443	0.109	0.084
MRPS36	0.145816	4.2003e-17	6.05221e-13	0.205	0.14		MRPL43	0.030822	0.091352	1	0.182	0.176		ACTR3	0.06375	0.017832	1	0.423	0.396
SPP1	0.145738	3.16342e-30	4.55817e-26	0.109	0.047		ARHGEF10	0.030815	9.37e-14	1.35e-09	0.017	0.003		KMT2E	0.063732	0.024369	1	0.497	0.481
TMEM59	0.145717	5.65031e-08	0.000814153	0.531	0.479		CRLF3	0.030808	0.024208	1	0.098	0.088		BUD31	0.063663	0.005094	1	0.299	0.274
XRCC5	0.145545	6.34774e-11	9.14646e-07	0.329	0.266		NLRP1	0.03077	0.018957	1	0.09	0.079		CFD	0.063644	5.49e-12	7.91e-08	0.057	0.031
OTULIN	0.145487	8.67964e-33	1.25065e-28	0.114	0.049		KIAA0319L	0.030685	0.001324	1	0.049	0.039		BCL7B	0.063595	0.000401	1	0.185	0.16
ARL6IP6	0.145425	1.77787e-20	2.56173e-16	0.164	0.099		RP11-473M20.16	0.030665	7e-11	1.01e-06	0.018	0.006		GOLGA4	0.063561	0.000629	1	0.184	0.159
ATF4	0.145339	4.5093e-10	6.49746e-06	0.348	0.288		RP11-352M15.2	0.030601	0.003367	1	0.059	0.047		DNAJC1	0.063281	0.001707	1	0.223	0.199
DNAJC15	0.145001	5.66153e-15	8.1577e-11	0.237	0.168		CBWD5	0.030587	0.00193	1	0.054	0.043		LPP	0.063231	1.88e-06	0.027068	0.101	0.076
CHD1	0.144979	4.38496e-16	6.31829e-12	0.205	0.139		SMIM7	0.030574	0.088634	1	0.167	0.16		NPRL2	0.063176	8.8e-08	0.001268	0.086	0.056
TUBB4B	0.144911	3.51407e-13	5.06343e-09	0.239	0.178		TMEM256	0.030571	0.102708	1	0.193	0.185		RALGAPA1	0.063156	3e-05	0.431856	0.118	0.096
CAP1	0.144749	1.93346e-07	0.00278592	0.556	0.508		TSR2	0.03047	0.047014	1	0.126	0.116		TNFSF9	0.063106	2.3e-09	3.32e-05	0.064	0.036
CAPZA1	0.144634	6.12611e-10	8.82711e-06	0.351	0.294		KBTBD3	0.030393	0.001509	1	0.051	0.039		RDH11	0.063095	7.52e-07	0.010842	0.1	0.071
TRIM22	0.14463	6.12927e-15	8.83167e-11	0.221	0.157		HRASLS2	0.030365	9.87e-05	1	0.031	0.02		SCAF11	0.062715	0.006794	1	0.305	0.281
TEX264	0.144064	1.93804e-14	2.79253e-10	0.244	0.175		SERPINB6	0.030308	0.009695	1	0.076	0.065		PHF3	0.062645	5.84e-05	0.842098	0.138	0.11
CKAP2	0.14383	4.28199e-38	6.16992e-34	0.102	0.038		ASB8	0.030256	0.016605	1	0.086	0.073		ATP6V0D1	0.062579	0.000151	1	0.159	0.134
MRPL54	0.143689	1.01856e-10	1.46764e-06	0.325	0.263		TMEM55A	0.030252	2.43e-06	0.034952	0.026	0.015		SMAD7	0.062415	5.09e-08	0.000734	0.078	0.05
CARS	0.143638	5.28514e-29	7.61536e-25	0.121	0.059		LONP2	0.030242	0.029449	1	0.102	0.091		BRD7	0.062242	3.11e-06	0.044873	0.103	0.081
MRPL41	0.143636	6.705e-11	9.66123e-07	0.33	0.267		BRE	0.030163	0.023326	1	0.092	0.084		YTHDC1	0.062198	0.000718	1	0.18	0.158
HSPB1	0.143628	1.07269e-10	1.54563e-06	0.285	0.225		DCLRE1C	0.030132	0.00494	1	0.062	0.052		CWC25	0.061936	0.000133	1	0.143	0.118
IRF2BP2	0.143517	1.99212e-16	2.87044e-12	0.199	0.139		ZNF281	0.030122	0.019078	1	0.086	0.075		ARRDC2	0.06173	5.33e-09	7.67e-05	0.073	0.045
KRT18	0.143234	1.56367e-40	2.25309e-36	0.087	0.029		CCR6	0.030117	5.15e-09	7.42e-05	0.02	0.007		SNRPB	0.061627	0.024193	1	0.483	0.455
IFI44	0.143115	2.03914e-29	2.9382e-25	0.117	0.055		RBM43	0.030031	8.45e-05	1	0.036	0.024		WHSC1L1	0.061283	0.008105	1	0.301	0.277
RASAL3	0.142983	7.05453e-11	1.01649e-06	0.31	0.248		PPIAL4G	0.029977	1.52e-11	2.19e-07	0.018	0.005		PPP3CA	0.061233	2.14e-05	0.308912	0.114	0.091
ANAPC16	0.142952	2.00575e-07	0.00289009	0.548	0.497		KLHL36	0.029942	0.008781	1	0.068	0.058		TMEM30A	0.061157	1.94e-07	0.002797	0.086	0.059
CCT8	0.142902	4.03239e-13	5.81027e-09	0.264	0.196		KCNA3	0.029917	5.34e-05	0.76884	0.033	0.023		TPM4	0.06109	0.002278	1	0.207	0.188
MDH1	0.142868	6.17077e-14	8.89146e-10	0.245	0.179		GIT2	0.029917	0.044141	1	0.114	0.104		SMIM14	0.061038	5.86e-10	8.45e-06	0.064	0.035
CHST12	0.142591	9.82666e-09	0.000141592	0.391	0.333		MAL	0.029875	2.93e-08	0.000423	0.027	0.011		MYD88	0.060988	4.28e-07	0.006172	0.09	0.064
CCT5	0.142563	2.61009e-18	3.76087e-14	0.191	0.123		FAM231D	0.029855	1.69e-05	0.244221	0.031	0.018		ACAA2	0.06085	0.0002	1	0.157	0.13
DUSP5	0.14219	1.95009e-31	2.80988e-27	0.111	0.047		IARS	0.02977	0.005402	1	0.06	0.05		ERV3-1	0.060795	1.88e-05	0.270829	0.115	0.089
MAPKAPK3	0.142133	2.26029e-33	3.25686e-29	0.118	0.05		TRIM4	0.029733	0.006065	1	0.063	0.053		STARD7	0.060787	3.37e-05	0.485462	0.124	0.098
AREG	0.142077	1.91082e-22	2.7533e-18	0.112	0.06		PAQR8	0.029694	2.27e-06	0.032749	0.027	0.014		RASSF5	0.060551	0.005739	1	0.272	0.248
RAB11A	0.142064	1.04862e-13	1.51095e-09	0.241	0.18		WDR73	0.029633	0.000966	1	0.048	0.036		FYN	0.060525	0.031756	1	0.478	0.462
LSM8	0.141991	1.3203e-09	1.90241e-05	0.36	0.301		ECHDC2	0.029633	0.010981	1	0.075	0.063		OAT	0.060511	9.4e-06	0.135443	0.102	0.076
AGO2	0.141896	4.37927e-28	6.31009e-24	0.127	0.063		HCST	0.029608	0.286886	1	0.891	0.888		CCDC82	0.060483	2.04e-07	0.00294	0.083	0.056
KIR2DL4	0.141839	1.03789e-68	1.49549e-64	0.062	0.005		E2F3	0.029575	0.003293	1	0.056	0.045		C1orf174	0.060379	3.14e-07	0.004526	0.086	0.06
PSMA2	0.141613	5.67892e-11	8.18275e-07	0.311	0.246		MBD5	0.029552	0.005969	1	0.063	0.053		RPSA	0.060292	0.00265	1	0.983	0.978
PET100	0.141511	2.83732e-11	4.0883e-07	0.301	0.238		TIPIN	0.029493	0.000155	1	0.037	0.026		IRF2BPL	0.060271	1.34e-13	1.94e-09	0.05	0.024
SPCS1	0.140948	1.13125e-07	0.00163002	0.527	0.477		CSAD	0.029486	0.000529	1	0.041	0.03		ATOX1	0.060247	2.4e-05	0.345961	0.118	0.094
ARPC5	0.140733	6.69458e-08	0.000964622	0.463	0.411		RPRD1A	0.029444	0.001253	1	0.049	0.036		HIVEP3	0.060222	1.7e-08	0.000245	0.074	0.048
DZIP3	0.140701	1.63735e-32	2.35925e-28	0.11	0.045		ZNF677	0.029434	6.48e-08	0.000933	0.02	0.008		EHD4	0.060051	1.58e-07	0.002283	0.077	0.053
GSTK1	0.140646	2.92619e-07	0.00421635	0.536	0.489		FAM159A	0.029414	0.01339	1	0.075	0.064		SYF2	0.059868	0.021432	1	0.419	0.397
TMEM160	0.140222	7.79519e-11	1.12321e-06	0.314	0.251		METTL5	0.029322	0.079417	1	0.15	0.142		OTUD6B-AS1	0.059861	0.000773	1	0.167	0.142
ERH	0.139932	4.99298e-09	7.19439e-05	0.396	0.338		AP3S1	0.029277	0.165863	1	0.234	0.231		SDF2	0.059832	0.00054	1	0.169	0.143
WSB1	0.13992	2.05168e-11	2.95626e-07	0.266	0.21		MID1IP1	0.029246	0.002583	1	0.054	0.041		PARP8	0.059786	0.001845	1	0.203	0.177
SH2D2A	0.139833	2.55731e-12	3.68482e-08	0.244	0.183		TROVE2	0.029242	0.084902	1	0.152	0.143		LMO4	0.059779	5.4e-06	0.077828	0.098	0.073
PAIP2	0.139819	1.64226e-08	0.000236633	0.416	0.357		RMRP	0.029232	2.88e-16	4.14e-12	0.012	0.001		FNDC3B	0.059653	7.89e-14	1.14e-09	0.048	0.022
WFDC2	0.139691	2.1253e-44	3.06235e-40	0.072	0.019		EPHA1	0.029217	6.58e-06	0.094767	0.027	0.014		PPP4R3A	0.059346	9.03e-05	1	0.126	0.105
RAB1A	0.13941	1.57906e-17	2.27527e-13	0.182	0.118		CAPN12	0.029155	0.000546	1	0.041	0.031		RPL29	0.059293	0.001695	1	0.983	0.983
STRA13	0.139389	3.89579e-17	5.61344e-13	0.18	0.122		ZNF480	0.029047	0.011189	1	0.073	0.061		BBX	0.05921	0.005791	1	0.251	0.231
RP11-347P5.1	0.139173	8.57625e-13	1.23575e-08	0.218	0.158		TMEM219	0.029044	0.162273	1	0.238	0.229		GPCPD1	0.0591	1.48e-06	0.021374	0.088	0.064
OST4	0.139045	9.02692e-07	0.0130069	0.764	0.738		GAMT	0.029029	0.003365	1	0.055	0.044		FAM32A	0.058817	0.00043	1	0.155	0.131
ATP5G1	0.138856	4.87088e-13	7.01845e-09	0.242	0.18		RNASE6	0.029025	4.96e-06	0.071476	0.026	0.014		SELT	0.058816	0.016409	1	0.352	0.331
POLR2J	0.138704	7.47851e-11	1.07758e-06	0.311	0.249		FBXO3	0.029025	0.018337	1	0.08	0.07		IER5	0.05881	7.44e-06	0.107259	0.097	0.072
PCNA	0.138551	1.21856e-22	1.75582e-18	0.138	0.077		RP5-1028K7.2	0.028981	0.0024	1	0.046	0.037		VPS26B	0.058768	4.93e-05	0.710959	0.122	0.098
EIF4EBP1	0.138386	2.41503e-24	3.47982e-20	0.134	0.069		TRAPPC2	0.028974	0.01609	1	0.077	0.066		DERL1	0.058593	0.000895	1	0.176	0.152
PSMD13	0.138166	1.88189e-13	2.71161e-09	0.242	0.18		CHD7	0.028969	1.8e-06	0.025901	0.025	0.014		IQSEC1	0.058582	3.37e-08	0.000486	0.073	0.047
EDF1	0.138034	9.67235e-07	0.0139369	0.701	0.659		SLC35C2	0.028938	0.021183	1	0.085	0.075		GTPBP1	0.058557	6.15e-06	0.08862	0.1	0.076
UQCC2	0.137936	7.38351e-24	1.06389e-19	0.139	0.076		TMEM186	0.028825	2.93e-06	0.042213	0.026	0.014		CELF2	0.058553	0.017029	1	0.337	0.317
PSMC4	0.137669	6.64943e-16	9.58117e-12	0.208	0.139		ZBED5	0.028812	0.000424	1	0.039	0.029		ARHGEF2	0.058495	1.8e-06	0.02593	0.092	0.065
POLR2K	0.137529	4.51163e-10	6.50081e-06	0.316	0.261		TBP	0.028754	2.51e-05	0.361892	0.031	0.018		ZBTB43	0.058402	1.17e-06	0.016921	0.083	0.059
ZNRF1	0.137521	8.82357e-66	1.27139e-61	0.072	0.009		DIDO1	0.02873	0.008291	1	0.065	0.054		MAP2K3	0.05839	0.000419	1	0.15	0.129
ZFYVE28	0.137218	7.83655e-26	1.12917e-21	0.122	0.062		PGS1	0.028711	0.000183	1	0.037	0.025		C10orf128	0.058251	1.29e-11	1.87e-07	0.05	0.025
IDS	0.137052	8.37221e-08	0.00120635	0.39	0.339		CARF	0.028683	3.33e-05	0.479695	0.03	0.018		SLC25A20	0.058127	2.73e-10	3.93e-06	0.058	0.032
PARVG	0.136951	9.53672e-18	1.37415e-13	0.182	0.114		ATXN7L3B	0.028669	0.00699	1	0.062	0.052		SBK1	0.058078	3.19e-19	4.59e-15	0.038	0.011
ADAM19	0.136855	1.49258e-67	2.15066e-63	0.068	0.008		ZFP62	0.028632	0.000218	1	0.038	0.025		CHRAC1	0.05806	2.44e-05	0.351019	0.106	0.084
OAS1	0.136503	6.98365e-35	1.00627e-30	0.097	0.037		TMEM203	0.028618	0.003112	1	0.055	0.043		TGOLN2	0.058048	0.001831	1	0.191	0.168
CHN1	0.135901	2.386e-55	3.43798e-51	0.065	0.01		RP11-798M19.6	0.028616	5.22e-05	0.75281	0.03	0.018		ILF3-AS1	0.057966	0.001497	1	0.171	0.148
DCTN3	0.135738	1.53638e-11	2.21377e-07	0.276	0.21		VPS36	0.028579	0.041596	1	0.102	0.092		CFL1	0.057941	0.014986	1	0.958	0.946
SNRPD3	0.13572	3.11088e-11	4.48247e-07	0.281	0.218		LINC00528	0.028574	2.08e-05	0.299956	0.03	0.017		NIPA2	0.057647	1.39e-05	0.200384	0.104	0.078
PRMT9	0.135687	1.03736e-22	1.49473e-18	0.13	0.072		FAM200B	0.028451	0.061294	1	0.117	0.108		NDUFA12	0.057617	0.012502	1	0.31	0.287
KDM6B	0.1356	2.60145e-23	3.74843e-19	0.126	0.066		RP11-108M9.4	0.028427	2.8e-06	0.040293	0.025	0.014		GSAP	0.05758	1.59e-16	2.29e-12	0.04	0.014
LSM1	0.135412	6.83686e-13	9.85123e-09	0.248	0.185		MLH3	0.028421	0.000269	1	0.036	0.026		PTGDR	0.057432	7.87e-07	0.011336	0.08	0.05
TRAPPC1	0.135377	2.30487e-07	0.00332109	0.484	0.436		CNPY3	0.028374	0.130055	1	0.182	0.178		RAPGEF1	0.057401	3.7e-07	0.005329	0.08	0.055
B3GNT2	0.134857	1.69638e-23	2.44432e-19	0.131	0.07		RP11-326C3.11	0.028339	7.94e-06	0.114343	0.027	0.014		COMMD1	0.057366	0.000128	1	0.13	0.108
ATF3	0.134527	2.59745e-40	3.74267e-36	0.078	0.023		EMC10	0.028339	0.1453	1	0.199	0.191		SFT2D2	0.057305	7.96e-07	0.011474	0.084	0.058
SRSF9	0.134502	3.85563e-10	5.55558e-06	0.303	0.243		RP11-192H23.6	0.028335	6.53e-06	0.094123	0.025	0.014		USP16	0.057243	0.007824	1	0.252	0.229
ANKRD11	0.134176	8.95222e-11	1.28992e-06	0.264	0.204		SMIM8	0.028257	0.000947	1	0.041	0.031		BCL9L	0.057127	8.15e-08	0.001174	0.072	0.047
TMEM179B	0.134009	2.93744e-14	4.23255e-10	0.208	0.149		TNRC6A	0.028257	0.020715	1	0.077	0.066		WDR55	0.057108	1.84e-08	0.000265	0.066	0.041
TMX1	0.133975	2.13361e-16	3.07431e-12	0.182	0.118		CHCHD7	0.028237	0.086878	1	0.141	0.134		CAPNS1	0.057076	0.000419	1	0.15	0.13
JUN	0.133865	0.000639446	1	0.687	0.604		ZNF573	0.028125	3.39e-07	0.004883	0.023	0.011		MAPKAPK2	0.056963	1.08e-05	0.155209	0.099	0.075
LAT	0.133832	4.1924e-07	0.00604083	0.459	0.41		NSRP1	0.028122	0.065288	1	0.115	0.108		GLTP	0.056958	0.000719	1	0.155	0.132
NDUFB5	0.133661	1.49589e-12	2.15542e-08	0.242	0.181		RPUSD2	0.028108	0.000187	1	0.035	0.024		WDR45	0.056907	7.46e-05	1	0.117	0.095
LAP3	0.133238	6.15835e-21	8.87357e-17	0.151	0.085		VRK3	0.028105	0.039375	1	0.095	0.088		MED15	0.056786	0.000242	1	0.134	0.11
CMTM3	0.133166	1.05264e-11	1.51675e-07	0.251	0.191		EPHX2	0.028076	1.7e-08	0.000246	0.022	0.009		KCNQ1OT1	0.056751	6.56e-09	9.45e-05	0.054	0.032
SLC2A3	0.132418	3.62549e-08	0.000522397	0.323	0.266		KLHL20	0.028063	0.004383	1	0.054	0.043		MKNK2	0.056734	2.45e-06	0.035327	0.087	0.063
43709	0.132281	8.20185e-08	0.0011818	0.399	0.338		NFIC	0.02806	0.00352	1	0.051	0.039		NFATC2IP	0.056689	0.000105	1	0.12	0.096
IFI44L	0.132073	6.6487e-20	9.58011e-16	0.109	0.061		GPANK1	0.028033	0.01626	1	0.072	0.062		KPNB1	0.056659	0.004693	1	0.223	0.202
ATXN1	0.131875	7.93125e-16	1.14281e-11	0.179	0.118		METTL17	0.028004	0.016293	1	0.072	0.063		UBE2G2	0.056656	5.86e-05	0.844368	0.111	0.088
DUSP23	0.131769	7.1972e-18	1.03704e-13	0.162	0.102		COX11	0.027952	0.073969	1	0.13	0.122		EFCAB14	0.056597	7.97e-05	1	0.117	0.092
DDT	0.131764	2.94268e-10	4.24011e-06	0.287	0.227		ZNHIT2	0.027938	0.000104	1	0.033	0.021		TUBB2A	0.056482	1.74e-09	2.51e-05	0.056	0.032
ANXA2	0.131623	6.97274e-07	0.010047	0.446	0.4		ABCA5	0.027933	0.000685	1	0.04	0.029		PLEKHA3	0.056257	3.33e-06	0.048009	0.087	0.061
MORF4L1	0.131429	9.57334e-07	0.0137942	0.515	0.467		VAMP2	0.027925	0.339492	1	0.59	0.593		MAFF	0.056253	1.87e-05	0.268853	0.086	0.065
DNAJB11	0.131328	4.53924e-16	6.54059e-12	0.179	0.116		KIF2A	0.027921	0.048753	1	0.103	0.097		H2AFX	0.056164	1.76e-05	0.25408	0.093	0.072
RPL36AL	0.131171	5.1946e-07	0.00748489	0.892	0.874		RAB30-AS1	0.027899	0.000922	1	0.041	0.031		MCTP2	0.056139	3.74e-09	5.39e-05	0.059	0.036
LSM7	0.131117	1.30174e-08	0.000187568	0.357	0.305		APBB1	0.027876	0.006445	1	0.056	0.046		ST6GAL1	0.05613	1.67e-07	0.002405	0.075	0.049
DDRGK1	0.130881	2.13918e-16	3.08234e-12	0.178	0.117		ANP32B	0.027865	0.278538	1	0.393	0.386		NR1H2	0.05608	0.001053	1	0.162	0.138
SLC16A3	0.13085	6.73956e-36	9.71104e-32	0.092	0.034		TTC39B	0.027819	0.007775	1	0.057	0.047		NFKBIB	0.055923	9.76e-05	1	0.117	0.095
FAM102A	0.130734	1.25812e-19	1.81283e-15	0.143	0.083		HNRNPA1L2	0.02781	0.021881	1	0.082	0.074		HMGCS1	0.055849	1.73e-09	2.49e-05	0.054	0.032
RHBDD2	0.130687	2.66679e-16	3.84257e-12	0.169	0.11		NMRK1	0.027773	0.082626	1	0.13	0.121		FAM134C	0.055823	1.34e-05	0.193021	0.095	0.072
PSMD14	0.130621	2.96802e-18	4.27662e-14	0.162	0.1		RPA2	0.027554	0.131772	1	0.18	0.174		TMED5	0.055772	6.42e-05	0.925317	0.112	0.089
IKZF3	0.130304	7.51329e-10	1.08259e-05	0.276	0.221		CENPT	0.027469	0.009687	1	0.059	0.048		SH3BP2	0.055625	7.84e-08	0.001129	0.07	0.044
PPIG	0.129933	3.70432e-08	0.000533756	0.353	0.296		SERGEF	0.027405	0.00677	1	0.059	0.047		HERPUD2	0.055617	0.003833	1	0.201	0.178
CCDC64	0.129805	2.00057e-32	2.88262e-28	0.097	0.038		ZNF426	0.027401	0.000897	1	0.039	0.028		WDR26	0.055568	1.65e-05	0.23812	0.096	0.073
NENF	0.129364	4.14433e-14	5.97156e-10	0.199	0.137		FAAP20	0.027372	0.152225	1	0.194	0.192		RRBP1	0.055553	3.03e-07	0.004364	0.071	0.049
BCAS4	0.129337	1.38212e-22	1.99149e-18	0.13	0.071		IL10RA	0.027306	0.216472	1	0.256	0.25		SCAMP4	0.055532	8.89e-06	0.128034	0.089	0.064
ARL3	0.129201	1.34043e-34	1.93142e-30	0.095	0.035		UQCRB	0.027225	0.327987	1	0.848	0.856		VPS4B	0.055471	0.000646	1	0.148	0.124
FIS1	0.129146	1.67442e-08	0.000241267	0.348	0.294		MZF1	0.027213	8.96e-05	1	0.031	0.019		QARS	0.055437	0.000325	1	0.136	0.117
SPATS2L	0.128868	7.92209e-28	1.14149e-23	0.111	0.049		NSUN5	0.027205	0.018415	1	0.072	0.062		CPT1A	0.05534	1.5e-10	2.16e-06	0.053	0.027
TMEM14A	0.128546	3.52836e-21	5.08401e-17	0.136	0.076		ZCCHC18	0.02715	1.09e-07	0.001566	0.019	0.008		TRA2A	0.055309	0.004733	1	0.208	0.188
UBE2S	0.128357	2.56952e-17	3.70242e-13	0.149	0.088		ZKSCAN1	0.027146	0.016235	1	0.067	0.058		PYCARD	0.055266	0.010272	1	0.263	0.242
CHCHD10	0.128223	3.77426e-09	5.43833e-05	0.305	0.251		TSPYL1	0.027135	0.125528	1	0.153	0.145		KMT2C	0.055264	8.07e-05	1	0.11	0.086
ILF2	0.128194	8.31335e-13	1.19787e-08	0.219	0.16		ZNF431	0.027068	0.005672	1	0.053	0.043		SERINC3	0.055194	0.000309	1	0.131	0.108
ORMDL2	0.128079	3.9369e-14	5.67268e-10	0.191	0.128		SYNM	0.027065	2.81e-06	0.040476	0.024	0.011		LTA4H	0.055084	1.88e-05	0.271511	0.099	0.075
TPR	0.127793	2.38649e-09	3.43869e-05	0.291	0.236		RNF43	0.027017	1.98e-06	0.028602	0.023	0.011		HNRNPF	0.055041	0.036537	1	0.427	0.405
SLC3A2	0.127792	4.60964e-11	6.64203e-07	0.245	0.187		PPCS	0.02688	0.128499	1	0.164	0.159		KPNA6	0.054968	2.74e-05	0.394781	0.096	0.074
DDAH2	0.12693	3.83924e-25	5.53196e-21	0.113	0.055		LINC00662	0.026834	0.000181	1	0.03	0.019		FBXW7	0.054967	1.83e-06	0.026365	0.08	0.057
CALCOCO2	0.126926	3.46481e-18	4.99245e-14	0.149	0.092		SLC33A1	0.026815	0.000874	1	0.038	0.026		FAM49A	0.054966	4.68e-13	6.75e-09	0.045	0.021
LGALS9	0.126808	4.08835e-28	5.89091e-24	0.106	0.047		KRCC1	0.026809	0.058941	1	0.1	0.094		ALG13	0.054868	0.000614	1	0.133	0.111
PDCD6	0.126783	4.65715e-10	6.71049e-06	0.283	0.222		EEF1D	0.026807	0.249087	1	0.94	0.948		ZMAT3	0.054813	1.03e-07	0.00148	0.067	0.042
SSNA1	0.126549	6.48817e-10	9.34881e-06	0.282	0.22		REPIN1	0.026793	0.001309	1	0.043	0.031		GSE1	0.05481	7.74e-10	1.11e-05	0.052	0.03
MANF	0.126264	1.53164e-10	2.20695e-06	0.24	0.187		NPAT	0.026769	0.0035	1	0.045	0.036		FAM46C	0.05477	0.012409	1	0.227	0.206
SSR4	0.126262	9.27498e-06	0.133643	0.656	0.613		PTP4A3	0.026759	1.29e-06	0.018566	0.023	0.011		ATP1B3	0.054711	0.028232	1	0.309	0.29
CSF1	0.12599	6.89361e-46	9.933e-42	0.068	0.015		DPP4	0.02661	0.000214	1	0.033	0.021		ADIPOR2	0.054637	2.12e-08	0.000305	0.062	0.038
COX7C	0.125933	5.49875e-06	0.0792315	0.849	0.826		DUSP12	0.026606	0.023884	1	0.074	0.065		MAST3	0.054573	7.07e-09	0.000102	0.059	0.036
RTFDC1	0.125629	2.03042e-11	2.92563e-07	0.237	0.178		PVT1	0.026571	0.006768	1	0.055	0.043		RECQL	0.054341	5.42e-05	0.781631	0.101	0.08
TMEM70	0.125539	1.17271e-20	1.68976e-16	0.132	0.073		C1orf131	0.026555	0.039599	1	0.086	0.078		CHP1	0.054295	7.48e-06	0.107768	0.085	0.064
NUDT21	0.125469	3.01141e-16	4.33914e-12	0.17	0.109		OARD1	0.026528	0.083843	1	0.12	0.115		FLI1	0.054293	0.00015	1	0.117	0.093
CNN2	0.125453	9.20329e-08	0.0013261	0.349	0.294		EPHA1-AS1	0.026481	0.000396	1	0.032	0.021		COPA	0.05424	0.00013	1	0.113	0.093
ZNF706	0.125366	5.09575e-09	7.34246e-05	0.3	0.242		RP11-296O14.3	0.02643	0.000717	1	0.035	0.025		PTCH1	0.054159	1.28e-26	1.84e-22	0.029	0.004
SRRM1	0.125204	6.39287e-07	0.00921148	0.417	0.363		ANKAR	0.026391	0.000109	1	0.028	0.018		STK4	0.054099	0.061721	1	0.53	0.507
ARF1	0.12505	1.65961e-06	0.0239134	0.487	0.442		LETMD1	0.026385	0.043782	1	0.093	0.083		CNOT4	0.054015	0.000591	1	0.136	0.113
ARHGDIA	0.125021	6.32766e-07	0.00911753	0.419	0.372		BSDC1	0.026378	0.071725	1	0.112	0.103		KMT2E-AS1	0.053994	1.31e-06	0.018863	0.072	0.048
ZC3H12A	0.125014	2.83701e-21	4.08785e-17	0.123	0.065		LYRM9	0.02635	0.003027	1	0.044	0.032		CTBP2	0.053972	2.9e-29	4.17e-25	0.026	0.003
NRBP1	0.124978	2.12776e-14	3.06589e-10	0.181	0.122		C12orf60	0.026337	1.6e-07	0.002303	0.019	0.008		ANKRD36C	0.053938	3.78e-05	0.544396	0.094	0.073
TLN1	0.124797	2.79684e-11	4.02996e-07	0.23	0.172		MAML2	0.026292	0.003368	1	0.043	0.034		SLU7	0.053905	0.001775	1	0.164	0.144
ROCK1	0.124682	1.95824e-08	0.000282162	0.32	0.265		TUBGCP3	0.026217	0.000213	1	0.03	0.02		CACUL1	0.05388	8.68e-06	0.125012	0.087	0.066
APBB1IP	0.124234	1.50478e-09	2.16823e-05	0.274	0.212		TMEM154	0.026189	0.009604	1	0.055	0.045		MAPRE2	0.05379	0.000258	1	0.119	0.099
GBP5	0.124179	7.76373e-12	1.11868e-07	0.201	0.149		TRIM14	0.026178	0.006271	1	0.051	0.042		PNRC2	0.053732	0.008295	1	0.226	0.205
ANXA11	0.124154	1.03622e-07	0.00149308	0.361	0.308		TMEM71	0.026119	0.030876	1	0.076	0.066		EIF4E3	0.053456	7.18e-08	0.001035	0.063	0.041
RELB	0.1236	6.47772e-24	9.33374e-20	0.109	0.054		PIGBOS1	0.026067	0.014768	1	0.062	0.052		NCALD	0.053435	1.94e-11	2.79e-07	0.045	0.023
NAPA	0.123327	2.63669e-14	3.7992e-10	0.174	0.121		SULT1A1	0.02605	1.31e-05	0.189281	0.025	0.014		RSU1	0.053423	0.000434	1	0.129	0.108
RANBP2	0.123321	3.45923e-20	4.98441e-16	0.123	0.07		ALKBH3	0.025973	0.001445	1	0.041	0.031		SP4	0.053311	1.06e-08	0.000153	0.058	0.034
SNW1	0.123204	4.26834e-12	6.15026e-08	0.211	0.153		RP3-395M20.8	0.025891	7.33e-05	1	0.028	0.017		RNF138	0.053174	7.51e-05	1	0.102	0.08
EIF2S2	0.123129	3.46656e-09	4.99496e-05	0.277	0.222		POLR2J2	0.025822	0.000641	1	0.033	0.024		LBR	0.053018	0.00106	1	0.142	0.12
TMEM167A	0.123126	1.78945e-13	2.57842e-09	0.186	0.128		RASA4	0.025818	0.000108	1	0.028	0.017		B4GALT4	0.052991	4.54e-09	6.55e-05	0.053	0.031
POLR2E	0.123109	2.87295e-11	4.13963e-07	0.225	0.168		CSTF2T	0.025793	0.015049	1	0.062	0.051		RUNX1	0.052965	1.55e-05	0.223754	0.091	0.067
LPIN2	0.122988	2.82449e-15	4.06981e-11	0.165	0.106		CDKN2AIP	0.025771	0.033999	1	0.075	0.066		C1orf52	0.052951	0.000231	1	0.115	0.091
TSTD1	0.122942	4.41957e-08	0.000636815	0.323	0.266		TMC8	0.025734	0.13613	1	0.159	0.15		PLK3	0.052948	0.003067	1	0.159	0.141
NEDD9	0.12253	1.35048e-21	1.9459e-17	0.116	0.06		WDR54	0.02573	0.081639	1	0.113	0.105		CCDC112	0.052934	2.86e-14	4.11e-10	0.038	0.015
SMC3	0.122521	5.18733e-12	7.47442e-08	0.203	0.147		EXOSC7	0.025721	0.021651	1	0.068	0.059		RASSF4	0.052874	3.95e-16	5.69e-12	0.035	0.012
MYL6B	0.122439	2.31583e-43	3.33687e-39	0.08	0.022		SLC44A2	0.025704	0.049134	1	0.087	0.079		RNMT	0.052816	0.006838	1	0.21	0.187
AP2M1	0.122432	7.25376e-08	0.00104519	0.345	0.293		RAPGEF6	0.025666	0.008355	1	0.055	0.043		YES1	0.052645	9.01e-15	1.3e-10	0.037	0.014
MRPS21	0.12235	6.02993e-08	0.000868852	0.329	0.273		ZNF32	0.025657	0.052451	1	0.094	0.084		RP5-821D11.7	0.052585	1.33e-13	1.91e-09	0.038	0.015
HIF1A	0.12234	1.76642e-20	2.54524e-16	0.124	0.069		TMEM107	0.025654	0.067911	1	0.089	0.087		PPP4R3B	0.052554	0.000112	1	0.104	0.082
HNRNPM	0.122227	3.89903e-07	0.00561811	0.385	0.332		IMMP1L	0.025628	0.018438	1	0.063	0.055		LINC00657	0.052498	0.000128	1	0.106	0.083
PMEPA1	0.122157	1.58487e-56	2.28363e-52	0.059	0.008		COG8	0.025612	0.000748	1	0.034	0.025		ENPP4	0.052468	7.27e-15	1.05e-10	0.037	0.014
SF3B2	0.121915	3.50525e-07	0.00505072	0.383	0.331		PP7080	0.025588	0.000331	1	0.031	0.021		NPC1	0.052448	1.9e-11	2.74e-07	0.044	0.021
MSI2	0.121882	5.41398e-19	7.801e-15	0.134	0.076		TMCO6	0.025578	5.21e-05	0.750338	0.027	0.016		ARFGAP3	0.052374	6.25e-05	0.900524	0.099	0.077
EIF4E	0.121789	2.6303e-14	3.78999e-10	0.169	0.111		RABL2A	0.025574	1.98e-06	0.028502	0.021	0.01		THRAP3	0.052265	0.019845	1	0.281	0.264
DENND1B	0.121755	8.19222e-20	1.18042e-15	0.126	0.07		RNF170	0.025527	0.000826	1	0.034	0.025		SREK1	0.05222	0.001314	1	0.139	0.122
GPI	0.121731	3.17464e-14	4.57434e-10	0.176	0.12		CD79A	0.025471	4.52e-05	0.651709	0.025	0.014		CHD3	0.052131	0.000125	1	0.104	0.084
ARID5A	0.121677	1.07175e-08	0.000154429	0.282	0.224		IGFBP3	0.025453	0.000645	1	0.031	0.021		AUTS2	0.052119	4.55e-06	0.065524	0.071	0.047
YIPF5	0.121538	3.95869e-16	5.70408e-12	0.147	0.094		AMN1	0.025377	0.000287	1	0.028	0.019		MAPK14	0.052107	4.97e-07	0.007161	0.064	0.042
NAP1L4	0.121515	7.09597e-10	1.02246e-05	0.251	0.193		HSPE1	0.025375	0.392622	1	0.438	0.456		HIPK1	0.052066	4.36e-05	0.627844	0.093	0.07
CISD2	0.121397	9.6664e-16	1.39283e-11	0.156	0.099		COQ7	0.025361	0.036353	1	0.072	0.063		RPS2	0.052007	0.000236	1	0.998	0.998
NUDT4	0.121101	1.6858e-16	2.42908e-12	0.146	0.09		KIAA1147	0.025333	9.37e-06	0.135055	0.024	0.012		MVD	0.051878	1.91e-05	0.275705	0.085	0.064
CCDC85B	0.120915	1.1763e-06	0.0169494	0.406	0.36		LINC00667	0.025327	0.038716	1	0.081	0.072		GLS	0.051835	0.000243	1	0.11	0.09
VPS37B	0.120739	1.35513e-10	1.95261e-06	0.211	0.155		GNPAT	0.025236	0.034891	1	0.074	0.068		RASA2	0.051822	0.000209	1	0.109	0.087
USP18	0.120398	1.14051e-35	1.64337e-31	0.079	0.025		TSGA10	0.025175	1.28e-05	0.18473	0.023	0.012		PAFAH2	0.051683	6.96e-12	1e-07	0.043	0.019
TSPAN17	0.120341	1.47602e-23	2.1268e-19	0.111	0.055		STOM	0.025173	0.230565	1	0.231	0.229		ZBTB4	0.05145	2.2e-07	0.003167	0.063	0.04
MXD4	0.120319	1.36773e-14	1.97076e-10	0.161	0.105		FBXL12	0.02513	0.004102	1	0.043	0.033		ESYT2	0.051442	1.58e-07	0.002273	0.061	0.041
SLC38A1	0.120203	9.56178e-08	0.00137776	0.315	0.265		TCEAL3	0.025083	0.001608	1	0.036	0.025		CTDSP1	0.05144	0.001837	1	0.152	0.13
GLRX	0.120184	4.05687e-10	5.84555e-06	0.237	0.181		RBM23	0.025073	0.192405	1	0.19	0.183		CPD	0.051424	6.89e-07	0.009932	0.065	0.044
SLC5A3	0.120142	4.05247e-24	5.83921e-20	0.106	0.051		ENTPD6	0.025042	0.001718	1	0.036	0.027		DYNLL2	0.051365	8.81e-06	0.12696	0.078	0.058
SRP19	0.119862	1.49334e-10	2.15175e-06	0.231	0.176		PRPSAP2	0.025025	0.0212	1	0.063	0.053		SASH3	0.051293	0.002992	1	0.167	0.146
PPP2CA	0.119718	2.94277e-10	4.24023e-06	0.231	0.178		C1orf56	0.024952	0.17653	1	0.148	0.145		WAC	0.051228	0.007547	1	0.199	0.182
CAMK1	0.119577	2.10093e-58	3.02722e-54	0.063	0.008		RP5-827C21.4	0.024948	0.000688	1	0.032	0.022		KIAA2026	0.051168	0.000583	1	0.123	0.1
CD6	0.119531	2.37019e-07	0.0034152	0.33	0.279		RP11-255M2.3	0.024939	0.000238	1	0.031	0.021		DNAJB14	0.051115	0.002191	1	0.152	0.131
RPL23	0.119204	2.26139e-07	0.00325844	0.957	0.945		AC241585.2	0.024891	2.73e-08	0.000394	0.017	0.006		SMAP2	0.051113	0.001881	1	0.149	0.131
ASNA1	0.119046	1.29717e-12	1.8691e-08	0.193	0.136		SCML4	0.024884	0.10439	1	0.119	0.111		PRKCQ	0.051112	3.96e-06	0.057127	0.073	0.053
MIF	0.118928	3.92761e-07	0.00565929	0.341	0.298		CMSS1	0.024883	0.007581	1	0.045	0.036		RRAGC	0.051051	3.69e-06	0.053194	0.072	0.051
BNIP3L	0.118754	1.6293e-14	2.34766e-10	0.16	0.107		LINC00243	0.024863	1.29e-08	0.000186	0.016	0.005		NR1D2	0.051007	1.74e-07	0.002508	0.06	0.038
NDUFS7	0.11865	3.77722e-08	0.00054426	0.307	0.25		TTC32	0.024843	0.014001	1	0.057	0.048		PITHD1	0.050943	0.003481	1	0.17	0.146
MYEOV2	0.118336	1.15964e-06	0.0167092	0.409	0.363		CACNA1C-AS2	0.024824	9.19e-08	0.001324	0.018	0.006		RP11-138A9.1	0.050936	0.022759	1	0.24	0.224
EIF4H	0.118285	9.51989e-09	0.000137172	0.278	0.225		BCL2A1	0.0248	0.092559	1	0.107	0.101		PPP2R5A	0.050899	8.43e-05	1	0.095	0.074
FUT8	0.118258	1.44963e-35	2.08877e-31	0.081	0.025		MAPKAPK5-AS1	0.024785	0.046662	1	0.082	0.074		ZFAND5	0.050893	0.006194	1	0.188	0.166
NDUFA3	0.118205	8.41579e-07	0.0121263	0.381	0.329		CETN3	0.024775	0.002602	1	0.038	0.029		SNRK	0.050833	0.000208	1	0.105	0.085
JAKMIP1	0.118126	9.34026e-17	1.34584e-12	0.143	0.084		DTWD1	0.024758	0.004772	1	0.044	0.034		RB1CC1	0.050794	0.000523	1	0.116	0.098
RP6-91H8.3	0.118075	2.8691e-53	4.13408e-49	0.06	0.008		TARSL2	0.024712	0.021657	1	0.062	0.053		CASP8	0.050688	0.004851	1	0.178	0.157
SCCPDH	0.118046	4.70767e-29	6.78328e-25	0.097	0.039		ZNF688	0.024709	0.043092	1	0.082	0.072		SLC1A7	0.050659	2.97e-37	4.27e-33	0.023	0
JTB	0.118037	7.80541e-06	0.112468	0.501	0.459		SLC4A10	0.024657	1.45e-12	2.09e-08	0.011	0.002		CLINT1	0.050645	7.6e-05	1	0.092	0.074
OSER1	0.117735	9.47697e-14	1.36554e-09	0.167	0.113		ATHL1	0.024595	0.01289	1	0.048	0.041		GPR65	0.050623	0.019755	1	0.241	0.215
PRDX3	0.117691	3.46849e-17	4.99775e-13	0.141	0.083		DPEP2	0.024588	0.000126	1	0.028	0.016		TNRC6C	0.050592	0.000301	1	0.108	0.086
EIF1AX	0.117436	1.36607e-07	0.00196837	0.308	0.257		SLC25A25	0.024368	0.004798	1	0.04	0.033		CA5B	0.050397	6.17e-09	8.88e-05	0.052	0.028
EIF5B	0.117321	6.36025e-08	0.000916449	0.284	0.233		RP11-327P2.5	0.024333	0.000362	1	0.028	0.018		CCDC186	0.050396	0.001103	1	0.13	0.109
AHI1	0.117266	3.17457e-23	4.57424e-19	0.103	0.048		ZNF708	0.0243	0.001015	1	0.031	0.022		UXT	0.050361	0.064614	1	0.467	0.447
NXT1	0.117129	3.58703e-13	5.16855e-09	0.168	0.114		SAP25	0.024212	1.97e-06	0.028339	0.019	0.009		STK26	0.050157	5.78e-08	0.000833	0.056	0.035
PPP1R7	0.117082	5.34718e-10	7.70475e-06	0.236	0.181		CNPY2	0.024152	0.204251	1	0.191	0.186		ARHGAP25	0.050127	0.004183	1	0.167	0.143
COX20	0.116991	3.31434e-13	4.77563e-09	0.172	0.116		CAMK1D	0.024117	0.008864	1	0.047	0.037		PABPN1	0.050104	0.000271	1	0.105	0.087
SYTL3	0.116979	6.91468e-08	0.000996336	0.266	0.215		IGFBP4	0.024067	0.000137	1	0.026	0.015		CSRNP1	0.050045	0.004323	1	0.151	0.132
CD2BP2	0.116665	1.53093e-12	2.20592e-08	0.184	0.127		PTER	0.02402	0.003526	1	0.037	0.029		RGS3	0.049939	1.15e-06	0.01661	0.068	0.045
SRSF5	0.116506	6.00768e-05	0.865646	0.736	0.704		MRPL23	0.023915	0.149596	1	0.149	0.144		SMARCA5	0.049895	0.001701	1	0.138	0.119
SLC38A2	0.116144	3.10012e-11	4.46696e-07	0.184	0.132		CYTH4	0.023903	0.190073	1	0.164	0.159		TRPV2	0.0498	0.000437	1	0.115	0.093
SLIRP	0.116097	4.42527e-11	6.37638e-07	0.205	0.151		RP4-539M6.22	0.023864	1.43e-05	0.206739	0.02	0.01		LLGL2	0.049793	5.46e-07	0.007867	0.06	0.04
FKBP3	0.116036	1.60108e-12	2.307e-08	0.181	0.126		RP4-742C19.13	0.023863	3.05e-05	0.439578	0.021	0.011		RPL14	0.049767	0.005338	1	0.99	0.989
MRPL52	0.115901	3.05963e-11	4.40862e-07	0.205	0.146		CTD-2020K17.1	0.023853	0.004454	1	0.038	0.031		WDTC1	0.049712	9.18e-09	0.000132	0.05	0.03
LAPTM4A	0.115739	4.83818e-09	6.97133e-05	0.245	0.196		TNFAIP8L2	0.02384	0.000364	1	0.028	0.02		CALHM2	0.049663	3.88e-06	0.055944	0.072	0.05
ZCRB1	0.115633	6.41719e-10	9.24653e-06	0.225	0.171		RNF126	0.023692	0.182956	1	0.168	0.161		ARGLU1	0.049639	0.060561	1	0.403	0.387
RBM39	0.115562	6.18586e-05	0.891321	0.625	0.58		SPSB2	0.023688	0.032257	1	0.063	0.057		DNAJC3	0.04948	0.001103	1	0.122	0.103
IGLC2	0.115525	1.45091e-06	0.0209062	0.258	0.21		SMIM19	0.023664	0.160028	1	0.149	0.144		G3BP1	0.049415	0.002311	1	0.144	0.121
RNF139	0.115449	1.23312e-12	1.7768e-08	0.166	0.114		FAM228B	0.023643	0.003503	1	0.036	0.027		FBL	0.049284	0.027524	1	0.288	0.272
EIF6	0.115433	7.83927e-10	1.12956e-05	0.23	0.177		MKRN1	0.023626	0.163261	1	0.151	0.144		RHOF	0.049228	0.035417	1	0.313	0.29
VAPA	0.115396	6.51019e-07	0.00938054	0.36	0.31		STT3B	0.023614	0.120103	1	0.118	0.109		AP1S2	0.049168	0.000545	1	0.117	0.097
SQSTM1	0.115303	1.49761e-07	0.00215791	0.291	0.245		MOAP1	0.023596	0.127023	1	0.125	0.119		SLC44A2	0.04889	0.000184	1	0.097	0.074
NDUFA9	0.115111	1.46797e-12	2.11519e-08	0.183	0.127		GOLGA8B	0.023589	0.028876	1	0.06	0.053		LUC7L	0.048731	1.85e-05	0.266795	0.075	0.055
ASB2	0.11491	5.82517e-32	8.39349e-28	0.081	0.027		LPAR6	0.023573	0.035612	1	0.061	0.054		CEBPG	0.048664	2.2e-05	0.317259	0.077	0.057
SNRPD2	0.11486	6.25758e-05	0.901654	0.705	0.673		SNAPC5	0.023508	0.053981	1	0.079	0.07		TBRG1	0.048494	0.00064	1	0.111	0.092
GOLGB1	0.11465	2.47952e-15	3.57274e-11	0.139	0.087		RINL	0.023496	0.053489	1	0.075	0.069		TBPL1	0.048479	0.001453	1	0.128	0.107
PPP4C	0.114566	5.63575e-08	0.000812055	0.292	0.238		SLAMF6	0.023471	0.075005	1	0.087	0.083		LST1	0.048469	4.63e-05	0.667405	0.084	0.063
SNRPE	0.114428	6.04273e-07	0.00870697	0.347	0.298		CCDC71	0.023403	0.000616	1	0.028	0.02		FGD5-AS1	0.048438	5.17e-05	0.744236	0.083	0.063
VKORC1	0.114334	7.67698e-13	1.10618e-08	0.17	0.115		CTD-2035E11.3	0.0234	0.031951	1	0.058	0.052		GOLPH3	0.04837	0.000223	1	0.099	0.079
PMVK	0.114251	8.01724e-16	1.1552e-11	0.143	0.087		ASF1A	0.02334	0.126172	1	0.117	0.112		SLPI	0.048364	2.27e-05	0.32689	0.068	0.046
SUMO3	0.114219	1.04057e-08	0.000149935	0.259	0.205		PDCD4-AS1	0.023318	0.001513	1	0.031	0.023		ATXN1L	0.048308	6.94e-06	0.099947	0.067	0.048
PPIB	0.113917	4.34161e-05	0.625582	0.547	0.511		GTPBP10	0.023277	0.000558	1	0.029	0.02		KDM5A	0.048271	0.005009	1	0.161	0.14
HM13	0.113903	1.56652e-12	2.2572e-08	0.171	0.118		FBXL22	0.023267	4.74e-07	0.006826	0.016	0.007		ST3GAL1	0.048243	0.003902	1	0.15	0.131
RPL22L1	0.113812	5.62394e-07	0.00810353	0.327	0.277		TRMT1	0.023265	0.017957	1	0.053	0.045		SSX2IP	0.048193	2.26e-22	3.26e-18	0.026	0.005
EMC3	0.113707	8.46133e-11	1.21919e-06	0.2	0.149		MINCR	0.02319	4.05e-06	0.058413	0.019	0.008		ATP1A1	0.048129	0.017261	1	0.221	0.205
BCLAF1	0.113658	3.59492e-07	0.00517992	0.308	0.258		TMEM258	0.023177	0.379928	1	0.422	0.424		MAZ	0.048089	0.005042	1	0.16	0.142
MVP	0.113656	9.11971e-13	1.31406e-08	0.171	0.12		MAP4K2	0.023154	0.008876	1	0.044	0.036		MEX3C	0.048023	6.7e-08	0.000966	0.053	0.031
RNF213	0.11353	2.25703e-05	0.325215	0.468	0.421		ID1	0.023118	0.023415	1	0.047	0.04		ST3GAL4	0.047966	3.19e-11	4.59e-07	0.038	0.018
CLEC2D	0.113444	5.31571e-05	0.765941	0.504	0.471		CCDC18	0.023107	0.000262	1	0.024	0.016		CCDC28B	0.04786	8.18e-09	0.000118	0.047	0.028
RAP1A	0.113364	2.88095e-06	0.0415116	0.392	0.345		SLC35E3	0.023078	0.014246	1	0.046	0.038		TIMM17A	0.047844	0.001567	1	0.127	0.107
TBC1D10C	0.113362	2.17513e-05	0.313415	0.488	0.444		RP11-332H14.2	0.023061	0.006476	1	0.041	0.031		ZNF91	0.047736	4.41e-06	0.063512	0.068	0.045
NINJ2	0.113359	5.41194e-24	7.79807e-20	0.092	0.042		TMEM129	0.023049	0.008078	1	0.042	0.034		NCKAP1L	0.047678	0.00589	1	0.166	0.148
MAPRE1	0.113308	2.67294e-10	3.85143e-06	0.212	0.155		TOPORS-AS1	0.023024	0.120684	1	0.115	0.109		SLC38A10	0.047661	1.57e-05	0.225806	0.072	0.053
FIBP	0.11313	2.70163e-11	3.89278e-07	0.195	0.14		HIST1H2BG	0.022943	0.001126	1	0.028	0.019		AC006129.2	0.047644	3.45e-05	0.49646	0.072	0.051
LMNB1	0.112957	2.75684e-22	3.97233e-18	0.098	0.045		C19orf25	0.022891	0.14877	1	0.132	0.125		ZNF600	0.047601	5.41e-08	0.000779	0.049	0.028
BIRC2	0.112772	2.81983e-14	4.0631e-10	0.145	0.095		RP11-538P18.2	0.022825	0.000324	1	0.025	0.016		C19orf12	0.047596	3.2e-06	0.046069	0.065	0.044
ANP32A	0.112725	2.99354e-09	4.31339e-05	0.24	0.188		RP9	0.022781	0.015604	1	0.047	0.039		RP11-386G11.5	0.047456	3.29e-20	4.74e-16	0.028	0.005
MIER1	0.112713	2.41475e-12	3.47942e-08	0.166	0.116		RARRES3	0.02278	0.457111	1	0.737	0.725		FOXN3	0.047354	0.012126	1	0.196	0.178
DAPK2	0.112466	1.34579e-34	1.93915e-30	0.075	0.023		PHKB	0.022762	0.047079	1	0.069	0.06		TFRC	0.047295	1.05e-05	0.151073	0.067	0.049
NHP2	0.112197	9.38082e-09	0.000135168	0.25	0.198		GCSAM	0.022751	2.71e-05	0.391127	0.02	0.011		ODC1	0.047209	0.017686	1	0.206	0.192
C19orf53	0.112166	2.03525e-05	0.29326	0.486	0.445		DDB2	0.022713	0.104026	1	0.098	0.092		VAPA	0.047196	0.048303	1	0.341	0.322
DPY30	0.112126	2.89786e-09	4.17553e-05	0.232	0.179		SPG20	0.022689	8.16e-05	1	0.024	0.012		ARHGEF3	0.047188	0.002461	1	0.133	0.114
TSTA3	0.111901	7.0675e-13	1.01836e-08	0.164	0.111		ZNF439	0.02268	3.87e-05	0.557172	0.02	0.01		PICALM	0.047061	8.59e-05	1	0.084	0.064
ABI3	0.111844	1.52509e-07	0.0021975	0.269	0.224		MRPL10	0.022632	0.224876	1	0.177	0.173		ATP2B4	0.047033	0.001682	1	0.123	0.102
TBC1D4	0.111811	2.77565e-37	3.99944e-33	0.072	0.02		ZBTB24	0.022592	0.013858	1	0.047	0.039		ISCA1	0.046969	0.00918	1	0.174	0.154
ZNHIT3	0.111752	1.31545e-09	1.89542e-05	0.222	0.171		SATB1	0.022525	0.055865	1	0.074	0.063		PDZD8	0.046901	1.15e-07	0.001653	0.05	0.03
CLIC3	0.111286	2.69794e-07	0.00388746	0.246	0.201		FGFBP3	0.022522	0.000668	1	0.026	0.017		PDPK1	0.046861	6.94e-06	0.099937	0.067	0.048
SNHG15	0.111275	1.17894e-11	1.69873e-07	0.167	0.122		JADE1	0.022467	0.080448	1	0.083	0.076		U2AF1	0.046803	0.000348	1	0.096	0.077
CDC123	0.111205	1.1063e-12	1.59406e-08	0.17	0.117		MORN3	0.022458	0.000802	1	0.028	0.017		RAB6A	0.04679	0.003388	1	0.14	0.121
MYH9	0.111199	6.63396e-07	0.00955888	0.322	0.27		BAZ2B	0.022448	0.044381	1	0.065	0.056		LAX1	0.046744	7.78e-05	1	0.077	0.057
BANF1	0.111125	5.81215e-08	0.000837473	0.268	0.219		GGT7	0.022436	3.34e-05	0.480824	0.02	0.01		USP24	0.046721	1.15e-07	0.001655	0.05	0.03
NME1	0.111083	5.36338e-15	7.72809e-11	0.14	0.089		BCDIN3D	0.022415	0.000665	1	0.026	0.018		PIGT	0.046624	0.001585	1	0.12	0.102
PSMF1	0.11105	7.27606e-10	1.04841e-05	0.212	0.163		MRI1	0.022374	0.006068	1	0.038	0.029		POGZ	0.046568	7.49e-05	1	0.078	0.06
TSPYL2	0.110985	1.71947e-08	0.000247758	0.202	0.156		GSPT2	0.02234	0.000333	1	0.024	0.015		RNPS1	0.046537	0.051626	1	0.331	0.312
TTC39C	0.110747	4.22398e-10	6.08633e-06	0.195	0.145		NCBP2	0.022318	0.164914	1	0.132	0.128		LSM14A	0.04653	0.028193	1	0.246	0.229
SELT	0.110585	3.3384e-06	0.0481029	0.368	0.32		TOMM20	0.022253	0.363618	1	0.348	0.349		ATG12	0.046503	0.024022	1	0.233	0.214
CMIP	0.110395	1.57656e-16	2.27166e-12	0.125	0.073		HERC4	0.022243	0.055655	1	0.07	0.063		NR4A1	0.04642	7.37e-05	1	0.074	0.053
ANKRD35	0.110338	2.3354e-45	3.36508e-41	0.061	0.012		RHNO1	0.022192	0.079226	1	0.084	0.077		TGFBR1	0.046382	1.25e-08	0.00018	0.045	0.024
XCL1	0.110255	1.46135e-11	2.10566e-07	0.11	0.077		HSD17B12	0.022144	0.029456	1	0.053	0.045		CDK11B	0.046316	0.000884	1	0.108	0.09
CBLB	0.110185	1.81602e-10	2.61671e-06	0.181	0.132		LINS1	0.022144	0.053593	1	0.068	0.06		PKN2	0.046254	5.23e-06	0.075356	0.063	0.043
NDUFB1	0.110168	8.96444e-07	0.0129169	0.327	0.277		NEIL1	0.022066	2.35e-07	0.003385	0.014	0.005		TRDC	0.046233	1.35e-05	0.195222	0.033	0.02
MPC1	0.110129	2.49863e-10	3.60027e-06	0.198	0.146		DDX19A	0.022039	0.011465	1	0.042	0.034		MLX	0.046165	0.000623	1	0.106	0.085
XRCC6	0.109956	8.02521e-07	0.0115635	0.327	0.279		COG1	0.021998	0.012367	1	0.042	0.034		ITPA	0.046101	0.007342	1	0.167	0.15
BZW1	0.109923	1.35538e-06	0.0195296	0.325	0.276		GTF2IRD2B	0.021978	0.000329	1	0.025	0.016		PCNT	0.046073	1.49e-09	2.14e-05	0.04	0.021
FOSL2	0.109741	2.42284e-12	3.49107e-08	0.148	0.098		BNIP3	0.021943	0.066916	1	0.074	0.067		TSEN34	0.046065	0.000146	1	0.084	0.064
SKIL	0.109698	2.14254e-14	3.08719e-10	0.132	0.082		NDRG2	0.02194	8.91e-06	0.128338	0.018	0.009		CTB-31O20.2	0.04605	4.51e-07	0.006503	0.052	0.032
GPRIN3	0.10968	1.17641e-15	1.69509e-11	0.127	0.076		IFNAR1	0.021911	0.032297	1	0.056	0.048		SMCHD1	0.045927	0.041467	1	0.267	0.253
MRPS15	0.109344	2.07246e-10	2.9862e-06	0.2	0.147		PATZ1	0.021864	0.0049	1	0.034	0.026		AOAH	0.045801	0.006375	1	0.145	0.126
SNX3	0.109326	4.67873e-06	0.0674158	0.386	0.338		ZNF500	0.021835	0.000148	1	0.021	0.012		CYB5B	0.045719	0.004188	1	0.14	0.122
MRPL28	0.108987	3.81487e-13	5.49684e-09	0.156	0.103		ZBTB38	0.021799	0.225614	1	0.165	0.158		KBTBD2	0.045459	2.6e-07	0.003746	0.052	0.031
AIP	0.108977	1.55161e-07	0.00223572	0.277	0.229		ANKRD36	0.021743	0.040127	1	0.057	0.051		ITGB2-AS1	0.045451	0.00028	1	0.088	0.069
ILF3	0.108929	1.68263e-09	2.42451e-05	0.213	0.16		TLK1	0.02173	0.109827	1	0.095	0.089		MAT2A	0.045449	0.000856	1	0.101	0.087
GNB2	0.108801	2.57809e-07	0.00371476	0.286	0.236		FAM60A	0.021674	0.08686	1	0.086	0.078		GAK	0.045382	0.000152	1	0.083	0.064
MAP4K1	0.108739	2.82845e-11	4.07551e-07	0.178	0.122		CAPN3	0.02166	7.28e-05	1	0.019	0.011		ITCH	0.045345	1.96e-06	0.028201	0.056	0.038
CFAP20	0.108736	5.04184e-16	7.26479e-12	0.12	0.069		ATPAF1	0.021646	0.035935	1	0.058	0.051		PTBP3	0.045316	0.002692	1	0.127	0.108
TRBC1	0.108676	0.00745453	1	0.52	0.532		POLR2C	0.021616	0.215392	1	0.16	0.155		TMCC3	0.045293	1.02e-21	1.47e-17	0.024	0.004
LINC01420	0.108589	9.55513e-10	1.3768e-05	0.205	0.155		ZNF419	0.021571	2.61e-05	0.375961	0.017	0.009		PPP1CB	0.045269	0.037628	1	0.245	0.228
PDLIM4	0.108434	4.68412e-61	6.74935e-57	0.05	0.002		PLXDC1	0.021537	0.004195	1	0.031	0.022		FXN	0.045243	3.09e-07	0.004454	0.05	0.03
PLK3	0.108422	4.12478e-10	5.9434e-06	0.178	0.129		SVBP	0.021534	0.106591	1	0.09	0.087		SMNDC1	0.045171	0.000142	1	0.082	0.063
PARP9	0.108261	3.24168e-19	4.67094e-15	0.107	0.059		DDX28	0.021533	0.004371	1	0.036	0.026		AKAP17A	0.045128	0.000238	1	0.087	0.07
NAA50	0.108233	1.54611e-09	2.22779e-05	0.192	0.148		RWDD2A	0.021522	1.15e-07	0.001663	0.014	0.005		QKI	0.045116	2.95e-07	0.004251	0.051	0.031
PSMC1	0.108155	2.70002e-09	3.89046e-05	0.214	0.164		SMYD4	0.021483	0.013674	1	0.041	0.033		UBE2Q2	0.04509	0.000107	1	0.081	0.06
S100A2	0.108155	1.47301e-47	2.12245e-43	0.049	0.006		DCP1B	0.021465	0.003318	1	0.029	0.021		CUL4A	0.045025	8.45e-05	1	0.077	0.057
CTSZ	0.108054	2.08787e-20	3.00841e-16	0.102	0.052		KLHL9	0.02141	0.003379	1	0.03	0.022		ARNTL	0.044996	5.16e-06	0.074389	0.062	0.043
HNRNPDL	0.107976	0.000168937	1	0.669	0.638		FXYD2	0.021364	8.2e-06	0.118176	0.015	0.007		BAZ2A	0.044915	0.007015	1	0.149	0.133
CCL20	0.10791	5.81356e-37	8.37675e-33	0.059	0.014		MRPS35	0.021355	0.102746	1	0.092	0.085		SUGP2	0.044816	1.17e-05	0.167877	0.063	0.044
KIF5B	0.107679	2.65784e-07	0.00382968	0.278	0.23		TNFRSF13C	0.02132	6.24e-07	0.008986	0.016	0.006		PRNP	0.044745	0.008886	1	0.15	0.132
MT2A	0.107616	0.00672217	1	0.566	0.482		MTO1	0.02131	0.026298	1	0.049	0.041		CSNK1G2	0.044659	6.79e-05	0.977879	0.075	0.056
VOPP1	0.107608	9.06195e-10	1.30574e-05	0.199	0.149		C16orf74	0.021301	3.28e-05	0.472664	0.019	0.01		SACM1L	0.044579	1.83e-05	0.262989	0.065	0.045
MPST	0.107331	4.60127e-18	6.62997e-14	0.112	0.061		ZBED5-AS1	0.021225	0.001468	1	0.027	0.018		MADD	0.044551	4.25e-08	0.000613	0.044	0.025
SARDH	0.107261	5.66005e-58	8.15557e-54	0.055	0.005		MGA	0.021215	0.031976	1	0.049	0.042		AKR1C3	0.044487	1.23e-22	1.78e-18	0.021	0.002
PDE7A	0.10693	2.09945e-11	3.02509e-07	0.158	0.108		FANCF	0.021195	0.00804	1	0.036	0.028		UCHL5	0.044327	0.000102	1	0.078	0.059
FDPS	0.106848	1.45391e-09	2.09494e-05	0.207	0.155		NNT-AS1	0.021185	0.009368	1	0.036	0.029		SOCS2	0.044275	4.08e-12	5.87e-08	0.033	0.013
NUDT1	0.106769	1.43623e-11	2.06946e-07	0.167	0.115		NDUFA7	0.021152	0.046213	1	0.061	0.054		SUSD1	0.04427	8.75e-15	1.26e-10	0.029	0.01
LINC-PINT	0.106758	3.97846e-10	5.73256e-06	0.176	0.131		MATN1-AS1	0.021042	6.54e-06	0.094243	0.016	0.007		CXCL8	0.044213	8.24e-05	1	0.072	0.052
SSBP1	0.106656	4.88353e-06	0.0703668	0.367	0.318		NPRL3	0.021029	0.037648	1	0.052	0.046		RIOK3	0.044189	0.000532	1	0.092	0.074
PFKP	0.106589	1.48274e-15	2.13648e-11	0.127	0.076		ZNF557	0.020973	0.003306	1	0.028	0.02		MAP3K8	0.044119	0.009045	1	0.145	0.126
CCT3	0.106412	2.09067e-07	0.00301244	0.276	0.227		ANKZF1	0.020908	0.121648	1	0.09	0.084		ARHGAP26	0.044	0.000273	1	0.082	0.064
CD58	0.106394	1.29649e-13	1.86811e-09	0.138	0.089		IPCEF1	0.020885	0.070826	1	0.068	0.062		FERMT3	0.043881	0.024658	1	0.208	0.191
ATG2A	0.106352	3.52359e-09	5.07714e-05	0.19	0.142		RCAN3	0.020881	0.152758	1	0.108	0.098		CD37	0.04385	0.135251	1	0.681	0.664
PDCD5	0.106176	4.97747e-09	7.17203e-05	0.218	0.166		TEFM	0.020858	0.002135	1	0.027	0.019		GNB1	0.043804	0.0081	1	0.148	0.132
H3F3A	0.106122	3.51765e-05	0.506858	0.898	0.896		OXSM	0.020857	0.000114	1	0.02	0.011		MIR22HG	0.043776	7.5e-10	1.08e-05	0.036	0.017
CDKN1B	0.106008	3.63954e-09	5.24421e-05	0.198	0.151		GPX7	0.020851	0.017169	1	0.043	0.035		STOM	0.043738	0.037391	1	0.243	0.223
TOMM22	0.10583	2.93041e-07	0.00422243	0.279	0.23		FRMD6-AS1	0.020847	1.42e-07	0.00205	0.013	0.004		SERPINB1	0.043668	0.039136	1	0.251	0.238
HPRT1	0.105822	1.10286e-12	1.58911e-08	0.157	0.104		DENR	0.020811	0.165026	1	0.117	0.113		NUP210	0.043664	0.001204	1	0.102	0.083
UBE2I	0.105817	1.10741e-05	0.159567	0.389	0.346		RP4-594I10.3	0.020808	0.001497	1	0.027	0.018		MEI1	0.043643	0.001016	1	0.098	0.08
APRT	0.105793	0.000101893	1	0.549	0.514		C11orf71	0.020796	0.001758	1	0.026	0.018		FAM117A	0.043552	4.98e-06	0.071693	0.057	0.039
CDK6	0.105654	6.4594e-18	9.30735e-14	0.103	0.057		MLLT3	0.020796	0.13049	1	0.092	0.087		JMJD6	0.043464	0.047745	1	0.231	0.21
SGMS1	0.105392	1.43943e-33	2.07407e-29	0.068	0.02		SLC9A9	0.020787	0.011293	1	0.036	0.029		CHTOP	0.043402	0.005624	1	0.134	0.116
PCED1B	0.105373	4.15519e-16	5.98722e-12	0.118	0.069		RP11-734K2.4	0.02077	0.000107	1	0.02	0.011		B3GAT1	0.043392	1.65e-13	2.37e-09	0.028	0.009
TAF1D	0.105215	1.83604e-06	0.0264555	0.301	0.258		TUBGCP4	0.020689	0.009168	1	0.035	0.027		MIAT	0.043317	0.026673	1	0.196	0.177
FBXO6	0.105155	1.45822e-19	2.10115e-15	0.102	0.053		PCAT1	0.020685	5.37e-09	7.74e-05	0.012	0.003		SET	0.043316	0.080331	1	0.343	0.328
FAM50A	0.105089	7.75687e-10	1.11769e-05	0.192	0.142		OSBPL10	0.02065	9.92e-06	0.14289	0.017	0.008		ABI1	0.04329	0.011303	1	0.159	0.142
SLBP	0.104933	4.78202e-10	6.89041e-06	0.18	0.134		SDR42E2	0.020613	0.004459	1	0.031	0.022		NCR1	0.043069	2.41e-13	3.47e-09	0.029	0.01
COPS6	0.104791	4.37668e-07	0.00630636	0.281	0.232		PRR13	0.020612	0.453283	1	0.479	0.479		ZMYND11	0.043066	2.13e-05	0.306499	0.058	0.04
HAPLN3	0.104775	1.91142e-47	2.75416e-43	0.059	0.009		ARIH2OS	0.020604	0.025472	1	0.045	0.037		ZBTB7A	0.042992	0.003685	1	0.12	0.103
ETHE1	0.104758	1.41735e-11	2.04226e-07	0.163	0.113		NR1D1	0.020602	2.73e-05	0.393916	0.017	0.008		AGTRAP	0.042967	0.007183	1	0.135	0.118
NDUFB6	0.104721	2.7572e-09	3.97285e-05	0.205	0.153		PHC3	0.020582	0.074819	1	0.068	0.061		PTS	0.042911	0.000603	1	0.086	0.068
GEM	0.10468	1.43746e-54	2.07123e-50	0.046	0.002		RP11-727F15.9	0.020557	0.000822	1	0.023	0.014		MKRN1	0.042844	0.011524	1	0.158	0.141
EIF1B	0.104545	6.86138e-07	0.00988656	0.282	0.233		NIFK-AS1	0.020554	0.013286	1	0.036	0.03		NAAA	0.042813	0.000632	1	0.089	0.071
LARP7	0.104421	1.47432e-08	0.000212435	0.208	0.157		RP13-580F15.2	0.020553	0.000648	1	0.023	0.015		UBQLN1	0.042744	0.001473	1	0.101	0.083
PLEKHA2	0.104404	1.47119e-12	2.11984e-08	0.143	0.095		SDHAF3	0.020514	0.114452	1	0.087	0.081		MYLIP	0.042721	0.024253	1	0.186	0.166
CLPP	0.104374	2.34698e-09	3.38176e-05	0.202	0.154		UFL1	0.020458	0.078548	1	0.067	0.063		KAT7	0.042702	0.000149	1	0.074	0.056
PSMC2	0.10434	3.21799e-11	4.63681e-07	0.165	0.115		ARL2	0.020448	0.171758	1	0.114	0.108		CCNL2	0.042653	0.001628	1	0.099	0.081
KIF20B	0.104311	1.78282e-16	2.56886e-12	0.11	0.062		ZBTB14	0.020415	0.007719	1	0.032	0.024		TSHZ1	0.042624	1.28e-06	0.018502	0.05	0.032
HNRNPA2B1	0.104195	0.000320561	1	0.694	0.672		WDR77	0.020397	0.011406	1	0.037	0.03		NIP7	0.042604	0.002353	1	0.108	0.091
TRAPPC3	0.104179	1.51627e-10	2.18479e-06	0.176	0.126		ORMDL1	0.020374	0.343295	1	0.246	0.245		TRIM11	0.042586	0.000197	1	0.077	0.058
HSP90AA1	0.104166	0.00199786	1	0.834	0.794		ZNF33B	0.0203	0.007853	1	0.033	0.025		TKT	0.042491	0.01675	1	0.176	0.16
SMCHD1	0.104097	1.919e-06	0.0276509	0.288	0.241		TMEM191B	0.020291	0.010905	1	0.036	0.028		RCN2	0.042427	0.021083	1	0.186	0.166
MIS18BP1	0.103516	1.86458e-13	2.68668e-09	0.133	0.084		KANSL1-AS1	0.020275	0.038321	1	0.051	0.044		YPEL1	0.042357	1.96e-05	0.282878	0.057	0.039
AKTIP	0.10348	9.67191e-15	1.39363e-10	0.116	0.071		NPHP3	0.020272	0.007145	1	0.033	0.024		ETV3	0.042263	1.17e-07	0.001692	0.043	0.025
LAMTOR2	0.103422	1.45101e-08	0.000209077	0.218	0.17		RP11-405M12.4	0.020267	1.62e-06	0.023324	0.015	0.006		SYTL2	0.042255	0.000811	1	0.086	0.068
TBC1D2B	0.103403	3.80441e-17	5.48177e-13	0.107	0.059		RP11-467L13.7	0.02022	0.000204	1	0.017	0.011		IFIT2	0.042205	2.99e-07	0.004313	0.042	0.023
SUPT3H	0.103237	4.91697e-15	7.08486e-11	0.12	0.072		ABL2	0.020211	0.009732	1	0.034	0.026		CACNA2D2	0.042114	2.5e-24	3.6e-20	0.021	0.002
CAPZA2	0.103202	6.68864e-08	0.000963766	0.239	0.189		BBS2	0.020201	0.001007	1	0.023	0.014		EIF3F	0.042049	0.148114	1	0.604	0.589
FKBP8	0.103075	3.40087e-05	0.490031	0.422	0.378		RAB3IP	0.020181	0.006371	1	0.029	0.022		KLF9	0.04199	5.15e-05	0.741968	0.064	0.045
LSM4	0.103034	7.60318e-08	0.00109554	0.236	0.189		ELP2	0.020133	0.159351	1	0.106	0.1		RNF11	0.041942	0.003244	1	0.111	0.093
SLC35E1	0.102982	8.98196e-17	1.29421e-12	0.106	0.059		RNF26	0.020132	0.020477	1	0.042	0.034		RELA	0.041876	0.0017	1	0.101	0.085
RALGAPA1	0.10289	2.40676e-12	3.4679e-08	0.133	0.086		BET1L	0.02013	0.011479	1	0.036	0.028		ATF7IP	0.041874	0.006341	1	0.126	0.11
ISOC2	0.102885	4.06104e-21	5.85156e-17	0.097	0.046		ZNF550	0.020117	6.4e-05	0.922374	0.017	0.009		ZBTB1	0.0418	0.011501	1	0.138	0.123
MIEN1	0.102836	1.56753e-07	0.00225865	0.242	0.196		ARL6IP4	0.020061	0.464113	1	0.461	0.466		FAM172A	0.041758	0.001183	1	0.092	0.076
LAYN	0.102817	2.17345e-63	3.13172e-59	0.046	0.001		GHRL	0.020056	0.002163	1	0.027	0.019		RAB11FIP5	0.041752	1.46e-20	2.1e-16	0.022	0.004
KIAA0101	0.102723	2.37421e-41	3.421e-37	0.051	0.009		ICA1L	0.020021	0.000431	1	0.022	0.012		TPT1	0.04175	0.015309	1	0.997	0.997
XAF1	0.102601	2.44457e-10	3.52238e-06	0.157	0.112		RP11-707G18.1	0.02002	0.010217	1	0.032	0.025		EMC6	0.041692	0.018036	1	0.171	0.156
ERP44	0.102599	1.02185e-08	0.000147239	0.207	0.157		RRS1	0.020015	0.039272	1	0.054	0.047		SP3	0.041691	0.001017	1	0.091	0.074
SPCS3	0.10254	6.5616e-10	9.45461e-06	0.178	0.13		ANGPT2	0.01998	0.002753	1	0.026	0.017		PKN1	0.04166	0.013429	1	0.156	0.141
ITGB7	0.10239	5.25209e-07	0.00756773	0.263	0.215		METTL16	0.019934	0.039621	1	0.049	0.043		TCP1	0.041648	0.033015	1	0.207	0.19
PLEKHO1	0.102354	8.34419e-16	1.20231e-11	0.114	0.065		TMEM41B	0.019927	0.041679	1	0.05	0.043		SFTPB	0.041616	0.003776	1	0.096	0.073
GNAI3	0.10228	2.81712e-08	0.000405919	0.211	0.165		INTS5	0.019916	0.003059	1	0.027	0.019		ARL5B	0.04155	3.95e-07	0.005686	0.041	0.025
BDP1	0.102156	9.48761e-10	1.36707e-05	0.178	0.129		CNN2	0.019871	0.411281	1	0.316	0.313		EPC1	0.041544	0.075119	1	0.298	0.284
ATP6V0E2	0.10203	8.3424e-10	1.20206e-05	0.178	0.13		RNPC3	0.019831	0.025539	1	0.042	0.034		UBA52	0.041497	0.024307	1	0.985	0.983
CD53	0.101995	0.00037435	1	0.613	0.571		PREPL	0.019796	0.012805	1	0.035	0.028		VSIG4	0.041439	7.1e-12	1.02e-07	0.03	0.012
CCNH	0.101978	2.45965e-07	0.00354411	0.229	0.186		NSA2	0.019796	0.397935	1	0.306	0.304		NCOA1	0.041436	0.002108	1	0.1	0.083
CDV3	0.101879	9.78464e-11	1.40987e-06	0.165	0.117		RPS24	0.019791	0.218705	1	0.995	0.993		VPS29	0.041357	0.043681	1	0.23	0.215
HNRNPA1	0.101844	4.95965e-05	0.714636	0.92	0.912		MPP6	0.019781	0.002433	1	0.026	0.017		FAM169A	0.041275	2.29e-13	3.29e-09	0.028	0.009
EWSR1	0.10161	7.37861e-07	0.0106318	0.27	0.221		TFB1M	0.019781	0.004644	1	0.028	0.021		GLB1L2	0.041236	5.28e-19	7.6e-15	0.021	0.003
KRT8	0.101204	3.11067e-30	4.48217e-26	0.06	0.019		KLHDC2	0.019772	0.21356	1	0.128	0.124		SF3B1	0.041134	0.063047	1	0.263	0.251
NDUFB10	0.101083	3.10406e-05	0.447263	0.395	0.353		C11orf57	0.019742	0.035631	1	0.047	0.04		SIRT7	0.041129	0.016247	1	0.156	0.139
BLOC1S2	0.101006	3.49335e-08	0.000503357	0.22	0.171		ZNF638	0.019742	0.138353	1	0.089	0.083		AFF4	0.041107	0.006057	1	0.124	0.106
TBL1XR1	0.100825	3.29217e-13	4.74368e-09	0.128	0.081		MX2	0.019712	0.117236	1	0.077	0.069		CYB561D2	0.04109	0.01443	1	0.154	0.137
MAP3K2	0.100596	4.10002e-14	5.90772e-10	0.118	0.074		EBAG9	0.019707	0.115903	1	0.08	0.074		TSPAN14	0.041037	0.010328	1	0.141	0.122
PA2G4	0.100493	6.59272e-06	0.0949945	0.314	0.271		IRAK4	0.01967	0.116057	1	0.081	0.076		ZFAND6	0.040988	0.036335	1	0.212	0.193
SSR3	0.100449	8.44785e-08	0.00121725	0.222	0.175		MPHOSPH10	0.019651	0.160017	1	0.099	0.093		HMBOX1	0.040971	0.001483	1	0.092	0.074
CEBPZ	0.100402	1.1837e-10	1.70559e-06	0.155	0.109		GSTM3	0.01965	0.000732	1	0.02	0.012		ANKRD13D	0.040906	0.002857	1	0.103	0.086
MRPS34	0.100382	5.34729e-08	0.000770491	0.222	0.172		GTF2H2	0.019598	0.024167	1	0.041	0.033		RPS11	0.040855	0.034389	1	0.983	0.982
HAUS3	0.10023	2.60947e-16	3.75998e-12	0.102	0.059		RP11-686O6.2	0.019591	7.09e-07	0.010209	0.012	0.004		IQGAP1	0.04085	0.064247	1	0.266	0.251
STX11	0.100106	6.02362e-15	8.67944e-11	0.111	0.066		SYNC	0.019548	0.020208	1	0.039	0.03		VMP1	0.040827	0.033971	1	0.193	0.178
SEL1L3	0.100043	5.88317e-17	8.47706e-13	0.101	0.055		THAP6	0.0194	0.015015	1	0.034	0.027		EXOSC6	0.04082	0.000199	1	0.07	0.054
DUSP16	0.0999894	6.23898e-32	8.98974e-28	0.068	0.021		CDK13	0.019366	0.079184	1	0.064	0.056		CCPG1	0.040714	0.002624	1	0.099	0.081
N4BP1	0.0998499	8.60488e-18	1.23988e-13	0.099	0.053		FAM227B	0.019365	0.000123	1	0.017	0.009		PARP15	0.040616	7.82e-06	0.112635	0.053	0.034
TMEM258	0.0998043	9.93368e-05	1	0.452	0.407		FHL1	0.019361	2.19e-05	0.315627	0.015	0.007		HMHA1	0.040594	0.067062	1	0.269	0.256
SOX4	0.099726	1.6367e-35	2.35833e-31	0.05	0.011		MYH11	0.01936	3.29e-05	0.473467	0.015	0.007		OSM	0.040572	6.81e-07	0.009806	0.041	0.023
A1BG	0.0995561	1.28329e-13	1.84909e-09	0.125	0.076		ZNF583	0.01932	0.001057	1	0.021	0.013		MAPRE1	0.040497	0.028518	1	0.185	0.171
RHEB	0.099497	1.64626e-07	0.00237209	0.228	0.181		KRBOX4	0.019314	0.014597	1	0.034	0.027		IKBKG	0.040419	0.00046	1	0.078	0.061
RAB7A	0.0993995	3.12913e-06	0.0450876	0.299	0.251		TMEM42	0.019314	0.04955	1	0.05	0.043		OSBPL7	0.040328	2.23e-06	0.032076	0.047	0.03
GSDMD	0.0993567	5.36918e-07	0.00773644	0.253	0.206		HDHD3	0.019309	0.037133	1	0.044	0.037		PPP2R3C	0.040306	0.007079	1	0.123	0.105
CD99	0.0993312	0.000613069	1	0.73	0.702		RAB37	0.019294	0.178013	1	0.103	0.098		KIR2DL1	0.04029	1.59e-13	2.29e-09	0.023	0.007
PDAP1	0.0993251	5.60782e-07	0.00808031	0.254	0.208		GPATCH8	0.019292	0.28133	1	0.167	0.162		LINC00869	0.040231	0.030089	1	0.19	0.169
JOSD2	0.0992782	3.25461e-11	4.68957e-07	0.152	0.102		NUAK2	0.019276	1.16e-05	0.166961	0.014	0.006		TMEM127	0.040161	9.73e-07	0.014018	0.044	0.026
AGPAT2	0.0990225	7.07233e-14	1.01905e-09	0.12	0.071		ANO9	0.019264	0.008403	1	0.03	0.023		MFSD10	0.040085	0.047686	1	0.22	0.201
EVI2B	0.0989527	0.00010111	1	0.409	0.37		ANKRD26	0.019237	0.007806	1	0.03	0.022		USP1	0.040062	0.005496	1	0.113	0.097
MRPL27	0.0989353	9.43846e-14	1.35999e-09	0.121	0.075		CTA-292E10.6	0.019217	0.001425	1	0.023	0.015		HPS1	0.040024	0.004962	1	0.111	0.097
HNRNPAB	0.0988533	1.1675e-11	1.68225e-07	0.139	0.094		PIGM	0.019196	0.000406	1	0.018	0.01		RPL18A	0.040015	0.004442	1	0.999	0.997
ITGB1BP1	0.0982748	1.59694e-07	0.00230103	0.226	0.179		FAM73A	0.019189	0.024603	1	0.038	0.032		DEDD2	0.039966	0.02492	1	0.169	0.153
EIF2AK2	0.0980654	2.48651e-09	3.58282e-05	0.161	0.12		AIMP1	0.019188	0.314874	1	0.189	0.183		CTD-2035E11.3	0.03993	0.000254	1	0.067	0.047
GOLIM4	0.0978947	3.03783e-39	4.37721e-35	0.055	0.011		PDGFB	0.019173	8.05e-08	0.00116	0.012	0.003		RPL26	0.0398	0.005558	1	0.997	0.997
IRF4	0.097888	6.80462e-34	9.80477e-30	0.061	0.016		PRKCSH	0.019135	0.273911	1	0.16	0.158		ARHGAP10	0.039761	8.04e-08	0.001158	0.039	0.02
USP36	0.0978219	7.05182e-12	1.0161e-07	0.131	0.086		CYHR1	0.019132	0.040094	1	0.044	0.038		RAB2A	0.039653	0.060743	1	0.245	0.229
CPNE2	0.0978041	4.07236e-24	5.86786e-20	0.075	0.031		ARL2BP	0.019084	0.27184	1	0.159	0.153		UBN1	0.039603	0.002659	1	0.098	0.081
EZH2	0.0974919	1.78654e-24	2.57423e-20	0.08	0.031		NBPF15	0.019056	8.53e-06	0.122916	0.015	0.006		HGSNAT	0.039521	0.001431	1	0.081	0.066
CASP3	0.0973804	7.10162e-17	1.02327e-12	0.098	0.051		SMPD1	0.019023	0.127116	1	0.08	0.075		GPAA1	0.039475	0.006486	1	0.114	0.1
PLPP1	0.0973514	6.46746e-41	9.31896e-37	0.054	0.01		DHRS12	0.018965	0.024237	1	0.039	0.032		SLAMF7	0.039457	0.016004	1	0.142	0.124
PSENEN	0.097065	1.63527e-07	0.00235626	0.217	0.169		KIF22	0.01894	0.099955	1	0.066	0.062		SAT2	0.039442	0.018153	1	0.151	0.134
TIPRL	0.0970034	1.72218e-11	2.48149e-07	0.142	0.096		MMS22L	0.018927	0.004742	1	0.026	0.018		DENND4A	0.039422	0.000457	1	0.07	0.054
SLC27A2	0.0970032	9.22695e-47	1.32951e-42	0.051	0.006		ZNF701	0.018917	0.016561	1	0.034	0.027		CCZ1	0.039402	0.007372	1	0.115	0.099
ADA	0.0969688	2.10651e-10	3.03527e-06	0.152	0.106		SMIM14	0.018894	0.055181	1	0.049	0.042		2019-09-11	0.039394	0.000891	1	0.079	0.062
PPT1	0.0969336	8.1115e-10	1.16879e-05	0.161	0.115		ABI2	0.018882	0.03319	1	0.042	0.035		RBMX	0.039384	0.108815	1	0.347	0.331
GADD45GIP1	0.0967167	1.14467e-05	0.164936	0.315	0.27		ELAC1	0.01884	0.012643	1	0.033	0.025		VAV3	0.039334	4.41e-08	0.000636	0.035	0.018
METRNL	0.0966895	6.2252e-15	8.9699e-11	0.104	0.058		RP11-1000B6.3	0.018825	5.74e-05	0.827538	0.015	0.008		VEZF1	0.039307	0.000281	1	0.067	0.05
MDK	0.0965711	1.94865e-31	2.80781e-27	0.056	0.015		TACO1	0.018824	0.016144	1	0.036	0.028		SPEN	0.039224	0.00015	1	0.064	0.048
LAGE3	0.0965617	3.97273e-10	5.7243e-06	0.156	0.109		RP11-708J19.1	0.018823	0.001686	1	0.021	0.014		UBE3A	0.039193	0.006071	1	0.112	0.094
PER1	0.0964454	6.08303e-18	8.76504e-14	0.09	0.047		ARMC1	0.018823	0.073712	1	0.055	0.05		SEL1L	0.039145	0.000116	1	0.062	0.045
POLR3GL	0.0963091	1.04962e-05	0.151239	0.305	0.26		GABPB2	0.01881	0.068666	1	0.054	0.047		TNFSF14	0.03911	0.000942	1	0.074	0.057
NDFIP1	0.0962757	1.63919e-06	0.0236191	0.258	0.215		TMEM161B-AS1	0.018799	0.012749	1	0.033	0.026		LASP1	0.039057	0.034516	1	0.182	0.168
MAST4	0.0962505	7.59203e-38	1.09394e-33	0.057	0.012		MTERF1	0.018794	0.002113	1	0.023	0.015		CNOT1	0.039023	0.005831	1	0.106	0.091
TNFSF4	0.0962448	2.82503e-55	4.07059e-51	0.044	0.002		IVD	0.018779	0.047745	1	0.047	0.04		MIA3	0.039021	0.001674	1	0.086	0.07
ANP32B	0.0961834	0.000117946	1	0.409	0.376		EFHC1	0.018665	0.003251	1	0.022	0.015		JAK1	0.039013	0.124174	1	0.372	0.363
PSMB4	0.0958738	2.19472e-07	0.00316237	0.221	0.173		ADH5	0.018654	0.271665	1	0.154	0.151		DCAF7	0.038984	0.005391	1	0.107	0.091
CCT2	0.0958472	9.26165e-08	0.00133451	0.206	0.159		ZNF43	0.01865	0.001232	1	0.02	0.013		TOR2A	0.038896	0.000133	1	0.062	0.046
RHOF	0.0952766	2.73379e-05	0.393911	0.325	0.282		ASB16-AS1	0.018628	0.013851	1	0.032	0.025		SH2B3	0.038887	6.33e-08	0.000912	0.036	0.018
GLUL	0.0952151	3.30169e-08	0.000475741	0.177	0.137		ZNF329	0.018595	0.000301	1	0.017	0.009		CPQ	0.038879	1.79e-05	0.258299	0.048	0.032
RGS16	0.0952041	3.62252e-27	5.21969e-23	0.053	0.017		MPI	0.018579	0.016567	1	0.037	0.029		BRI3	0.038864	0.002213	1	0.09	0.076
ATP6V1D	0.0951099	1.04891e-11	1.51137e-07	0.132	0.086		THAP7-AS1	0.018563	0.00028	1	0.017	0.009		GTF2I	0.038811	0.012198	1	0.129	0.114
ATP6V1E1	0.0950657	1.48177e-07	0.00213508	0.207	0.164		SPINK2	0.01856	1.2e-07	0.001728	0.01	0.003		CREBBP	0.038798	0.001232	1	0.082	0.064
GALNT1	0.0946737	1.43737e-16	2.0711e-12	0.094	0.05		ZNF623	0.018544	0.000148	1	0.017	0.009		CCAR1	0.038759	0.011383	1	0.123	0.11
SFMBT2	0.0945671	2.83721e-23	4.08814e-19	0.073	0.03		VPS35	0.018544	0.181381	1	0.096	0.092		ILK	0.038668	0.009003	1	0.125	0.106
NCF4	0.0944969	2.48629e-33	3.5825e-29	0.061	0.016		IFT88	0.018495	0.004007	1	0.023	0.016		ARIH1	0.038604	0.003355	1	0.092	0.077
YIF1A	0.0944841	2.64493e-11	3.81108e-07	0.135	0.088		SESN3	0.018495	0.009057	1	0.03	0.023		PHF21A	0.03854	1.26e-05	0.18185	0.05	0.032
RPS24	0.0943846	1.52794e-09	2.20161e-05	0.994	0.993		ZNF143	0.018494	0.042195	1	0.043	0.038		EIF5A2	0.038539	1.24e-05	0.178008	0.047	0.031
MOB1A	0.0941459	3.17296e-06	0.0457192	0.258	0.214		RP11-285F7.2	0.018492	9.37e-05	1	0.017	0.008		DCTN3	0.038502	0.06352	1	0.242	0.23
LSM3	0.0940902	2.0762e-05	0.29916	0.319	0.277		SLC35E2B	0.018447	0.09354	1	0.062	0.056		GTF2E2	0.038463	0.006059	1	0.111	0.095
PBDC1	0.0940736	1.00057e-09	1.44172e-05	0.15	0.107		ZNF512	0.018435	0.003102	1	0.024	0.016		FBXO7	0.038425	0.037214	1	0.186	0.174
TUBA1C	0.0939951	1.42807e-12	2.0577e-08	0.119	0.073		TMEM140	0.018432	0.037311	1	0.041	0.034		ELF2	0.038397	0.004409	1	0.098	0.084
PTK2B	0.093957	2.81896e-11	4.06184e-07	0.129	0.088		TRIM73	0.01841	6.59e-05	0.9495	0.015	0.008		NXT1	0.038332	0.02103	1	0.142	0.129
NAA38	0.0939376	7.15629e-07	0.0103115	0.227	0.184		METTL12	0.018407	0.103674	1	0.064	0.056		KPNA3	0.038253	0.001154	1	0.08	0.063
RER1	0.0938815	3.11755e-06	0.0449208	0.259	0.213		DHPS	0.018406	0.25218	1	0.136	0.132		HELZ	0.038192	0.013873	1	0.131	0.115
RBM38	0.0938671	3.10907e-09	4.47986e-05	0.156	0.11		HAR1A	0.018356	9.83e-06	0.14162	0.013	0.005		THEMIS	0.038146	0.03508	1	0.169	0.154
EIF4G2	0.09381	0.000185883	1	0.404	0.364		IGHG2	0.018335	0.000146	1	0.013	0.007		IRAK1	0.038114	6.61e-05	0.952607	0.054	0.038
SHKBP1	0.0935161	6.28205e-08	0.00090518	0.194	0.148		SHPRH	0.018317	0.105524	1	0.064	0.058		MED19	0.038056	0.007938	1	0.11	0.092
FGFR1OP2	0.0934699	1.35542e-06	0.0195303	0.234	0.188		TCOF1	0.01822	0.203001	1	0.097	0.093		ANAPC5	0.03805	0.042743	1	0.196	0.182
MAFF	0.0934496	2.30143e-13	3.31612e-09	0.098	0.057		APBB3	0.01821	4.92e-05	0.709576	0.014	0.007		ZNF800	0.038042	0.010029	1	0.119	0.103
TXNL1	0.0934353	2.13604e-07	0.00307783	0.214	0.168		RRP9	0.018183	0.01744	1	0.032	0.025		PPP2R2D	0.038037	1.9e-05	0.274266	0.047	0.032
MRPL13	0.0933306	6.78821e-12	9.78113e-08	0.125	0.082		IGHGP	0.018169	4.77e-05	0.687275	0.013	0.006		RPAIN	0.038037	0.017911	1	0.145	0.129
PSMD4	0.0932232	8.0844e-06	0.116488	0.291	0.244		AF131217.1	0.018162	1.05e-05	0.150901	0.013	0.006		PHF20L1	0.038035	0.015921	1	0.129	0.115
PRMT1	0.0932021	1.06105e-07	0.00152886	0.196	0.15		SDHD	0.018115	0.299494	1	0.159	0.156		RAB18	0.038032	0.026843	1	0.158	0.145
PCBP1	0.0931745	0.000373743	1	0.461	0.427		GORASP2	0.018095	0.168316	1	0.091	0.087		RMDN3	0.037993	0.000108	1	0.059	0.042
RAB3GAP1	0.0929941	3.88527e-28	5.59829e-24	0.061	0.02		GCNT4	0.018092	1.83e-07	0.002637	0.012	0.003		THOC2	0.037977	0.0265	1	0.155	0.139
UQCRC2	0.0929693	8.46408e-06	0.121959	0.28	0.236		CTD-2017D11.1	0.018092	0.000613	1	0.019	0.011		MS4A7	0.03793	2.08e-12	3e-08	0.025	0.008
TACC1	0.092936	3.56748e-08	0.000514038	0.177	0.133		HEBP1	0.018079	0.021787	1	0.036	0.028		MFSD14A	0.037896	0.004294	1	0.093	0.08
NELFCD	0.0928181	1.26328e-07	0.00182027	0.193	0.146		CCL2	0.018053	0.024792	1	0.035	0.028		RBL2	0.037867	0.050922	1	0.2	0.184
UFD1L	0.0926532	1.90497e-07	0.00274487	0.211	0.164		ORC3	0.018053	0.027263	1	0.036	0.029		LMBR1L	0.037792	0.00183	1	0.08	0.065
NMI	0.0926195	6.47352e-09	9.3277e-05	0.165	0.121		HELQ	0.018008	0.022102	1	0.033	0.027		SETX	0.037721	0.003635	1	0.094	0.079
GADD45G	0.0926137	1.89073e-35	2.72436e-31	0.052	0.01		ZNF160	0.017991	0.040354	1	0.04	0.035		GALNT10	0.037621	0.000461	1	0.067	0.05
CCNL1	0.092548	0.000593617	1	0.474	0.438		KIF1BP	0.017972	0.000821	1	0.018	0.01		BAG6	0.037618	0.00384	1	0.092	0.077
NFKB1	0.0923685	2.37395e-17	3.42062e-13	0.088	0.045		TRMT10C	0.017936	0.250928	1	0.12	0.117		KLF12	0.037569	0.001987	1	0.081	0.066
DDX46	0.0923016	4.63736e-05	0.668198	0.325	0.275		RP11-110G21.1	0.017917	0.000374	1	0.017	0.009		SKIL	0.037519	0.011262	1	0.11	0.096
NT5C3A	0.092131	1.65744e-08	0.000238821	0.16	0.123		C8orf44	0.017902	0.000105	1	0.016	0.008		PANK2	0.037431	0.004461	1	0.097	0.08
PUF60	0.0921236	1.38551e-06	0.0199638	0.234	0.191		RNF24	0.017886	0.01887	1	0.032	0.025		ADAP1	0.037355	4.45e-07	0.006419	0.038	0.021
AP3S1	0.091732	7.83437e-06	0.112885	0.26	0.216		EMG1	0.017886	0.176376	1	0.09	0.085		TP53BP2	0.037355	1.68e-06	0.024272	0.04	0.024
IGLC3	0.0916982	4.37285e-11	6.30085e-07	0.104	0.067		PWAR6	0.017885	1.17e-06	0.016851	0.012	0.004		GCH1	0.037302	0.001884	1	0.079	0.066
ADAR	0.0914009	3.55195e-05	0.5118	0.297	0.257		SIGMAR1	0.017855	0.040227	1	0.042	0.035		TM9SF3	0.037228	0.004266	1	0.093	0.079
NAA10	0.0913873	1.00146e-06	0.01443	0.222	0.179		NABP1	0.017849	0.166893	1	0.081	0.078		RNF6	0.037181	0.00102	1	0.073	0.058
LRRFIP1	0.0913592	0.000450796	1	0.423	0.383		ENTPD1-AS1	0.017803	0.001819	1	0.021	0.013		DHRS4	0.037156	0.000455	1	0.066	0.05
OPTN	0.0912721	2.73955e-05	0.394742	0.302	0.258		SZT2	0.017798	0.006696	1	0.025	0.018		WBP11	0.037093	0.026543	1	0.147	0.135
MGST1	0.0912688	4.60664e-29	6.63771e-25	0.053	0.015		AC142472.6	0.01778	4.83e-06	0.069619	0.013	0.005		WDR60	0.037068	5.81e-05	0.837756	0.048	0.033
MAP4	0.0912541	7.14334e-11	1.02928e-06	0.13	0.086		NBPF11	0.017776	0.001651	1	0.02	0.013		CXCR2	0.03704	5.69e-27	8.19e-23	0.017	0
MRPL12	0.0911792	2.76456e-11	3.98345e-07	0.129	0.084		RP11-111M22.2	0.017771	3.24e-06	0.046703	0.011	0.004		EIF2S3	0.036967	0.045107	1	0.188	0.174
RAB8B	0.0911779	1.39945e-09	2.01647e-05	0.145	0.103		YAE1D1	0.017771	0.00059	1	0.018	0.01		EIF4G2	0.036962	0.152909	1	0.389	0.373
USP15	0.0911326	1.79855e-06	0.0259153	0.227	0.184		TULP4	0.017739	0.063719	1	0.048	0.041		NUFIP2	0.036952	0.00342	1	0.087	0.072
RASGRP1	0.0909391	3.36878e-07	0.00485407	0.199	0.157		RP4-605O3.4	0.017734	0.043882	1	0.041	0.034		TCIRG1	0.036938	0.009364	1	0.108	0.094
RSAD2	0.090793	2.40173e-31	3.46065e-27	0.053	0.014		CTD-2095E4.5	0.017733	0.004481	1	0.023	0.016		STRAP	0.036936	0.066481	1	0.227	0.212
ARF5	0.0907321	1.17274e-06	0.016898	0.226	0.182		PET117	0.017711	0.058202	1	0.048	0.04		TMEM263	0.036925	0.000329	1	0.062	0.047
TIPARP	0.0907229	5.56388e-11	8.017e-07	0.122	0.079		RBM41	0.017709	0.006256	1	0.026	0.018		PCSK7	0.036898	0.162005	1	0.389	0.371
TRAF5	0.0907202	1.01654e-11	1.46473e-07	0.118	0.076		MEMO1	0.017692	0.041859	1	0.04	0.034		INPP4A	0.036888	0.001806	1	0.073	0.06
STOML2	0.0907158	1.05629e-08	0.0001522	0.174	0.127		DRAM2	0.017665	0.230471	1	0.108	0.105		PALLD	0.036846	3.01e-22	4.34e-18	0.018	0.001
TMED3	0.0906797	1.63948e-10	2.36232e-06	0.137	0.093		DNAAF2	0.017621	0.124805	1	0.063	0.057		ACIN1	0.036823	0.004964	1	0.095	0.082
TMF1	0.0906751	4.33366e-10	6.24437e-06	0.133	0.093		RXRB	0.017613	0.098485	1	0.058	0.053		TRAPPC10	0.036779	0.000126	1	0.054	0.038
ITPA	0.0906626	5.53513e-08	0.000797557	0.186	0.138		TUBGCP2	0.017596	0.151388	1	0.078	0.073		UBR2	0.036675	0.001387	1	0.076	0.06
STRAP	0.0906475	3.47094e-06	0.0500128	0.243	0.202		UNKL	0.017571	0.026065	1	0.035	0.027		AZIN1	0.036655	0.006005	1	0.094	0.08
DR1	0.0906398	1.91687e-07	0.00276202	0.19	0.145		HHLA3	0.017545	0.001001	1	0.018	0.01		TMED9	0.036655	0.097999	1	0.278	0.261
ITGB1	0.0905458	0.000134982	1	0.312	0.264		SWSAP1	0.017514	0.015193	1	0.029	0.023		MCOLN2	0.036612	0.000246	1	0.057	0.042
CRELD2	0.0905197	4.56825e-10	6.58239e-06	0.139	0.096		ANKRD46	0.017511	0.01135	1	0.027	0.02		MFNG	0.036594	0.036657	1	0.167	0.154
STAT4	0.0902495	7.57023e-06	0.10908	0.236	0.2		MTHFS	0.017483	0.076882	1	0.053	0.046		PNPLA8	0.036593	0.003511	1	0.084	0.069
MCTS1	0.0902069	2.23555e-08	0.00032212	0.172	0.125		NACA2	0.017467	0.032939	1	0.039	0.032		ANKRD11	0.036483	0.087258	1	0.233	0.222
DNAJC9	0.090064	2.2045e-10	3.17647e-06	0.133	0.091		BTF3	0.01744	0.508432	1	0.882	0.891		TINF2	0.036458	0.033462	1	0.16	0.144
C1D	0.0900358	1.76829e-07	0.00254793	0.19	0.146		PLCD1	0.017439	0.004262	1	0.022	0.014		FBXO32	0.036371	0.003774	1	0.086	0.069
STX10	0.0899801	2.36136e-09	3.40248e-05	0.151	0.108		CPQ	0.017439	0.054234	1	0.043	0.035		ANXA2R	0.036371	0.047438	1	0.175	0.156
RNF187	0.0899034	5.99517e-07	0.00863844	0.205	0.162		TRIM27	0.017361	0.101066	1	0.057	0.054		GNB2	0.036344	0.094931	1	0.263	0.249
PSMA3	0.0898888	6.82968e-06	0.0984088	0.253	0.208		DUSP6	0.017321	0.05461	1	0.037	0.032		RNF167	0.036309	0.10508	1	0.278	0.265
FDX1	0.0898832	6.41122e-07	0.00923793	0.211	0.164		ZNF639	0.017303	0.041443	1	0.04	0.033		SPI1	0.03628	4.63e-08	0.000668	0.032	0.015
ELMO1	0.089845	1.9105e-12	2.75283e-08	0.111	0.065		LINC00239	0.017302	0.042436	1	0.036	0.03		PIAS2	0.036274	3.03e-05	0.437122	0.046	0.03
GGA1	0.0897892	1.57915e-05	0.227539	0.245	0.208		AK9	0.017286	0.009947	1	0.024	0.018		TMF1	0.036247	0.0155	1	0.117	0.103
ECHS1	0.0896761	4.22381e-08	0.000608609	0.176	0.131		ZNF793	0.017236	5.08e-05	0.732141	0.012	0.006		TIAL1	0.036235	0.039365	1	0.167	0.152
PPIA	0.089588	0.00156421	1	0.816	0.797		RP11-182L21.6	0.017236	0.055977	1	0.042	0.036		ACAA1	0.036206	0.013053	1	0.119	0.105
IGHG4	0.0893812	1.45896e-07	0.00210221	0.145	0.107		EEF1G	0.017214	0.036559	1	0.04	0.032		SLC10A3	0.036108	0.000774	1	0.065	0.051
TMEM9B	0.089207	7.7763e-06	0.112049	0.252	0.212		NFIA	0.017176	0.002211	1	0.02	0.012		ITK	0.036042	0.037409	1	0.157	0.143
C11orf73	0.0892002	3.72405e-08	0.000536599	0.174	0.131		PMS2	0.017119	0.008583	1	0.025	0.019		MANF	0.035969	0.076869	1	0.219	0.2
BCL2L11	0.0890466	1.35097e-20	1.94662e-16	0.069	0.03		AVL9	0.017112	0.047256	1	0.038	0.033		MXI1	0.035815	3.57e-05	0.51502	0.047	0.032
DCXR	0.0889797	2.89057e-07	0.00416502	0.187	0.144		NAPEPLD	0.017107	0.002193	1	0.018	0.012		CDKN1A	0.035763	0.000248	1	0.051	0.038
CDK2AP2	0.088907	9.20915e-06	0.132695	0.237	0.197		F8	0.017061	0.005629	1	0.022	0.015		MRC1	0.035679	5.4e-13	7.79e-09	0.022	0.006
RNF167	0.0888637	4.37193e-05	0.629951	0.294	0.255		C6orf203	0.017051	0.025306	1	0.031	0.025		ANKRD37	0.035654	0.000439	1	0.054	0.042
CD3G	0.0888556	0.00183269	1	0.675	0.65		MT-ND6	0.017036	0.120594	1	0.063	0.057		PLOD1	0.035646	4.73e-11	6.82e-07	0.024	0.009
RIN3	0.0888467	1.50513e-15	2.16874e-11	0.092	0.049		RDH5	0.017014	0.015432	1	0.028	0.021		RNF130	0.035611	4.39e-05	0.632806	0.047	0.032
GGCT	0.0888296	1.07184e-14	1.54441e-10	0.1	0.056		CUTC	0.017005	0.184549	1	0.084	0.08		BATF	0.035575	0.065838	1	0.194	0.176
NDUFA10	0.0886676	4.13168e-08	0.000595334	0.173	0.129		STRADB	0.017004	0.001596	1	0.019	0.012		FAM107B	0.035523	0.080954	1	0.226	0.21
RWDD1	0.0886531	0.000202835	1	0.349	0.309		SLC8B1	0.017004	0.013001	1	0.026	0.02		KLF11	0.03551	1.27e-09	1.84e-05	0.028	0.011
WTAP	0.0885061	1.23688e-05	0.178223	0.256	0.217		ARFRP1	0.016998	0.216182	1	0.095	0.091		SRSF10	0.035451	0.084724	1	0.228	0.216
CBFB	0.0884981	3.39331e-11	4.88942e-07	0.118	0.076		TMEM191C	0.016987	0.01338	1	0.026	0.02		RETN	0.03545	1.98e-16	2.86e-12	0.019	0.003
EMC4	0.0884197	2.8638e-06	0.0412645	0.226	0.184		ZNF138	0.016975	0.036857	1	0.036	0.03		IPO7	0.035422	8.12e-05	1	0.05	0.035
MMADHC	0.0884075	6.93216e-07	0.00998855	0.201	0.157		EXOC7	0.016954	0.27953	1	0.125	0.122		RP11-160E2.6	0.035409	0.00075	1	0.058	0.042
EPS8L2	0.0883285	1.75677e-17	2.53133e-13	0.081	0.039		LTK	0.016938	3.85e-10	5.55e-06	0.008	0.001		OLR1	0.035397	1.34e-13	1.93e-09	0.021	0.005
IAH1	0.0883137	9.3667e-07	0.0134965	0.208	0.165		XPO1	0.016929	0.16894	1	0.075	0.071		SPTY2D1	0.035393	0.005463	1	0.087	0.073
CCDC59	0.0882583	1.96572e-05	0.28324	0.265	0.226		LRCH4	0.016924	0.311202	1	0.144	0.141		PDRG1	0.035377	0.000561	1	0.062	0.045
ZBED2	0.0882478	1.17058e-50	1.68669e-46	0.038	0.001		MTMR4	0.016914	0.06899	1	0.044	0.039		HIST1H1E	0.035361	4.11e-06	0.059236	0.036	0.021
PARP14	0.0881118	3.13506e-10	4.51731e-06	0.127	0.084		XPC	0.016912	0.215528	1	0.093	0.089		TPP2	0.035343	0.001827	1	0.073	0.058
SNRNP25	0.0880625	1.17044e-15	1.68649e-11	0.092	0.048		SMS	0.016887	0.318897	1	0.145	0.145		HP1BP3	0.035311	0.102348	1	0.252	0.239
LRRN3	0.0879555	1.36256e-51	1.96331e-47	0.038	0.001		FAM179B	0.016882	0.040716	1	0.036	0.03		MED21	0.035297	0.004849	1	0.085	0.068
PRKAR1A	0.0879528	1.58457e-06	0.0228321	0.207	0.167		FAM217B	0.016873	0.1021	1	0.054	0.05		ATF2	0.035228	0.000147	1	0.051	0.036
RABIF	0.087935	2.78833e-10	4.0177e-06	0.124	0.083		LINC01355	0.016871	1.63e-08	0.000235	0.009	0.001		DUSP8	0.035217	1.25e-09	1.8e-05	0.026	0.01
DDX27	0.0878398	6.62587e-08	0.000954722	0.166	0.123		ZNF80	0.01687	0.009689	1	0.02	0.014		ATM	0.035209	0.093798	1	0.228	0.211
BOLA3	0.0877141	1.70951e-09	2.46323e-05	0.144	0.097		DHFRL1	0.01681	0.000416	1	0.015	0.009		PIK3R5	0.035201	0.000148	1	0.052	0.037
SDHC	0.0876776	1.01982e-05	0.146946	0.255	0.212		ORAOV1	0.016804	0.008386	1	0.023	0.017		SETBP1	0.035172	3.51e-11	5.06e-07	0.023	0.008
SF3B1	0.0876512	4.48504e-05	0.64625	0.282	0.24		RP11-284N8.3	0.016787	0.024035	1	0.032	0.024		AVPI1	0.035164	0.000194	1	0.05	0.036
ELOVL5	0.0876346	1.09913e-06	0.0158373	0.199	0.158		ZFP90	0.016781	0.046602	1	0.039	0.032		ADA	0.035161	0.025431	1	0.133	0.119
KRT7	0.0875054	5.34723e-27	7.70483e-23	0.054	0.016		FTSJ2	0.016763	0.049278	1	0.039	0.035		SLC25A33	0.035141	5.2e-05	0.749034	0.046	0.032
POLE4	0.0874937	1.51115e-06	0.0217742	0.206	0.166		METTL14	0.016744	0.053517	1	0.04	0.034		ABHD2	0.035093	9.16e-05	1	0.05	0.034
CUEDC2	0.087406	2.71544e-10	3.91268e-06	0.13	0.088		HERC2	0.016741	0.116209	1	0.059	0.054		BAG5	0.035088	0.001533	1	0.068	0.053
HBP1	0.0873415	1.87486e-09	2.70149e-05	0.132	0.095		KLHL28	0.016714	0.106284	1	0.055	0.048		PDZD4	0.035053	1.84e-15	2.65e-11	0.021	0.004
CCT6A	0.0873237	2.93759e-07	0.00423278	0.188	0.145		MBTPS1	0.016663	0.132008	1	0.062	0.058		B4GALT5	0.034968	9.5e-06	0.136888	0.04	0.025
SETD2	0.0872744	7.74467e-12	1.11593e-07	0.106	0.067		PIBF1	0.016625	0.041268	1	0.035	0.03		TIPARP	0.034923	0.014377	1	0.101	0.091
MMD	0.0872116	1.46996e-26	2.11806e-22	0.058	0.019		OLFM2	0.016617	0.021437	1	0.029	0.023		BCR	0.034882	2.76e-07	0.003975	0.033	0.018
NSMCE1	0.0870769	6.50916e-08	0.000937904	0.169	0.125		MFNG	0.016614	0.342413	1	0.161	0.157		HAUS2	0.034872	0.000196	1	0.051	0.037
ERCC1	0.0870206	2.45764e-10	3.54122e-06	0.129	0.086		FADD	0.016604	0.070774	1	0.044	0.039		USP36	0.03481	0.017952	1	0.111	0.098
VMA21	0.0870169	1.3141e-11	1.89349e-07	0.117	0.073		CATSPER2	0.016603	0.002721	1	0.018	0.012		RBM6	0.034708	0.030982	1	0.137	0.122
HMOX2	0.0869567	5.6089e-06	0.0808187	0.232	0.191		TAF3	0.016533	0.280871	1	0.118	0.113		RNF169	0.034693	0.00011	1	0.047	0.033
CNIH4	0.0867448	3.05755e-10	4.40562e-06	0.121	0.082		C21orf62-AS1	0.016525	8.67e-07	0.012491	0.01	0.003		SZRD1	0.03467	0.026693	1	0.131	0.12
PPP1R12A	0.0867208	5.70788e-05	0.822448	0.288	0.248		TRMT10B	0.016493	0.050007	1	0.038	0.031		FAM120A	0.034645	0.011566	1	0.102	0.087
GTF2H5	0.0866363	1.45847e-07	0.00210151	0.173	0.13		FBXL20	0.016492	0.103562	1	0.052	0.046		RP11-660L16.2	0.034593	0.01555	1	0.106	0.094
SKP1	0.0866156	0.00208773	1	0.665	0.64		CDK5RAP1	0.01648	0.110593	1	0.055	0.048		APOL2	0.03459	0.002739	1	0.073	0.059
DPM1	0.0865948	7.02647e-08	0.00101244	0.167	0.123		CCR2	0.01647	8.97e-05	1	0.012	0.005		ZNF644	0.034582	0.015497	1	0.108	0.093
OBFC1	0.0863464	1.02068e-12	1.4707e-08	0.104	0.063		RP11-796E2.4	0.016467	0.267567	1	0.102	0.098		CRY1	0.034565	1.9e-05	0.274165	0.04	0.025
VPS29	0.0861688	1.48957e-05	0.214632	0.245	0.206		CLIP4	0.016466	0.060567	1	0.041	0.034		TOM1L2	0.034554	2.28e-06	0.032869	0.034	0.02
DOCK10	0.0861297	3.8749e-12	5.58334e-08	0.105	0.065		NDUFV3	0.016452	0.137089	1	0.06	0.057		RPL22L1	0.034441	0.14174	1	0.302	0.292
SPAG7	0.0861277	1.54399e-06	0.0222473	0.202	0.16		OSER1-AS1	0.016432	0.004268	1	0.02	0.013		ARPP19	0.034355	0.060059	1	0.178	0.164
BSG	0.0861137	0.00029972	1	0.374	0.334		OSGEPL1	0.016427	0.00189	1	0.018	0.011		SLC27A3	0.034324	0.000168	1	0.05	0.035
SBDS	0.0861135	6.13799e-05	0.884422	0.277	0.241		BRWD1	0.016422	0.24053	1	0.095	0.093		DPH3	0.03429	0.008574	1	0.091	0.075
MAP2K2	0.0860801	1.44267e-09	2.07874e-05	0.136	0.092		SIRT3	0.016397	0.004681	1	0.021	0.014		PCYT1A	0.034287	0.00099	1	0.061	0.048
PSMC3	0.0859592	1.3917e-06	0.020053	0.205	0.161		FTX	0.016396	0.047843	1	0.037	0.031		MFSD11	0.034224	0.003365	1	0.074	0.061
EIF3A	0.0857605	2.46361e-05	0.354981	0.251	0.209		ZNF721	0.016396	0.139919	1	0.062	0.057		FAM126B	0.034216	0.010706	1	0.097	0.084
RAB11FIP1	0.0856856	1.45065e-14	2.09025e-10	0.089	0.046		CEPT1	0.016388	0.05398	1	0.038	0.032		MSL3	0.034199	0.009543	1	0.095	0.081
MAGED2	0.0853856	4.05438e-07	0.00584196	0.175	0.134		COX18	0.016378	0.021782	1	0.028	0.022		CCDC115	0.034061	0.044207	1	0.156	0.141
RBM17	0.0853305	3.65379e-06	0.0526474	0.215	0.174		TMIGD2	0.016343	0.041237	1	0.03	0.021		TMEM71	0.034052	0.004922	1	0.08	0.065
DCTN2	0.0853304	2.58102e-07	0.00371898	0.179	0.137		HCG11	0.01634	5.31e-05	0.764478	0.012	0.005		EEA1	0.034027	0.000137	1	0.046	0.033
DONSON	0.0852663	5.27401e-20	7.59933e-16	0.066	0.029		ZNF786	0.016321	0.006017	1	0.021	0.015		STX12	0.033992	0.001451	1	0.065	0.05
AP1S1	0.0852425	7.13254e-13	1.02773e-08	0.104	0.06		LINC00680	0.016299	0.011015	1	0.023	0.017		CBX6	0.033943	0.028868	1	0.125	0.113
PNN	0.0851844	0.000152484	1	0.31	0.269		RP11-398K22.12	0.016293	0.012531	1	0.024	0.018		MAP7D1	0.03391	0.04065	1	0.144	0.131
PRPF40A	0.0848821	1.98312e-05	0.285747	0.246	0.206		OTUD7A	0.016286	8.23e-06	0.118579	0.012	0.004		PIK3AP1	0.033877	0.000189	1	0.048	0.034
SET	0.0848601	0.000416343	1	0.359	0.318		STOML1	0.01628	0.000285	1	0.014	0.008		RAF1	0.033836	0.019611	1	0.11	0.1
NAPSA	0.0848021	7.03676e-19	1.01393e-14	0.062	0.029		AC074117.10	0.016277	0.032959	1	0.031	0.025		HNRNPAB	0.033814	0.024392	1	0.119	0.107
MED4	0.0847144	1.56763e-05	0.22588	0.249	0.204		TMEM30B	0.016225	1.24e-05	0.179058	0.011	0.004		ELOVL1	0.033775	0.004715	1	0.078	0.064
CSK	0.0847048	5.37438e-06	0.0774394	0.219	0.176		PGPEP1	0.016224	0.05103	1	0.039	0.033		RAB10	0.033772	0.019881	1	0.117	0.102
CSNK1D	0.0846304	1.65575e-06	0.0238577	0.19	0.151		NARFL	0.016191	0.051685	1	0.039	0.032		SLC2A1	0.033761	0.000358	1	0.053	0.038
C19orf70	0.0844104	2.87419e-05	0.414142	0.26	0.217		C15orf61	0.016179	0.181521	1	0.076	0.069		TMEM55B	0.03376	0.004277	1	0.079	0.063
PSMD6	0.0842069	5.96411e-08	0.000859368	0.161	0.118		INTS12	0.016159	0.076279	1	0.045	0.039		RPTOR	0.033745	1.28e-09	1.84e-05	0.025	0.01
TOPORS	0.0841226	1.54765e-08	0.000223001	0.137	0.097		BCAS3	0.016154	0.009282	1	0.023	0.016		ARID5B	0.033721	0.134839	1	0.238	0.222
AC104820.2	0.0840171	4.99521e-14	7.19759e-10	0.087	0.048		NEMF	0.016129	0.378183	1	0.172	0.169		SUPT5H	0.033717	0.031413	1	0.131	0.12
IFIT1	0.0838386	7.6027e-26	1.09547e-21	0.047	0.014		HIVEP2	0.016102	0.038667	1	0.034	0.027		DIAPH2	0.033706	2.21e-05	0.318483	0.04	0.025
MRPL42	0.0838069	1.4087e-08	0.000202979	0.142	0.101		RP11-936I5.1	0.016064	0.002285	1	0.018	0.011		NXPE3	0.033646	0.000226	1	0.052	0.036
NUDT22	0.0837028	8.88192e-09	0.00012798	0.141	0.097		TSEN2	0.016063	0.000785	1	0.017	0.009		ADIPOR1	0.03364	0.015512	1	0.106	0.092
CHMP4A	0.0836403	0.000518378	1	0.365	0.328		PCYOX1	0.016052	0.016501	1	0.025	0.018		CCDC93	0.033572	8.42e-05	1	0.045	0.03
WBSCR22	0.0836084	6.47934e-06	0.0933608	0.22	0.177		ELF2	0.016042	0.233862	1	0.092	0.087		ADD1	0.033563	0.02183	1	0.12	0.106
HADHB	0.0835545	4.30514e-08	0.000620327	0.155	0.112		TRAF3IP2-AS1	0.016034	0.000678	1	0.014	0.008		GSPT1	0.033562	0.047127	1	0.147	0.136
MZT2B	0.0834125	0.000491645	1	0.369	0.333		CHID1	0.016031	0.165455	1	0.068	0.064		UBE2J1	0.033552	0.015762	1	0.104	0.091
FAM118A	0.0833905	6.73213e-07	0.00970033	0.163	0.123		LACTB2-AS1	0.01603	0.002849	1	0.018	0.012		MED1	0.033467	0.000429	1	0.054	0.039
SYNGR2	0.083369	4.60172e-09	6.63061e-05	0.131	0.093		VEGFB	0.016029	0.027916	1	0.03	0.023		WDFY2	0.033463	0.000344	1	0.049	0.037
GLRX3	0.0833589	5.71152e-08	0.000822973	0.155	0.114		CERS5	0.016013	0.180456	1	0.071	0.066		PIK3CG	0.033412	0.003238	1	0.069	0.055
TYMS	0.0833546	1.14773e-40	1.65376e-36	0.04	0.004		SLC37A3	0.016011	0.036779	1	0.033	0.027		PRKX	0.033352	0.070245	1	0.17	0.153
FERMT3	0.0833302	1.10304e-05	0.158937	0.222	0.182		PABPC4	0.015998	0.247928	1	0.102	0.095		ARPC5L	0.033298	0.185565	1	0.366	0.35
HDLBP	0.0833036	7.43443e-15	1.07123e-10	0.086	0.045		AVIL	0.015973	4.78e-05	0.688527	0.012	0.005		ETFA	0.033294	0.051096	1	0.161	0.147
BRD4	0.0832219	4.87578e-07	0.00702552	0.171	0.131		MIEF2	0.015959	0.000899	1	0.015	0.009		ACSS1	0.033264	0.001775	1	0.064	0.05
C19orf43	0.0832204	0.00357863	1	0.664	0.634		ZDHHC4	0.015955	0.16147	1	0.068	0.064		NME8	0.033254	1.9e-24	2.74e-20	0.016	0
AKIRIN1	0.0832011	2.41792e-06	0.0348398	0.193	0.151		PLXND1	0.015945	0.018504	1	0.025	0.019		COQ7	0.033227	0.006145	1	0.075	0.062
OCIAD1	0.0831583	4.81477e-05	0.69376	0.265	0.226		SYNE1	0.015941	0.399403	1	0.178	0.173		USP3	0.03321	0.012372	1	0.099	0.084
PRPF4B	0.0831258	2.0917e-06	0.0301393	0.187	0.147		SGTB	0.015939	0.052489	1	0.038	0.03		NOC2L	0.033156	0.032279	1	0.125	0.114
BRMS1	0.0831057	3.73315e-08	0.000537909	0.153	0.11		POMGNT1	0.015937	0.086473	1	0.044	0.038		PLCL2	0.033137	2.57e-05	0.369876	0.04	0.025
KTN1	0.083101	9.90646e-05	1	0.277	0.239		ERV3-1	0.015926	0.262121	1	0.1	0.096		ATP6V1F	0.033122	0.17627	1	0.356	0.343
UBE2K	0.0829646	4.78801e-08	0.000689904	0.149	0.111		GFM1	0.015915	0.133959	1	0.058	0.053		ATP6V1H	0.033058	0.032636	1	0.128	0.116
OLA1	0.0829523	6.00834e-08	0.000865741	0.159	0.117		XPNPEP3	0.015884	0.007302	1	0.021	0.015		BNIP2	0.033044	0.049246	1	0.153	0.139
GNA15	0.0828226	8.6481e-44	1.2461e-39	0.042	0.004		RP11-819C21.1	0.015808	0.005675	1	0.021	0.014		SLAIN2	0.032923	0.00175	1	0.065	0.051
PPP4R2	0.0827995	1.41865e-09	2.04414e-05	0.125	0.085		C7orf49	0.015782	0.10833	1	0.05	0.045		MGP	0.032907	2.01e-05	0.289984	0.035	0.022
SERPINB1	0.0827948	5.59241e-05	0.805811	0.269	0.227		ZNF799	0.015779	0.001132	1	0.015	0.008		UBR5	0.032888	0.002444	1	0.065	0.053
SPTY2D1	0.082726	2.16163e-11	3.1147e-07	0.103	0.063		CDC26	0.015696	0.391421	1	0.178	0.177		KAT2B	0.032886	1.61e-05	0.231466	0.039	0.023
CYLD	0.0827121	2.40125e-06	0.0345996	0.192	0.15		ZBTB49	0.015688	0.005306	1	0.019	0.012		PHACTR4	0.032868	0.002947	1	0.067	0.055
HPGD	0.0827	1.91153e-19	2.75432e-15	0.059	0.025		CCDC25	0.015675	0.271302	1	0.105	0.1		KLRC2	0.032867	0.031427	1	0.081	0.067
SNX10	0.0826276	2.86082e-12	4.12215e-08	0.097	0.057		UNC119	0.015609	0.115552	1	0.05	0.044		DNASE2	0.032852	0.015045	1	0.099	0.087
MEA1	0.0825174	4.85498e-07	0.00699555	0.174	0.132		RP11-792A8.4	0.015603	0.094608	1	0.047	0.041		CBX4	0.032836	0.000621	1	0.053	0.039
HNRNPF	0.0825113	0.00124284	1	0.432	0.4		SPIN2B	0.015592	0.019766	1	0.025	0.019		TAF10	0.032832	0.010124	1	0.09	0.079
MPRIP	0.082404	7.96051e-16	1.14703e-11	0.08	0.041		PHF1	0.015556	0.361784	1	0.144	0.14		TRAF4	0.032827	0.000304	1	0.047	0.033
ABCF1	0.0820612	1.80987e-07	0.00260785	0.152	0.114		PAGR1	0.015555	0.000952	1	0.015	0.008		LEMD3	0.0328	1.55e-05	0.223823	0.036	0.024
PSMD1	0.0819896	1.2349e-11	1.77937e-07	0.1	0.061		ZNF669	0.01554	0.039356	1	0.031	0.025		SRSF6	0.032773	0.044227	1	0.139	0.129
NINJ1	0.0819602	6.50249e-09	9.36944e-05	0.126	0.089		RP3-325F22.5	0.015538	0.001387	1	0.015	0.008		ARL8A	0.032747	0.00028	1	0.049	0.035
RPS19BP1	0.0819213	0.000152845	1	0.303	0.262		ADARB1	0.015509	0.016686	1	0.025	0.018		DCTN1	0.03273	0.000729	1	0.054	0.041
NELL2	0.0818818	1.65954e-10	2.39123e-06	0.102	0.065		MAPKAPK5	0.015505	0.16286	1	0.062	0.056		MEGF9	0.032709	6.05e-08	0.000872	0.028	0.013
SRA1	0.0817213	5.84077e-09	8.41597e-05	0.131	0.09		SGK494	0.015501	0.009943	1	0.02	0.014		COMMD5	0.032686	0.007405	1	0.079	0.068
SS18L2	0.081647	7.20192e-05	1	0.262	0.225		AC003075.4	0.015494	0.007679	1	0.02	0.014		RNF44	0.032641	0.008969	1	0.085	0.07
NUSAP1	0.0815936	4.52977e-31	6.52695e-27	0.05	0.011		SLC2A11	0.015493	0.003479	1	0.017	0.011		TMEM167B	0.032633	0.00926	1	0.085	0.072
PRKD2	0.0815462	1.5456e-08	0.000222706	0.131	0.093		GLMN	0.015461	0.128097	1	0.053	0.049		MLLT11	0.032628	1.05e-06	0.015112	0.031	0.016
LUZP1	0.0815276	1.39217e-10	2.00597e-06	0.109	0.07		SGK223	0.015445	0.00111	1	0.015	0.009		TP53TG1	0.032623	0.011201	1	0.091	0.078
MTRNR2L8	0.0814079	4.56051e-20	6.57124e-16	0.06	0.024		ZNF605	0.015439	0.004422	1	0.017	0.012		NUAK1	0.03262	3.82e-21	5.51e-17	0.015	0.001
CENPF	0.0811491	1.71711e-33	2.47418e-29	0.043	0.008		ZNF213-AS1	0.015384	0.010994	1	0.021	0.016		ALOX5	0.032602	1.91e-11	2.75e-07	0.021	0.007
CLNK	0.0810782	3.6403e-45	5.2453e-41	0.038	0.002		ZNF765	0.015368	0.000898	1	0.014	0.008		ARL8B	0.032529	0.003369	1	0.067	0.054
MZB1	0.0809869	5.60133e-24	8.07096e-20	0.056	0.018		AC093323.3	0.015365	0.052458	1	0.034	0.029		TTC3	0.032519	0.072458	1	0.17	0.159
VCP	0.0809583	3.53141e-06	0.050884	0.196	0.153		NBPF19	0.015355	0.129392	1	0.053	0.048		ADCY7	0.032506	0.004355	1	0.073	0.059
XCL2	0.0809515	0.00167865	1	0.255	0.241		DHRS1	0.015328	0.180338	1	0.066	0.06		LRRFIP2	0.032505	0.002536	1	0.066	0.053
CHCHD1	0.0809468	5.27495e-08	0.000760067	0.145	0.103		AKAP10	0.015301	0.133335	1	0.052	0.048		BTN3A3	0.032489	0.013432	1	0.094	0.079
COQ10B	0.0809358	1.25173e-06	0.0180362	0.17	0.133		FHIT	0.0153	7.09e-05	1	0.013	0.005		TRBV28	0.032479	2.76e-09	3.98e-05	0.022	0.009
RPF1	0.0808913	5.20386e-07	0.00749824	0.167	0.126		RNF141	0.015298	0.022808	1	0.025	0.02		CBR4	0.032462	0.001156	1	0.056	0.042
JMY	0.0808429	3.44512e-14	4.96407e-10	0.08	0.044		NRDE2	0.015293	0.188726	1	0.068	0.064		VCP	0.032457	0.071195	1	0.176	0.166
PDLIM7	0.080817	1.76928e-25	2.54935e-21	0.056	0.016		PXN-AS1	0.015289	0.0039	1	0.018	0.011		KDM2B	0.032453	0.003838	1	0.068	0.055
ACAA2	0.0807727	3.6507e-07	0.0052603	0.165	0.124		ZNF507	0.015193	0.008573	1	0.021	0.014		GDPD5	0.032413	2.7e-14	3.89e-10	0.018	0.004
RFTN1	0.0806987	7.59256e-10	1.09401e-05	0.11	0.074		HDAC4	0.01519	0.017075	1	0.023	0.018		RPA2	0.032404	0.076569	1	0.184	0.172
CDC37	0.0804961	0.000295073	1	0.321	0.28		TNFRSF1A	0.015171	0.283967	1	0.098	0.096		TOR1AIP2	0.032387	0.012158	1	0.089	0.076
IL10RB	0.0804335	1.39588e-09	2.01133e-05	0.116	0.077		VPS13A	0.015163	0.235295	1	0.081	0.076		KMT2D	0.032254	0.000277	1	0.045	0.032
PLGRKT	0.0804139	1.72041e-08	0.000247894	0.135	0.096		TMEM161B	0.015158	0.036557	1	0.031	0.023		BEST1	0.032245	9.55e-08	0.001377	0.028	0.013
MAP3K8	0.0803263	9.73127e-07	0.0140218	0.153	0.12		CBWD3	0.01513	0.055617	1	0.034	0.028		RP11-356I2.4	0.032223	0.00927	1	0.078	0.066
OAS2	0.0802882	4.34691e-15	6.26347e-11	0.081	0.041		NMRAL1	0.015116	0.309306	1	0.111	0.108		KLF10	0.032191	0.004041	1	0.069	0.054
C19orf60	0.0801279	0.000683207	1	0.349	0.316		RP11-117D22.2	0.0151	8.48e-09	0.000122	0.008	0.001		B4GALT3	0.032172	0.014341	1	0.092	0.078
TM4SF1	0.0800465	1.85016e-26	2.66589e-22	0.045	0.012		SSR2	0.015074	0.604919	1	0.638	0.638		IKBKB	0.032146	0.003647	1	0.068	0.055
TMBIM4	0.0799091	0.000231462	1	0.297	0.255		CMB9-22P13.1	0.015061	0.013157	1	0.02	0.015		IL21R	0.032128	0.005309	1	0.07	0.059
TPGS1	0.0798592	2.63764e-07	0.00380057	0.157	0.118		EPHA4	0.015011	0.00218	1	0.016	0.009		HSP90AB1	0.032114	0.306038	1	0.608	0.587
RHOG	0.0798093	0.000779753	1	0.362	0.327		P2RX5	0.015004	0.036014	1	0.028	0.023		STX4	0.032103	0.024992	1	0.11	0.096
AIF1	0.0797616	1.95457e-07	0.00281634	0.139	0.102		LEPROT	0.014999	0.21447	1	0.074	0.069		MAP4K5	0.032077	0.000382	1	0.049	0.034
IDH3G	0.0797513	4.08429e-06	0.0588506	0.194	0.154		UTP18	0.014994	0.166139	1	0.06	0.056		RP11-108M9.6	0.032064	8.14e-08	0.001173	0.026	0.011
RNASEH2C	0.0794181	8.81225e-06	0.126976	0.197	0.157		KIAA0355	0.014965	0.075321	1	0.038	0.032		FAM111A	0.032059	0.016525	1	0.095	0.082
MRPL33	0.0793413	0.00013433	1	0.264	0.226		UQCC3	0.014955	0.226888	1	0.076	0.072		GNAL	0.032051	2.72e-21	3.92e-17	0.016	0.001
CFLAR	0.0792608	0.00056674	1	0.316	0.283		ARHGAP1	0.014934	0.152345	1	0.059	0.052		USB1	0.032029	0.016596	1	0.097	0.083
PNRC1	0.0792439	0.00869559	1	0.657	0.633		ZYG11B	0.014932	0.00541	1	0.018	0.012		NAA50	0.031946	0.083745	1	0.172	0.16
RAB2A	0.0791765	0.000114392	1	0.26	0.219		CUX1	0.01493	0.054763	1	0.033	0.027		EMD	0.031938	0.061758	1	0.157	0.143
ZBTB32	0.0790785	7.88729e-37	1.13648e-32	0.043	0.006		CASP1	0.01491	0.458194	1	0.213	0.212		PDGFRB	0.031897	1.71e-15	2.47e-11	0.016	0.002
MTHFD1	0.0790658	3.58507e-21	5.16572e-17	0.064	0.023		ZNF134	0.014879	0.016295	1	0.022	0.016		NANS	0.031879	0.007528	1	0.074	0.062
ID3	0.0790517	4.12124e-15	5.9383e-11	0.065	0.031		RANBP6	0.014876	0.018959	1	0.023	0.017		CTDNEP1	0.031809	0.02308	1	0.105	0.095
PHB	0.0790256	2.40482e-05	0.34651	0.225	0.186		MRPS10	0.014872	0.275819	1	0.092	0.089		NOL4L	0.031782	9.69e-05	1	0.04	0.026
IFITM3	0.0790036	5.37498e-08	0.00077448	0.129	0.095		ZBTB37	0.014865	0.030965	1	0.026	0.02		CXCL16	0.031769	5.57e-07	0.008023	0.027	0.014
GRB2	0.0787992	1.4148e-05	0.203858	0.206	0.17		ARHGAP5	0.014835	0.028688	1	0.026	0.019		FRYL	0.031768	0.013137	1	0.088	0.074
YEATS4	0.0787743	6.71497e-11	9.67561e-07	0.097	0.06		RAB11FIP4	0.014822	0.123185	1	0.047	0.043		C1orf123	0.031767	0.017105	1	0.099	0.085
DNAJB9	0.0787128	3.85646e-06	0.0555678	0.167	0.133		C14orf169	0.01482	0.081123	1	0.039	0.033		BICD2	0.031728	1.34e-06	0.019283	0.031	0.017
S100A9	0.0786835	3.96723e-07	0.00571638	0.142	0.106		PRPF3	0.014793	0.086278	1	0.039	0.034		GALNT3	0.031677	6.64e-07	0.009564	0.029	0.014
ARAP2	0.078536	1.09974e-06	0.0158462	0.157	0.118		GCNT2	0.014774	0.000345	1	0.012	0.006		MDFIC	0.031672	0.003759	1	0.068	0.055
C3orf14	0.0785192	5.49612e-28	7.91935e-24	0.049	0.011		ACBD4	0.014743	0.015349	1	0.021	0.016		MAF	0.031658	0.037006	1	0.111	0.097
EIF4E2	0.0783786	1.67046e-07	0.00240696	0.146	0.106		NAT9	0.014737	0.056456	1	0.032	0.027		CC2D1A	0.031646	0.001388	1	0.055	0.042
FAM105A	0.0783512	8.85783e-10	1.27633e-05	0.107	0.069		C20orf27	0.014712	0.219116	1	0.074	0.071		VGLL4	0.031606	0.004767	1	0.069	0.056
SLAMF1	0.0782524	5.78798e-17	8.33989e-13	0.068	0.03		ZNF287	0.014711	0.001901	1	0.015	0.009		AXIN1	0.031596	3.98e-06	0.057283	0.033	0.018
RAB11B	0.0779536	1.3257e-05	0.191021	0.196	0.153		LYSMD2	0.014711	0.385062	1	0.145	0.144		STX11	0.03153	0.017165	1	0.091	0.078
PNKD	0.0777845	1.14763e-06	0.0165362	0.16	0.124		PARP11	0.014706	0.051867	1	0.031	0.026		PSMD9	0.031503	0.01952	1	0.099	0.088
OAS3	0.0777305	5.12018e-18	7.37766e-14	0.063	0.029		ZBTB2	0.014685	0.123438	1	0.046	0.041		SPTBN1	0.031498	0.001358	1	0.056	0.043
FAM207A	0.077688	1.20836e-11	1.74112e-07	0.097	0.057		RNF157	0.014681	0.042593	1	0.03	0.023		RBM18	0.031451	0.004398	1	0.069	0.054
TXNDC15	0.0775909	3.71354e-09	5.35083e-05	0.115	0.077		DPH7	0.014635	0.136727	1	0.05	0.045		CCNT2	0.031381	0.001177	1	0.053	0.04
WDR33	0.0775601	1.10631e-05	0.159408	0.188	0.151		CLYBL	0.014607	0.013136	1	0.021	0.014		STIM1	0.031379	0.005019	1	0.071	0.057
ZEB1	0.0775038	6.89653e-17	9.93721e-13	0.067	0.031		PRRT3	0.014601	0.009432	1	0.02	0.012		GOPC	0.03133	0.008754	1	0.079	0.066
SON	0.0773365	0.00575056	1	0.572	0.54		ERAP1	0.014572	0.130918	1	0.049	0.044		ZFC3H1	0.031329	0.005759	1	0.071	0.059
STAU1	0.0773111	1.61233e-07	0.0023232	0.136	0.098		ESF1	0.014557	0.322402	1	0.102	0.101		PSME4	0.031329	0.021225	1	0.094	0.081
AP2B1	0.0771556	2.03108e-07	0.00292659	0.141	0.102		ZNF253	0.014528	0.001411	1	0.014	0.008		RP11-305L7.1	0.031281	3.03e-05	0.435932	0.036	0.022
CCSER2	0.0771318	7.93191e-05	1	0.234	0.197		ADPGK	0.014527	0.339916	1	0.117	0.113		PPTC7	0.031212	0.000439	1	0.047	0.034
MRPL36	0.0770738	4.65844e-08	0.000671235	0.132	0.091		THOC1	0.014491	0.128074	1	0.046	0.041		TNRC6B	0.0312	0.16711	1	0.271	0.258
C7orf73	0.0769694	0.000160408	1	0.264	0.223		PROSC	0.014485	0.240517	1	0.077	0.072		USP47	0.031182	0.019272	1	0.097	0.082
PPP1R16B	0.0769161	3.14354e-12	4.52952e-08	0.085	0.047		COG5	0.014479	0.082489	1	0.036	0.031		FLOT2	0.031167	0.011153	1	0.082	0.07
RTCA	0.0768711	2.80518e-08	0.000404198	0.127	0.087		ZNF141	0.014478	0.002848	1	0.015	0.009		PQLC3	0.031103	0.050181	1	0.133	0.12
POLR3E	0.0767667	1.20991e-11	1.74336e-07	0.088	0.052		MZF1-AS1	0.014457	0.031232	1	0.022	0.017		GPR141	0.031099	1.76e-21	2.54e-17	0.014	0
THRAP3	0.0766356	0.000434277	1	0.293	0.256		CHMP7	0.014446	0.172106	1	0.058	0.055		STAT5B	0.031094	0.004924	1	0.069	0.056
DDX17	0.076613	0.000985426	1	0.338	0.3		VPREB3	0.014399	3.65e-05	0.52609	0.01	0.004		RNF38	0.031088	0.000684	1	0.049	0.035
SLC6A6	0.0765532	3.6792e-13	5.30136e-09	0.077	0.042		RP11-47L3.1	0.01438	0.229919	1	0.068	0.065		INPP5K	0.031048	0.007925	1	0.074	0.061
PRNP	0.0764847	4.06484e-06	0.0585703	0.159	0.126		TMEM168	0.014361	0.042758	1	0.028	0.022		KIF21A	0.030924	0.018781	1	0.09	0.078
GNGT2	0.0763397	3.77795e-15	5.44365e-11	0.068	0.033		SPEF2	0.014353	0.004665	1	0.017	0.01		GIGYF1	0.030917	0.001444	1	0.052	0.04
ZC3HAV1	0.0762087	0.000355567	1	0.265	0.23		TDP2	0.014347	0.23769	1	0.077	0.071		DR1	0.030906	0.084907	1	0.167	0.158
PPIF	0.076055	4.52765e-16	6.52389e-12	0.065	0.03		ZSCAN26	0.01434	0.022818	1	0.023	0.018		TMEM126A	0.030871	0.050762	1	0.131	0.12
BCL2	0.0760232	1.07937e-09	1.55526e-05	0.103	0.066		FAM213A	0.014338	0.011642	1	0.019	0.013		2019-03-06	0.030856	0.048116	1	0.127	0.116
CAMTA1	0.0760178	2.73446e-06	0.0394008	0.167	0.128		FOXN3	0.014308	0.44817	1	0.186	0.182		PSD4	0.030801	0.011914	1	0.084	0.069
CAMK4	0.0760091	1.93143e-07	0.00278299	0.13	0.096		C22orf46	0.014289	0.079637	1	0.034	0.029		ARL4D	0.030799	1.42e-05	0.203899	0.032	0.018
SNRPA1	0.0759878	3.6492e-06	0.0525813	0.169	0.133		TRAP1	0.01426	0.072989	1	0.033	0.029		PHF1	0.030794	0.071249	1	0.151	0.136
C1orf43	0.0758501	1.7187e-05	0.247647	0.198	0.159		LHPP	0.014241	0.03109	1	0.024	0.019		MLEC	0.030769	0.034842	1	0.112	0.099
ALG5	0.0758308	2.47248e-07	0.00356259	0.139	0.103		SIDT1	0.01424	0.065307	1	0.031	0.026		GXYLT1	0.030768	0.009562	1	0.072	0.06
EXOSC9	0.0758129	1.86898e-10	2.69302e-06	0.1	0.063		TEPP	0.014234	3.27e-05	0.471403	0.009	0.003		PLBD1	0.030729	2.41e-13	3.47e-09	0.018	0.004
MYCBP2	0.0757967	0.000130509	1	0.24	0.202		DNAJC4	0.014226	0.307314	1	0.1	0.095		WIPI2	0.030679	0.042152	1	0.123	0.112
NRBF2	0.0757539	3.48495e-08	0.000502146	0.123	0.085		ZNF526	0.014225	0.007978	1	0.017	0.011		MCRS1	0.030673	0.011269	1	0.079	0.069
TMEM126A	0.0757365	7.86662e-07	0.011335	0.147	0.111		CABIN1	0.014224	0.283594	1	0.091	0.087		EVA1C	0.030655	2.76e-06	0.039763	0.03	0.016
SRM	0.075728	3.9602e-08	0.000570626	0.123	0.086		SSBP2	0.014217	0.012048	1	0.018	0.013		SLC35B1	0.030642	0.023724	1	0.096	0.086
MRPL1	0.0757234	3.08094e-07	0.00443933	0.134	0.097		CTD-3185P2.1	0.014205	0.000619	1	0.012	0.006		EIF1AX	0.030616	0.182519	1	0.284	0.271
JAK3	0.0756845	3.08866e-10	4.45044e-06	0.1	0.063		CELF1	0.014201	0.424806	1	0.156	0.16		FNIP2	0.030604	4.24e-08	0.000612	0.024	0.01
TMEM261	0.075627	1.8628e-06	0.026841	0.159	0.12		SNRPC	0.014188	0.487167	1	0.226	0.229		RP1-313I6.12	0.030598	0.00178	1	0.051	0.037
TBC1D1	0.075581	3.93469e-10	5.66949e-06	0.099	0.061		USP33	0.014162	0.221485	1	0.067	0.063		DTD1	0.030597	0.038481	1	0.121	0.108
TRABD	0.0755681	5.11054e-05	0.736378	0.214	0.178		ZNF37A	0.014157	0.09632	1	0.038	0.032		NAPG	0.030593	0.000528	1	0.045	0.033
TGIF1	0.0755581	1.56182e-06	0.0225043	0.143	0.111		HMBOX1	0.014151	0.272027	1	0.08	0.08		CERS2	0.030574	0.023989	1	0.101	0.088
CXCL2	0.0755186	7.01803e-19	1.01123e-14	0.055	0.021		METTL3	0.014147	0.079067	1	0.034	0.03		GON4L	0.030569	0.063003	1	0.144	0.131
TRIB2	0.0754974	1.83401e-15	2.64262e-11	0.068	0.033		CFH	0.014143	0.001283	1	0.013	0.007		RHEBL1	0.030524	7.66e-10	1.1e-05	0.021	0.007
MRPS12	0.0754948	5.46597e-06	0.0787592	0.174	0.136		A1BG	0.014143	0.307112	1	0.096	0.093		MED31	0.030515	0.008086	1	0.072	0.058
MYO7A	0.075489	9.44288e-49	1.36062e-44	0.036	0.001		TMEM106B	0.014133	0.211403	1	0.064	0.061		ZHX2	0.030511	4.16e-06	0.059877	0.03	0.017
SMARCA5	0.0754872	1.00086e-06	0.0144213	0.149	0.111		COPS7B	0.014073	0.146702	1	0.049	0.045		NSMF	0.030489	7.35e-06	0.105909	0.033	0.018
TRAF3	0.0752996	4.7017e-14	6.77468e-10	0.073	0.038		RUBCN	0.014057	0.145229	1	0.047	0.042		SMARCA4	0.030476	0.009205	1	0.077	0.063
PDZD11	0.0752347	8.63558e-10	1.2443e-05	0.104	0.065		RP11-1143G9.5	0.014025	3.01e-06	0.043392	0.007	0.002		RBM33	0.030438	0.030138	1	0.105	0.092
PPHLN1	0.0752197	0.000279528	1	0.271	0.232		ANKS3	0.014015	0.09352	1	0.035	0.03		SS18L2	0.030364	0.151908	1	0.246	0.234
PPP2R2A	0.0751962	2.64788e-07	0.00381534	0.134	0.098		LINC00094	0.014006	0.013114	1	0.019	0.014		ATG16L2	0.030321	0.001687	1	0.054	0.042
DDX3Y	0.0751737	1.4083e-07	0.00202922	0.123	0.086		ZNF585A	0.014004	0.001339	1	0.012	0.007		RAB22A	0.030306	0.009566	1	0.075	0.064
COMT	0.0751367	3.32269e-06	0.0478766	0.168	0.129		AC023590.1	0.013988	0.000601	1	0.013	0.006		SRPRA	0.030291	0.044115	1	0.12	0.108
ZNF207	0.0751336	0.000183826	1	0.25	0.211		MAN1B1-AS1	0.013986	0.024856	1	0.022	0.016		EIF4G3	0.030283	0.001109	1	0.049	0.037
C9orf142	0.0749672	0.00393575	1	0.436	0.405		PRSS35	0.013979	6.96e-10	1e-05	0.006	0		SLC7A7	0.030262	2.25e-11	3.24e-07	0.019	0.005
SFXN1	0.0745822	3.12107e-07	0.00449716	0.135	0.099		HIBADH	0.013971	0.072018	1	0.033	0.029		SIPA1	0.03026	0.044144	1	0.117	0.108
AHR	0.0745108	1.07361e-20	1.54697e-16	0.051	0.018		TTC39C-AS1	0.01395	2.57e-06	0.036967	0.008	0.002		RP11-147L13.15	0.030222	1.02e-06	0.014646	0.026	0.014
TSPAN14	0.074505	1.60461e-06	0.0231208	0.149	0.117		TAF9B	0.01395	0.006376	1	0.017	0.012		MAX	0.030209	0.061646	1	0.138	0.127
MTRNR2L12	0.0743471	7.89765e-16	1.13797e-11	0.063	0.03		C12orf42	0.013937	0.004262	1	0.015	0.009		CLK3	0.030208	0.0315	1	0.106	0.092
PSMG2	0.0741961	3.49786e-05	0.504007	0.205	0.165		CMTM8	0.013921	0.000943	1	0.014	0.007		MRPL32	0.030181	0.027944	1	0.101	0.089
PERP	0.0741931	7.7138e-09	0.000111148	0.101	0.069		LIPE	0.013902	0.007999	1	0.017	0.011		UGGT1	0.030126	0.000307	1	0.042	0.03
TDG	0.074158	1.8798e-07	0.0027086	0.126	0.09		SHARPIN	0.013897	0.366611	1	0.117	0.116		COL4A3BP	0.03009	0.001202	1	0.049	0.037
ATXN7	0.0740513	5.47638e-06	0.0789092	0.157	0.123		ACP6	0.01389	0.010408	1	0.017	0.011		UBXN7	0.030017	0.001121	1	0.048	0.037
COA4	0.0740496	1.23597e-07	0.00178091	0.129	0.094		FLJ37453	0.01389	0.041104	1	0.025	0.02		HDGF	0.029982	0.00879	1	0.073	0.061
MRPL4	0.0739374	7.47711e-08	0.00107738	0.126	0.089		ZNF280D	0.013876	0.100586	1	0.038	0.033		PLAUR	0.029948	0.000351	1	0.04	0.027
MPDU1	0.0738839	4.37229e-11	6.30003e-07	0.089	0.052		TMEM187	0.01386	0.045327	1	0.026	0.021		UPF3A	0.029945	0.083072	1	0.155	0.143
THYN1	0.0737872	4.20189e-06	0.0605451	0.166	0.129		TCEAL1	0.013851	0.054244	1	0.028	0.023		NDRG1	0.029935	0.017371	1	0.089	0.074
TIMMDC1	0.0737502	1.36238e-08	0.000196305	0.117	0.079		ZNF514	0.013848	0.002381	1	0.013	0.008		CMKLR1	0.029911	1.83e-20	2.64e-16	0.014	0.001
DBF4	0.0737427	7.62773e-09	0.000109908	0.107	0.072		ALKBH4	0.013824	0.083705	1	0.036	0.029		TWISTNB	0.029906	0.03619	1	0.104	0.091
HCFC1R1	0.0736795	5.98089e-10	8.61787e-06	0.099	0.062		MUM1	0.013818	0.187326	1	0.052	0.05		IGFBP7	0.02989	1.47e-05	0.211187	0.028	0.017
CNOT2	0.0736649	5.78554e-06	0.0833638	0.161	0.127		ST3GAL2	0.013808	0.09221	1	0.036	0.031		SREK1IP1	0.029885	0.06866	1	0.143	0.13
TSG101	0.0736089	3.02646e-07	0.00436083	0.134	0.095		RP11-553L6.5	0.013782	0.023798	1	0.022	0.016		TMEM43	0.02988	0.014358	1	0.081	0.067
OGT	0.0735952	1.22028e-07	0.0017583	0.123	0.088		SYNRG	0.01378	0.439224	1	0.16	0.164		TMEM120B	0.029862	0.021557	1	0.087	0.076
COX14	0.0734012	0.000573872	1	0.281	0.248		CCDC142	0.013777	0.015454	1	0.018	0.013		WDR37	0.029806	0.001135	1	0.05	0.038
MPZL3	0.0733615	4.80549e-14	6.92423e-10	0.066	0.033		RHPN1	0.013755	0.002174	1	0.014	0.008		TMOD3	0.029798	0.030844	1	0.101	0.089
PTPN2	0.0732527	8.40478e-05	1	0.216	0.18		CITED4	0.013725	0.00027	1	0.012	0.005		HMGXB3	0.029788	0.000824	1	0.046	0.034
TAP2	0.0732088	6.38488e-07	0.00919998	0.135	0.099		ZNF791	0.013719	0.372273	1	0.115	0.114		MLF1	0.029778	7.13e-05	1	0.032	0.02
ELOF1	0.073009	2.1506e-05	0.30988	0.187	0.15		FAM219B	0.013717	0.156676	1	0.049	0.045		OSTM1	0.029756	0.014759	1	0.081	0.068
TKT	0.0729544	2.32086e-05	0.334412	0.188	0.152		ZNF528	0.013696	0.004441	1	0.014	0.009		GUCD1	0.029735	0.000863	1	0.048	0.035
THEMIS	0.0729543	3.28792e-05	0.473756	0.181	0.146		NOC2L	0.013676	0.37683	1	0.119	0.117		WDR13	0.029723	0.007106	1	0.07	0.058
FKBP5	0.072921	2.59825e-07	0.00374381	0.126	0.093		TRMT1L	0.013672	0.007393	1	0.016	0.011		NECAP1	0.029712	0.018346	1	0.084	0.071
TOMM5	0.07292	1.39319e-08	0.000200745	0.113	0.075		PMS1	0.013653	0.081627	1	0.033	0.028		PPP1R15B	0.029674	0.00775	1	0.07	0.055
DEGS1	0.0728703	1.08584e-06	0.0156459	0.143	0.104		SDCCAG8	0.013648	0.17175	1	0.051	0.044		SLC25A38	0.029588	0.018879	1	0.087	0.074
RNF181	0.0727913	0.000244237	1	0.239	0.203		SPECC1	0.013644	0.006456	1	0.015	0.01		NFKBIL1	0.029584	0.001087	1	0.047	0.035
TRAPPC2L	0.0726939	2.36273e-05	0.340445	0.187	0.149		FAM171A1	0.013623	1.94e-06	0.027899	0.007	0.002		PSME3	0.029572	0.005558	1	0.062	0.052
PCGF5	0.0726421	5.10648e-07	0.00735793	0.134	0.098		RUFY2	0.0136	0.043201	1	0.025	0.02		CYB5A	0.029555	0.039999	1	0.109	0.096
NOL7	0.0725816	0.000175363	1	0.235	0.199		HEMK1	0.013589	0.109848	1	0.038	0.033		ABT1	0.029525	0.097422	1	0.171	0.159
ST8SIA4	0.0725774	2.10061e-09	3.02677e-05	0.096	0.062		ITGA6	0.013588	0.012908	1	0.019	0.012		SLC1A5	0.029469	0.001959	1	0.05	0.039
MAP1LC3A	0.0725314	6.11379e-14	8.80936e-10	0.067	0.033		RP11-385D13.3	0.013572	0.014062	1	0.018	0.013		COQ10A	0.029455	0.000572	1	0.042	0.03
MTCH2	0.0725136	1.61618e-08	0.000232875	0.113	0.076		DNASE1	0.013544	0.055646	1	0.028	0.022		CCNK	0.029431	0.026369	1	0.095	0.084
TLE3	0.0724547	6.8085e-09	9.81037e-05	0.097	0.063		ZADH2	0.013538	0.107685	1	0.036	0.032		XIAP	0.029429	0.014605	1	0.079	0.066
MLF2	0.0723521	1.12576e-05	0.162211	0.17	0.136		AP001372.2	0.013522	7.8e-05	1	0.009	0.004		CTNNB1	0.029345	0.055454	1	0.12	0.107
MRPL57	0.0722982	0.000598825	1	0.272	0.238		MNDA	0.013494	0.027434	1	0.019	0.014		XRN2	0.029321	0.099502	1	0.167	0.158
DGUOK	0.0721878	0.000482522	1	0.264	0.23		RPP25L	0.01348	0.238368	1	0.065	0.065		MTERF2	0.029294	1.71e-05	0.246693	0.032	0.018
PRCC	0.0720945	1.33857e-09	1.92875e-05	0.095	0.061		ZNF665	0.013479	0.000724	1	0.011	0.005		TPRG1L	0.029286	5.1e-05	0.73523	0.033	0.021
INSIG1	0.0718918	7.20278e-07	0.0103785	0.124	0.092		TOP1MT	0.013451	0.027038	1	0.022	0.016		UBE2G1	0.02928	0.057645	1	0.125	0.112
BTF3L4	0.0718663	3.59381e-08	0.000517832	0.114	0.079		SLC2A4RG	0.013437	0.317584	1	0.088	0.086		AMMECR1	0.029278	0.000616	1	0.043	0.03
VBP1	0.0717881	8.15697e-06	0.117534	0.165	0.129		RP11-412D9.4	0.013373	0.004476	1	0.014	0.009		NRROS	0.029249	5.66e-07	0.008159	0.026	0.012
EEF1E1	0.071695	5.53879e-08	0.000798085	0.115	0.08		TMA16	0.013355	0.199227	1	0.053	0.049		MAPK13	0.029234	0.006277	1	0.065	0.052
CD28	0.0714651	5.98331e-10	8.62135e-06	0.087	0.055		HHAT	0.013344	0.00158	1	0.012	0.006		ICAM3	0.029221	0.274339	1	0.443	0.436
PRKAR1B	0.0714438	2.05447e-24	2.96029e-20	0.048	0.013		CDK9	0.01332	0.200572	1	0.053	0.05		RHOA	0.029212	0.313417	1	0.581	0.568
CELF2	0.071389	0.00273016	1	0.345	0.312		ENO1-AS1	0.013282	4.58e-05	0.660567	0.009	0.003		ZBTB7B	0.029172	7.17e-06	0.103255	0.03	0.017
MRPL11	0.0713757	1.1866e-05	0.170977	0.169	0.133		ZNF567	0.013272	0.110456	1	0.035	0.032		TMED10	0.029135	0.152168	1	0.221	0.209
RAB1B	0.0713651	7.27368e-08	0.00104806	0.117	0.08		DNAJC14	0.01327	0.053569	1	0.026	0.022		CTDSP2	0.02913	0.013252	1	0.075	0.065
C15orf48	0.0712624	3.76259e-17	5.42151e-13	0.051	0.022		MGEA5	0.013255	0.541125	1	0.248	0.248		UBR1	0.029086	0.00348	1	0.055	0.044
DDX60	0.071258	1.20598e-12	1.7377e-08	0.071	0.038		TMEM101	0.013253	0.227604	1	0.063	0.06		SLTM	0.029086	0.172681	1	0.239	0.229
B3GAT3	0.0712224	3.9485e-06	0.056894	0.15	0.116		CSTF3	0.013248	0.185463	1	0.05	0.045		SMARCC2	0.029054	0.023664	1	0.086	0.077
GPR171	0.071144	0.000280481	1	0.21	0.176		WIPI2	0.013248	0.379861	1	0.117	0.115		TRIM33	0.029043	0.041086	1	0.103	0.093
RASGEF1B	0.0711425	3.21209e-12	4.6283e-08	0.068	0.037		C1orf109	0.013231	0.04859	1	0.024	0.019		TAF1D	0.028995	0.202034	1	0.284	0.269
AGR2	0.0711174	1.64839e-17	2.37516e-13	0.045	0.017		TMEM138	0.013227	0.300136	1	0.081	0.078		ATG101	0.028971	0.030175	1	0.095	0.083
RABGAP1L	0.0710865	3.44089e-05	0.495799	0.177	0.142		PHF7	0.013216	0.014834	1	0.017	0.013		CSTA	0.028968	1.46e-08	0.000211	0.021	0.009
ITM2B	0.0710686	0.0120129	1	0.798	0.778		METAP1D	0.013215	0.002053	1	0.012	0.007		CHD8	0.028954	0.002393	1	0.053	0.042
RPIA	0.0709522	7.48785e-07	0.0107892	0.134	0.098		TAF6L	0.01321	0.013585	1	0.017	0.012		GANAB	0.028952	0.008373	1	0.068	0.056
IDH3B	0.0708451	1.36625e-05	0.196863	0.168	0.134		DBP	0.013176	0.04224	1	0.024	0.018		SMARCD2	0.028948	0.001127	1	0.046	0.034
BAK1	0.0708046	8.63541e-09	0.000124428	0.103	0.067		ZC3H10	0.013171	0.003681	1	0.012	0.007		EPS15L1	0.028912	0.001408	1	0.048	0.037
FAM133B	0.0707371	0.00220038	1	0.311	0.277		GNG7	0.013157	7.2e-05	1	0.01	0.004		MRPL10	0.028875	0.121825	1	0.183	0.17
STAT5A	0.0707346	2.91708e-11	4.20322e-07	0.08	0.047		LRRC14	0.013156	0.071122	1	0.029	0.024		FAM122A	0.028863	0.00311	1	0.054	0.042
CEBPD	0.0706676	1.33264e-14	1.92021e-10	0.06	0.029		BCL2L12	0.01313	0.147923	1	0.044	0.04		NCOA4	0.028854	0.030922	1	0.098	0.085
ADSL	0.070661	3.42775e-09	4.93904e-05	0.099	0.062		KBTBD7	0.01312	0.017679	1	0.018	0.012		GPBP1	0.028852	0.227634	1	0.316	0.302
PTPRN2	0.0706425	6.72191e-13	9.6856e-09	0.068	0.036		NOL8	0.013092	0.247505	1	0.064	0.059		SH3GLB1	0.028848	0.145634	1	0.212	0.201
MZT1	0.070623	4.23474e-07	0.00610184	0.127	0.091		INTS6-AS1	0.013075	0.013095	1	0.017	0.012		DYNC1LI2	0.028837	0.009676	1	0.068	0.056
HERPUD2	0.0705968	0.000156215	1	0.206	0.174		PLCB1	0.013035	0.000715	1	0.01	0.004		CLCF1	0.028822	6.39e-10	9.21e-06	0.019	0.006
CHCHD5	0.070576	2.33763e-05	0.336829	0.17	0.135		DUOX1	0.013033	0.013864	1	0.017	0.011		EP300	0.028816	0.016535	1	0.076	0.066
ATP5F1	0.0705726	0.00185891	1	0.326	0.293		CLOCK	0.013024	0.050425	1	0.023	0.019		CLSTN1	0.028815	0.022886	1	0.087	0.074
ATG101	0.0704484	5.55533e-08	0.000800467	0.108	0.075		ZNF449	0.013023	5.37e-05	0.774139	0.008	0.003		BORCS7	0.028814	0.049444	1	0.115	0.104
BCL7B	0.0703867	5.44875e-05	0.785111	0.192	0.155		ZNF880	0.013018	0.086162	1	0.03	0.025		ARID4B	0.028803	0.263334	1	0.385	0.37
TM2D3	0.0703593	1.48287e-06	0.0213666	0.131	0.097		RP11-119B16.2	0.013013	0.006932	1	0.014	0.009		CRCP	0.028798	0.002346	1	0.052	0.039
GABARAPL2	0.0703278	0.0036933	1	0.385	0.354		ZNF383	0.013003	0.040372	1	0.023	0.018		KIAA1191	0.028793	0.009193	1	0.068	0.054
MYDGF	0.0702859	0.000305981	1	0.233	0.195		USP13	0.012997	0.00107	1	0.012	0.006		FOXO3	0.028765	0.007894	1	0.062	0.05
RBMS1	0.0702702	8.18597e-05	1	0.189	0.156		BLCAP	0.01299	0.292693	1	0.074	0.072		BFAR	0.028703	0.062283	1	0.131	0.117
ZC3H15	0.0702219	0.000744576	1	0.264	0.23		PJA1	0.012988	0.089471	1	0.031	0.027		WBP1L	0.028691	0.001341	1	0.047	0.034
KRT81	0.0702017	1.37733e-37	1.9846e-33	0.029	0.001		CTD-2336O2.1	0.012986	0.1705	1	0.045	0.042		UBR4	0.028659	0.006847	1	0.062	0.049
JAK1	0.0701718	0.00438973	1	0.388	0.353		RPP21	0.012978	0.090359	1	0.03	0.026		NABP1	0.028652	0.026622	1	0.087	0.075
ATP8A1	0.0700399	8.45874e-06	0.121882	0.14	0.11		ZNF577	0.012955	0.000174	1	0.009	0.003		MAN1A1	0.02863	0.000814	1	0.044	0.031
PDCD10	0.0699922	0.000101616	1	0.197	0.164		ZBTB20-AS2	0.012955	0.001522	1	0.012	0.005		B3GALT4	0.028547	0.007674	1	0.063	0.051
CKS1B	0.0699708	4.37627e-11	6.30577e-07	0.079	0.046		ABCA7	0.012952	0.072767	1	0.028	0.022		SUDS3	0.028512	0.007437	1	0.062	0.052
UBASH3A	0.0698833	2.30991e-09	3.32835e-05	0.093	0.058		INTS8	0.012939	0.107016	1	0.034	0.029		GNS	0.02847	5.97e-05	0.860858	0.033	0.02
PDE4DIP	0.0698747	3.42621e-12	4.93683e-08	0.07	0.038		ASNSD1	0.012936	0.322526	1	0.086	0.083		TMEM183A	0.028456	0.062397	1	0.125	0.116
NUP98	0.0698448	2.56946e-11	3.70233e-07	0.074	0.043		SMN1	0.012918	0.006015	1	0.014	0.009		ING3	0.0284	0.024402	1	0.083	0.073
PSMD11	0.0698412	9.76937e-07	0.0140767	0.133	0.097		FLI1	0.012915	0.366961	1	0.102	0.1		ACTR1A	0.028349	0.031612	1	0.095	0.082
HMOX1	0.0698385	9.71048e-26	1.39918e-21	0.046	0.011		C1orf132	0.012912	0.023961	1	0.019	0.014		TROVE2	0.028295	0.095779	1	0.155	0.142
ZMYM2	0.0698207	2.08191e-05	0.299983	0.159	0.126		ARSK	0.01291	0.02755	1	0.019	0.014		CAMK2G	0.028282	0.010111	1	0.067	0.056
TNS3	0.0697897	6.65215e-37	9.58508e-33	0.035	0.003		UBLCP1	0.012897	0.268701	1	0.068	0.065		FCGR2A	0.02828	8.6e-08	0.00124	0.021	0.009
CHD4	0.0697745	2.65629e-06	0.0382744	0.14	0.104		CTC1	0.012878	0.049623	1	0.023	0.018		POP4	0.028277	0.054516	1	0.115	0.104
PBX4	0.0697283	4.44422e-17	6.40367e-13	0.055	0.023		SMAD3	0.01285	0.195282	1	0.049	0.045		ACSL3	0.028273	0.004922	1	0.056	0.042
COA6	0.0697224	4.24499e-09	6.1166e-05	0.098	0.062		DHX58	0.012812	0.069411	1	0.028	0.024		LGR6	0.028265	7.31e-08	0.001053	0.021	0.008
ATG12	0.0696838	0.000494553	1	0.24	0.209		SNAP23	0.012807	0.374718	1	0.104	0.102		QRICH1	0.028253	0.007106	1	0.061	0.048
RBM42	0.0696761	1.07781e-06	0.0155302	0.132	0.095		DGCR2	0.012804	0.099979	1	0.031	0.027		APOBR	0.028206	0.000302	1	0.038	0.025
VASP	0.0695601	0.000995672	1	0.275	0.242		TRAF1	0.012777	0.262368	1	0.064	0.062		TAF1B	0.028152	0.000746	1	0.042	0.031
NSMCE3	0.0695533	1.31597e-05	0.189618	0.153	0.123		RP11-637A17.2	0.012771	0.010712	1	0.014	0.009		SOCS4	0.028143	0.00013	1	0.034	0.022
NPC2	0.0695159	0.00108097	1	0.259	0.232		EHMT2	0.012771	0.223109	1	0.055	0.05		ATP5B	0.028049	0.271994	1	0.387	0.375
RILPL2	0.0694898	5.41105e-05	0.779678	0.166	0.138		MAP9	0.012756	0.054267	1	0.024	0.019		CDC34	0.028046	0.000473	1	0.038	0.028
IFITM10	0.0694596	4.71749e-37	6.79743e-33	0.034	0.003		ACTL6A	0.012751	0.196721	1	0.049	0.046		SYT11	0.028039	0.009482	1	0.067	0.055
PTP4A1	0.0694323	1.34425e-05	0.193693	0.148	0.118		GRAP	0.012745	0.012258	1	0.016	0.011		ZPR1	0.028024	0.037067	1	0.096	0.084
PARVB	0.0694041	1.00385e-17	1.44645e-13	0.055	0.022		CNR2	0.012723	0.000462	1	0.01	0.005		SBF2	0.028022	0.003733	1	0.051	0.038
DESI1	0.0693603	1.84447e-09	2.6577e-05	0.093	0.059		ZNF92	0.01272	0.150206	1	0.041	0.036		TCERG1	0.02801	0.016011	1	0.073	0.064
MITD1	0.069349	1.39163e-06	0.0200519	0.128	0.094		ZNF681	0.012717	7.51e-05	1	0.008	0.003		CASC3	0.027963	0.009116	1	0.064	0.053
EIF4A1	0.0693363	0.00361496	1	0.348	0.313		MOCS3	0.012702	0.0092	1	0.014	0.009		RPL35	0.027947	0.127114	1	0.988	0.987
RUNX2	0.069315	5.96337e-24	8.59262e-20	0.046	0.013		ZNF169	0.012694	0.009834	1	0.016	0.01		IKZF5	0.027939	0.001937	1	0.047	0.035
PTPN1	0.0692149	4.65933e-07	0.00671363	0.125	0.09		SEC22B	0.012668	0.358513	1	0.094	0.09		SLC39A10	0.027883	0.002113	1	0.048	0.034
HINT2	0.0691505	1.39561e-05	0.201093	0.159	0.125		TTC9	0.012659	0.007855	1	0.015	0.009		NQO2	0.027875	0.007581	1	0.062	0.051
KIAA1551	0.0691414	0.000512235	1	0.231	0.196		CCL28	0.012652	0.047984	1	0.023	0.019		SMAD3	0.027815	0.00509	1	0.055	0.043
NFAT5	0.0691362	1.52592e-09	2.1987e-05	0.088	0.054		L3MBTL3	0.012635	0.063373	1	0.025	0.021		SMKR1	0.027789	4.85e-06	0.069819	0.027	0.014
IFIT3	0.0691362	3.28151e-12	4.72832e-08	0.056	0.03		FN3KRP	0.012624	0.208155	1	0.052	0.048		NDUFB2	0.027762	0.297299	1	0.429	0.415
IP6K2	0.0691348	3.58886e-06	0.0517119	0.138	0.104		RHOU	0.012609	0.002023	1	0.013	0.007		BAZ2B	0.027721	0.013109	1	0.067	0.055
TFPT	0.0690325	2.26374e-08	0.000326183	0.103	0.067		MRPS31	0.012599	0.338465	1	0.084	0.082		RAB8A	0.027721	0.109893	1	0.163	0.151
IL21R	0.068924	7.08911e-10	1.02147e-05	0.085	0.05		GAS6	0.01259	0.000141	1	0.008	0.003		NSUN6	0.027716	0.001459	1	0.044	0.031
COX7A2L	0.0688269	0.0042345	1	0.382	0.351		PRR7	0.012585	0.230069	1	0.053	0.049		ATP6V1D	0.02766	0.055109	1	0.11	0.099
PTPRA	0.0687758	4.82e-06	0.0694514	0.144	0.107		RP13-1032I1.7	0.012584	0.124991	1	0.035	0.03		MED6	0.027645	0.065837	1	0.12	0.109
QSOX1	0.0687738	1.01421e-13	1.46137e-09	0.062	0.031		ZNF181	0.012583	0.015227	1	0.015	0.011		RBM12	0.027617	0.003279	1	0.05	0.039
ATP6V0D1	0.0687517	1.79292e-05	0.258341	0.165	0.129		ARFGAP2	0.012575	0.470231	1	0.158	0.156		PDCD6IP	0.027607	0.046077	1	0.098	0.089
CDKN1A	0.068747	3.80464e-13	5.48211e-09	0.062	0.031		H2AFY2	0.012574	0.026	1	0.019	0.014		LINC01272	0.027586	2.29e-08	0.00033	0.021	0.008
MCM5	0.0686761	4.43347e-11	6.38819e-07	0.076	0.043		R3HCC1L	0.012562	0.073193	1	0.027	0.022		FAM217B	0.027579	0.007586	1	0.06	0.047
IMMT	0.0686688	1.88958e-07	0.0027227	0.115	0.08		SRFBP1	0.012559	0.160657	1	0.041	0.038		ZNF33A	0.027561	0.011709	1	0.065	0.054
HIGD1A	0.0686423	1.21982e-06	0.0175764	0.129	0.094		ZNF44	0.012547	0.20319	1	0.05	0.045		RPS27A	0.027554	0.02399	1	0.999	1
UBXN11	0.0685884	5.57461e-12	8.03246e-08	0.065	0.037		TBCK	0.012537	0.009182	1	0.014	0.009		MRFAP1L1	0.027526	0.049814	1	0.106	0.095
DCUN1D5	0.0685492	2.65334e-08	0.00038232	0.103	0.067		RCBTB2	0.012537	0.219556	1	0.051	0.046		C1GALT1	0.027511	0.023807	1	0.082	0.069
ROGDI	0.0685212	9.91144e-19	1.42814e-14	0.051	0.018		ISYNA1	0.0125	0.052593	1	0.022	0.018		SREBF2	0.027476	0.000296	1	0.034	0.023
ODC1	0.0682669	0.000409931	1	0.219	0.184		ZNF699	0.0125	0.086213	1	0.029	0.024		AC092580.4	0.027464	0.313979	1	0.372	0.333
SCAMP2	0.0682599	5.01129e-05	0.722076	0.175	0.141		DHX30	0.012498	0.286604	1	0.067	0.067		STAU1	0.027463	0.070931	1	0.118	0.109
GPR137B	0.0682271	9.19362e-09	0.000132471	0.092	0.059		WWP1	0.012471	0.197533	1	0.048	0.045		ISY1	0.027413	0.030851	1	0.087	0.077
LASP1	0.0681484	0.000144645	1	0.197	0.159		CTD-2547G23.4	0.012464	0.028689	1	0.02	0.014		ZNF148	0.027395	0.060076	1	0.114	0.104
TOX2	0.0680771	1.76442e-25	2.54235e-21	0.044	0.01		TTC9C	0.012462	0.168846	1	0.041	0.037		ZNF131	0.027357	0.090777	1	0.136	0.124
GLUD1	0.0680268	1.16612e-05	0.168026	0.145	0.113		C5orf28	0.012415	0.109879	1	0.029	0.026		AKT3	0.027332	0.00015	1	0.033	0.02
RPL26L1	0.0679849	5.45327e-08	0.000785761	0.107	0.07		CAPRIN2	0.012409	0.03557	1	0.02	0.015		NIN	0.027323	0.064785	1	0.114	0.102
ARL4A	0.0679181	3.76042e-05	0.541839	0.152	0.12		BORCS6	0.01239	0.308865	1	0.074	0.071		CYP27A1	0.027319	5.7e-09	8.21e-05	0.018	0.006
CMTM6	0.0679017	6.41249e-05	0.923975	0.176	0.141		FAM210B	0.012368	0.11651	1	0.033	0.029		FBXW2	0.027288	0.03627	1	0.092	0.079
SSU72	0.0678964	0.00631843	1	0.408	0.371		ZNF350	0.012361	0.270321	1	0.063	0.059		ASB8	0.027275	0.03097	1	0.085	0.074
FUBP1	0.0678953	1.26433e-05	0.182178	0.148	0.114		ZNF853	0.012345	0.000579	1	0.01	0.004		POM121	0.027274	0.001723	1	0.044	0.033
SMAP1	0.0678785	1.30988e-05	0.18874	0.153	0.119		RP5-1068E13.7	0.01234	0.001531	1	0.011	0.005		TRPC4AP	0.027272	0.02335	1	0.079	0.067
CAB39	0.0678116	2.49262e-08	0.000359162	0.098	0.066		RP11-138P22.1	0.012337	8.02e-07	0.011563	0.007	0.001		GALC	0.027263	0.000249	1	0.035	0.023
MCM6	0.0676869	3.91826e-14	5.64582e-10	0.062	0.029		LRRC69	0.012317	2.65e-05	0.382175	0.009	0.003		TSPYL1	0.027251	0.124238	1	0.156	0.144
PARD6G	0.0675784	5.93613e-28	8.55337e-24	0.038	0.007		LINC00921	0.012284	0.002301	1	0.011	0.006		FAR1	0.027246	0.000287	1	0.034	0.023
METTL9	0.0675228	0.00149873	1	0.284	0.253		EDEM1	0.012251	0.17885	1	0.041	0.038		INHBA	0.027237	3.89e-15	5.61e-11	0.014	0.001
GBP4	0.0674261	3.96897e-07	0.0057189	0.113	0.08		ZER1	0.012244	0.018149	1	0.015	0.01		DDX49	0.027235	0.010318	1	0.063	0.054
DNAJC2	0.0673398	1.19009e-05	0.171481	0.148	0.116		SIGIRR	0.012243	0.605638	1	0.304	0.307		WHAMM	0.027205	0.027016	1	0.081	0.069
FIP1L1	0.0673219	3.37428e-06	0.0486201	0.133	0.098		CPT2	0.012237	0.060632	1	0.023	0.019		BOD1L1	0.027135	0.037257	1	0.089	0.079
METTL5	0.0673078	3.39844e-05	0.489682	0.167	0.132		LL22NC03-86G7.1	0.012225	0.021851	1	0.016	0.011		CASC4	0.027122	0.020703	1	0.077	0.065
CSNK1A1	0.06725	0.000985438	1	0.258	0.223		LEAP2	0.012219	0.09358	1	0.028	0.023		ABHD13	0.027091	0.014416	1	0.064	0.053
BAD	0.0671593	3.51086e-07	0.0050588	0.116	0.081		RFX3	0.012217	0.026929	1	0.019	0.014		SAP30BP	0.027081	0.109421	1	0.15	0.139
SMIM12	0.0671458	6.11081e-06	0.0880507	0.136	0.105		FXYD1	0.01221	0.006493	1	0.013	0.008		FADS1	0.027058	7.21e-11	1.04e-06	0.017	0.004
STIP1	0.0669534	3.43197e-07	0.00494513	0.111	0.078		SLC25A36	0.012195	0.280149	1	0.064	0.061		USP4	0.027054	0.010239	1	0.062	0.051
NR4A3	0.0669445	5.28825e-10	7.61983e-06	0.073	0.041		CARD8-AS1	0.012128	0.145308	1	0.034	0.031		GOLM1	0.027037	2.94e-08	0.000424	0.019	0.007
AIMP1	0.0668533	0.000312595	1	0.204	0.174		MPP5	0.012113	0.007335	1	0.013	0.007		BAZ1B	0.027027	0.059392	1	0.106	0.096
RNF114	0.0668313	9.97752e-05	1	0.174	0.143		CHN2	0.01209	0.119792	1	0.029	0.027		UBE2A	0.027006	0.132686	1	0.167	0.157
LRPAP1	0.0668242	0.000426737	1	0.22	0.186		PAIP2B	0.012079	0.001653	1	0.011	0.005		OPA3	0.026999	0.001511	1	0.042	0.031
SNRPC	0.0667843	0.000761082	1	0.251	0.215		TCP11L2	0.012077	0.036656	1	0.019	0.013		SAMD4B	0.026997	0.012615	1	0.062	0.052
SRSF4	0.0667806	0.000476858	1	0.23	0.196		TNFRSF10A	0.012056	0.027588	1	0.017	0.013		PAK2	0.026992	0.137501	1	0.177	0.167
DYNC1H1	0.0667689	4.32156e-06	0.0622693	0.132	0.098		FCHO1	0.01205	0.117164	1	0.031	0.027		AGER	0.026961	6.92e-08	0.000997	0.018	0.007
HNRNPR	0.0667575	0.00123563	1	0.264	0.229		RP3-394A18.1	0.012033	0.083789	1	0.025	0.021		FAM160A2	0.026957	0.00223	1	0.046	0.033
SCO2	0.0666587	2.96284e-09	4.26915e-05	0.086	0.053		SPATA24	0.012028	0.003069	1	0.011	0.007		DOK1	0.026884	0.002012	1	0.044	0.031
ACOT7	0.0666262	6.45352e-15	9.29888e-11	0.06	0.027		AIF1	0.012028	0.446023	1	0.117	0.114		FOXJ3	0.026875	0.002841	1	0.046	0.034
PDHB	0.0665972	2.12272e-05	0.305863	0.156	0.121		ZCCHC7	0.012005	0.316755	1	0.074	0.068		CTSD	0.026868	0.343696	1	0.464	0.447
AGTRAP	0.0665664	1.78119e-05	0.256652	0.144	0.112		TUT1	0.011994	0.030784	1	0.017	0.013		PPBP	0.026834	1.69e-14	2.44e-10	0.013	0.001
TFF3	0.0665534	1.89511e-15	2.73066e-11	0.017	0.005		TMEM171	0.011972	0.000188	1	0.008	0.003		ADAM17	0.026826	0.019077	1	0.066	0.055
DYNC1LI1	0.0665508	9.87101e-09	0.000142231	0.091	0.057		TFAP4	0.011972	0.00019	1	0.009	0.003		SLC12A7	0.026814	6.23e-08	0.000898	0.02	0.008
CWC27	0.0664658	1.24436e-07	0.001793	0.106	0.071		ALDH5A1	0.011966	0.000824	1	0.009	0.004		DYRK1A	0.026806	0.008665	1	0.057	0.045
USP16	0.0664062	0.00148285	1	0.257	0.225		MLLT1	0.011957	0.05038	1	0.019	0.016		ELMO2	0.026785	0.000378	1	0.037	0.024
CCT4	0.0664042	0.00086352	1	0.244	0.212		ZNF519	0.011925	0.003612	1	0.012	0.007		SLFN13	0.026724	0.000302	1	0.034	0.022
OSTC	0.0663981	0.00111606	1	0.255	0.222		VMAC	0.011921	0.125455	1	0.033	0.028		RP4-728D4.2	0.02671	0.008044	1	0.057	0.046
ERGIC2	0.0663777	1.68565e-05	0.242886	0.147	0.112		AC142528.1	0.011901	0.002912	1	0.011	0.006		THAP9-AS1	0.0267	0.003596	1	0.048	0.036
HCLS1	0.0663486	0.00715894	1	0.392	0.363		ZNF792	0.011901	0.009718	1	0.013	0.009		S100A8	0.026649	0.023108	1	0.074	0.062
SNX6	0.0663354	0.000411188	1	0.218	0.182		GNPDA2	0.011892	0.172809	1	0.039	0.034		CRKL	0.026606	0.002335	1	0.046	0.034
GPR183	0.0663343	0.00283023	1	0.211	0.187		CDKN2AIPNL	0.011872	0.281506	1	0.061	0.058		MTFP1	0.026596	0.014097	1	0.062	0.052
CISD1	0.0663047	1.11905e-07	0.00161245	0.103	0.068		DCAF5	0.011871	0.345219	1	0.08	0.077		RPS17	0.026595	0.10152	1	0.995	0.993
MRPS16	0.0661823	5.04875e-06	0.0727475	0.138	0.102		CTSF	0.011858	0.075337	1	0.025	0.021		KAT6A	0.026586	0.062205	1	0.106	0.096
CD164	0.0660932	0.0053079	1	0.354	0.319		DIS3L	0.011853	0.168936	1	0.038	0.034		CHERP	0.026569	0.01608	1	0.065	0.055
GNAI2	0.0660863	0.00169016	1	0.276	0.244		VSIG1	0.01185	9.45e-06	0.136213	0.007	0.002		C22orf46	0.026535	0.001143	1	0.04	0.027
CYBA	0.0658627	0.0106774	1	0.908	0.904		AC022182.3	0.011838	0.004622	1	0.012	0.007		TMEM8A	0.026533	0.000307	1	0.036	0.024
SFT2D1	0.0658537	0.000407305	1	0.211	0.175		NR3C2	0.011833	0.000387	1	0.008	0.003		SLC14A1	0.026503	4.69e-06	0.06764	0.023	0.011
GTF2I	0.0658515	1.17903e-05	0.169886	0.139	0.108		RP11-589C21.6	0.011827	0.057998	1	0.02	0.015		ZNF335	0.026485	0.006354	1	0.053	0.042
KMT5C	0.0658415	7.83474e-13	1.12891e-08	0.058	0.03		CCDC14	0.011805	0.357388	1	0.08	0.079		RALBP1	0.02648	0.072946	1	0.115	0.102
POLDIP2	0.0658325	2.16947e-08	0.000312599	0.096	0.06		WDR5B	0.011798	0.004393	1	0.01	0.006		GNPDA2	0.026461	0.002434	1	0.043	0.032
DUSP11	0.0657844	5.99532e-06	0.0863866	0.128	0.099		AP1M1	0.011794	0.352559	1	0.08	0.079		TRGV5	0.026405	0.00048	1	0.032	0.02
ALG13	0.0657725	2.33768e-05	0.336837	0.136	0.108		ARSA	0.011787	0.194477	1	0.042	0.039		RASGEF1B	0.026366	0.012253	1	0.056	0.044
DDIT3	0.0657574	1.3636e-05	0.196481	0.131	0.099		PNPLA2	0.011784	0.369999	1	0.086	0.082		CUX1	0.026346	0.000706	1	0.037	0.025
NFKBIB	0.0656672	2.43569e-06	0.0350959	0.124	0.09		RELL2	0.011778	0.091599	1	0.027	0.022		GPATCH11	0.026335	0.000394	1	0.034	0.022
TXNL4A	0.0655171	3.9087e-06	0.0563205	0.13	0.095		HIST1H4E	0.011743	0.004408	1	0.011	0.006		SEC61A1	0.026292	0.025324	1	0.076	0.064
C16orf87	0.065476	1.29497e-09	1.86592e-05	0.078	0.048		C8orf59	0.011725	0.581747	1	0.246	0.251		DHX29	0.026278	0.04867	1	0.093	0.082
MOB4	0.065449	6.07993e-05	0.876057	0.162	0.129		MED24	0.011723	0.137148	1	0.033	0.03		ANKRD40	0.026259	0.001305	1	0.04	0.029
HELLS	0.0654412	6.91613e-12	9.96545e-08	0.066	0.034		GMIP	0.011718	0.270988	1	0.059	0.055		BMI1	0.026199	0.00237	1	0.045	0.032
PVT1	0.0654174	6.52894e-12	9.40756e-08	0.067	0.036		NCDN	0.011707	0.009292	1	0.012	0.008		C1orf61	0.026198	2.34e-07	0.003366	0.02	0.008
TNFRSF25	0.0654024	1.79569e-12	2.58741e-08	0.067	0.035		MORC2-AS1	0.011694	0.043138	1	0.021	0.016		TNFRSF1A	0.026177	0.064721	1	0.106	0.092
INPP4B	0.0653965	1.29608e-06	0.0186753	0.116	0.083		TVP23B	0.011669	0.148797	1	0.033	0.029		IL2RG	0.026164	0.377212	1	0.59	0.576
ZNF644	0.0652773	2.50445e-06	0.0360867	0.117	0.087		ZNF202	0.011639	0.0091	1	0.012	0.008		FAM45A	0.02614	0.019237	1	0.066	0.055
PRELID3B	0.0652047	7.74864e-06	0.11165	0.133	0.1		CASK	0.011635	0.043363	1	0.02	0.015		HNRNPDL	0.026131	0.376949	1	0.658	0.645
BIN1	0.0651418	0.00338313	1	0.303	0.273		KANSL3	0.011627	0.085959	1	0.024	0.02		RNF139	0.026104	0.119413	1	0.138	0.13
ASXL2	0.0650282	2.56678e-08	0.000369847	0.089	0.057		RP4-798A10.2	0.011623	0.000807	1	0.009	0.004		DCN	0.026102	2.59e-06	0.037296	0.02	0.011
SMARCB1	0.0650226	1.20773e-05	0.174022	0.141	0.108		KIAA1919	0.011622	0.025178	1	0.016	0.011		ST6GALNAC6	0.026101	0.03798	1	0.083	0.073
PHYKPL	0.0649757	3.36752e-05	0.485227	0.149	0.115		XYLT2	0.011605	0.018458	1	0.014	0.01		HS6ST1	0.026088	2.98e-13	4.3e-09	0.014	0.002
RBBP4	0.0649537	0.000142896	1	0.179	0.144		STAG3	0.011581	0.057443	1	0.02	0.016		NR3C1	0.026059	0.214856	1	0.217	0.205
SDHB	0.0648989	6.1371e-05	0.884295	0.167	0.132		LINC00623	0.011565	0.201237	1	0.041	0.038		TBC1D25	0.026026	0.001535	1	0.04	0.03
SOCS3	0.0648244	1.70008e-05	0.244964	0.129	0.099		TGDS	0.011543	0.097953	1	0.025	0.022		RPL27	0.025981	0.178996	1	0.985	0.981
REC8	0.0647427	9.26305e-15	1.33471e-10	0.056	0.024		FAM43A	0.011541	0.166267	1	0.031	0.027		RAB27B	0.025972	1.7e-06	0.024467	0.022	0.01
SFTA2	0.0647338	2.24172e-16	3.23009e-12	0.043	0.017		SSR1	0.011525	0.525269	1	0.168	0.168		FADS3	0.02597	3.92e-06	0.056533	0.022	0.011
KIAA1143	0.0646941	2.19371e-06	0.0316091	0.121	0.088		GOLPH3L	0.011518	0.057755	1	0.02	0.016		ABHD5	0.025947	0.00394	1	0.046	0.035
ZNRD1	0.0646636	0.000105423	1	0.175	0.14		ZNF84	0.011484	0.118684	1	0.028	0.024		RNF2	0.025939	0.001751	1	0.041	0.029
SEC11C	0.0646619	0.000989631	1	0.241	0.207		RP11-166O4.6	0.011483	0.000919	1	0.009	0.004		SFT2D1	0.025889	0.177324	1	0.195	0.184
DFNB31	0.0646402	3.94875e-16	5.68975e-12	0.05	0.019		SMAD5	0.011482	0.108934	1	0.025	0.022		OTUD4	0.025857	0.007854	1	0.054	0.044
IGHG3	0.0645632	0.00070604	1	0.16	0.13		RP11-620J15.3	0.011479	0.126595	1	0.028	0.026		CNPPD1	0.025852	0.049825	1	0.089	0.08
NT5C	0.0645389	0.000111142	1	0.174	0.138		MRPS17	0.01147	0.120275	1	0.028	0.025		IRF8	0.025824	1.56e-05	0.224103	0.023	0.013
XRN2	0.0645238	0.000188019	1	0.182	0.149		FASTKD2	0.011466	0.138836	1	0.032	0.028		RBM4B	0.025813	0.000899	1	0.037	0.025
COMTD1	0.0644316	3.52964e-08	0.000508585	0.09	0.059		SLC18B1	0.011428	0.089875	1	0.024	0.02		SAFB2	0.025811	0.139003	1	0.155	0.146
PNPLA8	0.0643805	1.2091e-07	0.0017422	0.093	0.063		DNAJC3-AS1	0.011426	0.015534	1	0.012	0.008		NDEL1	0.025799	0.013077	1	0.057	0.047
TRIM69	0.0641924	1.02945e-06	0.0148333	0.109	0.079		PRIMPOL	0.011424	0.080247	1	0.023	0.019		HNRNPU	0.02577	0.289078	1	0.328	0.318
GADD45A	0.0641699	4.16828e-08	0.000600607	0.085	0.054		PGBD4	0.011413	0.012269	1	0.012	0.008		IFT57	0.025752	0.014833	1	0.061	0.05
POLR1E	0.0641241	1.08954e-11	1.56992e-07	0.065	0.035		OXA1L	0.011412	0.510932	1	0.159	0.158		WAPL	0.025752	0.062104	1	0.1	0.089
43710	0.0640947	0.000149587	1	0.175	0.145		SPCS1	0.011399	0.677	1	0.493	0.496		KIAA1109	0.025743	0.015336	1	0.062	0.05
AATF	0.0640101	5.50294e-05	0.792919	0.161	0.127		ZNF587	0.011383	0.069563	1	0.022	0.017		REEP4	0.025729	0.002146	1	0.041	0.032
DCTPP1	0.0640088	8.4094e-09	0.000121171	0.087	0.056		BOLA1	0.011383	0.151514	1	0.033	0.03		MXD1	0.025725	0.000729	1	0.034	0.024
TOR1A	0.0638436	6.518e-07	0.00939179	0.108	0.075		PCNX	0.011374	0.357722	1	0.076	0.074		EXOC5	0.025721	0.002982	1	0.044	0.035
PRAF2	0.0638374	2.53958e-07	0.00365929	0.1	0.068		TRMT12	0.01137	0.029436	1	0.016	0.011		NUDT3	0.025721	0.023954	1	0.068	0.059
HMGXB4	0.0638365	4.19524e-06	0.0604492	0.121	0.09		C14orf2	0.011362	0.682759	1	0.476	0.478		STX18	0.025702	0.004867	1	0.047	0.038
WAS	0.0637915	0.00197118	1	0.265	0.232		MRPS23	0.011357	0.384928	1	0.089	0.089		PTRH1	0.025679	0.01946	1	0.066	0.056
PLEC	0.0637839	1.70565e-08	0.000245767	0.08	0.053		LINC01560	0.011324	0.017591	1	0.013	0.008		FBXO9	0.025644	0.026972	1	0.071	0.061
GTPBP1	0.0637142	4.0321e-07	0.00580985	0.105	0.072		LHFPL4	0.011321	7.06e-05	1	0.007	0.002		SUMO1	0.025643	0.316961	1	0.41	0.398
MRPL50	0.0636894	1.76774e-06	0.0254714	0.112	0.081		PROSER3	0.011315	0.121917	1	0.027	0.023		ADHFE1	0.025616	1.07e-05	0.153628	0.023	0.011
MLLT3	0.0636747	1.8698e-06	0.0269419	0.109	0.077		TRIM38	0.011309	0.459044	1	0.117	0.115		SMIM13	0.025611	0.000478	1	0.032	0.021
KLRC2	0.0636391	1.76736e-05	0.254659	0.086	0.064		RP11-370I10.12	0.011305	0.000421	1	0.008	0.003		SATB1	0.0256	0.029908	1	0.072	0.064
SRP9	0.0636342	0.00720717	1	0.346	0.321		MRPL44	0.011302	0.343319	1	0.072	0.069		BECN1	0.025584	0.063123	1	0.101	0.092
CRIM1	0.0635912	5.88531e-19	8.48015e-15	0.045	0.015		ZNF234	0.011299	0.008398	1	0.011	0.007		FYTTD1	0.025555	0.060012	1	0.096	0.085
ANXA6	0.0635483	0.0109162	1	0.397	0.361		MTL5	0.01128	0.000647	1	0.009	0.004		RRP8	0.025549	0.007435	1	0.052	0.04
AZI2	0.0635103	6.98245e-08	0.0010061	0.094	0.061		NELFE	0.011278	0.485001	1	0.135	0.135		ESCO1	0.025537	0.034461	1	0.078	0.066
OXA1L	0.063368	0.000171467	1	0.179	0.146		TMEM209	0.011232	0.146082	1	0.031	0.026		CARNMT1	0.025511	0.002155	1	0.04	0.029
PCBD1	0.0633676	3.50481e-07	0.00505008	0.104	0.07		IL23R	0.011231	9.79e-06	0.141028	0.006	0.001		SDR42E2	0.025492	0.000441	1	0.032	0.021
TMEM208	0.0632719	4.16598e-05	0.600276	0.147	0.116		USP53	0.01123	0.077332	1	0.023	0.018		PUM2	0.025479	0.023642	1	0.067	0.057
COA1	0.063102	8.14751e-05	1	0.158	0.125		AMMECR1	0.011226	0.188865	1	0.037	0.033		HIPK3	0.025472	0.00264	1	0.041	0.031
C16orf13	0.0629804	0.00098215	1	0.222	0.191		BISPR	0.01122	0.235155	1	0.045	0.041		PCBP1	0.02546	0.345348	1	0.448	0.435
ZBTB8OS	0.062973	0.000128803	1	0.167	0.131		FBXO4	0.011216	0.149343	1	0.031	0.027		CALCOCO1	0.025449	0.024627	1	0.07	0.058
AMZ2	0.0629653	4.14107e-05	0.596687	0.146	0.113		CRYL1	0.011215	0.240307	1	0.047	0.043		CASZ1	0.025433	7.07e-05	1	0.026	0.015
HEBP2	0.0629375	3.65147e-06	0.052614	0.116	0.084		FAHD2B	0.01121	0.111641	1	0.027	0.023		CDK10	0.025409	0.016979	1	0.061	0.05
CCDC53	0.0629202	4.64463e-06	0.0669245	0.126	0.091		TAZ	0.011205	0.348549	1	0.069	0.068		PSTPIP2	0.025408	0.000195	1	0.03	0.018
BACH1	0.0628315	2.47172e-16	3.5615e-12	0.046	0.019		NT5E	0.011183	0.000948	1	0.009	0.004		C18orf8	0.025401	0.003623	1	0.045	0.034
SPTAN1	0.0627336	2.28195e-05	0.328806	0.135	0.105		ZBTB10	0.011175	0.034754	1	0.017	0.013		2019-03-05	0.025391	0.027544	1	0.071	0.061
CHMP4B	0.0627125	1.02857e-05	0.148206	0.132	0.097		RP11-413H22.2	0.011169	0.08677	1	0.023	0.018		ATP6AP1	0.025306	0.085913	1	0.114	0.102
GXYLT1	0.0626906	5.29575e-08	0.000763064	0.083	0.053		RTP5	0.011154	0.013401	1	0.012	0.008		GCC1	0.025291	0.000461	1	0.033	0.02
PGLS	0.0625151	0.000768782	1	0.217	0.184		LY6G5C	0.011153	0.071201	1	0.019	0.016		RMND5A	0.025278	0.016728	1	0.062	0.052
SLC2A8	0.0625054	8.75208e-18	1.26109e-13	0.046	0.016		GATAD1	0.011148	0.172177	1	0.034	0.031		BAK1	0.025274	0.046227	1	0.086	0.078
MRPL21	0.0624498	4.87216e-05	0.702029	0.146	0.114		ZNF14	0.011141	0.048354	1	0.016	0.012		CD151	0.02527	0.03559	1	0.076	0.065
PTBP1	0.0624434	0.000399632	1	0.189	0.155		RNF219	0.011141	0.177768	1	0.034	0.03		LRRC59	0.025264	0.050003	1	0.09	0.078
PPP4R3A	0.0624237	2.21462e-05	0.319104	0.133	0.1		RP11-473I1.5	0.011139	0.108389	1	0.027	0.021		SIRT1	0.025255	0.00024	1	0.031	0.02
KDELR2	0.0623984	0.000866539	1	0.212	0.179		ZNF230	0.011129	0.087778	1	0.022	0.018		SGF29	0.025246	0.029256	1	0.07	0.061
DOK2	0.0623941	0.00892455	1	0.344	0.313		SPRYD3	0.011129	0.181607	1	0.035	0.032		PARP10	0.025184	0.067815	1	0.101	0.09
IFRD1	0.0623708	0.00470586	1	0.249	0.218		HN1L	0.011113	0.099262	1	0.024	0.02		CSK	0.025177	0.189403	1	0.198	0.188
PIN4	0.0623354	0.000103155	1	0.152	0.123		SCYL3	0.011098	0.099507	1	0.024	0.02		ARFGAP2	0.025172	0.148649	1	0.162	0.154
CCDC50	0.0623204	6.72406e-18	9.6887e-14	0.043	0.015		PRR3	0.011094	0.095547	1	0.023	0.02		SPTAN1	0.025167	0.099136	1	0.121	0.113
RNASEH2B	0.0623087	0.000308469	1	0.184	0.152		HKR1	0.011091	0.11026	1	0.025	0.021		USP7	0.025159	0.024488	1	0.066	0.055
PDLIM2	0.0623048	0.00222642	1	0.253	0.22		GPRASP1	0.011081	0.001571	1	0.009	0.004		COLGALT1	0.02511	0.000292	1	0.031	0.02
HNRNPH3	0.0622519	0.00304375	1	0.27	0.241		NAA25	0.011079	0.172419	1	0.034	0.029		TPPP3	0.0251	1.75e-11	2.51e-07	0.013	0.003
HELZ2	0.0622178	1.03722e-07	0.00149453	0.087	0.058		NUP85	0.011077	0.118925	1	0.027	0.024		FAM8A1	0.025073	0.002986	1	0.042	0.031
IL4R	0.0621906	4.44896e-09	6.41051e-05	0.076	0.048		JAGN1	0.011069	0.429535	1	0.099	0.099		BTN2A1	0.025062	0.010986	1	0.053	0.044
AFAP1L2	0.0621706	3.75195e-34	5.40618e-30	0.034	0.004		NT5C3B	0.01106	0.158492	1	0.032	0.028		PTPRM	0.025048	2.64e-08	0.00038	0.017	0.006
TRA2B	0.062071	0.0170847	1	0.42	0.391		C11orf68	0.01105	0.056709	1	0.02	0.015		KIF13B	0.025047	0.001011	1	0.033	0.022
GPX4	0.0620165	0.0179636	1	0.445	0.425		RP11-706O15.1	0.011046	0.080908	1	0.023	0.017		CDK9	0.025022	0.016282	1	0.059	0.048
PUM1	0.0620021	1.50735e-06	0.0217195	0.106	0.076		C12orf76	0.011038	0.285995	1	0.054	0.051		ADNP	0.024979	0.020958	1	0.063	0.053
NUDT2	0.0619204	3.46782e-07	0.00499679	0.102	0.069		ZNF227	0.011027	0.095567	1	0.023	0.02		XPO6	0.024968	0.013117	1	0.058	0.049
SPPL2A	0.0618556	2.89448e-05	0.417066	0.132	0.102		ENPP5	0.011017	0.006184	1	0.01	0.006		KIR3DL2	0.024963	0.000373	1	0.028	0.017
NR4A1	0.0618031	5.40427e-08	0.000778701	0.077	0.05		AP001258.4	0.011009	0.045102	1	0.017	0.013		MXRA7	0.024952	0.00287	1	0.04	0.03
PAK2	0.0617899	0.000460812	1	0.189	0.159		KDM3B	0.011006	0.152056	1	0.03	0.026		HSPE1	0.024939	0.401219	1	0.461	0.445
IWS1	0.0617386	1.16173e-06	0.0167393	0.1	0.07		FAM84B	0.010998	0.077049	1	0.021	0.017		CERCAM	0.024923	5.1e-12	7.35e-08	0.014	0.002
GLS	0.061694	6.81371e-06	0.0981788	0.116	0.085		ZNF420	0.010983	0.09508	1	0.023	0.019		MGAT4A	0.024889	0.200439	1	0.197	0.186
DERL2	0.0616908	5.58312e-05	0.804472	0.147	0.115		ZNF226	0.010982	0.319243	1	0.06	0.057		KDM3A	0.024888	0.000693	1	0.033	0.024
C22orf39	0.0616588	1.78361e-06	0.0257001	0.108	0.076		CIR1	0.010979	0.584778	1	0.205	0.205		GRK6	0.024853	0.141028	1	0.149	0.14
HLA-C	0.0616041	5.4639e-06	0.0787293	0.998	0.999		ACTL10	0.010978	0.010435	1	0.011	0.007		RABIF	0.024833	0.083883	1	0.105	0.094
CCDC124	0.0615524	3.47372e-05	0.500528	0.14	0.11		FBXL16	0.010976	0.000543	1	0.008	0.003		ETF1	0.024823	0.100956	1	0.117	0.108
PSME4	0.0615459	3.10759e-06	0.0447773	0.102	0.075		AC104532.4	0.01096	0.01664	1	0.013	0.009		CHST7	0.02482	0.000412	1	0.03	0.02
EIF2A	0.061516	0.00024215	1	0.172	0.143		POMT1	0.010954	0.06254	1	0.02	0.015		SMAD2	0.02482	0.059432	1	0.095	0.084
TARS	0.0614991	3.53719e-09	5.09674e-05	0.076	0.046		SPON1	0.01092	0.025477	1	0.015	0.01		APC	0.024799	0.000778	1	0.032	0.023
PCAT29	0.0614208	2.06364e-20	2.9735e-16	0.04	0.011		HPDL	0.010905	9.46e-06	0.136343	0.006	0.001		HOTAIRM1	0.024765	0.026931	1	0.066	0.057
PIK3CD	0.0613502	1.20583e-07	0.00173748	0.087	0.056		AAAS	0.010901	0.155869	1	0.03	0.027		EPG5	0.024741	0.000832	1	0.034	0.023
ZNF622	0.0613199	2.55483e-05	0.368126	0.133	0.102		BTD	0.010899	0.162687	1	0.031	0.026		SFTPD	0.0247	5.05e-07	0.007277	0.018	0.007
CNP	0.0612896	1.7379e-09	2.50413e-05	0.074	0.043		GTDC1	0.010858	0.286751	1	0.049	0.048		PANK3	0.024667	0.000649	1	0.033	0.022
IK	0.0612592	0.00430728	1	0.283	0.251		RBAK-RBAKDN	0.010844	0.168691	1	0.032	0.029		RYBP	0.024667	0.008714	1	0.048	0.039
ELP5	0.0612508	3.30982e-07	0.00476912	0.096	0.063		HEXDC	0.010834	0.301759	1	0.057	0.053		MYO5A	0.024651	0.001036	1	0.035	0.024
PON2	0.0611318	6.28927e-16	9.06221e-12	0.046	0.017		TUG1	0.010832	0.270431	1	0.049	0.045		SRSF4	0.024645	0.210793	1	0.214	0.205
COPS3	0.0610738	1.42706e-05	0.205625	0.125	0.096		RP11-535A5.1	0.01083	8.21e-06	0.118265	0.006	0.001		KIF21B	0.024609	0.001563	1	0.037	0.026
MAPRE2	0.0609718	1.98019e-05	0.285326	0.126	0.094		ZNF140	0.010824	0.112133	1	0.024	0.02		MSL2	0.024584	0.01986	1	0.059	0.05
WAC	0.0609537	0.00105863	1	0.206	0.177		WDR92	0.010812	0.040892	1	0.016	0.012		CTNNBIP1	0.024581	0.021747	1	0.062	0.054
SAR1B	0.0609486	3.71615e-06	0.0535461	0.107	0.078		RP11-354P11.3	0.01081	0.05635	1	0.018	0.014		PER1	0.024566	0.033097	1	0.069	0.059
R3HDM1	0.0609397	1.17598e-11	1.69447e-07	0.06	0.031		ZNF564	0.010799	0.006884	1	0.011	0.006		VAMP3	0.024563	0.014379	1	0.057	0.045
CTD-3252C9.4	0.060927	4.53643e-05	0.653654	0.109	0.082		ARV1	0.010796	0.187116	1	0.035	0.034		REV3L	0.024562	0.019191	1	0.056	0.047
TIMM13	0.0608846	0.000170087	1	0.164	0.13		RIC8B	0.010793	0.094795	1	0.022	0.019		SFXN3	0.024558	0.008284	1	0.047	0.036
GNB1	0.0608418	0.000151476	1	0.159	0.125		PPP2R3B	0.01079	0.00585	1	0.01	0.005		NDUFV1	0.024558	0.146515	1	0.152	0.142
PSMB5	0.0608282	2.68833e-07	0.00387361	0.094	0.063		S1PR1	0.010778	0.262307	1	0.052	0.045		NAGPA	0.024541	0.014592	1	0.055	0.046
LMAN2	0.0607554	0.00675044	1	0.316	0.283		RP11-356C4.3	0.010767	0.000842	1	0.008	0.003		DYRK1B	0.024497	0.002343	1	0.04	0.028
GPX1	0.0607485	0.00481629	1	0.288	0.255		THAP11	0.010763	0.360335	1	0.073	0.068		BCL2A1	0.024473	0.097229	1	0.111	0.099
TMED9	0.0607075	0.00475985	1	0.286	0.255		GEMIN7	0.010757	0.350072	1	0.066	0.065		SPAG9	0.024468	0.02706	1	0.066	0.056
TGIF2	0.0606825	1.16483e-12	1.6784e-08	0.054	0.026		CYTH3	0.010751	0.049254	1	0.017	0.013		PWP1	0.024452	0.094312	1	0.114	0.103
PSMD2	0.060661	0.00012247	1	0.158	0.127		SRGAP1	0.01075	0.00018	1	0.007	0.002		NARF	0.024452	0.133563	1	0.14	0.131
ORAI2	0.0606517	6.14141e-11	8.84915e-07	0.062	0.034		NFATC1	0.01075	0.288517	1	0.052	0.049		VCPIP1	0.024443	0.015332	1	0.057	0.045
SKI	0.0606444	1.06321e-08	0.000153199	0.075	0.047		RSAD1	0.010748	0.262125	1	0.047	0.045		RHOQ	0.024435	4.7e-06	0.067733	0.021	0.01
RNF145	0.0606258	0.000264374	1	0.164	0.135		NMNAT1	0.010736	0.013395	1	0.012	0.008		UBE2Q1	0.024419	0.01961	1	0.06	0.051
CCT7	0.060621	0.00148243	1	0.228	0.197		ARID5A	0.010735	0.624202	1	0.246	0.245		B3GNT7	0.024351	1.07e-07	0.001542	0.014	0.005
LCMT1	0.0606028	7.29028e-06	0.105046	0.116	0.084		SCMH1	0.010734	0.035825	1	0.015	0.011		PPP2R5E	0.024327	0.102941	1	0.114	0.107
HAT1	0.0605876	1.14898e-05	0.165556	0.119	0.087		MTG1	0.010726	0.091269	1	0.022	0.019		SPOCK2	0.024312	0.319866	1	0.311	0.299
TIMM17A	0.0605535	3.74567e-05	0.539714	0.132	0.103		PNPO	0.010716	0.019823	1	0.014	0.009		ATL1	0.024306	1.2e-09	1.73e-05	0.014	0.004
HMCES	0.0605502	4.30861e-08	0.000620827	0.085	0.053		ZNF682	0.010714	0.018823	1	0.013	0.009		HUWE1	0.024302	0.038319	1	0.071	0.065
AGFG1	0.0604628	1.97329e-13	2.84331e-09	0.054	0.025		NAA16	0.010712	0.321185	1	0.056	0.054		RELT	0.024276	0.000228	1	0.028	0.017
NCOR2	0.0603726	3.24243e-08	0.000467201	0.078	0.05		FARSB	0.010704	0.175959	1	0.031	0.03		NARS	0.024271	0.065313	1	0.092	0.079
PRPS1	0.0603584	1.45665e-05	0.209888	0.119	0.091		PNPLA4	0.010663	0.067468	1	0.019	0.014		CCDC137	0.024265	0.019043	1	0.058	0.048
IFT27	0.0603474	5.72849e-09	8.25418e-05	0.074	0.044		RP11-334C17.5	0.01066	0.007946	1	0.01	0.006		FKBP11	0.024248	0.249876	1	0.229	0.216
HOXB2	0.0602932	3.22858e-08	0.000465206	0.073	0.047		RP3-395M20.9	0.010658	0.000248	1	0.007	0.003		TMEM107	0.024228	0.084957	1	0.097	0.084
ST3GAL5	0.0602571	7.84547e-09	0.000113045	0.073	0.045		RSBN1	0.010656	0.535068	1	0.146	0.146		NAA16	0.024193	0.025166	1	0.062	0.051
PARL	0.0602426	5.21889e-05	0.75199	0.138	0.108		RSL1D1	0.010645	0.626299	1	0.253	0.251		USP14	0.024149	0.073246	1	0.096	0.086
NIT2	0.0602208	3.2411e-08	0.00046701	0.082	0.051		HSD17B8	0.010642	0.262362	1	0.045	0.042		MED11	0.024132	0.05017	1	0.084	0.071
ING3	0.0602043	8.80516e-07	0.0126874	0.096	0.066		RP11-96K19.5	0.010635	0.000441	1	0.007	0.003		KIDINS220	0.024128	0.034303	1	0.069	0.058
TMEM134	0.0601895	0.000196193	1	0.156	0.126		AARSD1	0.01063	0.232832	1	0.041	0.035		DDX46	0.0241	0.301979	1	0.296	0.292
FOXO1	0.0601654	5.92652e-10	8.53952e-06	0.065	0.038		PGM3	0.010629	0.053819	1	0.017	0.013		JUNB	0.024067	0.545282	1	0.777	0.736
RPL39L	0.0601616	1.41817e-08	0.000204344	0.075	0.046		C12orf29	0.010626	0.225889	1	0.038	0.035		DGKQ	0.024064	0.000154	1	0.026	0.016
NFU1	0.0601388	1.80025e-05	0.259398	0.124	0.093		LIPT2	0.010625	0.001269	1	0.008	0.004		PI4K2A	0.024059	4.33e-05	0.623245	0.023	0.014
URM1	0.0601361	6.75315e-05	0.973061	0.15	0.115		KDELR2	0.010616	0.581967	1	0.189	0.192		CS	0.024045	0.005426	1	0.043	0.033
SUCLG1	0.0600842	0.000168074	1	0.162	0.127		FBF1	0.010608	0.028118	1	0.014	0.009		STAT6	0.024043	0.029969	1	0.068	0.056
TWISTNB	0.0600131	1.48299e-05	0.213684	0.113	0.085		R3HDM4	0.010608	0.425805	1	0.089	0.087		RIT1	0.02404	0.015233	1	0.053	0.043
CD151	0.0599647	2.75935e-07	0.00397595	0.087	0.058		C10orf2	0.010597	0.000753	1	0.008	0.004		PHYH	0.023997	0.009161	1	0.049	0.039
ATXN10	0.0599352	1.8315e-05	0.263901	0.125	0.094		PHKG1	0.010584	0.155633	1	0.026	0.023		2019-03-09	0.023966	0.000695	1	0.031	0.021
YWHAQ	0.0598972	0.016387	1	0.394	0.362		LIAS	0.010567	0.191071	1	0.033	0.029		GSK3A	0.023935	0.002778	1	0.037	0.028
PQBP1	0.0598789	5.91759e-05	0.852666	0.14	0.107		TMEM216	0.010563	0.253075	1	0.041	0.039		DHRS4-AS1	0.023924	0.000696	1	0.032	0.021
TUFM	0.0596757	0.00594737	1	0.298	0.266		TMEM223	0.010559	0.331587	1	0.058	0.058		SCLT1	0.023898	0.007918	1	0.046	0.036
ARL1	0.0596653	2.64662e-07	0.00381351	0.087	0.059		SLC30A1	0.010537	0.250436	1	0.039	0.036		GCLM	0.023823	0.067316	1	0.086	0.077
C3orf38	0.059656	6.50481e-07	0.00937279	0.092	0.064		RPRD2	0.010535	0.309415	1	0.052	0.049		FBXO34	0.023815	0.026861	1	0.06	0.051
PFDN4	0.0596256	0.000361841	1	0.171	0.14		TMEM261	0.010533	0.518973	1	0.133	0.134		GAPVD1	0.023772	0.017913	1	0.054	0.045
DPP3	0.0595888	1.38459e-10	1.99505e-06	0.065	0.035		KARS	0.010526	0.571075	1	0.184	0.186		SNTB1	0.02377	0.001136	1	0.032	0.022
FAM103A1	0.0595756	8.12457e-05	1	0.145	0.112		RICTOR	0.010525	0.57923	1	0.182	0.179		ARMCX3	0.023767	0.093316	1	0.101	0.092
SLC4A7	0.0595175	1.4555e-05	0.209723	0.116	0.086		DEGS1	0.010523	0.49411	1	0.118	0.118		ZCCHC6	0.023762	0.023402	1	0.062	0.051
NTMT1	0.0594672	1.66506e-05	0.239919	0.115	0.089		DDX19B	0.0105	0.359356	1	0.068	0.065		HES6	0.023754	1.12e-06	0.016146	0.018	0.008
RFC1	0.0594603	4.24467e-05	0.611615	0.132	0.102		RP11-147L13.14	0.010497	0.001857	1	0.008	0.003		KAT6B	0.023731	0.046061	1	0.073	0.065
ANP32E	0.0594477	0.000314774	1	0.165	0.134		ZNF346	0.010492	0.038086	1	0.015	0.01		NPTN	0.023724	0.000227	1	0.028	0.017
SERTAD1	0.0594397	0.00140677	1	0.182	0.151		LPAR5	0.010489	0.126688	1	0.023	0.021		RNPEP	0.023724	0.024184	1	0.061	0.05
IRF2	0.0594147	0.000146798	1	0.149	0.118		AMY2B	0.010476	0.000769	1	0.008	0.003		NBPF12	0.023711	0.000917	1	0.03	0.02
GLIPR1	0.0592905	0.0070671	1	0.278	0.25		ZIK1	0.010472	0.001069	1	0.007	0.003		NADK	0.023705	0.001796	1	0.036	0.026
PPP6R1	0.0592845	1.34386e-05	0.193637	0.12	0.088		RP1-198K11.5	0.010456	0.010893	1	0.012	0.007		VIM-AS1	0.023698	0.011961	1	0.05	0.039
BAZ1A	0.0591459	0.00648509	1	0.28	0.247		SGSH	0.010434	0.052889	1	0.017	0.012		POLR1C	0.023686	0.002222	1	0.034	0.024
SHISA5	0.0591145	0.00500078	1	0.269	0.24		TUBD1	0.010433	0.159973	1	0.029	0.024		LRRC47	0.023681	0.030906	1	0.065	0.055
TIMM17B	0.0591052	8.76706e-05	1	0.141	0.109		RBM15B	0.010417	0.201205	1	0.036	0.03		DENND1C	0.023671	0.094452	1	0.104	0.095
CNIH1	0.0590881	0.00026815	1	0.16	0.129		NOL7	0.01041	0.601144	1	0.212	0.212		SNIP1	0.023649	0.000265	1	0.027	0.016
C7orf50	0.0590013	0.00158923	1	0.206	0.174		HAR1B	0.0104	0.000291	1	0.007	0.002		PRKRIR	0.023636	0.020921	1	0.058	0.047
DNM2	0.0589953	1.11165e-06	0.0160178	0.095	0.065		ZNF576	0.010383	0.146659	1	0.027	0.023		TPSB2	0.02363	6.65e-05	0.958252	0.022	0.012
SYAP1	0.05899	0.00134371	1	0.19	0.16		ITGB2-AS1	0.010383	0.406254	1	0.077	0.074		XPNPEP2	0.023628	6.29e-16	9.06e-12	0.011	0.001
FDFT1	0.0589528	4.20601e-05	0.606043	0.132	0.102		RP11-385F7.1	0.010379	3.83e-05	0.552187	0.006	0.001		ACAP3	0.023623	0.001838	1	0.033	0.024
UBE2B	0.0589526	0.00704314	1	0.288	0.261		TRIM41	0.010379	0.212877	1	0.036	0.033		TAPBPL	0.023601	0.066481	1	0.085	0.076
HNRNPD	0.0589249	0.00241907	1	0.232	0.201		PYGO2	0.010375	0.186434	1	0.032	0.028		CNOT2	0.023597	0.158693	1	0.146	0.136
CRIPT	0.0588855	8.64479e-06	0.124563	0.108	0.079		AL133245.2	0.010354	0.011067	1	0.011	0.007		ZNF428	0.023596	0.240583	1	0.221	0.21
FMNL3	0.0588531	5.27035e-14	7.59404e-10	0.048	0.021		IL6R	0.010353	0.00057	1	0.009	0.004		PFDN5	0.023569	0.358282	1	0.913	0.901
43719	0.0588423	3.15717e-07	0.00454917	0.086	0.057		ZNF85	0.01035	0.011052	1	0.011	0.006		TUSC2	0.02356	0.099292	1	0.108	0.098
SQLE	0.0587841	2.39432e-11	3.44997e-07	0.055	0.027		EZH1	0.010347	0.248716	1	0.039	0.036		RP11-1143G9.4	0.023557	2.29e-05	0.330105	0.021	0.011
ETFA	0.0586883	0.000396675	1	0.171	0.141		AC009133.12	0.010338	0.098828	1	0.021	0.017		KRR1	0.023553	0.156427	1	0.145	0.136
NCF1	0.058687	0.00040054	1	0.149	0.121		CDC37L1-AS1	0.010325	0.009557	1	0.01	0.006		MYSM1	0.023541	0.004611	1	0.04	0.03
HK1	0.058686	3.30606e-07	0.0047637	0.091	0.061		FKBP14	0.010301	0.004581	1	0.009	0.004		JAKMIP2	0.02354	0.010124	1	0.046	0.036
TMEM141	0.0585801	3.02615e-05	0.436037	0.124	0.094		CTB-133G6.1	0.010293	0.000166	1	0.007	0.003		SRPK1	0.023506	0.058603	1	0.081	0.073
IRF9	0.0585012	0.00135343	1	0.177	0.147		FAM117B	0.010293	0.012738	1	0.011	0.006		SSH2	0.023501	0.069118	1	0.087	0.077
CD59	0.0584995	3.59636e-06	0.05182	0.096	0.07		ZNF606	0.010284	0.002855	1	0.009	0.004		TMEM87A	0.023491	0.126233	1	0.118	0.112
CPSF6	0.0584865	5.78788e-06	0.0833975	0.107	0.075		CEP135	0.010271	0.276084	1	0.045	0.041		DCAF8	0.023488	0.030632	1	0.062	0.053
SYNCRIP	0.0584176	0.00015493	1	0.145	0.116		HPS6	0.010268	0.144577	1	0.026	0.022		SLC52A2	0.023472	0.067996	1	0.088	0.076
SHMT2	0.0584109	9.00013e-11	1.29683e-06	0.065	0.033		ZNF781	0.010267	0.003102	1	0.008	0.004		IL1B	0.023466	0.000542	1	0.029	0.017
COPS8	0.0583539	3.03879e-05	0.437859	0.12	0.093		ZNF324	0.010261	0.148273	1	0.026	0.023		GMFB	0.023445	0.021315	1	0.056	0.046
DNMT1	0.0583281	0.000157739	1	0.147	0.115		UBA6-AS1	0.010259	0.05766	1	0.016	0.013		RBM14	0.023428	0.079105	1	0.093	0.083
TADA3	0.0583236	0.000498688	1	0.179	0.145		DTNB	0.010254	0.110005	1	0.023	0.019		ARF1	0.023424	0.383829	1	0.463	0.455
LRRC59	0.0583031	3.15233e-06	0.0454219	0.1	0.071		LINC01215	0.01025	0.016617	1	0.013	0.009		IKZF2	0.023406	0.000448	1	0.027	0.016
DNAJC3	0.0582387	7.61933e-05	1	0.128	0.099		LAMB1	0.010244	0.010729	1	0.01	0.006		CCDC85B	0.023405	0.361359	1	0.384	0.373
RAB18	0.0582379	0.000479088	1	0.169	0.139		ZNF562	0.010237	0.191534	1	0.032	0.028		PIGX	0.023392	0.020442	1	0.055	0.045
METAP2	0.0582111	0.0010685	1	0.186	0.157		TSNAX	0.010233	0.448326	1	0.091	0.092		AP1M1	0.02336	0.065802	1	0.085	0.076
RGS9	0.0580555	1.83353e-10	2.64193e-06	0.057	0.032		RP11-464F9.20	0.01021	0.01553	1	0.011	0.007		FDFT1	0.023348	0.115393	1	0.117	0.111
TMX4	0.0580505	0.0018156	1	0.197	0.169		LINC00957	0.010206	0.00033	1	0.007	0.003		NOA1	0.023329	0.016709	1	0.055	0.045
TTN	0.0580189	3.06033e-17	4.40963e-13	0.039	0.013		ZNF445	0.010206	0.051349	1	0.017	0.011		CAMK2N1	0.023316	1.03e-06	0.014907	0.018	0.008
ARGLU1	0.0579113	0.0241233	1	0.412	0.381		JHDM1D-AS1	0.010176	0.017284	1	0.012	0.007		RAB4B	0.023295	0.080418	1	0.094	0.085
C19orf24	0.0578393	0.00444687	1	0.246	0.222		ZNF790	0.010172	0.168148	1	0.028	0.024		ETNK1	0.023291	0.078062	1	0.09	0.082
ARMCX3	0.0578096	2.60204e-05	0.374929	0.114	0.085		SYCE1L	0.010164	0.050064	1	0.015	0.011		WDR33	0.023288	0.200271	1	0.17	0.162
TEX30	0.0577856	4.84539e-11	6.98173e-07	0.056	0.028		SLC7A6OS	0.010155	0.32436	1	0.054	0.052		ZNF76	0.023281	0.005458	1	0.04	0.03
POLR2F	0.0577854	0.00341512	1	0.239	0.211		IFIT5	0.01014	0.169052	1	0.029	0.024		MUS81	0.02328	0.031106	1	0.062	0.053
NONO	0.057764	0.00235772	1	0.224	0.191		PEX26	0.010139	0.262873	1	0.041	0.039		ABCF3	0.023268	0.009813	1	0.044	0.035
CD79B	0.0576894	3.42117e-08	0.000492957	0.073	0.044		LINC00339	0.010121	0.05421	1	0.015	0.011		DCAF11	0.023266	0.086771	1	0.099	0.09
SGK1	0.0576535	1.88195e-14	2.7117e-10	0.042	0.017		GNL3L	0.010118	0.135275	1	0.025	0.021		RP13-1032I1.7	0.023232	0.004651	1	0.038	0.028
PRDM2	0.0576262	7.69805e-05	1	0.129	0.1		CTD-2020K17.4	0.010094	0.044887	1	0.015	0.011		FUNDC2	0.023218	0.170309	1	0.15	0.14
RIF1	0.0575769	1.23386e-06	0.0177787	0.088	0.059		FAM127B	0.010094	0.1721	1	0.029	0.025		SUMO3	0.023213	0.259061	1	0.229	0.223
POLR3K	0.0575324	1.29099e-06	0.0186019	0.093	0.063		ARL17A	0.010094	0.189526	1	0.03	0.028		SPPL2A	0.02321	0.127794	1	0.12	0.11
SAA1	0.0575276	1.53964e-25	2.21847e-21	0.029	0.004		ZNF30	0.010093	0.005391	1	0.008	0.004		PDE4A	0.023207	0.006241	1	0.039	0.031
NUTF2	0.057512	5.02078e-05	0.723444	0.124	0.098		PTPMT1	0.010068	0.405848	1	0.074	0.072		TMEM223	0.023199	0.033051	1	0.065	0.055
CWC15	0.0575047	0.00284514	1	0.23	0.2		WDR59	0.010063	0.231108	1	0.037	0.034		PLCB2	0.023181	0.009194	1	0.045	0.035
SMC6	0.0574783	2.38344e-08	0.00034343	0.069	0.043		SF3A2	0.010063	0.517447	1	0.121	0.119		FRMD8	0.023154	0.020829	1	0.054	0.046
CDK12	0.0572935	6.20282e-05	0.893764	0.122	0.093		EEFSEC	0.010057	0.238361	1	0.038	0.034		CTSF	0.023086	0.00054	1	0.029	0.019
AK2	0.0572522	1.28781e-05	0.18556	0.108	0.081		ZNF546	0.010048	0.002655	1	0.008	0.004		FOXK1	0.023063	0.009361	1	0.045	0.034
POP5	0.057246	0.00010857	1	0.135	0.105		NIPSNAP1	0.010048	0.338125	1	0.055	0.054		POGLUT1	0.023056	0.008731	1	0.043	0.033
COX11	0.0572033	0.000167175	1	0.142	0.114		CDHR1	0.010029	0.000524	1	0.006	0.002		UBE2O	0.023046	0.000384	1	0.026	0.016
MIF4GD	0.0571871	0.000139837	1	0.14	0.11		ANAPC2	0.010018	0.223862	1	0.036	0.033		GDE1	0.023022	0.067517	1	0.084	0.075
CHRAC1	0.0571758	1.86072e-05	0.268112	0.11	0.08		FAM134A	0.010014	0.416884	1	0.076	0.073		DPYSL2	0.023009	0.002621	1	0.034	0.024
GHITM	0.0570728	0.0140084	1	0.349	0.324		LINC01260	0.010011	0.041018	1	0.014	0.01		OSBPL2	0.023008	0.003833	1	0.036	0.027
LARP1	0.0570564	1.02049e-06	0.0147042	0.092	0.063		SLC44A1	0.010011	0.100701	1	0.02	0.016		POM121C	0.022998	0.020415	1	0.052	0.043
TMIGD2	0.056936	2.36321e-13	3.40514e-09	0.038	0.016		SMYD3	0.010011	0.215986	1	0.034	0.032		LINC00944	0.022986	0.00023	1	0.025	0.015
CASP7	0.0569009	1.25453e-08	0.000180765	0.069	0.04		DHX57	0.010002	0.167574	1	0.028	0.023		SCAF8	0.02298	0.004707	1	0.037	0.029
N4BP2L1	0.0568522	0.000297287	1	0.147	0.119		SCML1	0.009989	0.002403	1	0.009	0.004		CARD8-AS1	0.022954	0.005882	1	0.04	0.029
ETS1	0.0568291	0.0061543	1	0.252	0.223		DUS4L	0.009971	0.043585	1	0.015	0.011		YTHDF2	0.022944	0.213359	1	0.182	0.173
SDF2	0.0568199	0.000714074	1	0.169	0.142		TARBP1	0.009965	0.254921	1	0.04	0.036		NCF2	0.022933	2e-07	0.002889	0.016	0.006
INO80C	0.0567964	3.1012e-08	0.000446852	0.072	0.045		ZNF563	0.009962	0.004424	1	0.008	0.004		RP11-539L10.2	0.022913	0.014068	1	0.047	0.036
C16orf91	0.0567819	4.00558e-07	0.00577163	0.082	0.054		RIMKLB	0.009952	0.020155	1	0.011	0.007		LRRC8A	0.022908	0.000382	1	0.027	0.017
MCM3	0.0566016	1.48021e-07	0.00213284	0.078	0.05		BOLA3-AS1	0.009946	0.001442	1	0.006	0.003		STARD4	0.022884	0.000427	1	0.026	0.017
HMGN3	0.056573	0.0103854	1	0.288	0.26		CEP70	0.009944	0.050248	1	0.015	0.01		TSPYL2	0.022874	0.259573	1	0.175	0.171
RP11-356I2.1	0.0563985	3.82128e-33	5.50609e-29	0.026	0.001		RP11-977G19.12	0.009941	0.050038	1	0.016	0.011		MRPL49	0.022872	0.059047	1	0.078	0.068
ZMAT2	0.0563406	0.00289028	1	0.222	0.19		MRPS28	0.009929	0.323074	1	0.051	0.049		CLPTM1L	0.022869	0.010339	1	0.043	0.035
ATP5A1	0.0563235	0.0200415	1	0.374	0.344		FCN1	0.009925	0.009742	1	0.011	0.006		APAF1	0.022859	0.000862	1	0.03	0.019
ESYT1	0.0562766	0.00013982	1	0.135	0.107		LRIG2	0.009913	0.103365	1	0.02	0.016		TAF13	0.022841	0.005501	1	0.038	0.028
TFDP1	0.0561635	3.97503e-07	0.00572762	0.085	0.055		PINLYP	0.009902	0.003447	1	0.009	0.005		UBTF	0.022839	0.087993	1	0.095	0.087
AVPI1	0.0561042	8.9101e-10	1.28386e-05	0.057	0.031		WASL	0.0099	0.099159	1	0.018	0.015		NMUR1	0.022822	2.49e-06	0.035899	0.018	0.007
RAB33A	0.0560455	3.63903e-09	5.24347e-05	0.067	0.037		FAM120B	0.009898	0.085621	1	0.018	0.015		STK39	0.022811	0.002034	1	0.033	0.024
C1orf122	0.0560216	0.000129251	1	0.132	0.103		RASGRF2	0.009887	5.78e-05	0.833306	0.006	0.002		MAP3K11	0.022789	0.028099	1	0.06	0.051
TTC19	0.0560126	0.00170245	1	0.19	0.16		MAGOHB	0.009874	0.39361	1	0.066	0.065		ENTHD2	0.022772	0.002146	1	0.032	0.022
TMEM248	0.055957	0.000663432	1	0.165	0.137		C19orf48	0.009866	0.319118	1	0.052	0.049		SEPW1	0.022762	0.334951	1	0.313	0.302
AC093673.5	0.0559121	3.23319e-06	0.0465871	0.09	0.061		RP11-666O2.2	0.009863	0.014019	1	0.01	0.006		STK40	0.022744	0.003	1	0.035	0.025
SEC14L1	0.0558864	1.33202e-08	0.00019193	0.063	0.039		CLCC1	0.009861	0.057794	1	0.015	0.012		YIPF6	0.02274	0.032554	1	0.059	0.05
TMBIM6	0.0558483	0.0443337	1	0.559	0.538		LINC00562	0.009852	0.003279	1	0.008	0.004		C7orf26	0.022735	0.043357	1	0.07	0.058
CD83	0.0558025	3.69427e-07	0.00532307	0.07	0.047		PACSIN1	0.00985	0.002406	1	0.008	0.004		SLC12A2	0.022731	0.000694	1	0.026	0.017
PGLYRP2	0.0557664	3.60173e-21	5.18974e-17	0.033	0.008		C10orf95	0.009836	0.030295	1	0.012	0.008		MALT1	0.02273	0.013964	1	0.049	0.039
GPR18	0.0557408	8.81716e-07	0.0127047	0.078	0.053		TCHP	0.009832	0.274354	1	0.041	0.036		WDFY1	0.0227	0.004463	1	0.038	0.028
ASPSCR1	0.0556792	8.35387e-07	0.0120371	0.083	0.056		ENTPD3-AS1	0.00983	0.193238	1	0.027	0.026		LCOR	0.022692	0.037505	1	0.062	0.054
SMIM19	0.0555866	0.000681054	1	0.164	0.135		CLASRP	0.009825	0.30814	1	0.047	0.044		RCHY1	0.022659	0.074977	1	0.087	0.076
ASAP1	0.0555846	4.63568e-08	0.000667955	0.07	0.043		LINC01184	0.009818	0.248316	1	0.037	0.035		MINK1	0.022642	0.003816	1	0.034	0.026
METTL8	0.055579	1.46698e-10	2.11378e-06	0.053	0.028		DICER1-AS1	0.009813	0.007889	1	0.008	0.005		TXNRD1	0.02263	0.020809	1	0.053	0.043
SYTL2	0.0555436	5.75185e-06	0.0828784	0.09	0.065		RERE	0.009811	0.316908	1	0.047	0.043		PAPD4	0.022606	0.058153	1	0.075	0.065
MGMT	0.055543	0.000358199	1	0.149	0.117		IFNAR2	0.009811	0.452606	1	0.085	0.084		TMEM33	0.022585	0.040179	1	0.065	0.057
RBBP6	0.0555339	0.000665237	1	0.161	0.133		EID2B	0.009804	0.112041	1	0.02	0.016		CPEB4	0.022566	0.003392	1	0.035	0.026
MKKS	0.0554917	1.63457e-05	0.235525	0.105	0.077		RP11-712B9.2	0.009803	0.003252	1	0.007	0.004		ELF4	0.022559	3.98e-05	0.573699	0.022	0.012
ATP10D	0.0553906	2.31422e-16	3.33455e-12	0.039	0.013		TIGD1	0.009799	0.048648	1	0.012	0.009		HCFC1	0.022551	0.009002	1	0.044	0.034
TOX4	0.0553876	0.00157344	1	0.181	0.155		FAM98C	0.009781	0.39649	1	0.067	0.065		BRD1	0.022548	0.002534	1	0.034	0.024
PMM1	0.0553748	7.45022e-07	0.010735	0.082	0.054		WDPCP	0.009756	0.058412	1	0.015	0.011		RCN1	0.02254	0.002336	1	0.034	0.024
PWP1	0.0553156	9.64217e-05	1	0.123	0.097		OBSCN	0.009753	0.001418	1	0.007	0.003		TECPR1	0.022515	0.007951	1	0.042	0.033
H2AFX	0.0552964	1.34046e-05	0.193146	0.097	0.068		LRP2BP	0.009746	0.01854	1	0.011	0.007		UFL1	0.022487	0.053358	1	0.072	0.061
STK24	0.0552903	4.93948e-07	0.0071173	0.081	0.053		TXNDC12	0.009745	0.570419	1	0.151	0.15		PNPLA6	0.022483	0.022975	1	0.055	0.045
ING2	0.0552876	3.8729e-08	0.000558047	0.066	0.039		C12orf66	0.009732	0.034851	1	0.012	0.008		ACTN4	0.022482	0.271418	1	0.222	0.213
SIPA1L1	0.0551575	1.96856e-11	2.8365e-07	0.053	0.025		CTC-559E9.1	0.009724	0.000226	1	0.006	0.002		SLCO4C1	0.022475	5.5e-14	7.92e-10	0.011	0.001
PTGES3	0.0551429	0.0335611	1	0.458	0.434		RAB11FIP2	0.009719	0.168002	1	0.027	0.023		MPHOSPH8	0.022475	0.361124	1	0.334	0.324
EPCAM	0.0551264	2.14269e-16	3.08741e-12	0.033	0.011		ZNF891	0.009709	0.039539	1	0.013	0.009		EFR3A	0.022466	0.034381	1	0.06	0.051
COPB1	0.0551173	3.77045e-05	0.543284	0.111	0.081		HIPK1-AS1	0.009708	0.081645	1	0.015	0.013		CRIP1	0.022466	0.382627	1	0.349	0.336
CMPK2	0.0550597	2.60618e-12	3.75524e-08	0.044	0.02		GCLM	0.009691	0.45636	1	0.081	0.079		TXNDC11	0.02246	0.046728	1	0.07	0.06
U2AF1L4	0.0550326	3.14796e-05	0.453589	0.107	0.079		ACAD11	0.009689	0.001472	1	0.007	0.003		DENND6A	0.022441	0.004385	1	0.037	0.026
LSM6	0.0549987	0.00344826	1	0.217	0.187		LINC00384	0.009676	0.001423	1	0.007	0.003		PLEKHA5	0.02243	0.001543	1	0.03	0.019
LINC00998	0.0549877	0.000185039	1	0.132	0.104		CYP20A1	0.009665	0.553136	1	0.129	0.127		VPS16	0.022414	0.025732	1	0.056	0.047
SPG21	0.0549813	0.000368457	1	0.15	0.121		SCOC	0.009663	0.386716	1	0.063	0.059		NCOA2	0.022386	0.029461	1	0.056	0.047
PTS	0.0549608	6.01306e-06	0.0866422	0.09	0.064		PVRIG	0.009662	0.019299	1	0.01	0.007		ATL3	0.022374	0.024089	1	0.054	0.044
HP	0.0549559	2.69186e-15	3.8787e-11	0.027	0.007		FBXL4	0.009658	0.106304	1	0.019	0.015		SARS	0.022362	0.176276	1	0.143	0.136
NARF	0.0549418	0.000515282	1	0.151	0.124		P2RY11	0.009657	0.205313	1	0.028	0.025		PPP6R2	0.022348	0.051575	1	0.069	0.061
PCNP	0.0549111	0.0121355	1	0.297	0.269		HSF2	0.009643	0.172425	1	0.025	0.022		IP6K1	0.022337	0.043315	1	0.065	0.056
R3HDM4	0.0549047	2.20044e-05	0.317062	0.105	0.078		MANSC1	0.009628	0.010998	1	0.009	0.005		ABCF1	0.022264	0.169565	1	0.134	0.125
NDC80	0.0548704	2.38908e-14	3.44243e-10	0.043	0.018		SLC35G2	0.009619	0.054737	1	0.014	0.01		ZNF593	0.022224	0.048173	1	0.067	0.059
UQCRC1	0.0548519	0.000388421	1	0.15	0.122		RP11-15A1.3	0.009614	0.000229	1	0.006	0.002		RAB5B	0.022208	0.023498	1	0.053	0.043
ZNF267	0.0548463	4.16815e-08	0.000600589	0.068	0.042		RP11-22P6.2	0.009596	0.05158	1	0.014	0.01		PPM1L	0.022191	2.11e-13	3.04e-09	0.011	0.001
LYRM4	0.0548331	1.36121e-05	0.196137	0.102	0.075		CTD-2562J15.6	0.009593	0.004681	1	0.008	0.004		THAP3	0.022188	0.003147	1	0.035	0.025
DPF3	0.0546819	5.59827e-34	8.06654e-30	0.027	0.001		TMEM184C	0.009588	0.058743	1	0.015	0.012		IER3IP1	0.02217	0.199974	1	0.157	0.149
SLC25A39	0.0546398	0.000445131	1	0.15	0.122		RP11-430B1.2	0.009568	0.032027	1	0.012	0.008		EPHX4	0.022168	4.03e-15	5.81e-11	0.011	0.001
MFF	0.0546131	0.0006862	1	0.164	0.132		TCEANC	0.009556	0.04865	1	0.012	0.009		MMP24-AS1	0.022164	0.143519	1	0.118	0.109
LRBA	0.0545837	0.000115465	1	0.122	0.093		AC091729.9	0.009533	0.011749	1	0.01	0.005		WSB2	0.022158	0.013535	1	0.043	0.036
RPS6KA3	0.054286	8.58256e-05	1	0.118	0.092		PPIE	0.009525	0.519595	1	0.11	0.11		TBC1D19	0.022154	0.005598	1	0.036	0.027
CLDN4	0.0542465	1.55267e-15	2.23725e-11	0.034	0.013		CTD-2035E11.5	0.009523	0.000389	1	0.006	0.002		KLHDC4	0.022152	0.098556	1	0.094	0.087
ATXN2L	0.0541845	2.27457e-05	0.327743	0.104	0.076		ZNF540	0.009515	0.00567	1	0.009	0.004		LRIF1	0.022094	0.037813	1	0.06	0.05
EBNA1BP2	0.054179	4.98374e-06	0.0718108	0.092	0.064		ZNF554	0.009507	0.000607	1	0.007	0.003		DESI2	0.022088	0.028713	1	0.055	0.047
ETV1	0.0541483	7.08254e-26	1.02052e-21	0.029	0.004		CCDC152	0.0095	0.179871	1	0.025	0.021		FAM76B	0.022061	0.009144	1	0.04	0.032
XRN1	0.0541165	7.52951e-06	0.108493	0.09	0.064		ZNF737	0.009482	0.001877	1	0.007	0.003		TOPORS	0.02204	0.150495	1	0.116	0.109
MOSPD3	0.0541084	7.90463e-06	0.113898	0.093	0.065		ZNF527	0.00948	0.03842	1	0.012	0.008		FOXO4	0.022035	2.56e-05	0.368335	0.019	0.009
TM7SF3	0.0540159	2.58966e-06	0.0373144	0.085	0.057		PLA2G12A	0.009475	0.267707	1	0.036	0.033		DUSP5	0.022028	0.080313	1	0.074	0.068
TMPO	0.0539369	1.87482e-05	0.270143	0.101	0.073		YY2	0.009465	0.00086	1	0.007	0.003		TARS	0.022025	0.040208	1	0.063	0.053
RNF10	0.0539234	0.000329725	1	0.136	0.11		TRNT1	0.009461	0.281278	1	0.039	0.035		UNC13D	0.022022	0.1329	1	0.114	0.106
TAPBP	0.0539001	0.0354714	1	0.427	0.394		RP11-458J1.1	0.009455	0.000571	1	0.007	0.002		SLC35E2B	0.021982	0.045863	1	0.064	0.055
DNAJA2	0.0538762	0.000169057	1	0.122	0.096		TRIM32	0.009444	0.067903	1	0.015	0.011		GOLGB1	0.021967	0.141504	1	0.111	0.104
LZIC	0.0538649	3.6295e-07	0.00522975	0.077	0.048		COPG1	0.00944	0.312611	1	0.044	0.042		ZNF365	0.021948	9e-14	1.3e-09	0.011	0.001
CDC5L	0.0537433	0.000134719	1	0.123	0.094		ERCC4	0.009437	0.202189	1	0.028	0.025		UBP1	0.021945	0.011965	1	0.043	0.034
NDUFC1	0.0536727	0.0029273	1	0.197	0.167		OSBPL9	0.009436	0.358005	1	0.055	0.05		SEC14L1	0.021935	0.030478	1	0.055	0.044
TMEM183A	0.0536691	0.000293716	1	0.138	0.109		FLYWCH1	0.009433	0.195709	1	0.027	0.024		MAPK9	0.02193	0.002456	1	0.032	0.023
C17orf89	0.0536619	0.00656717	1	0.235	0.21		GEMIN2	0.00942	0.135526	1	0.021	0.017		ORMDL1	0.021894	0.308915	1	0.252	0.242
B2M	0.0536107	2.54735e-12	3.67047e-08	1	1		XPNPEP1	0.009419	0.344491	1	0.049	0.048		ZNF32	0.021865	0.09867	1	0.095	0.084
IGBP1	0.0534359	0.00601456	1	0.228	0.202		RP11-799D4.4	0.009417	0.023818	1	0.012	0.007		CAPN15	0.021829	0.003582	1	0.034	0.025
RAB5A	0.053427	0.000250405	1	0.126	0.1		ZBED1	0.009413	0.20986	1	0.031	0.028		AP000769.1	0.021803	0.001053	1	0.027	0.017
RFXANK	0.0533657	0.000147131	1	0.126	0.098		FBLIM1	0.009406	0.003107	1	0.007	0.004		FAM110A	0.021794	0.031366	1	0.054	0.045
RHNO1	0.0533362	1.40722e-05	0.202767	0.097	0.07		RREB1	0.009396	0.18801	1	0.026	0.023		GPNMB	0.021786	0.0072	1	0.038	0.029
ATP2A2	0.0533144	4.24225e-09	6.11266e-05	0.059	0.032		NAP1L3	0.009379	0.000924	1	0.007	0.003		UBE2H	0.02175	0.043323	1	0.062	0.053
IFI27L1	0.0532984	2.65818e-11	3.83017e-07	0.051	0.024		RP11-70P17.1	0.009372	0.000778	1	0.007	0.002		GNA13	0.02175	0.077833	1	0.08	0.071
YTHDC1	0.0532785	0.00284444	1	0.181	0.156		LACTB2	0.009363	0.15515	1	0.023	0.021		NACC2	0.021744	8.49e-06	0.122315	0.018	0.008
MPLKIP	0.0532707	0.000439146	1	0.14	0.113		POLR3H	0.009363	0.185535	1	0.027	0.023		USP8	0.021727	0.182006	1	0.129	0.122
MAP2K3	0.0532626	0.000918298	1	0.154	0.125		ALG8	0.009359	0.288796	1	0.039	0.036		GAS7	0.021721	5.98e-06	0.086107	0.018	0.008
TMEM106C	0.0532157	5.06111e-06	0.0729255	0.086	0.061		ATP6V1E2	0.009358	0.031173	1	0.011	0.008		TNRC18	0.021713	0.002076	1	0.029	0.02
IL6ST	0.053065	1.1937e-10	1.72e-06	0.051	0.026		HSPBAP1	0.009353	0.233086	1	0.031	0.028		ABCC5	0.021704	0.000307	1	0.023	0.013
STUB1	0.0530412	0.00680761	1	0.234	0.205		C5orf24	0.009352	0.413208	1	0.065	0.062		HEATR5B	0.021701	0.000349	1	0.023	0.014
MED28	0.0529831	0.00215976	1	0.175	0.149		SAV1	0.00935	0.056335	1	0.015	0.011		MAN2B2	0.021694	0.009862	1	0.039	0.032
RAD23A	0.0528652	0.0098784	1	0.256	0.229		UFSP2	0.00934	0.39863	1	0.058	0.057		PLEKHM1	0.02169	0.006661	1	0.037	0.029
SRSF10	0.0528642	0.00809754	1	0.238	0.21		RP11-104L21.3	0.009327	0.035142	1	0.012	0.008		ARRB1	0.021655	6.62e-05	0.954192	0.021	0.011
FAM104A	0.0528477	0.000338417	1	0.132	0.105		NIF3L1	0.009326	0.175563	1	0.025	0.022		NUBP2	0.021639	0.162452	1	0.129	0.122
CYSTM1	0.0527134	4.87061e-06	0.0701807	0.08	0.055		TSN	0.009326	0.523662	1	0.107	0.108		DPP8	0.021635	0.091045	1	0.087	0.077
CBX5	0.0526554	3.68491e-06	0.0530958	0.086	0.057		ARFGAP1	0.009316	0.173546	1	0.025	0.021		DENND4C	0.021632	0.008719	1	0.037	0.028
WDR18	0.0526533	8.27524e-07	0.0119238	0.078	0.05		MEOX1	0.009315	5.91e-06	0.085189	0.005	0.001		SPATA2L	0.0216	0.009516	1	0.037	0.029
SF3A1	0.0526406	7.95845e-05	1	0.111	0.085		ARHGEF9	0.009314	0.318787	1	0.044	0.041		MVK	0.021599	0.000154	1	0.022	0.013
JARID2	0.0526361	5.94398e-06	0.0856468	0.086	0.059		B3GALT6	0.009311	0.102043	1	0.018	0.014		SRSF9	0.021577	0.330001	1	0.268	0.262
EPC1	0.05262	0.0202365	1	0.305	0.279		RP11-326K13.4	0.009307	0.005717	1	0.007	0.004		RBM7	0.02156	0.143048	1	0.112	0.102
MNAT1	0.0525127	8.62887e-06	0.124333	0.087	0.061		C1RL	0.009305	0.081075	1	0.016	0.012		POFUT2	0.021515	0.000412	1	0.023	0.015
MDFIC	0.0524451	7.65357e-07	0.011028	0.076	0.05		MAN2A1	0.009297	0.376242	1	0.055	0.052		C6orf106	0.021508	0.0057	1	0.037	0.027
NUCKS1	0.0524413	0.0249795	1	0.334	0.303		DHRS13	0.00929	0.098832	1	0.018	0.015		ARID1B	0.021432	0.02432	1	0.051	0.041
CENPM	0.052401	9.06581e-11	1.30629e-06	0.049	0.024		FN3K	0.009273	0.00133	1	0.007	0.002		RP5-832C2.5	0.021418	0.002201	1	0.029	0.019
WDR61	0.0523963	0.00012672	1	0.116	0.089		CBR4	0.009273	0.352998	1	0.049	0.046		AMFR	0.021417	0.003948	1	0.032	0.022
HIST1H1C	0.0523668	4.14331e-05	0.59701	0.095	0.068		ZNF561	0.00927	0.176044	1	0.024	0.021		OSTC	0.021379	0.308341	1	0.239	0.232
SLC25A46	0.0523513	7.22233e-08	0.00104067	0.062	0.039		CTD-2371O3.3	0.009262	0.061277	1	0.013	0.01		ZBTB11	0.021368	0.018264	1	0.045	0.036
TFG	0.0523229	4.04598e-05	0.582985	0.103	0.076		SLC25A13	0.009259	0.048997	1	0.013	0.01		DNAJB1	0.021354	0.547633	1	0.507	0.478
RSBN1L	0.0522576	0.00743101	1	0.221	0.191		CA11	0.009243	0.107564	1	0.018	0.015		WIPF2	0.021352	0.116041	1	0.094	0.084
EIF2S1	0.0522567	7.90823e-05	1	0.11	0.082		ZNF720	0.00924	0.367425	1	0.052	0.05		ACBD5	0.021338	0.015787	1	0.045	0.035
CCR1	0.0521903	2.42986e-17	3.50118e-13	0.037	0.01		AP006621.5	0.009231	0.097337	1	0.017	0.013		PPP6C	0.021295	0.140323	1	0.112	0.103
C8orf59	0.052136	0.0117065	1	0.269	0.238		SLC16A7	0.009226	0.406596	1	0.059	0.056		PDE12	0.021282	0.02991	1	0.052	0.042
DYNC1I2	0.0521086	0.000261644	1	0.124	0.097		B3GALT2	0.009222	7.78e-06	0.112149	0.005	0.001		CDKN2AIP	0.021282	0.080254	1	0.075	0.066
POLR2B	0.0521013	0.00442009	1	0.197	0.17		RP11-554J4.1	0.009222	0.085479	1	0.017	0.012		ALDH9A1	0.021264	0.148061	1	0.116	0.105
CDC26	0.0520749	0.00342599	1	0.197	0.167		TBC1D31	0.009212	0.138747	1	0.021	0.018		CXCR1	0.021246	5.64e-16	8.12e-12	0.01	0
GNPTAB	0.0520281	0.000487366	1	0.128	0.104		MTRF1L	0.009209	0.337363	1	0.046	0.045		COPS3	0.021237	0.143057	1	0.113	0.103
MIR181A1HG	0.0520274	2.34505e-13	3.37899e-09	0.04	0.015		IGSF22	0.009208	0.001742	1	0.007	0.003		MAN1A2	0.021196	0.078741	1	0.076	0.069
UBA6	0.0520131	7.84058e-05	1	0.104	0.078		RP11-78O7.2	0.009205	0.000115	1	0.005	0.001		SNX2	0.021191	0.127873	1	0.103	0.095
PNO1	0.0520075	3.58168e-07	0.00516084	0.069	0.043		RP11-66N11.8	0.009185	0.028911	1	0.011	0.007		BCL2L1	0.021179	0.062352	1	0.067	0.06
MRPS11	0.0519928	0.000560549	1	0.142	0.113		ZNF441	0.00918	0.00432	1	0.008	0.003		ZBED6	0.021178	0.023032	1	0.048	0.038
LCN2	0.051979	1.51993e-23	2.19007e-19	0.026	0.003		RP11-89K11.1	0.009179	0.060003	1	0.014	0.011		ELMSAN1	0.021159	0.103374	1	0.083	0.073
ZPR1	0.0519179	6.90158e-05	0.994448	0.105	0.079		IL15	0.009164	0.179329	1	0.024	0.02		STIM2	0.021145	0.089325	1	0.079	0.07
CTNNB1	0.0519125	0.000481999	1	0.127	0.103		ATP9B	0.009162	0.227418	1	0.031	0.027		KIR3DX1	0.021114	1.31e-11	1.88e-07	0.01	0.001
POLR2H	0.0518544	4.43098e-05	0.63846	0.104	0.076		LINC01138	0.009146	0.247858	1	0.031	0.028		ZNF106	0.021098	0.100376	1	0.086	0.08
YTHDF2	0.0518535	0.00376693	1	0.192	0.166		NEK4	0.009144	0.094533	1	0.016	0.012		SNHG9	0.021079	0.141904	1	0.103	0.095
VPS26A	0.0518199	0.000110697	1	0.107	0.083		TMEM185A	0.009144	0.22318	1	0.029	0.026		DECR1	0.021072	0.250589	1	0.179	0.173
AAED1	0.0518121	3.97229e-05	0.572368	0.093	0.069		RP11-817O13.8	0.009141	0.011652	1	0.009	0.005		PPP1R9B	0.021046	0.005005	1	0.033	0.025
ASF1A	0.051701	0.000488195	1	0.13	0.104		RP11-386I14.4	0.009134	0.418039	1	0.053	0.053		BRD3	0.021037	0.062678	1	0.066	0.059
GTF2A2	0.0516217	0.0108659	1	0.255	0.229		MIER2	0.00912	0.058049	1	0.013	0.01		RNF34	0.021023	0.100051	1	0.084	0.076
ATRAID	0.0515829	0.0178431	1	0.292	0.265		HSDL2	0.009116	0.248492	1	0.03	0.027		FBXL5	0.021016	0.115666	1	0.092	0.085
WNT10A	0.0515422	8.70284e-20	1.25399e-15	0.03	0.007		COASY	0.009115	0.354766	1	0.049	0.048		NOM1	0.020965	0.0587	1	0.066	0.058
ATF7	0.0515202	1.14282e-08	0.000164668	0.058	0.033		ZNF518B	0.009103	0.073239	1	0.015	0.011		ZNF830	0.020942	0.127187	1	0.098	0.09
SUSD6	0.051511	1.46842e-08	0.000211585	0.059	0.034		THAP1	0.00908	0.424428	1	0.063	0.062		TAPBP	0.020927	0.427982	1	0.408	0.405
GSK3B	0.0514944	6.16373e-06	0.0888132	0.085	0.058		BACE1-AS	0.009073	0.015441	1	0.009	0.005		RSF1	0.020923	0.311172	1	0.226	0.216
ITPR1	0.0514524	1.89824e-09	2.73517e-05	0.053	0.028		SLX4IP	0.009061	0.07397	1	0.014	0.011		FAM104A	0.020915	0.168586	1	0.12	0.112
SURF2	0.0514464	0.000272212	1	0.12	0.096		LINC00324	0.00906	0.283363	1	0.033	0.032		EMSY	0.020912	0.017043	1	0.042	0.033
ALDOC	0.0514351	2.16942e-08	0.000312591	0.06	0.033		FBXO18	0.009057	0.312209	1	0.04	0.039		ERBB2	0.020905	7.51e-09	0.000108	0.012	0.003
FBXO2	0.051427	1.936e-12	2.78959e-08	0.042	0.017		TMEM175	0.009052	0.281563	1	0.035	0.032		ERCC6L2	0.020901	0.005286	1	0.031	0.023
PSMA3-AS1	0.0513906	0.0125726	1	0.246	0.223		ORC4	0.009024	0.375544	1	0.05	0.049		RPS9	0.020875	0.244042	1	0.988	0.987
TAF12	0.0513494	0.000779587	1	0.144	0.116		DSTYK	0.009023	0.332321	1	0.044	0.04		MAU2	0.02086	0.008003	1	0.036	0.027
MRPL24	0.0512834	2.12953e-05	0.306844	0.094	0.068		BTBD11	0.009014	3.1e-05	0.446843	0.005	0.001		MAP3K7	0.020848	0.037921	1	0.055	0.046
PNKP	0.0512067	0.000845386	1	0.14	0.115		ZNF671	0.009007	0.080611	1	0.014	0.011		HOOK3	0.020833	0.061015	1	0.063	0.056
BID	0.0511849	0.000205509	1	0.119	0.092		GTPBP3	0.008985	0.241282	1	0.03	0.027		SLFN11	0.020829	0.006802	1	0.034	0.026
BCOR	0.0511332	1.13257e-10	1.63193e-06	0.046	0.023		CALY	0.00898	6.75e-05	0.972434	0.004	0.001		CEBPA	0.020823	1.32e-07	0.001899	0.014	0.004
AKR1A1	0.0510746	0.000622706	1	0.137	0.109		HIST2H2BE	0.008977	0.177114	1	0.021	0.018		CHD6	0.02082	0.140585	1	0.103	0.095
SEC62	0.0510312	0.0374033	1	0.369	0.343		SLC46A3	0.008968	0.249781	1	0.031	0.029		DIP2B	0.020775	0.000266	1	0.021	0.012
N4BP2	0.0510098	4.85702e-09	6.99847e-05	0.054	0.03		RP11-158I9.8	0.008966	0.023799	1	0.01	0.006		EPS15	0.020755	0.201301	1	0.132	0.127
RBM22	0.0509729	0.000700594	1	0.135	0.109		SNN	0.008958	0.083445	1	0.015	0.011		TMEM184B	0.020717	0.000552	1	0.022	0.015
STAMBPL1	0.0509214	1.22438e-07	0.0017642	0.062	0.038		LAS1L	0.008956	0.342642	1	0.046	0.044		SLMAP	0.020712	0.056924	1	0.062	0.055
PHTF2	0.0508852	3.22003e-08	0.000463974	0.06	0.034		P3H1	0.008951	0.213149	1	0.026	0.023		SRSF1	0.020701	0.179014	1	0.122	0.113
LUC7L2	0.050865	0.000806684	1	0.136	0.112		TMEM9B-AS1	0.008928	5.31e-05	0.765433	0.005	0.001		RBBP6	0.020694	0.21829	1	0.146	0.141
CXCL8	0.0508577	3.07582e-06	0.0443195	0.075	0.05		ZNF595	0.008922	0.052133	1	0.013	0.009		KPNA5	0.020688	0.017982	1	0.043	0.033
CDC73	0.0508056	7.69167e-05	1	0.105	0.079		EPS15	0.008919	0.58262	1	0.13	0.128		TMCC1	0.02068	0.000523	1	0.023	0.014
MUC1	0.0507645	4.2775e-12	6.16346e-08	0.039	0.017		EEPD1	0.008916	0.054389	1	0.013	0.01		PRR7	0.020647	0.049125	1	0.056	0.047
KIAA0040	0.0507537	6.88913e-06	0.0992655	0.082	0.056		DPYD	0.008916	0.277399	1	0.035	0.032		CAPN1	0.020641	0.211638	1	0.146	0.14
GRAP2	0.0507104	0.00815478	1	0.208	0.184		POLD4	0.008907	0.40816	1	0.06	0.057		CYBB	0.020598	2.52e-05	0.362431	0.017	0.008
NR1H2	0.0507017	0.00228433	1	0.161	0.137		UTP4	0.008906	0.247341	1	0.031	0.027		KATNA1	0.020592	0.056464	1	0.061	0.052
RAP1GDS1	0.0505816	1.65164e-06	0.0237985	0.074	0.049		DDX42	0.008905	0.351326	1	0.046	0.044		SOS1	0.02059	0.014698	1	0.04	0.031
SSH1	0.0505273	1.80061e-10	2.5945e-06	0.047	0.023		CTD-2287O16.5	0.008904	0.018405	1	0.009	0.005		ASCC3	0.020587	0.067335	1	0.066	0.058
IRS2	0.0504531	8.63433e-12	1.24412e-07	0.04	0.019		FBXO32	0.008881	0.479112	1	0.077	0.073		CTB-91J4.1	0.020577	2.51e-10	3.61e-06	0.011	0.002
ZRSR2	0.0504386	0.000164624	1	0.109	0.085		CUBN	0.008879	0.002403	1	0.007	0.003		OSBPL11	0.02057	0.003545	1	0.03	0.021
PHB2	0.0504178	0.00831438	1	0.229	0.201		TMEM14B	0.008879	0.699292	1	0.289	0.286		RP11-973H7.1	0.020567	0.000295	1	0.02	0.011
NABP2	0.0503582	1.2979e-05	0.187015	0.089	0.061		SDCBP2-AS1	0.008874	0.034334	1	0.011	0.007		PYROXD2	0.020546	2e-05	0.28786	0.017	0.008
RNMT	0.050301	0.00797656	1	0.21	0.185		GART	0.008869	0.323342	1	0.041	0.04		RPS18	0.020544	0.101301	1	1	1
RBM5	0.0502204	0.00183312	1	0.15	0.125		ATAT1	0.008868	0.031484	1	0.011	0.007		VAMP8	0.020544	0.457423	1	0.493	0.482
S100A13	0.0501984	1.07595e-11	1.55034e-07	0.038	0.017		MUL1	0.008857	0.267408	1	0.031	0.03		COX4I1	0.020535	0.46303	1	0.85	0.839
MAT2A	0.0501851	0.000149247	1	0.109	0.081		URGCP	0.008855	0.137609	1	0.019	0.015		EML3	0.020525	0.042291	1	0.054	0.047
STXBP2	0.0501802	0.00280009	1	0.17	0.142		USP32	0.008852	0.307883	1	0.036	0.033		CLEC2D	0.02052	0.478038	1	0.494	0.478
GPN1	0.0501419	1.25002e-05	0.180115	0.087	0.06		ZNF846	0.008847	0.107975	1	0.016	0.013		YTHDF3	0.020488	0.020007	1	0.043	0.033
C17orf62	0.0501405	0.00495377	1	0.192	0.165		TMTC2	0.008843	0.011527	1	0.008	0.004		KYNU	0.020479	1.55e-07	0.002232	0.012	0.003
TFRC	0.0501359	1.49353e-06	0.0215203	0.071	0.045		ING1	0.008842	0.249529	1	0.03	0.027		FAM199X	0.020448	0.004967	1	0.032	0.023
TOLLIP	0.0501342	3.332e-06	0.0480108	0.074	0.05		CEP126	0.008839	0.034765	1	0.01	0.007		MARK2	0.020433	0.060244	1	0.061	0.054
TXNDC9	0.0500618	0.000368866	1	0.12	0.094		TMEM41A	0.008826	0.340608	1	0.044	0.04		NUB1	0.020404	0.216726	1	0.147	0.137
ITSN2	0.0500126	0.00677482	1	0.197	0.172		ZNF232	0.008821	0.008814	1	0.009	0.005		CCDC88A	0.020388	0.000512	1	0.023	0.014
AMD1	0.0500099	0.0212815	1	0.256	0.234		ANKMY2	0.008817	0.189994	1	0.023	0.02		ADAM15	0.020384	0.000295	1	0.021	0.012
ATP1B1	0.0497703	3.80558e-11	5.48345e-07	0.039	0.019		ZNF773	0.008814	0.018485	1	0.009	0.006		TBCC	0.020375	0.30939	1	0.204	0.196
EXOC2	0.0497439	2.9887e-07	0.00430642	0.061	0.037		RP11-245D16.4	0.008811	0.046592	1	0.011	0.007		DMTF1	0.020348	0.049676	1	0.058	0.049
SCAF11	0.049699	0.0271634	1	0.305	0.28		SEC23A	0.008809	0.449287	1	0.067	0.065		OPA1	0.020305	0.013749	1	0.038	0.031
KPNA4	0.0496983	1.02779e-05	0.148095	0.078	0.057		FGF7	0.008786	0.002959	1	0.007	0.003		ZFAND3	0.020298	0.059952	1	0.064	0.053
SRSF11	0.0496521	0.0400894	1	0.355	0.324		DTD2	0.008775	0.110931	1	0.017	0.013		ZSWIM6	0.020295	0.000197	1	0.02	0.011
CDCA7	0.0496454	1.20492e-09	1.73617e-05	0.053	0.026		NME2	0.008766	0.068126	1	0.015	0.011		ZBTB21	0.020282	0.002557	1	0.026	0.019
ACAT2	0.0496409	3.09321e-05	0.4457	0.091	0.065		ARRDC1-AS1	0.008761	0.2401	1	0.028	0.025		MYDGF	0.020277	0.312064	1	0.212	0.207
NUDT16L1	0.0496253	0.000717146	1	0.132	0.106		ZNF780A	0.008744	0.22439	1	0.027	0.023		MGAT2	0.020268	0.126402	1	0.092	0.083
MICAL2	0.0495749	3.33554e-09	4.80618e-05	0.052	0.026		AC005253.2	0.008732	0.055321	1	0.012	0.008		CYP4F35P	0.020261	6.32e-09	9.1e-05	0.012	0.003
SUZ12	0.0495612	2.00249e-05	0.288539	0.087	0.061		TRAV17	0.008731	0.022343	1	0.009	0.005		MTA2	0.020261	0.001092	1	0.024	0.016
43717	0.0495582	0.047333	1	0.395	0.378		AP001055.6	0.008726	0.05567	1	0.012	0.008		UIMC1	0.02026	0.040048	1	0.054	0.045
HIST1H2BN	0.0494889	2.33278e-07	0.00336131	0.06	0.034		DOCK9	0.008726	0.137744	1	0.02	0.016		PARP4	0.020256	0.026829	1	0.047	0.038
TRAF4	0.0494486	2.07413e-08	0.000298862	0.052	0.029		ZNF414	0.008719	0.30568	1	0.038	0.035		CHD2	0.020255	0.214118	1	0.134	0.126
HTATSF1	0.049446	8.67868e-05	1	0.098	0.073		EIF2D	0.008716	0.330121	1	0.044	0.04		TPGS2	0.020238	0.099973	1	0.079	0.072
FRMD4B	0.0492923	5.95921e-11	8.58663e-07	0.04	0.018		PRIM2	0.008705	0.288617	1	0.034	0.032		SGK3	0.020207	0.000913	1	0.023	0.014
DDA1	0.049287	0.000383721	1	0.119	0.091		S1PR2	0.008701	0.159548	1	0.019	0.017		TCEB3	0.020202	0.060934	1	0.063	0.055
YIF1B	0.0492252	1.11237e-06	0.0160282	0.069	0.045		KIZ-AS1	0.008698	0.003465	1	0.007	0.003		DDX20	0.020197	0.003284	1	0.028	0.019
RSL1D1	0.0492135	0.0205072	1	0.267	0.243		TM2D1	0.008696	0.571877	1	0.117	0.118		SMARCC1	0.020177	0.118592	1	0.086	0.078
PELI1	0.0492105	5.73797e-13	8.26784e-09	0.041	0.016		SCNM1	0.008682	0.596	1	0.135	0.133		SNHG12	0.020177	0.132458	1	0.091	0.083
SLC25A11	0.0492062	0.000794028	1	0.132	0.106		IGHD	0.008674	0.000724	1	0.005	0.002		MTCH1	0.020175	0.255639	1	0.166	0.161
CTSH	0.0491339	2.24692e-07	0.00323759	0.061	0.037		C3orf18	0.008667	0.046154	1	0.012	0.008		RSBN1L	0.020171	0.315839	1	0.205	0.2
TTC1	0.0491332	0.00230874	1	0.157	0.13		EXD2	0.008662	0.001181	1	0.006	0.002		TIMM13	0.020169	0.22672	1	0.144	0.141
ABHD17B	0.0490859	1.05682e-06	0.0152277	0.064	0.041		TADA2B	0.008661	0.13079	1	0.019	0.015		TRIP11	0.020155	0.056744	1	0.057	0.048
TMEM156	0.0489936	1.38008e-06	0.0198855	0.069	0.045		AC009403.2	0.008659	0.190014	1	0.023	0.021		HYLS1	0.020136	2.84e-05	0.408945	0.017	0.008
GPR68	0.0489029	7.91159e-07	0.0113998	0.065	0.041		RP11-544A12.8	0.008659	0.38318	1	0.047	0.044		FOXN2	0.020097	0.02498	1	0.044	0.036
ZC3H13	0.0489002	0.00637417	1	0.187	0.16		CSE1L	0.008639	0.264542	1	0.031	0.027		CDK19	0.020087	0.006015	1	0.032	0.023
VAMP7	0.0488986	2.24828e-05	0.323955	0.083	0.059		RNF214	0.008629	0.342653	1	0.04	0.039		PCSK5	0.020082	4.43e-11	6.38e-07	0.01	0.001
H2AFJ	0.0488878	0.00398661	1	0.166	0.142		MAP3K14	0.008626	0.209252	1	0.025	0.022		FAM19A1	0.02008	1.97e-09	2.85e-05	0.012	0.003
NRDC	0.0488635	0.00104435	1	0.135	0.108		HILPDA	0.008623	0.015248	1	0.008	0.005		MBNL3	0.020047	0.000112	1	0.02	0.01
SNRNP40	0.0488105	0.000777395	1	0.13	0.104		RP11-307C12.13	0.00862	0.03735	1	0.009	0.006		HDAC1	0.020036	0.30905	1	0.209	0.198
RNF5	0.0487569	0.00204217	1	0.147	0.123		RP11-152N13.5	0.008617	0.009524	1	0.008	0.004		ZNF292	0.020034	0.238811	1	0.145	0.14
MED8	0.0486994	2.58802e-05	0.372908	0.086	0.06		DNASE1L1	0.008613	0.107172	1	0.016	0.012		MAD1L1	0.020008	0.22269	1	0.144	0.133
NIPSNAP3A	0.0486983	2.69091e-10	3.87734e-06	0.047	0.023		ZNF225	0.00861	0.004427	1	0.006	0.003		MCM7	0.019985	0.04081	1	0.049	0.043
SYT11	0.0486786	3.47688e-06	0.0500983	0.075	0.05		CBY1	0.008609	0.076575	1	0.012	0.01		RAB5A	0.019982	0.183738	1	0.115	0.107
AUP1	0.0486099	0.00799588	1	0.199	0.172		RP11-434H6.7	0.008597	0.018275	1	0.008	0.005		CCDC88B	0.019946	0.110207	1	0.078	0.071
HSPA4	0.0485986	1.98725e-05	0.286343	0.085	0.061		ATXN3	0.008579	0.464312	1	0.068	0.065		RBM48	0.01991	0.032563	1	0.046	0.037
GNL1	0.0485389	0.000386941	1	0.114	0.09		CAPN7	0.008577	0.30937	1	0.036	0.032		SCAP	0.019882	0.013245	1	0.036	0.027
ETV7	0.0485029	1.95156e-19	2.81201e-15	0.029	0.007		ARSG	0.008577	0.335762	1	0.037	0.037		HIST2H2AC	0.01988	0.003405	1	0.027	0.018
RALGDS	0.048454	0.000375399	1	0.111	0.087		DSEL	0.00857	0.003209	1	0.007	0.003		CTU2	0.01988	0.004507	1	0.029	0.021
PRR14	0.0484085	2.97862e-05	0.42919	0.083	0.059		GCA	0.008556	0.236863	1	0.027	0.024		THRA	0.01988	0.013298	1	0.036	0.027
MRPL22	0.0483896	0.00228747	1	0.153	0.126		LIPE-AS1	0.008553	0.176214	1	0.022	0.019		CAMK1D	0.019878	0.031146	1	0.045	0.038
TXNDC12	0.0483347	0.00376826	1	0.167	0.141		TP53	0.00855	0.397859	1	0.053	0.052		EHBP1L1	0.019869	0.02484	1	0.043	0.035
MKI67	0.0482469	3.45025e-25	4.97147e-21	0.026	0.003		CLEC10A	0.008546	0.0041	1	0.007	0.003		RCOR1	0.019851	0.001753	1	0.024	0.017
PTPRJ	0.048214	9.00406e-07	0.012974	0.064	0.04		RP11-486G15.2	0.008537	0.010914	1	0.007	0.004		PGRMC2	0.019833	0.05201	1	0.054	0.045
[truncated: 12,406 more rows]
