# Supplementary material for: Single-cell RNA sequencing demonstrates the molecular and cellular reprogramming of metastatic lung adenocarcinoma
Source: Nat Commun. 2020 May 8;11:2285. doi: 10.1038/s41467-020-16164-1 (PMC7210975; doi:10.1038/s41467-020-16164-1)
Supplement: Supplementary file 11 — Supplementary Data 8 [file 41467_2020_16164_MOESM11_ESM.xlsx]

## Sheet: CellPhoneDB
Supplementary Data 8. Full list of ligand-receptor pairs used in the interaction analysis within tissues of each origin. One-sided p-value calculated from permutation test.
nLung					tLung					tL/B					nLN					mLN					mBrain					PE
Cell-Cell pairs	Interacting pairs	Means	P-value		Cell-Cell pairs	Interacting pairs	Means	P-value		Cell-Cell pairs	Interacting pairs	Means	P-value		Cell-Cell pairs	Interacting pairs	Means	P-value		Cell-Cell pairs	Interacting pairs	Means	P-value		Cell-Cell pairs	Interacting pairs	Means	P-value		Cell-Cell pairs	Interacting pairs	Means	P-value
AT1|Myofibroblasts	CADM1_NECTIN3	2.406	0		Mesothelial cells|CD141+ DCs	CADM3_CADM1	0.863	0.003		CD4+ Th|CD207+CD1a+ LCs	HLA-DPA1_TNFSF9	2.604	0.019		Cytotoxic CD8+ T|CD141+ DCs	CRTAM_CADM1	1.371	0		COL13A1+ matrix FBs|CD4+ Th	PVR_CD96	0.884	0.003		Cytotoxic CD8+ T|CD141+ DCs	PVR_CD226	1.164	0.001		Cancer cells|CD8 low T	PVR_CD96	0.778	0
AT2|Myofibroblasts	CADM1_NECTIN3	0.801	0		Mesothelial cells|tS3	CADM3_CADM1	0.395	0.008		CD8 low T|CD207+CD1a+ LCs	HLA-DPA1_TNFSF9	3.852	0.014		Exhausted CD8+ T|CD141+ DCs	CRTAM_CADM1	1.821	0		COL13A1+ matrix FBs|CD8 low T	PVR_CD96	0.743	0.005		CD141+ DCs|Cytotoxic CD8+ T	CADM1_CADM1	2.121	0.005		Cancer cells|Exhausted CD8+ T	PVR_CD96	1.356	0
CD141+ DCs|Myofibroblasts	CADM1_NECTIN3	0.813	0.001		CD141+ DCs|Mesothelial cells	CADM1_CADM1	0.799	0.04		COL13A1+ matrix FBs|CD207+CD1a+ LCs	HLA-DPA1_TNFSF9	1.902	0.014		NK|CD141+ DCs	CRTAM_CADM1	1.662	0		COL13A1+ matrix FBs|Exhausted CD8+ T	PVR_CD96	1.229	0.002		CD141+ DCs|MALT B cells	CADM1_CADM1	1.009	0.007		Cancer cells|GC B cells in the DZ	PVR_CD96	1.875	0.045
Treg|Myofibroblasts	TIGIT_NECTIN3	2.782	0		CD141+ DCs|Pericytes	CADM1_CADM1	2.56	0		Cytotoxic CD8+ T|CD207+CD1a+ LCs	HLA-DPA1_TNFSF9	4.268	0.016		CD8 low T|Activated DCs	TIGIT_NECTIN2	1.459	0		COL13A1+ matrix FBs|Exhausted Tfh	PVR_CD96	1.404	0		CD141+ DCs|Myofibroblasts	CADM1_CADM1	1.483	0.006		Cancer cells|CD141+ DCs	PVR_CD226	0.574	0
AT1|Myofibroblasts	NECTIN2_NECTIN3	0.818	0.001		CD141+ DCs|tS3	CADM1_CADM1	1.018	0.004		Exhausted CD8+ T|CD207+CD1a+ LCs	HLA-DPA1_TNFSF9	4.881	0.007		CD8 low T|CD163+CD14+ DCs	TIGIT_NECTIN2	1.24	0		COL13A1+ matrix FBs|Naive CD8+ T	PVR_CD96	0.704	0.004		CD141+ DCs|Pericytes	CADM1_CADM1	1.284	0.002		Cancer cells|CD163+CD14+ DCs	PVR_TIGIT	1.2	0.043
AT2|Myofibroblasts	NECTIN2_NECTIN3	0.361	0.039		Mesothelial cells|CD141+ DCs	CADM1_CADM1	0.799	0.04		Exhausted Tfh|CD207+CD1a+ LCs	HLA-DPA1_TNFSF9	6.19	0.005		Cytotoxic CD8+ T|Activated DCs	TIGIT_NECTIN2	1.552	0		COL13A1+ matrix FBs|Treg	PVR_CD96	0.668	0.006		CD141+ DCs|Plasma cells	CADM1_CADM1	1.063	0.004		Cancer cells|Cytotoxic CD8+ T	PVR_TIGIT	0.818	0
Activated DCs|Myofibroblasts	NECTIN2_NECTIN3	1.013	0		Pericytes|CD141+ DCs	CADM1_CADM1	2.56	0		Follicular B cells|CD207+CD1a+ LCs	HLA-DPA1_TNFSF9	10.21	0		Cytotoxic CD8+ T|CD163+CD14+ DCs	TIGIT_NECTIN2	1.332	0		CD8+/CD4+ Mixed Th|CD141+ DCs	PVR_CD226	1.558	0.002		Cytotoxic CD8+ T|CD141+ DCs	CADM1_CADM1	2.121	0.005		Cancer cells|Exhausted CD8+ T	PVR_TIGIT	0.923	0
CD163+CD14+ DCs|Myofibroblasts	NECTIN2_NECTIN3	0.408	0.027		Pericytes|tS3	CADM1_CADM1	2.092	0		MALT B cells|CD207+CD1a+ LCs	HLA-DPA1_TNFSF9	2.037	0.019		Exhausted CD8+ T|Activated DCs	TIGIT_NECTIN2	2.392	0		COL13A1+ matrix FBs|CD141+ DCs	PVR_CD226	0.381	0.019		Cytotoxic CD8+ T|MALT B cells	CADM1_CADM1	1.357	0.027		Cancer cells|Treg	PVR_TIGIT	2.227	0
CD1c+ DCs|Myofibroblasts	NECTIN2_NECTIN3	0.468	0.018		tS3|CD141+ DCs	CADM1_CADM1	1.018	0.004		Malignant cells|CD207+CD1a+ LCs	HLA-DPA1_TNFSF9	2.074	0.019		Exhausted CD8+ T|CD163+CD14+ DCs	TIGIT_NECTIN2	2.172	0		COL13A1+ matrix FBs|CD8 low T	PVR_TIGIT	1.126	0.002		Cytotoxic CD8+ T|Myofibroblasts	CADM1_CADM1	1.831	0.012		CD141+ DCs|MALT B cells	CADM1_CADM1	1.269	0
Club|Myofibroblasts	NECTIN2_NECTIN3	0.36	0.044		tS3|Pericytes	CADM1_CADM1	2.092	0		Myofibroblasts|CD207+CD1a+ LCs	HLA-DPA1_TNFSF9	1.727	0.018		NK|Activated DCs	TIGIT_NECTIN2	1.109	0		COL13A1+ matrix FBs|CD8+/CD4+ Mixed Th	PVR_TIGIT	5.054	0.003		Cytotoxic CD8+ T|Pericytes	CADM1_CADM1	1.632	0.019		MALT B cells|CD141+ DCs	CADM1_CADM1	1.269	0
EPCs|Myofibroblasts	NECTIN2_NECTIN3	0.434	0.034		Mesothelial cells|tS3	CADM3_EPB41L1	0.351	0.002		NK|CD207+CD1a+ LCs	HLA-DPA1_TNFSF9	2.925	0.019		NK|CD163+CD14+ DCs	TIGIT_NECTIN2	0.889	0.002		COL13A1+ matrix FBs|Cytotoxic CD8+ T	PVR_TIGIT	0.657	0.027		Cytotoxic CD8+ T|Plasma cells	CADM1_CADM1	1.412	0.027		Activated DCs|Cancer cells	NECTIN1_NECTIN4	0.449	0
Lymphatic ECs|Myofibroblasts	NECTIN2_NECTIN3	0.583	0.01		tS2|Mesothelial cells	NECTIN1_CADM3	0.249	0.009		Naive CD8+ T|CD207+CD1a+ LCs	HLA-DPA1_TNFSF9	3.412	0.016		Naive CD8+ T|Activated DCs	TIGIT_NECTIN2	1.348	0		COL13A1+ matrix FBs|Exhausted CD8+ T	PVR_TIGIT	2.758	0		MALT B cells|CD141+ DCs	CADM1_CADM1	1.009	0.007		CD163+CD14+ DCs|Cancer cells	TIGIT_NECTIN2	1.604	0.029
Stalk-like ECs|Myofibroblasts	NECTIN2_NECTIN3	0.799	0		Mesothelial cells|tS2	NECTIN1_NECTIN4	0.495	0.016		Smooth muscle cells|CD207+CD1a+ LCs	HLA-DPA1_TNFSF9	2.037	0.011		Naive CD8+ T|CD163+CD14+ DCs	TIGIT_NECTIN2	1.128	0		COL13A1+ matrix FBs|Exhausted Tfh	PVR_TIGIT	1.281	0.011		MALT B cells|Cytotoxic CD8+ T	CADM1_CADM1	1.357	0.027		Cytotoxic CD8+ T|Activated DCs	TIGIT_NECTIN2	1.69	0
Tip-like ECs|Myofibroblasts	NECTIN2_NECTIN3	0.807	0		Mesothelial cells|tS3	NECTIN1_NECTIN4	0.468	0.012		Treg|CD207+CD1a+ LCs	HLA-DPA1_TNFSF9	3.188	0.017		Treg|Activated DCs	TIGIT_NECTIN2	3.713	0		COL13A1+ matrix FBs|Naive CD8+ T	PVR_TIGIT	1.946	0.001		MALT B cells|Pericytes	CADM1_CADM1	0.52	0.025		Cytotoxic CD8+ T|Alveolar Mac	TIGIT_NECTIN2	1.295	0.014
Tumor ECs|Myofibroblasts	NECTIN2_NECTIN3	0.8	0.001		Cytotoxic CD8+ T|Activated DCs	TIGIT_NECTIN2	1.863	0		Tumor ECs|CD207+CD1a+ LCs	HLA-DPA1_TNFSF9	1.76	0.007		Treg|CD163+CD14+ DCs	TIGIT_NECTIN2	3.493	0		COL13A1+ matrix FBs|Treg	PVR_TIGIT	4.483	0		Myofibroblasts|CD141+ DCs	CADM1_CADM1	1.483	0.006		Cytotoxic CD8+ T|Cancer cells	TIGIT_NECTIN2	1.222	0
COL14A1+ matrix FBs|AT1	CADM3_CADM1	2.878	0		Cytotoxic CD8+ T|CD163+CD14+ DCs	TIGIT_NECTIN2	1.385	0		Alveolar Mac|CD4+ Th	PVR_CD96	0.982	0		Activated DCs|CD4+ Th	LGALS9_CD44	2.664	0		CD8+/CD4+ Mixed Th|COL13A1+ matrix FBs	PVR_NECTIN3	1.281	0		Myofibroblasts|Cytotoxic CD8+ T	CADM1_CADM1	1.831	0.012		Cytotoxic CD8+ T|Pleural Mac	TIGIT_NECTIN2	0.951	0
COL14A1+ matrix FBs|AT2	CADM3_CADM1	1.273	0		Cytotoxic CD8+ T|CD1c+ DCs	TIGIT_NECTIN2	1.39	0		Alveolar Mac|Exhausted CD8+ T	PVR_CD96	1.284	0		Activated DCs|CD8 low T	LGALS9_CD44	2.629	0		CD141+ DCs|COL13A1+ matrix FBs	CADM1_NECTIN3	0.814	0.003		Myofibroblasts|Plasma cells	CADM1_CADM1	0.774	0.049		Exhausted CD8+ T|Activated DCs	TIGIT_NECTIN2	1.795	0
COL14A1+ matrix FBs|CD141+ DCs	CADM3_CADM1	1.285	0		Cytotoxic CD8+ T|CD207+CD1a+ LCs	TIGIT_NECTIN2	1.557	0		Alveolar Mac|Exhausted Tfh	PVR_CD96	2.333	0.007		Activated DCs|Cytotoxic CD8+ T	LGALS9_CD44	2.719	0		MALT B cells|COL13A1+ matrix FBs	CADM1_NECTIN3	0.191	0.021		Pericytes|CD141+ DCs	CADM1_CADM1	1.284	0.002		Exhausted CD8+ T|Alveolar Mac	TIGIT_NECTIN2	1.4	0.011
AT1|CD141+ DCs	CADM1_CADM1	3.001	0		Cytotoxic CD8+ T|COL13A1+ matrix FBs	TIGIT_NECTIN2	1.239	0		Pleural Mac|CD4+ Th	PVR_CD96	1.416	0		Activated DCs|Exhausted CD8+ T	LGALS9_CD44	2.802	0		Malignant cells|COL13A1+ matrix FBs	CADM1_NECTIN3	0.159	0.032		Pericytes|Cytotoxic CD8+ T	CADM1_CADM1	1.632	0.019		Exhausted CD8+ T|Cancer cells	TIGIT_NECTIN2	1.327	0
AT1|Myofibroblasts	CADM1_CADM1	2.56	0		Cytotoxic CD8+ T|COL14A1+ matrix FBs	TIGIT_NECTIN2	1.36	0		Pleural Mac|Exhausted CD8+ T	PVR_CD96	1.718	0		Activated DCs|Follicular B cells	LGALS9_CD44	1.828	0		Malignant cells|COL13A1+ matrix FBs	NECTIN1_NECTIN3	0.179	0.018		Pericytes|MALT B cells	CADM1_CADM1	0.52	0.025		Exhausted CD8+ T|Pleural Mac	TIGIT_NECTIN2	1.056	0
AT1|Pericytes	CADM1_CADM1	5.134	0		Cytotoxic CD8+ T|Lymphatic ECs	TIGIT_NECTIN2	1.605	0		Pleural Mac|Exhausted Tfh	PVR_CD96	2.767	0.002		Activated DCs|NK	LGALS9_CD44	2.23	0		CD8 low T|COL13A1+ matrix FBs	TIGIT_NECTIN3	1.092	0.002		Pericytes|Plasma cells	CADM1_CADM1	0.575	0.007		GC B cells in the DZ|Alveolar Mac	TIGIT_NECTIN2	1.281	0.031
AT2|CD141+ DCs	CADM1_CADM1	1.395	0		Cytotoxic CD8+ T|Mesothelial cells	TIGIT_NECTIN2	1.654	0.002		Pleural Mac|Smooth muscle cells	PVR_CD226	0.697	0.007		Activated DCs|Naive CD4+ T	LGALS9_CD44	2.33	0		CD8+/CD4+ Mixed Th|COL13A1+ matrix FBs	TIGIT_NECTIN3	5.02	0		Plasma cells|CD141+ DCs	CADM1_CADM1	1.063	0.004		Treg|Activated DCs	TIGIT_NECTIN2	3.099	0
AT2|Myofibroblasts	CADM1_CADM1	0.954	0.012		Cytotoxic CD8+ T|Myofibroblasts	TIGIT_NECTIN2	1.337	0		Alveolar Mac|CD8 low T	PVR_TIGIT	1.185	0		Activated DCs|Naive CD8+ T	LGALS9_CD44	2.299	0		Cytotoxic CD8+ T|COL13A1+ matrix FBs	TIGIT_NECTIN3	0.622	0.017		Plasma cells|Cytotoxic CD8+ T	CADM1_CADM1	1.412	0.027		Treg|Alveolar Mac	TIGIT_NECTIN2	2.704	0.001
AT2|Pericytes	CADM1_CADM1	3.529	0		Cytotoxic CD8+ T|Pericytes	TIGIT_NECTIN2	1.523	0		Alveolar Mac|Cytotoxic CD8+ T	PVR_TIGIT	0.775	0.019		Activated DCs|Treg	LGALS9_CD44	2.826	0		Exhausted CD8+ T|COL13A1+ matrix FBs	TIGIT_NECTIN3	2.724	0		Plasma cells|Myofibroblasts	CADM1_CADM1	0.774	0.049		Treg|Cancer cells	TIGIT_NECTIN2	2.631	0
CD141+ DCs|AT1	CADM1_CADM1	3.001	0		Cytotoxic CD8+ T|Pleural Mac	TIGIT_NECTIN2	1.427	0		Alveolar Mac|Exhausted CD8+ T	PVR_TIGIT	1.944	0		CD163+CD14+ DCs|CD4+ Th	LGALS9_CD44	2.734	0.001		Exhausted Tfh|COL13A1+ matrix FBs	TIGIT_NECTIN3	1.247	0.002		Plasma cells|Pericytes	CADM1_CADM1	0.575	0.007		Treg|Pleural Mac	TIGIT_NECTIN2	2.36	0
CD141+ DCs|AT2	CADM1_CADM1	1.395	0		Cytotoxic CD8+ T|Stalk-like ECs	TIGIT_NECTIN2	1.574	0		Alveolar Mac|Naive CD8+ T	PVR_TIGIT	1.445	0.002		CD163+CD14+ DCs|CD8 low T	LGALS9_CD44	2.699	0		Naive CD8+ T|COL13A1+ matrix FBs	TIGIT_NECTIN3	1.912	0		CD141+ DCs|Cytotoxic CD8+ T	CRTAM_CADM1	1.375	0.002		Alveolar Mac|Cancer cells	CD226_NECTIN2	0.778	0.049
CD141+ DCs|Myofibroblasts	CADM1_CADM1	0.967	0.013		Cytotoxic CD8+ T|Tip-like ECs	TIGIT_NECTIN2	1.714	0		Alveolar Mac|Treg	PVR_TIGIT	4.902	0		CD163+CD14+ DCs|Cytotoxic CD8+ T	LGALS9_CD44	2.789	0		Treg|COL13A1+ matrix FBs	TIGIT_NECTIN3	4.448	0		CD141+ DCs|Myofibroblasts	CRTAM_CADM1	0.737	0.01		CD141+ DCs|Cancer cells	CD226_NECTIN2	0.978	0
CD141+ DCs|Pericytes	CADM1_CADM1	3.541	0		Cytotoxic CD8+ T|Tumor ECs	TIGIT_NECTIN2	1.65	0		Pleural Mac|CD8 low T	PVR_TIGIT	1.619	0.001		CD163+CD14+ DCs|Exhausted CD8+ T	LGALS9_CD44	2.872	0		Activated DCs|COL13A1+ matrix FBs	NECTIN2_NECTIN3	0.604	0.008		CD141+ DCs|Pericytes	CRTAM_CADM1	0.538	0.009		Cancer cells|Cytotoxic CD8+ T	CDH1_KLRG1	2.104	0
Myofibroblasts|AT1	CADM1_CADM1	2.56	0		Cytotoxic CD8+ T|mo-Mac	TIGIT_NECTIN2	1.292	0		Pleural Mac|Cytotoxic CD8+ T	PVR_TIGIT	1.209	0.006		CD163+CD14+ DCs|Follicular B cells	LGALS9_CD44	1.898	0.045		Alveolar Mac|COL13A1+ matrix FBs	NECTIN2_NECTIN3	0.246	0.046		CD141+ DCs|Plasma cells	CRTAM_CADM1	0.318	0.035		Cancer cells|Naive CD8+ T	CDH1_KLRG1	1.671	0
Myofibroblasts|AT2	CADM1_CADM1	0.954	0.012		Cytotoxic CD8+ T|tS1	TIGIT_NECTIN2	1.289	0		Pleural Mac|Exhausted CD8+ T	PVR_TIGIT	2.378	0		CD163+CD14+ DCs|NK	LGALS9_CD44	2.301	0.008		CD163+CD14+ DCs|COL13A1+ matrix FBs	NECTIN2_NECTIN3	0.521	0.006		Cytotoxic CD8+ T|CD141+ DCs	CRTAM_CADM1	2.133	0.003		Alveolar Mac|CD4+ Th	SPP1_CD44	38.807	0.038
Myofibroblasts|CD141+ DCs	CADM1_CADM1	0.967	0.013		Cytotoxic CD8+ T|tS2	TIGIT_NECTIN2	1.494	0		Pleural Mac|Naive CD8+ T	PVR_TIGIT	1.879	0.001		CD163+CD14+ DCs|Naive CD4+ T	LGALS9_CD44	2.4	0.005		CD207+CD1a+ LCs|COL13A1+ matrix FBs	NECTIN2_NECTIN3	0.681	0.007		Cytotoxic CD8+ T|MALT B cells	CRTAM_CADM1	1.37	0.004		Alveolar Mac|CD8 low T	SPP1_CD44	38.58	0.038
Pericytes|AT1	CADM1_CADM1	5.134	0		Cytotoxic CD8+ T|tS3	TIGIT_NECTIN2	1.537	0		Pleural Mac|Treg	PVR_TIGIT	5.336	0		CD163+CD14+ DCs|Naive CD8+ T	LGALS9_CD44	2.369	0.004		Lymphatic ECs|COL13A1+ matrix FBs	NECTIN2_NECTIN3	1.569	0.001		Cytotoxic CD8+ T|Myofibroblasts	CRTAM_CADM1	1.844	0.003		Alveolar Mac|Cancer cells	SPP1_CD44	36.988	0.038
Pericytes|AT2	CADM1_CADM1	3.529	0		Exhausted CD8+ T|Activated DCs	TIGIT_NECTIN2	1.911	0		CD141+ DCs|MALT B cells	CADM1_CADM1	0.876	0.032		CD163+CD14+ DCs|Treg	LGALS9_CD44	2.896	0		Malignant cells|COL13A1+ matrix FBs	NECTIN2_NECTIN3	0.356	0.016		Cytotoxic CD8+ T|Pericytes	CRTAM_CADM1	1.645	0.004		Alveolar Mac|Cytotoxic CD8+ T	SPP1_CD44	39.048	0.038
Pericytes|CD141+ DCs	CADM1_CADM1	3.541	0		Exhausted CD8+ T|CD163+CD14+ DCs	TIGIT_NECTIN2	1.433	0		MALT B cells|CD141+ DCs	CADM1_CADM1	0.876	0.032		CD141+ DCs|CD4+ Th	LGALS9_CD44	3.334	0		Microglia/Mac|COL13A1+ matrix FBs	NECTIN2_NECTIN3	0.68	0.01		Cytotoxic CD8+ T|Plasma cells	CRTAM_CADM1	1.425	0.004		Alveolar Mac|Exhausted CD8+ T	SPP1_CD44	38.676	0.038
Alveolar Mac|AT1	CRTAM_CADM1	2.45	0		Exhausted CD8+ T|CD1c+ DCs	TIGIT_NECTIN2	1.438	0		CD141+ DCs|MALT B cells	CRTAM_CADM1	0.335	0.035		CD141+ DCs|CD8 low T	LGALS9_CD44	3.299	0		Pleural Mac|COL13A1+ matrix FBs	NECTIN2_NECTIN3	0.528	0.007		Exhausted CD8+ T|CD141+ DCs	CRTAM_CADM1	2.434	0		Alveolar Mac|Follicular B cells	SPP1_CD44	37.429	0.038
Alveolar Mac|AT2	CRTAM_CADM1	0.844	0		Exhausted CD8+ T|CD207+CD1a+ LCs	TIGIT_NECTIN2	1.605	0		Exhausted Tfh|CD141+ DCs	CRTAM_CADM1	2.048	0.006		CD141+ DCs|CD8+/CD4+ Mixed Th	LGALS9_CD44	2.657	0.037		mo-Mac|COL13A1+ matrix FBs	NECTIN2_NECTIN3	0.388	0.013		Exhausted CD8+ T|MALT B cells	CRTAM_CADM1	1.671	0		Alveolar Mac|GC B cells in the DZ	SPP1_CD44	38.058	0.024
Alveolar Mac|Pericytes	CRTAM_CADM1	2.99	0		Exhausted CD8+ T|COL13A1+ matrix FBs	TIGIT_NECTIN2	1.288	0		Exhausted Tfh|MALT B cells	CRTAM_CADM1	1.652	0.014		CD141+ DCs|Cytotoxic CD8+ T	LGALS9_CD44	3.388	0		COL13A1+ matrix FBs|CD141+ DCs	CADM3_CADM1	1.74	0		Exhausted CD8+ T|Myofibroblasts	CRTAM_CADM1	2.145	0		Alveolar Mac|MALT B cells	SPP1_CD44	36.988	0.038
CD8+/CD4+ Mixed Th|AT1	CRTAM_CADM1	5.079	0		Exhausted CD8+ T|COL14A1+ matrix FBs	TIGIT_NECTIN2	1.408	0		Exhausted Tfh|Pleural Mac	CRTAM_CADM1	1.641	0.006		CD141+ DCs|Exhausted CD8+ T	LGALS9_CD44	3.471	0		COL13A1+ matrix FBs|MALT B cells	CADM3_CADM1	1.117	0		Exhausted CD8+ T|Pericytes	CRTAM_CADM1	1.945	0		Alveolar Mac|NK	SPP1_CD44	38.57	0.038
CD8+/CD4+ Mixed Th|AT2	CRTAM_CADM1	3.474	0		Exhausted CD8+ T|Lymphatic ECs	TIGIT_NECTIN2	1.653	0		CD8 low T|Alveolar Mac	TIGIT_NECTIN2	1.321	0.001		CD141+ DCs|Follicular B cells	LGALS9_CD44	2.498	0		COL13A1+ matrix FBs|Malignant cells	CADM3_CADM1	1.084	0		Exhausted CD8+ T|Plasma cells	CRTAM_CADM1	1.725	0		Alveolar Mac|Naive CD4+ T	SPP1_CD44	37.953	0.038
CD8+/CD4+ Mixed Th|CD141+ DCs	CRTAM_CADM1	3.486	0		Exhausted CD8+ T|Mesothelial cells	TIGIT_NECTIN2	1.702	0.001		CD8 low T|CD163+CD14+ DCs	TIGIT_NECTIN2	1.616	0		CD141+ DCs|MALT B cells	LGALS9_CD44	1.752	0.026		CD141+ DCs|COL13A1+ matrix FBs	CADM1_CADM1	0.977	0.006		Exhausted CD8+ T|Activated DCs	TIGIT_NECTIN2	3.781	0		Alveolar Mac|Naive CD8+ T	SPP1_CD44	38.537	0.038
CD8+/CD4+ Mixed Th|Myofibroblasts	CRTAM_CADM1	3.045	0		Exhausted CD8+ T|Myofibroblasts	TIGIT_NECTIN2	1.386	0		CD8 low T|CD1c+ DCs	TIGIT_NECTIN2	1.29	0.011		CD141+ DCs|NK	LGALS9_CD44	2.9	0		CD141+ DCs|MALT B cells	CADM1_CADM1	0.937	0		Exhausted CD8+ T|Alveolar Mac	TIGIT_NECTIN2	1.791	0		Alveolar Mac|Plasma cells	SPP1_CD44	37.361	0.037
CD8+/CD4+ Mixed Th|Pericytes	CRTAM_CADM1	5.62	0		Exhausted CD8+ T|Pericytes	TIGIT_NECTIN2	1.571	0		CD8 low T|Malignant cells	TIGIT_NECTIN2	1.513	0		CD141+ DCs|Naive CD4+ T	LGALS9_CD44	3	0		CD141+ DCs|Malignant cells	CADM1_CADM1	0.904	0		Exhausted CD8+ T|CD163+CD14+ DCs	TIGIT_NECTIN2	1.915	0		Alveolar Mac|Treg	SPP1_CD44	38.346	0.038
Treg|AT1	TIGIT_NECTIN2	3.381	0		Exhausted CD8+ T|Pleural Mac	TIGIT_NECTIN2	1.475	0		CD8 low T|Myofibroblasts	TIGIT_NECTIN2	1.477	0.001		CD141+ DCs|Naive CD8+ T	LGALS9_CD44	2.969	0		COL13A1+ matrix FBs|CD141+ DCs	CADM1_CADM1	0.977	0.006		Exhausted CD8+ T|CD1c+ DCs	TIGIT_NECTIN2	2.16	0		Pleural Mac|CD4+ Th	SPP1_CD44	15.416	0
Treg|AT2	TIGIT_NECTIN2	2.924	0		Exhausted CD8+ T|Stalk-like ECs	TIGIT_NECTIN2	1.622	0		CD8 low T|Tumor ECs	TIGIT_NECTIN2	1.983	0.03		CD141+ DCs|Treg	LGALS9_CD44	3.496	0		MALT B cells|CD141+ DCs	CADM1_CADM1	0.937	0		Exhausted CD8+ T|CD207+CD1a+ LCs	TIGIT_NECTIN2	2.165	0		Pleural Mac|CD8 low T	SPP1_CD44	15.189	0
Treg|Activated DCs	TIGIT_NECTIN2	3.576	0		Exhausted CD8+ T|Tip-like ECs	TIGIT_NECTIN2	1.762	0		CD8 low T|mo-Mac	TIGIT_NECTIN2	1.401	0		CD1c+ DCs|CD4+ Th	LGALS9_CD44	2.94	0		MALT B cells|Malignant cells	CADM1_CADM1	0.281	0		Exhausted CD8+ T|FB-like cells	TIGIT_NECTIN2	2.122	0		Pleural Mac|Cancer cells	SPP1_CD44	13.597	0
Treg|CD163+CD14+ DCs	TIGIT_NECTIN2	2.971	0		Exhausted CD8+ T|Tumor ECs	TIGIT_NECTIN2	1.698	0		Cytotoxic CD8+ T|CD163+CD14+ DCs	TIGIT_NECTIN2	1.205	0.005		CD1c+ DCs|CD8 low T	LGALS9_CD44	2.904	0		Malignant cells|CD141+ DCs	CADM1_CADM1	0.904	0		Exhausted CD8+ T|Malignant cells	TIGIT_NECTIN2	1.815	0		Pleural Mac|Cytotoxic CD8+ T	SPP1_CD44	15.657	0
Treg|CD1c+ DCs	TIGIT_NECTIN2	3.03	0		Exhausted CD8+ T|mo-Mac	TIGIT_NECTIN2	1.34	0		Cytotoxic CD8+ T|Malignant cells	TIGIT_NECTIN2	1.103	0.009		CD1c+ DCs|Cytotoxic CD8+ T	LGALS9_CD44	2.994	0		Malignant cells|MALT B cells	CADM1_CADM1	0.281	0		Exhausted CD8+ T|Myofibroblasts	TIGIT_NECTIN2	2.065	0		Pleural Mac|Exhausted CD8+ T	SPP1_CD44	15.285	0
Treg|COL14A1+ matrix FBs	TIGIT_NECTIN2	2.921	0		Exhausted CD8+ T|tS1	TIGIT_NECTIN2	1.337	0		Cytotoxic CD8+ T|mo-Mac	TIGIT_NECTIN2	0.991	0.024		CD1c+ DCs|Exhausted CD8+ T	LGALS9_CD44	3.077	0		CD8+/CD4+ Mixed Th|CD141+ DCs	CRTAM_CADM1	3.272	0.004		Exhausted CD8+ T|Pericytes	TIGIT_NECTIN2	2.133	0		Pleural Mac|Follicular B cells	SPP1_CD44	14.038	0
Treg|Club	TIGIT_NECTIN2	2.923	0		Exhausted CD8+ T|tS2	TIGIT_NECTIN2	1.542	0		Exhausted CD8+ T|Activated DCs	TIGIT_NECTIN2	2.407	0.021		CD1c+ DCs|Follicular B cells	LGALS9_CD44	2.104	0		CD8+/CD4+ Mixed Th|COL13A1+ matrix FBs	CRTAM_CADM1	2.689	0.003		Exhausted CD8+ T|Tumor ECs	TIGIT_NECTIN2	3.153	0		Pleural Mac|GC B cells in the DZ	SPP1_CD44	14.667	0.001
Treg|EPCs	TIGIT_NECTIN2	2.996	0		Exhausted CD8+ T|tS3	TIGIT_NECTIN2	1.585	0		Exhausted CD8+ T|Alveolar Mac	TIGIT_NECTIN2	2.08	0		CD1c+ DCs|NK	LGALS9_CD44	2.506	0		CD8+/CD4+ Mixed Th|MALT B cells	CRTAM_CADM1	2.649	0.009		Exhausted CD8+ T|mo-Mac	TIGIT_NECTIN2	1.765	0		Pleural Mac|MALT B cells	SPP1_CD44	13.597	0
Treg|Lymphatic ECs	TIGIT_NECTIN2	3.146	0		Exhausted Tfh|Activated DCs	TIGIT_NECTIN2	2.066	0		Exhausted CD8+ T|CD163+CD14+ DCs	TIGIT_NECTIN2	2.374	0		CD1c+ DCs|Naive CD4+ T	LGALS9_CD44	2.605	0		CD8+/CD4+ Mixed Th|Malignant cells	CRTAM_CADM1	2.617	0.01		Treg|Activated DCs	TIGIT_NECTIN2	5.25	0		Pleural Mac|NK	SPP1_CD44	15.179	0
Treg|Mesothelial cells	TIGIT_NECTIN2	3.289	0		Exhausted Tfh|CD163+CD14+ DCs	TIGIT_NECTIN2	1.589	0		Exhausted CD8+ T|CD1c+ DCs	TIGIT_NECTIN2	2.049	0		CD1c+ DCs|Naive CD8+ T	LGALS9_CD44	2.575	0		Malignant cells|COL13A1+ matrix FBs	NECTIN1_CADM3	1.105	0		Treg|Alveolar Mac	TIGIT_NECTIN2	3.259	0		Pleural Mac|Naive CD4+ T	SPP1_CD44	14.562	0
Treg|Myofibroblasts	TIGIT_NECTIN2	2.865	0		Exhausted Tfh|CD1c+ DCs	TIGIT_NECTIN2	1.593	0		Exhausted CD8+ T|Malignant cells	TIGIT_NECTIN2	2.272	0		CD1c+ DCs|Treg	LGALS9_CD44	3.102	0		CD8 low T|Activated DCs	TIGIT_NECTIN2	1.627	0		Treg|CD163+CD14+ DCs	TIGIT_NECTIN2	3.383	0		Pleural Mac|Naive CD8+ T	SPP1_CD44	15.146	0
Treg|Stalk-like ECs	TIGIT_NECTIN2	3.362	0		Exhausted Tfh|CD207+CD1a+ LCs	TIGIT_NECTIN2	1.76	0		Exhausted CD8+ T|Myofibroblasts	TIGIT_NECTIN2	2.236	0		GC B cells in the LZ|Activated DCs	LGALS9_CD44	3.327	0		CD8 low T|Alveolar Mac	TIGIT_NECTIN2	1.268	0		Treg|CD1c+ DCs	TIGIT_NECTIN2	3.628	0		Pleural Mac|Plasma cells	SPP1_CD44	13.97	0.001
Treg|Tip-like ECs	TIGIT_NECTIN2	3.37	0		Exhausted Tfh|COL13A1+ matrix FBs	TIGIT_NECTIN2	1.443	0		Exhausted CD8+ T|Pleural Mac	TIGIT_NECTIN2	1.999	0.007		GC B cells in the LZ|CD1c+ DCs	LGALS9_CD44	1.75	0.029		CD8 low T|CD163+CD14+ DCs	TIGIT_NECTIN2	1.544	0		Treg|CD207+CD1a+ LCs	TIGIT_NECTIN2	3.633	0		Pleural Mac|Treg	SPP1_CD44	14.955	0
Treg|Tumor ECs	TIGIT_NECTIN2	3.362	0		Exhausted Tfh|COL14A1+ matrix FBs	TIGIT_NECTIN2	1.564	0		Exhausted CD8+ T|Tumor ECs	TIGIT_NECTIN2	2.742	0.009		GC B cells in the LZ|CD4+ Th	LGALS9_CD44	2.462	0		CD8 low T|CD207+CD1a+ LCs	TIGIT_NECTIN2	1.703	0		Treg|FB-like cells	TIGIT_NECTIN2	3.591	0		mo-Mac|CD4+ Th	SPP1_CD44	123.007	0
CD141+ DCs|AT1	CD226_NECTIN2	1.01	0		Exhausted Tfh|Lymphatic ECs	TIGIT_NECTIN2	1.809	0		Exhausted CD8+ T|mo-Mac	TIGIT_NECTIN2	2.16	0		GC B cells in the LZ|CD8 low T	LGALS9_CD44	2.426	0		CD8 low T|COL13A1+ matrix FBs	TIGIT_NECTIN2	1.865	0.011		Treg|Malignant cells	TIGIT_NECTIN2	3.283	0		mo-Mac|CD8 low T	SPP1_CD44	122.781	0
CD141+ DCs|AT2	CD226_NECTIN2	0.554	0		Exhausted Tfh|Mesothelial cells	TIGIT_NECTIN2	1.857	0.001		Naive CD8+ T|Activated DCs	TIGIT_NECTIN2	1.908	0.041		GC B cells in the LZ|Cytotoxic CD8+ T	LGALS9_CD44	2.516	0		CD8 low T|Lymphatic ECs	TIGIT_NECTIN2	2.592	0.004		Treg|Myofibroblasts	TIGIT_NECTIN2	3.533	0		mo-Mac|Cancer cells	SPP1_CD44	121.188	0
CD141+ DCs|COL14A1+ matrix FBs	CD226_NECTIN2	0.551	0		Exhausted Tfh|Myofibroblasts	TIGIT_NECTIN2	1.541	0		Naive CD8+ T|Alveolar Mac	TIGIT_NECTIN2	1.581	0.005		GC B cells in the LZ|Exhausted CD8+ T	LGALS9_CD44	2.599	0		CD8 low T|Malignant cells	TIGIT_NECTIN2	1.379	0		Treg|Pericytes	TIGIT_NECTIN2	3.602	0		mo-Mac|Cytotoxic CD8+ T	SPP1_CD44	123.248	0
CD141+ DCs|Club	CD226_NECTIN2	0.552	0		Exhausted Tfh|Pericytes	TIGIT_NECTIN2	1.726	0		Naive CD8+ T|CD163+CD14+ DCs	TIGIT_NECTIN2	1.876	0.002		GC B cells in the LZ|Monocytes	LGALS9_CD44	3.155	0		CD8 low T|Microglia/Mac	TIGIT_NECTIN2	1.703	0		Treg|Tumor ECs	TIGIT_NECTIN2	4.621	0		mo-Mac|Exhausted CD8+ T	SPP1_CD44	122.876	0
CD141+ DCs|EPCs	CD226_NECTIN2	0.626	0.009		Exhausted Tfh|Pleural Mac	TIGIT_NECTIN2	1.63	0		Naive CD8+ T|CD1c+ DCs	TIGIT_NECTIN2	1.55	0.006		GC B cells in the LZ|NK	LGALS9_CD44	2.028	0		CD8 low T|Myofibroblasts	TIGIT_NECTIN2	1.493	0.005		Treg|mo-Mac	TIGIT_NECTIN2	3.233	0		mo-Mac|Follicular B cells	SPP1_CD44	121.629	0
CD141+ DCs|Lymphatic ECs	CD226_NECTIN2	0.775	0		Exhausted Tfh|Stalk-like ECs	TIGIT_NECTIN2	1.777	0		Naive CD8+ T|Malignant cells	TIGIT_NECTIN2	1.773	0.002		GC B cells in the LZ|Naive CD4+ T	LGALS9_CD44	2.127	0		CD8 low T|Pleural Mac	TIGIT_NECTIN2	1.551	0		CD141+ DCs|FB-like cells	CD226_NECTIN2	0.977	0		mo-Mac|GC B cells in the DZ	SPP1_CD44	122.259	0
CD141+ DCs|Mesothelial cells	CD226_NECTIN2	0.919	0.019		Exhausted Tfh|Tip-like ECs	TIGIT_NECTIN2	1.917	0		Naive CD8+ T|Myofibroblasts	TIGIT_NECTIN2	1.737	0.002		GC B cells in the LZ|Naive CD8+ T	LGALS9_CD44	2.097	0		CD8 low T|mo-Mac	TIGIT_NECTIN2	1.411	0		CD141+ DCs|Malignant cells	CD226_NECTIN2	0.67	0.001		mo-Mac|MALT B cells	SPP1_CD44	121.188	0
CD141+ DCs|Stalk-like ECs	CD226_NECTIN2	0.991	0		Exhausted Tfh|Tumor ECs	TIGIT_NECTIN2	1.853	0		Naive CD8+ T|Pleural Mac	TIGIT_NECTIN2	1.501	0.046		GC B cells in the LZ|Treg	LGALS9_CD44	2.623	0		CD8+/CD4+ Mixed Th|Activated DCs	TIGIT_NECTIN2	5.555	0.014		CD141+ DCs|Myofibroblasts	CD226_NECTIN2	0.92	0.003		mo-Mac|NK	SPP1_CD44	122.77	0
CD141+ DCs|Tip-like ECs	CD226_NECTIN2	0.999	0		Exhausted Tfh|mo-Mac	TIGIT_NECTIN2	1.495	0		Naive CD8+ T|Tumor ECs	TIGIT_NECTIN2	2.243	0.022		GC B cells in the LZ|mo-Mac	LGALS9_CD44	2.711	0.002		CD8+/CD4+ Mixed Th|Alveolar Mac	TIGIT_NECTIN2	5.196	0.016		CD141+ DCs|Pericytes	CD226_NECTIN2	0.989	0		mo-Mac|Naive CD4+ T	SPP1_CD44	122.153	0
CD141+ DCs|Tumor ECs	CD226_NECTIN2	0.992	0.002		Exhausted Tfh|tS1	TIGIT_NECTIN2	1.492	0		Naive CD8+ T|mo-Mac	TIGIT_NECTIN2	1.661	0.002		Monocytes|CD4+ Th	LGALS9_CD44	2.721	0		CD8+/CD4+ Mixed Th|CD163+CD14+ DCs	TIGIT_NECTIN2	5.472	0.014		CD141+ DCs|Tumor ECs	CD226_NECTIN2	2.008	0		mo-Mac|Naive CD8+ T	SPP1_CD44	122.737	0
Exhausted Tfh|AT1	CD226_NECTIN2	1.229	0.025		Exhausted Tfh|tS2	TIGIT_NECTIN2	1.697	0		Treg|Activated DCs	TIGIT_NECTIN2	5.365	0.001		Monocytes|CD8 low T	LGALS9_CD44	2.686	0		CD8+/CD4+ Mixed Th|CD207+CD1a+ LCs	TIGIT_NECTIN2	5.631	0.013		Malignant cells|MAST	CDH1_KLRG1	1.124	0		mo-Mac|Plasma cells	SPP1_CD44	121.561	0
Exhausted Tfh|AT2	CD226_NECTIN2	0.772	0.043		Exhausted Tfh|tS3	TIGIT_NECTIN2	1.74	0		Treg|Alveolar Mac	TIGIT_NECTIN2	5.038	0		Monocytes|Cytotoxic CD8+ T	LGALS9_CD44	2.775	0		CD8+/CD4+ Mixed Th|COL13A1+ matrix FBs	TIGIT_NECTIN2	5.793	0.011		Microglia/Mac|CD4+ Th	SPP1_CD44	42.309	0		mo-Mac|Treg	SPP1_CD44	122.546	0
Exhausted Tfh|Activated DCs	CD226_NECTIN2	1.424	0.017		Naive CD8+ T|Activated DCs	TIGIT_NECTIN2	1.867	0		Treg|CD163+CD14+ DCs	TIGIT_NECTIN2	5.333	0		Monocytes|Exhausted CD8+ T	LGALS9_CD44	2.858	0		CD8+/CD4+ Mixed Th|Lymphatic ECs	TIGIT_NECTIN2	6.519	0.003		Microglia/Mac|Cytotoxic CD8+ T	SPP1_CD44	41.725	0		Activated DCs|CD4+ Th	LGALS9_CD44	3.732	0.003
Exhausted Tfh|CD163+CD14+ DCs	CD226_NECTIN2	0.818	0.041		Naive CD8+ T|CD163+CD14+ DCs	TIGIT_NECTIN2	1.389	0		Treg|CD1c+ DCs	TIGIT_NECTIN2	5.007	0		Monocytes|Follicular B cells	LGALS9_CD44	1.885	0.001		CD8+/CD4+ Mixed Th|Malignant cells	TIGIT_NECTIN2	5.306	0.014		Microglia/Mac|Exhausted CD8+ T	SPP1_CD44	41.326	0		Activated DCs|CD8 low T	LGALS9_CD44	3.505	0
Exhausted Tfh|CD1c+ DCs	CD226_NECTIN2	0.878	0.038		Naive CD8+ T|CD1c+ DCs	TIGIT_NECTIN2	1.394	0		Treg|Malignant cells	TIGIT_NECTIN2	5.23	0		Monocytes|NK	LGALS9_CD44	2.287	0		CD8+/CD4+ Mixed Th|Microglia/Mac	TIGIT_NECTIN2	5.631	0.014		Microglia/Mac|FB-like cells	SPP1_CD44	41.284	0		Activated DCs|Cytotoxic CD8+ T	LGALS9_CD44	3.973	0
Exhausted Tfh|COL14A1+ matrix FBs	CD226_NECTIN2	0.769	0.044		Naive CD8+ T|CD207+CD1a+ LCs	TIGIT_NECTIN2	1.561	0		Treg|Myofibroblasts	TIGIT_NECTIN2	5.194	0		Monocytes|Naive CD4+ T	LGALS9_CD44	2.387	0		CD8+/CD4+ Mixed Th|Myofibroblasts	TIGIT_NECTIN2	5.421	0.01		Microglia/Mac|Follicular B cells	SPP1_CD44	41.37	0		Activated DCs|Exhausted CD8+ T	LGALS9_CD44	3.601	0
Exhausted Tfh|Club	CD226_NECTIN2	0.771	0.043		Naive CD8+ T|COL13A1+ matrix FBs	TIGIT_NECTIN2	1.244	0.002		Treg|Pleural Mac	TIGIT_NECTIN2	4.958	0		Monocytes|Naive CD8+ T	LGALS9_CD44	2.356	0		CD8+/CD4+ Mixed Th|Pleural Mac	TIGIT_NECTIN2	5.479	0.014		Microglia/Mac|MALT B cells	SPP1_CD44	40.859	0		Activated DCs|Follicular B cells	LGALS9_CD44	2.354	0.047
Exhausted Tfh|EPCs	CD226_NECTIN2	0.844	0.038		Naive CD8+ T|COL14A1+ matrix FBs	TIGIT_NECTIN2	1.364	0.001		Treg|Tumor ECs	TIGIT_NECTIN2	5.7	0		Monocytes|Treg	LGALS9_CD44	2.883	0		CD8+/CD4+ Mixed Th|mo-Mac	TIGIT_NECTIN2	5.339	0.014		Microglia/Mac|MAST	SPP1_CD44	43.816	0		Activated DCs|NK	LGALS9_CD44	3.495	0
Exhausted Tfh|Lymphatic ECs	CD226_NECTIN2	0.994	0.033		Naive CD8+ T|Lymphatic ECs	TIGIT_NECTIN2	1.609	0		Treg|mo-Mac	TIGIT_NECTIN2	5.118	0		Pleural Mac|CD4+ Th	LGALS9_CD44	3.478	0		Cytotoxic CD8+ T|Activated DCs	TIGIT_NECTIN2	1.157	0.016		Microglia/Mac|Malignant cells	SPP1_CD44	41.019	0		Activated DCs|Naive CD4+ T	LGALS9_CD44	2.878	0
Exhausted Tfh|Mesothelial cells	CD226_NECTIN2	1.137	0.019		Naive CD8+ T|Mesothelial cells	TIGIT_NECTIN2	1.658	0.008		CD141+ DCs|Tumor ECs	CD226_NECTIN2	1.007	0.016		Pleural Mac|CD8 low T	LGALS9_CD44	3.443	0		Cytotoxic CD8+ T|CD163+CD14+ DCs	TIGIT_NECTIN2	1.074	0.022		Microglia/Mac|Myofibroblasts	SPP1_CD44	41.66	0		Activated DCs|Naive CD8+ T	LGALS9_CD44	3.462	0
Exhausted Tfh|Myofibroblasts	CD226_NECTIN2	0.713	0.038		Naive CD8+ T|Myofibroblasts	TIGIT_NECTIN2	1.342	0		Pleural Mac|Tumor ECs	CD226_NECTIN2	1.1	0.015		Pleural Mac|CD8+/CD4+ Mixed Th	LGALS9_CD44	2.801	0.026		Cytotoxic CD8+ T|CD207+CD1a+ LCs	TIGIT_NECTIN2	1.234	0.005		Microglia/Mac|NK	SPP1_CD44	41.677	0		Activated DCs|Treg	LGALS9_CD44	3.271	0
Exhausted Tfh|Stalk-like ECs	CD226_NECTIN2	1.209	0.024		Naive CD8+ T|Pericytes	TIGIT_NECTIN2	1.527	0		Smooth muscle cells|Activated DCs	CD226_NECTIN2	0.726	0.027		Pleural Mac|Cytotoxic CD8+ T	LGALS9_CD44	3.532	0		Cytotoxic CD8+ T|COL13A1+ matrix FBs	TIGIT_NECTIN2	1.395	0.033		Microglia/Mac|Naive CD4+ T	SPP1_CD44	41.643	0		CD141+ DCs|CD4+ Th	LGALS9_CD44	3.339	0.018
Exhausted Tfh|Tip-like ECs	CD226_NECTIN2	1.218	0.025		Naive CD8+ T|Pleural Mac	TIGIT_NECTIN2	1.431	0.001		Smooth muscle cells|CD163+CD14+ DCs	CD226_NECTIN2	0.694	0.047		Pleural Mac|Exhausted CD8+ T	LGALS9_CD44	3.615	0		Cytotoxic CD8+ T|Lymphatic ECs	TIGIT_NECTIN2	2.122	0.007		Microglia/Mac|Naive CD8+ T	SPP1_CD44	41.502	0		CD141+ DCs|CD8 low T	LGALS9_CD44	3.113	0
Exhausted Tfh|Tumor ECs	CD226_NECTIN2	1.21	0.024		Naive CD8+ T|Stalk-like ECs	TIGIT_NECTIN2	1.578	0		Smooth muscle cells|Tumor ECs	CD226_NECTIN2	1.062	0.021		Pleural Mac|Follicular B cells	LGALS9_CD44	2.642	0		Cytotoxic CD8+ T|Microglia/Mac	TIGIT_NECTIN2	1.233	0.015		Microglia/Mac|Pericytes	SPP1_CD44	40.874	0		CD141+ DCs|Cytotoxic CD8+ T	LGALS9_CD44	3.58	0.001
AT1|CD8 low T	CDH1_KLRG1	2.016	0		Naive CD8+ T|Tip-like ECs	TIGIT_NECTIN2	1.718	0		CD207+CD1a+ LCs|Cytotoxic CD8+ T	CDH1_KLRG1	2.425	0.045		Pleural Mac|MALT B cells	LGALS9_CD44	1.896	0.025		Cytotoxic CD8+ T|Pleural Mac	TIGIT_NECTIN2	1.081	0.017		Microglia/Mac|Plasma cells	SPP1_CD44	40.691	0		CD141+ DCs|Exhausted CD8+ T	LGALS9_CD44	3.208	0
AT1|Cytotoxic CD8+ T	CDH1_KLRG1	1.748	0		Naive CD8+ T|Tumor ECs	TIGIT_NECTIN2	1.654	0		CD207+CD1a+ LCs|Smooth muscle cells	CDH1_KLRG1	0.924	0.043		Pleural Mac|NK	LGALS9_CD44	3.044	0		Exhausted CD8+ T|Activated DCs	TIGIT_NECTIN2	3.259	0		Microglia/Mac|Treg	SPP1_CD44	42.203	0		CD141+ DCs|NK	LGALS9_CD44	3.102	0
AT1|Naive CD8+ T	CDH1_KLRG1	1.352	0.001		Naive CD8+ T|mo-Mac	TIGIT_NECTIN2	1.296	0.002		Malignant cells|CD8 low T	CDH1_KLRG1	2.05	0		Pleural Mac|Naive CD4+ T	LGALS9_CD44	3.143	0		Exhausted CD8+ T|Alveolar Mac	TIGIT_NECTIN2	2.9	0		Pleural Mac|CD4+ Th	SPP1_CD44	55.791	0.004		CD141+ DCs|Naive CD4+ T	LGALS9_CD44	2.486	0.024
AT2|CD8 low T	CDH1_KLRG1	1.563	0		Naive CD8+ T|tS1	TIGIT_NECTIN2	1.293	0.002		Malignant cells|Cytotoxic CD8+ T	CDH1_KLRG1	2.415	0		Pleural Mac|Naive CD8+ T	LGALS9_CD44	3.113	0		Exhausted CD8+ T|CD163+CD14+ DCs	TIGIT_NECTIN2	3.176	0		Pleural Mac|Cytotoxic CD8+ T	SPP1_CD44	55.207	0.004		CD141+ DCs|Naive CD8+ T	LGALS9_CD44	3.07	0
AT2|Cytotoxic CD8+ T	CDH1_KLRG1	1.295	0		Naive CD8+ T|tS2	TIGIT_NECTIN2	1.498	0		Malignant cells|Naive CD8+ T	CDH1_KLRG1	1.843	0		Pleural Mac|Treg	LGALS9_CD44	3.64	0		Exhausted CD8+ T|CD207+CD1a+ LCs	TIGIT_NECTIN2	3.335	0		Pleural Mac|Exhausted CD8+ T	SPP1_CD44	54.809	0.004		CD141+ DCs|Treg	LGALS9_CD44	2.879	0.001
AT2|Naive CD8+ T	CDH1_KLRG1	0.898	0.008		Naive CD8+ T|tS3	TIGIT_NECTIN2	1.541	0.001		CD163+CD14+ DCs|CD4+ Th	SPP1_CD44	16.54	0.039		mo-Mac|CD4+ Th	LGALS9_CD44	2.769	0		Exhausted CD8+ T|COL13A1+ matrix FBs	TIGIT_NECTIN2	3.497	0		Pleural Mac|FB-like cells	SPP1_CD44	54.767	0.004		CD1c+ DCs|CD4+ Th	LGALS9_CD44	4.092	0.003
Ciliated|CD8 low T	CDH1_KLRG1	1.921	0		Treg|Activated DCs	TIGIT_NECTIN2	4.092	0		CD163+CD14+ DCs|CD8 low T	SPP1_CD44	16.269	0.04		mo-Mac|CD8 low T	LGALS9_CD44	2.734	0		Exhausted CD8+ T|Lymphatic ECs	TIGIT_NECTIN2	4.224	0		Pleural Mac|Follicular B cells	SPP1_CD44	54.852	0.004		CD1c+ DCs|CD8 low T	LGALS9_CD44	3.865	0
Ciliated|Cytotoxic CD8+ T	CDH1_KLRG1	1.653	0		Treg|CD163+CD14+ DCs	TIGIT_NECTIN2	3.614	0		CD163+CD14+ DCs|Exhausted CD8+ T	SPP1_CD44	17.508	0.028		mo-Mac|Cytotoxic CD8+ T	LGALS9_CD44	2.823	0		Exhausted CD8+ T|Malignant cells	TIGIT_NECTIN2	3.011	0		Pleural Mac|MALT B cells	SPP1_CD44	54.342	0.004		CD1c+ DCs|Cytotoxic CD8+ T	LGALS9_CD44	4.333	0
Ciliated|Naive CD8+ T	CDH1_KLRG1	1.257	0.001		Treg|CD1c+ DCs	TIGIT_NECTIN2	3.619	0		CD163+CD14+ DCs|Exhausted Tfh	SPP1_CD44	16.901	0.031		mo-Mac|Exhausted CD8+ T	LGALS9_CD44	2.906	0		Exhausted CD8+ T|Microglia/Mac	TIGIT_NECTIN2	3.335	0		Pleural Mac|MAST	SPP1_CD44	57.298	0.003		CD1c+ DCs|Exhausted CD8+ T	LGALS9_CD44	3.961	0
Club|CD8 low T	CDH1_KLRG1	1.563	0		Treg|CD207+CD1a+ LCs	TIGIT_NECTIN2	3.786	0		CD163+CD14+ DCs|GC B cells in the DZ	SPP1_CD44	18.872	0.021		mo-Mac|Follicular B cells	LGALS9_CD44	1.933	0.003		Exhausted CD8+ T|Myofibroblasts	TIGIT_NECTIN2	3.125	0		Pleural Mac|Malignant cells	SPP1_CD44	54.501	0.004		CD1c+ DCs|Follicular B cells	LGALS9_CD44	2.714	0.008
Club|Cytotoxic CD8+ T	CDH1_KLRG1	1.295	0		Treg|COL13A1+ matrix FBs	TIGIT_NECTIN2	3.468	0		CD163+CD14+ DCs|Myofibroblasts	SPP1_CD44	15.593	0.048		mo-Mac|NK	LGALS9_CD44	2.335	0		Exhausted CD8+ T|Pleural Mac	TIGIT_NECTIN2	3.183	0		Pleural Mac|Myofibroblasts	SPP1_CD44	55.143	0.004		CD1c+ DCs|NK	LGALS9_CD44	3.855	0
Club|Naive CD8+ T	CDH1_KLRG1	0.898	0.01		Treg|COL14A1+ matrix FBs	TIGIT_NECTIN2	3.589	0		CD163+CD14+ DCs|Naive CD4+ T	SPP1_CD44	15.711	0.049		mo-Mac|Naive CD4+ T	LGALS9_CD44	2.435	0		Exhausted CD8+ T|mo-Mac	TIGIT_NECTIN2	3.043	0		Pleural Mac|NK	SPP1_CD44	55.159	0.004		CD1c+ DCs|Naive CD4+ T	LGALS9_CD44	3.238	0
Activated DCs|CD4+ Th	LGALS9_CD44	3.99	0		Treg|Lymphatic ECs	TIGIT_NECTIN2	3.834	0		CD163+CD14+ DCs|Naive CD8+ T	SPP1_CD44	16.778	0.035		mo-Mac|Naive CD8+ T	LGALS9_CD44	2.404	0		Exhausted Tfh|Activated DCs	TIGIT_NECTIN2	1.782	0.015		Pleural Mac|Naive CD4+ T	SPP1_CD44	55.125	0.004		CD1c+ DCs|Naive CD8+ T	LGALS9_CD44	3.822	0
Activated DCs|Exhausted CD8+ T	LGALS9_CD44	5.188	0.001		Treg|Mesothelial cells	TIGIT_NECTIN2	3.883	0		CD163+CD14+ DCs|Smooth muscle cells	SPP1_CD44	15.697	0.049		mo-Mac|Treg	LGALS9_CD44	2.931	0		Exhausted Tfh|Alveolar Mac	TIGIT_NECTIN2	1.423	0.04		Pleural Mac|Naive CD8+ T	SPP1_CD44	54.984	0.003		CD1c+ DCs|Treg	LGALS9_CD44	3.631	0
Activated DCs|MAST	LGALS9_CD44	5.643	0		Treg|Myofibroblasts	TIGIT_NECTIN2	3.567	0		CD163+CD14+ DCs|Treg	SPP1_CD44	16.598	0.036		CD163+CD14+ DCs|GC B cells in the DZ	FFAR2_FAM3C	0.839	0		Exhausted Tfh|CD163+CD14+ DCs	TIGIT_NECTIN2	1.699	0.021		Pleural Mac|Pericytes	SPP1_CD44	54.357	0.004		CD4+ Th|Alveolar Mac	LGALS9_CD44	6.71	0.008
Activated DCs|Treg	LGALS9_CD44	3.968	0.011		Treg|Pericytes	TIGIT_NECTIN2	3.752	0		Tumor ECs|Activated DCs	SPP1_CD44	11.543	0.045		CD163+CD14+ DCs|GC B cells in the LZ	FFAR2_FAM3C	1.422	0		Exhausted Tfh|CD207+CD1a+ LCs	TIGIT_NECTIN2	1.858	0.016		Pleural Mac|Plasma cells	SPP1_CD44	54.173	0.004		CD4+ Th|CD163+CD14+ DCs	LGALS9_CD44	4.765	0.011
Alveolar Mac|CD4+ Th	LGALS9_CD44	4.191	0		Treg|Pleural Mac	TIGIT_NECTIN2	3.656	0		Tumor ECs|GC B cells in the DZ	SPP1_CD44	11.614	0.033		CD163+CD14+ DCs|MALT B cells	FFAR2_FAM3C	0.551	0.001		Exhausted Tfh|COL13A1+ matrix FBs	TIGIT_NECTIN2	2.02	0.017		Pleural Mac|Treg	SPP1_CD44	55.685	0.004		CD4+ Th|Monocytes	LGALS9_CD44	5.527	0.003
Alveolar Mac|Exhausted CD8+ T	LGALS9_CD44	5.388	0.001		Treg|Stalk-like ECs	TIGIT_NECTIN2	3.803	0		mo-Mac|CD4+ Th	SPP1_CD44	45.458	0		Activated DCs|GC B cells in the DZ	HLA-C_FAM3C	16.666	0		Exhausted Tfh|Lymphatic ECs	TIGIT_NECTIN2	2.747	0.004		mo-Mac|CD4+ Th	SPP1_CD44	70.128	0		CD4+ Th|Pleural Mac	LGALS9_CD44	2.772	0.013
Alveolar Mac|MAST	LGALS9_CD44	5.843	0		Treg|Tip-like ECs	TIGIT_NECTIN2	3.943	0		mo-Mac|CD8 low T	SPP1_CD44	45.187	0		Activated DCs|GC B cells in the LZ	HLA-C_FAM3C	17.248	0		Exhausted Tfh|Malignant cells	TIGIT_NECTIN2	1.534	0.035		mo-Mac|Cytotoxic CD8+ T	SPP1_CD44	69.544	0		CD4+ Th|mo-Mac	LGALS9_CD44	2.977	0.033
Alveolar Mac|Treg	LGALS9_CD44	4.168	0.002		Treg|Tumor ECs	TIGIT_NECTIN2	3.879	0		mo-Mac|COL13A1+ matrix FBs	SPP1_CD44	44.352	0		Activated DCs|MALT B cells	HLA-C_FAM3C	16.378	0		Exhausted Tfh|Microglia/Mac	TIGIT_NECTIN2	1.858	0.018		mo-Mac|Exhausted CD8+ T	SPP1_CD44	69.145	0		Cancer cells|Alveolar Mac	LGALS9_CD44	6.19	0.011
CD163+CD14+ DCs|CD4+ Th	LGALS9_CD44	3.81	0		Treg|mo-Mac	TIGIT_NECTIN2	3.521	0		mo-Mac|Cytotoxic CD8+ T	SPP1_CD44	44.404	0		CD4+ Th|CD1c+ DCs	HLA-C_FAM3C	15.681	0		Exhausted Tfh|Myofibroblasts	TIGIT_NECTIN2	1.648	0.029		mo-Mac|FB-like cells	SPP1_CD44	69.103	0		Cancer cells|CD163+CD14+ DCs	LGALS9_CD44	4.245	0.021
CD163+CD14+ DCs|Exhausted CD8+ T	LGALS9_CD44	5.007	0.003		Treg|tS1	TIGIT_NECTIN2	3.518	0		mo-Mac|Exhausted CD8+ T	SPP1_CD44	46.426	0		CD4+ Th|GC B cells in the DZ	HLA-C_FAM3C	16.294	0		Exhausted Tfh|Pleural Mac	TIGIT_NECTIN2	1.706	0.02		mo-Mac|Follicular B cells	SPP1_CD44	69.189	0		Cancer cells|Cytotoxic CD8+ T	LGALS9_CD44	2.658	0.036
CD163+CD14+ DCs|MAST	LGALS9_CD44	5.462	0		Treg|tS2	TIGIT_NECTIN2	3.723	0		mo-Mac|Exhausted Tfh	SPP1_CD44	45.819	0		CD4+ Th|GC B cells in the LZ	HLA-C_FAM3C	16.877	0		Exhausted Tfh|mo-Mac	TIGIT_NECTIN2	1.566	0.029		mo-Mac|MALT B cells	SPP1_CD44	68.678	0		Cancer cells|Monocytes	LGALS9_CD44	5.007	0.01
CD163+CD14+ DCs|Treg	LGALS9_CD44	3.787	0.022		Treg|tS3	TIGIT_NECTIN2	3.766	0		mo-Mac|Follicular B cells	SPP1_CD44	44.366	0		CD4+ Th|MALT B cells	HLA-C_FAM3C	16.006	0		Naive CD8+ T|Activated DCs	TIGIT_NECTIN2	2.447	0		mo-Mac|MAST	SPP1_CD44	71.634	0		Cancer cells|Pleural Mac	LGALS9_CD44	2.252	0.023
CD141+ DCs|CD4+ Th	LGALS9_CD44	4.22	0		CD141+ DCs|COL13A1+ matrix FBs	CD226_NECTIN2	0.566	0		mo-Mac|GC B cells in the DZ	SPP1_CD44	47.79	0		CD4+ Th|pDCs	HLA-C_FAM3C	15.873	0.004		Naive CD8+ T|Alveolar Mac	TIGIT_NECTIN2	2.088	0		mo-Mac|Malignant cells	SPP1_CD44	68.838	0		GC B cells in the DZ|Alveolar Mac	LGALS9_CD44	6.306	0.022
CD141+ DCs|Exhausted CD8+ T	LGALS9_CD44	5.417	0.001		CD141+ DCs|COL14A1+ matrix FBs	CD226_NECTIN2	0.687	0		mo-Mac|MALT B cells	SPP1_CD44	44.074	0		CD8 low T|CD1c+ DCs	HLA-C_FAM3C	20.785	0		Naive CD8+ T|CD163+CD14+ DCs	TIGIT_NECTIN2	2.364	0		mo-Mac|Myofibroblasts	SPP1_CD44	69.479	0		GC B cells in the DZ|Monocytes	LGALS9_CD44	5.123	0.029
CD141+ DCs|MAST	LGALS9_CD44	5.872	0		CD141+ DCs|Lymphatic ECs	CD226_NECTIN2	0.932	0		mo-Mac|Myofibroblasts	SPP1_CD44	44.511	0		CD8 low T|GC B cells in the DZ	HLA-C_FAM3C	21.398	0		Naive CD8+ T|CD207+CD1a+ LCs	TIGIT_NECTIN2	2.523	0		mo-Mac|NK	SPP1_CD44	69.495	0		Microglia/Mac|CD4+ Th	LGALS9_CD44	4.863	0.033
CD141+ DCs|Treg	LGALS9_CD44	4.197	0.001		CD141+ DCs|Mesothelial cells	CD226_NECTIN2	0.981	0.032		mo-Mac|NK	SPP1_CD44	44.198	0		CD8 low T|GC B cells in the LZ	HLA-C_FAM3C	21.981	0		Naive CD8+ T|COL13A1+ matrix FBs	TIGIT_NECTIN2	2.685	0.001		mo-Mac|Naive CD4+ T	SPP1_CD44	69.462	0		Microglia/Mac|CD8 low T	LGALS9_CD44	4.636	0.039
CD1c+ DCs|CD4+ Th	LGALS9_CD44	3.939	0		CD141+ DCs|Myofibroblasts	CD226_NECTIN2	0.664	0		mo-Mac|Naive CD4+ T	SPP1_CD44	44.629	0		CD8 low T|MALT B cells	HLA-C_FAM3C	21.11	0		Naive CD8+ T|Lymphatic ECs	TIGIT_NECTIN2	3.412	0.001		mo-Mac|Naive CD8+ T	SPP1_CD44	69.321	0		Microglia/Mac|Cytotoxic CD8+ T	LGALS9_CD44	5.104	0.024
CD1c+ DCs|Exhausted CD8+ T	LGALS9_CD44	5.137	0.002		CD141+ DCs|Pericytes	CD226_NECTIN2	0.85	0.002		mo-Mac|Naive CD8+ T	SPP1_CD44	45.696	0		CD8 low T|pDCs	HLA-C_FAM3C	20.977	0		Naive CD8+ T|Malignant cells	TIGIT_NECTIN2	2.198	0		mo-Mac|Pericytes	SPP1_CD44	68.693	0		Microglia/Mac|Exhausted CD8+ T	LGALS9_CD44	4.732	0.035
CD1c+ DCs|MAST	LGALS9_CD44	5.592	0		CD141+ DCs|Stalk-like ECs	CD226_NECTIN2	0.901	0		mo-Mac|Pericytes	SPP1_CD44	44.224	0		CD8+/CD4+ Mixed Th|CD1c+ DCs	HLA-C_FAM3C	18.654	0.029		Naive CD8+ T|Microglia/Mac	TIGIT_NECTIN2	2.523	0		mo-Mac|Plasma cells	SPP1_CD44	68.51	0		Microglia/Mac|NK	LGALS9_CD44	4.626	0.039
CD1c+ DCs|Treg	LGALS9_CD44	3.917	0.009		CD141+ DCs|Tip-like ECs	CD226_NECTIN2	1.041	0		mo-Mac|Plasma cells	SPP1_CD44	43.916	0		CD8+/CD4+ Mixed Th|GC B cells in the DZ	HLA-C_FAM3C	19.268	0.021		Naive CD8+ T|Myofibroblasts	TIGIT_NECTIN2	2.313	0		mo-Mac|Treg	SPP1_CD44	70.022	0		Microglia/Mac|Naive CD8+ T	LGALS9_CD44	4.593	0.041
CD207+CD1a+ LCs|Exhausted CD8+ T	LGALS9_CD44	5.019	0.022		CD141+ DCs|Tumor ECs	CD226_NECTIN2	0.977	0		mo-Mac|Smooth muscle cells	SPP1_CD44	44.615	0		CD8+/CD4+ Mixed Th|GC B cells in the LZ	HLA-C_FAM3C	19.85	0.017		Naive CD8+ T|Pleural Mac	TIGIT_NECTIN2	2.371	0		Activated DCs|CD4+ Th	LGALS9_CD44	2.853	0.027		Monocytes|Cytotoxic CD8+ T	LGALS9_CD44	3.129	0.033
CD207+CD1a+ LCs|MAST	LGALS9_CD44	5.474	0.004		CD141+ DCs|tS1	CD226_NECTIN2	0.616	0		mo-Mac|Treg	SPP1_CD44	45.516	0		CD8+/CD4+ Mixed Th|MALT B cells	HLA-C_FAM3C	18.98	0.025		Naive CD8+ T|mo-Mac	TIGIT_NECTIN2	2.231	0		Activated DCs|MAST	LGALS9_CD44	4.36	0.004		Pleural Mac|CD4+ Th	LGALS9_CD44	3.511	0.007
EPCs|Activated DCs	LGALS9_CD44	3.807	0.029		CD141+ DCs|tS2	CD226_NECTIN2	0.821	0		mo-Mac|Tumor ECs	SPP1_CD44	43.641	0		CD8+/CD4+ Mixed Th|pDCs	HLA-C_FAM3C	18.846	0.008		Treg|Activated DCs	TIGIT_NECTIN2	4.984	0		Activated DCs|Treg	LGALS9_CD44	2.747	0.029		Pleural Mac|CD8 low T	LGALS9_CD44	3.284	0
EPCs|Alveolar Mac	LGALS9_CD44	3.931	0		CD141+ DCs|tS3	CD226_NECTIN2	0.864	0.005		Activated DCs|CD4+ Th	LGALS9_CD44	3.215	0.018		Cytotoxic CD8+ T|CD1c+ DCs	HLA-C_FAM3C	21.308	0		Treg|Alveolar Mac	TIGIT_NECTIN2	4.625	0		Alveolar Mac|CD4+ Th	LGALS9_CD44	2.216	0.017		Pleural Mac|Cytotoxic CD8+ T	LGALS9_CD44	3.752	0
EPCs|CD163+CD14+ DCs	LGALS9_CD44	4.356	0		Mesothelial cells|Cytotoxic CD8+ T	CDH1_KLRG1	1.143	0.007		Activated DCs|CD8 low T	LGALS9_CD44	2.944	0.027		Cytotoxic CD8+ T|GC B cells in the DZ	HLA-C_FAM3C	21.922	0		Treg|CD163+CD14+ DCs	TIGIT_NECTIN2	4.9	0		Alveolar Mac|MAST	LGALS9_CD44	3.722	0		Pleural Mac|Exhausted CD8+ T	LGALS9_CD44	3.38	0
EPCs|CD1c+ DCs	LGALS9_CD44	3.49	0.012		Mesothelial cells|MAST	CDH1_KLRG1	0.764	0.037		Activated DCs|Exhausted CD8+ T	LGALS9_CD44	4.183	0		Cytotoxic CD8+ T|GC B cells in the LZ	HLA-C_FAM3C	22.504	0		Treg|CD207+CD1a+ LCs	TIGIT_NECTIN2	5.06	0		Alveolar Mac|Treg	LGALS9_CD44	2.11	0		Pleural Mac|NK	LGALS9_CD44	3.274	0
EPCs|CD4+ Th	LGALS9_CD44	3.722	0.003		Mesothelial cells|Naive CD8+ T	CDH1_KLRG1	1.257	0.004		Activated DCs|GC B cells in the DZ	LGALS9_CD44	5.547	0.033		Cytotoxic CD8+ T|MALT B cells	HLA-C_FAM3C	21.634	0		Treg|COL13A1+ matrix FBs	TIGIT_NECTIN2	5.222	0		CD163+CD14+ DCs|CD4+ Th	LGALS9_CD44	2.474	0.004		Pleural Mac|Naive CD4+ T	LGALS9_CD44	2.657	0
EPCs|Exhausted CD8+ T	LGALS9_CD44	4.919	0.002		tS1|Cytotoxic CD8+ T	CDH1_KLRG1	1.592	0		Activated DCs|Naive CD8+ T	LGALS9_CD44	3.453	0.01		Cytotoxic CD8+ T|pDCs	HLA-C_FAM3C	21.5	0		Treg|Lymphatic ECs	TIGIT_NECTIN2	5.948	0		CD163+CD14+ DCs|MAST	LGALS9_CD44	3.981	0		Pleural Mac|Naive CD8+ T	LGALS9_CD44	3.241	0
EPCs|MAST	LGALS9_CD44	5.375	0		tS1|MAST	CDH1_KLRG1	1.213	0		Activated DCs|Treg	LGALS9_CD44	3.273	0.014		Exhausted CD8+ T|CD1c+ DCs	HLA-C_FAM3C	22.903	0		Treg|Malignant cells	TIGIT_NECTIN2	4.735	0		CD163+CD14+ DCs|NK	LGALS9_CD44	1.842	0.028		Pleural Mac|Treg	LGALS9_CD44	3.05	0
EPCs|Monocytes	LGALS9_CD44	4.546	0		tS1|Naive CD8+ T	CDH1_KLRG1	1.706	0		Alveolar Mac|CD4+ Th	LGALS9_CD44	3.13	0		Exhausted CD8+ T|GC B cells in the DZ	HLA-C_FAM3C	23.516	0		Treg|Microglia/Mac	TIGIT_NECTIN2	5.059	0		CD163+CD14+ DCs|Naive CD4+ T	LGALS9_CD44	1.808	0.035		mo-Mac|CD4+ Th	LGALS9_CD44	3.062	0.034
EPCs|Treg	LGALS9_CD44	3.7	0.038		tS2|Cytotoxic CD8+ T	CDH1_KLRG1	1.795	0		Alveolar Mac|CD8 low T	LGALS9_CD44	2.859	0		Exhausted CD8+ T|GC B cells in the LZ	HLA-C_FAM3C	24.099	0		Treg|Myofibroblasts	TIGIT_NECTIN2	4.849	0		CD163+CD14+ DCs|Treg	LGALS9_CD44	2.368	0.001		mo-Mac|CD8 low T	LGALS9_CD44	2.835	0.007
GrB-secreting B cells|Alveolar Mac	LGALS9_CD44	3.7	0		tS2|MAST	CDH1_KLRG1	1.416	0		Alveolar Mac|Cytotoxic CD8+ T	LGALS9_CD44	2.076	0.023		Exhausted CD8+ T|MALT B cells	HLA-C_FAM3C	23.228	0		Treg|Pleural Mac	TIGIT_NECTIN2	4.907	0		CD141+ DCs|CD4+ Th	LGALS9_CD44	3.278	0		mo-Mac|Cytotoxic CD8+ T	LGALS9_CD44	3.303	0.002
GrB-secreting B cells|CD163+CD14+ DCs	LGALS9_CD44	4.125	0		tS2|Naive CD8+ T	CDH1_KLRG1	1.909	0		Alveolar Mac|Exhausted CD8+ T	LGALS9_CD44	4.098	0		Exhausted CD8+ T|pDCs	HLA-C_FAM3C	23.095	0		Treg|mo-Mac	TIGIT_NECTIN2	4.767	0		CD141+ DCs|Exhausted CD8+ T	LGALS9_CD44	2.296	0.006		mo-Mac|Exhausted CD8+ T	LGALS9_CD44	2.931	0.004
GrB-secreting B cells|CD1c+ DCs	LGALS9_CD44	3.259	0.027		tS3|Cytotoxic CD8+ T	CDH1_KLRG1	1.745	0.002		Alveolar Mac|Follicular B cells	LGALS9_CD44	2.038	0.008		NK|CD1c+ DCs	HLA-C_FAM3C	17.041	0		CD141+ DCs|COL13A1+ matrix FBs	CD226_NECTIN2	1.12	0.025		CD141+ DCs|FB-like cells	LGALS9_CD44	2.254	0.002		mo-Mac|NK	LGALS9_CD44	2.825	0.003
GrB-secreting B cells|CD4+ Th	LGALS9_CD44	3.491	0		tS3|MAST	CDH1_KLRG1	1.367	0.003		Alveolar Mac|NK	LGALS9_CD44	1.869	0.036		NK|GC B cells in the DZ	HLA-C_FAM3C	17.655	0		CD141+ DCs|Lymphatic ECs	CD226_NECTIN2	1.847	0.005		CD141+ DCs|Follicular B cells	LGALS9_CD44	2.339	0.002		mo-Mac|Naive CD8+ T	LGALS9_CD44	2.792	0.004
GrB-secreting B cells|Exhausted CD8+ T	LGALS9_CD44	4.688	0.004		tS3|Naive CD8+ T	CDH1_KLRG1	1.859	0.001		Alveolar Mac|Naive CD4+ T	LGALS9_CD44	2.301	0		NK|GC B cells in the LZ	HLA-C_FAM3C	18.237	0		CD141+ DCs|Malignant cells	CD226_NECTIN2	0.633	0.008		CD141+ DCs|MALT B cells	LGALS9_CD44	1.829	0.023		mo-Mac|Treg	LGALS9_CD44	2.601	0.032
GrB-secreting B cells|MAST	LGALS9_CD44	5.144	0		Mesothelial cells|Activated DCs	FGF2_CD44	2.605	0		Alveolar Mac|Naive CD8+ T	LGALS9_CD44	3.368	0		NK|MALT B cells	HLA-C_FAM3C	17.367	0		CD141+ DCs|Myofibroblasts	CD226_NECTIN2	0.748	0.022		CD141+ DCs|MAST	LGALS9_CD44	4.785	0		Alveolar Mac|CD4+ Th	SPP1_PTGER4	37.037	0.035
GrB-secreting B cells|Monocytes	LGALS9_CD44	4.315	0		Mesothelial cells|Alveolar Mac	FGF2_CD44	2.674	0		Alveolar Mac|Treg	LGALS9_CD44	3.187	0		NK|pDCs	HLA-C_FAM3C	17.233	0.001		CD207+CD1a+ LCs|CD8 low T	CDH1_KLRG1	0.979	0		CD141+ DCs|Malignant cells	LGALS9_CD44	1.988	0.004		Pleural Mac|CD4+ Th	SPP1_PTGER4	13.646	0
Lymphatic ECs|Alveolar Mac	LGALS9_CD44	3.693	0		Mesothelial cells|CD163+CD14+ DCs	FGF2_CD44	3.295	0		CD163+CD14+ DCs|CD4+ Th	LGALS9_CD44	2.817	0		Naive CD4+ T|GC B cells in the LZ	HLA-C_FAM3C	12.679	0		CD207+CD1a+ LCs|Cytotoxic CD8+ T	CDH1_KLRG1	2.36	0		CD141+ DCs|Myofibroblasts	LGALS9_CD44	2.63	0.019		mo-Mac|CD4+ Th	SPP1_PTGER4	121.237	0
Lymphatic ECs|CD163+CD14+ DCs	LGALS9_CD44	4.117	0.002		Mesothelial cells|CD141+ DCs	FGF2_CD44	0.862	0.007		CD163+CD14+ DCs|CD8 low T	LGALS9_CD44	2.547	0		Naive CD8+ T|CD1c+ DCs	HLA-C_FAM3C	21.024	0		CD207+CD1a+ LCs|Naive CD8+ T	CDH1_KLRG1	1.179	0		CD141+ DCs|NK	LGALS9_CD44	2.646	0		Activated DCs|Cancer cells	HLA-C_FAM3C	16.801	0.002
Lymphatic ECs|CD1c+ DCs	LGALS9_CD44	3.252	0.02		Mesothelial cells|CD1c+ DCs	FGF2_CD44	2.438	0.002		CD163+CD14+ DCs|Exhausted CD8+ T	LGALS9_CD44	3.786	0		Naive CD8+ T|GC B cells in the DZ	HLA-C_FAM3C	21.637	0		COL13A1+ matrix FBs|CD8 low T	CDH1_KLRG1	1.137	0.013		CD141+ DCs|Naive CD4+ T	LGALS9_CD44	2.612	0.001		Activated DCs|MALT B cells	HLA-C_FAM3C	16.83	0.002
Lymphatic ECs|CD4+ Th	LGALS9_CD44	3.484	0.001		Mesothelial cells|CD207+CD1a+ LCs	FGF2_CD44	1.725	0.006		CD163+CD14+ DCs|Naive CD4+ T	LGALS9_CD44	1.989	0.018		Naive CD8+ T|GC B cells in the LZ	HLA-C_FAM3C	22.219	0		COL13A1+ matrix FBs|Cytotoxic CD8+ T	CDH1_KLRG1	2.518	0		CD141+ DCs|Pericytes	LGALS9_CD44	1.844	0.027		CD141+ DCs|Cancer cells	HLA-C_FAM3C	16.462	0.012
Lymphatic ECs|Exhausted CD8+ T	LGALS9_CD44	4.681	0.003		Mesothelial cells|CD4+ Th	FGF2_CD44	2.719	0		CD163+CD14+ DCs|Naive CD8+ T	LGALS9_CD44	3.056	0		Naive CD8+ T|MALT B cells	HLA-C_FAM3C	21.349	0		COL13A1+ matrix FBs|Naive CD8+ T	CDH1_KLRG1	1.338	0.005		CD141+ DCs|Treg	LGALS9_CD44	3.172	0		CD141+ DCs|MALT B cells	HLA-C_FAM3C	16.49	0.012
Lymphatic ECs|MAST	LGALS9_CD44	5.136	0		Mesothelial cells|CD8 low T	FGF2_CD44	3.27	0		CD163+CD14+ DCs|Treg	LGALS9_CD44	2.875	0		Naive CD8+ T|pDCs	HLA-C_FAM3C	21.215	0		Malignant cells|CD8 low T	CDH1_KLRG1	1.364	0		CD1c+ DCs|CD4+ Th	LGALS9_CD44	2.76	0.001		CD4+ Th|Alveolar Mac	HLA-C_FAM3C	22.099	0
Lymphatic ECs|Monocytes	LGALS9_CD44	4.308	0		Mesothelial cells|CD8+/CD4+ Mixed Th	FGF2_CD44	2.936	0		CD141+ DCs|CD4+ Th	LGALS9_CD44	2.916	0.033		Treg|CD1c+ DCs	HLA-C_FAM3C	19.363	0		Malignant cells|Cytotoxic CD8+ T	CDH1_KLRG1	2.746	0		CD1c+ DCs|FB-like cells	LGALS9_CD44	1.736	0.045		CD4+ Th|Cancer cells	HLA-C_FAM3C	22.248	0
Monocytes|CD4+ Th	LGALS9_CD44	3.967	0		Mesothelial cells|Cytotoxic CD8+ T	FGF2_CD44	1.529	0.007		CD141+ DCs|CD8 low T	LGALS9_CD44	2.645	0.048		Treg|GC B cells in the DZ	HLA-C_FAM3C	19.976	0		Malignant cells|Naive CD8+ T	CDH1_KLRG1	1.565	0		CD1c+ DCs|Follicular B cells	LGALS9_CD44	1.821	0.022		CD4+ Th|MALT B cells	HLA-C_FAM3C	22.277	0
Monocytes|Exhausted CD8+ T	LGALS9_CD44	5.164	0.002		Mesothelial cells|Exhausted CD8+ T	FGF2_CD44	2.455	0.001		CD141+ DCs|Exhausted CD8+ T	LGALS9_CD44	3.885	0.004		Treg|GC B cells in the LZ	HLA-C_FAM3C	20.559	0		COL13A1+ matrix FBs|Activated DCs	FGF2_CD44	2.102	0.001		CD1c+ DCs|MAST	LGALS9_CD44	4.267	0		CD8 low T|Alveolar Mac	HLA-C_FAM3C	19.849	0
Monocytes|MAST	LGALS9_CD44	5.619	0		Mesothelial cells|Exhausted Tfh	FGF2_CD44	2.653	0		CD141+ DCs|GC B cells in the DZ	LGALS9_CD44	5.249	0.033		Treg|MALT B cells	HLA-C_FAM3C	19.688	0		COL13A1+ matrix FBs|Alveolar Mac	FGF2_CD44	3.261	0		CD1c+ DCs|NK	LGALS9_CD44	2.128	0.009		CD8 low T|Cancer cells	HLA-C_FAM3C	19.998	0
Monocytes|Treg	LGALS9_CD44	3.944	0.009		Mesothelial cells|Follicular B cells	FGF2_CD44	1.489	0.007		CD141+ DCs|Naive CD8+ T	LGALS9_CD44	3.155	0.017		Treg|pDCs	HLA-C_FAM3C	19.555	0		COL13A1+ matrix FBs|CD163+CD14+ DCs	FGF2_CD44	2.813	0		CD1c+ DCs|Naive CD4+ T	LGALS9_CD44	2.094	0.02		CD8 low T|MALT B cells	HLA-C_FAM3C	20.027	0
Myofibroblasts|CD163+CD14+ DCs	LGALS9_CD44	3.89	0.032		Mesothelial cells|GC B cells in the DZ	FGF2_CD44	0.52	0.007		CD141+ DCs|Treg	LGALS9_CD44	2.974	0.024		Activated DCs|GC B cells in the DZ	LAMP1_FAM3C	1.02	0.003		COL13A1+ matrix FBs|CD141+ DCs	FGF2_CD44	1.214	0.003		CD1c+ DCs|Treg	LGALS9_CD44	2.654	0.002		Cytotoxic CD8+ T|Alveolar Mac	HLA-C_FAM3C	23.779	0
Myofibroblasts|Exhausted CD8+ T	LGALS9_CD44	4.453	0.013		Mesothelial cells|MALT B cells	FGF2_CD44	0.538	0.007		CD1c+ DCs|CD4+ Th	LGALS9_CD44	2.732	0.002		Activated DCs|GC B cells in the LZ	LAMP1_FAM3C	1.602	0		COL13A1+ matrix FBs|CD1c+ DCs	FGF2_CD44	1.508	0.002		CD207+CD1a+ LCs|CD4+ Th	LGALS9_CD44	2.632	0.003		Cytotoxic CD8+ T|Cancer cells	HLA-C_FAM3C	23.928	0
Myofibroblasts|MAST	LGALS9_CD44	4.909	0		Mesothelial cells|MAST	FGF2_CD44	4.102	0		CD1c+ DCs|CD8 low T	LGALS9_CD44	2.461	0		CD163+CD14+ DCs|GC B cells in the DZ	LAMP1_FAM3C	1.424	0.043		COL13A1+ matrix FBs|CD207+CD1a+ LCs	FGF2_CD44	1.785	0.001		CD207+CD1a+ LCs|MAST	LGALS9_CD44	4.138	0		Cytotoxic CD8+ T|MALT B cells	HLA-C_FAM3C	23.957	0
Myofibroblasts|Monocytes	LGALS9_CD44	4.08	0.004		Mesothelial cells|Monocytes	FGF2_CD44	4.583	0		CD1c+ DCs|Exhausted CD8+ T	LGALS9_CD44	3.701	0		CD163+CD14+ DCs|GC B cells in the LZ	LAMP1_FAM3C	2.006	0.005		COL13A1+ matrix FBs|CD4+ Th	FGF2_CD44	2.859	0		CD207+CD1a+ LCs|NK	LGALS9_CD44	1.999	0.029		Exhausted CD8+ T|Alveolar Mac	HLA-C_FAM3C	22.934	0
Pleural Mac|CD4+ Th	LGALS9_CD44	4.125	0		Mesothelial cells|NK	FGF2_CD44	1.172	0.007		CD1c+ DCs|Naive CD8+ T	LGALS9_CD44	2.971	0		CD1c+ DCs|GC B cells in the DZ	LAMP1_FAM3C	1.052	0.001		COL13A1+ matrix FBs|CD8 low T	FGF2_CD44	2.607	0		CD207+CD1a+ LCs|Naive CD4+ T	LGALS9_CD44	1.965	0.042		Exhausted CD8+ T|Cancer cells	HLA-C_FAM3C	23.083	0
Pleural Mac|Exhausted CD8+ T	LGALS9_CD44	5.323	0.001		Mesothelial cells|Naive CD4+ T	FGF2_CD44	1.92	0.005		CD1c+ DCs|Treg	LGALS9_CD44	2.79	0		CD1c+ DCs|GC B cells in the LZ	LAMP1_FAM3C	1.634	0		COL13A1+ matrix FBs|Cytotoxic CD8+ T	FGF2_CD44	1.979	0.001		CD207+CD1a+ LCs|Treg	LGALS9_CD44	2.526	0.003		Exhausted CD8+ T|MALT B cells	HLA-C_FAM3C	23.112	0
Pleural Mac|MAST	LGALS9_CD44	5.778	0		Mesothelial cells|Naive CD8+ T	FGF2_CD44	3.085	0.001		Monocytes|CD4+ Th	LGALS9_CD44	2.758	0		Cytotoxic CD8+ T|GC B cells in the DZ	LAMP1_FAM3C	1.292	0		COL13A1+ matrix FBs|Exhausted CD8+ T	FGF2_CD44	2.374	0		GC B cells in the DZ|Activated DCs	LGALS9_CD44	4.791	0.015		GC B cells in the DZ|Alveolar Mac	HLA-C_FAM3C	21.341	0.049
Pleural Mac|Treg	LGALS9_CD44	4.103	0.007		Mesothelial cells|Pleural Mac	FGF2_CD44	2.25	0.002		Monocytes|CD8 low T	LGALS9_CD44	2.487	0		Cytotoxic CD8+ T|GC B cells in the LZ	LAMP1_FAM3C	1.875	0		COL13A1+ matrix FBs|Exhausted Tfh	FGF2_CD44	2.708	0.001		GC B cells in the DZ|MAST	LGALS9_CD44	3.646	0.018		GrB-secreting B cells|Alveolar Mac	HLA-C_FAM3C	21.743	0.045
Stalk-like ECs|Activated DCs	LGALS9_CD44	3.732	0.026		Mesothelial cells|Treg	FGF2_CD44	2.672	0		Monocytes|Exhausted CD8+ T	LGALS9_CD44	3.727	0		Cytotoxic CD8+ T|MALT B cells	LAMP1_FAM3C	1.005	0.003		COL13A1+ matrix FBs|Follicular B cells	FGF2_CD44	1.309	0.003		GC B cells in the DZ|Monocytes	LGALS9_CD44	3.812	0.017		MALT B cells|Alveolar Mac	HLA-C_FAM3C	15.503	0.012
Stalk-like ECs|Alveolar Mac	LGALS9_CD44	3.856	0		Mesothelial cells|mo-Mac	FGF2_CD44	2.347	0.001		Monocytes|Naive CD4+ T	LGALS9_CD44	1.93	0.023		GrB-secreting B cells|CD1c+ DCs	LAMP1_FAM3C	1.685	0.023		COL13A1+ matrix FBs|MALT B cells	FGF2_CD44	0.804	0.003		Microglia/Mac|CD4+ Th	LGALS9_CD44	2.448	0.003		MALT B cells|Cancer cells	HLA-C_FAM3C	15.652	0.005
Stalk-like ECs|CD163+CD14+ DCs	LGALS9_CD44	4.281	0		Mesothelial cells|pDCs	FGF2_CD44	0.435	0.007		Monocytes|Naive CD8+ T	LGALS9_CD44	2.997	0		Monocytes|GC B cells in the DZ	LAMP1_FAM3C	1.438	0.003		COL13A1+ matrix FBs|Malignant cells	FGF2_CD44	1.114	0.003		Microglia/Mac|Follicular B cells	LGALS9_CD44	1.509	0.042		NK|Alveolar Mac	HLA-C_FAM3C	23.042	0
Stalk-like ECs|CD1c+ DCs	LGALS9_CD44	3.416	0.002		Mesothelial cells|tS1	FGF2_CD44	1.211	0.007		Monocytes|Treg	LGALS9_CD44	2.816	0		Monocytes|GC B cells in the LZ	LAMP1_FAM3C	2.02	0		COL13A1+ matrix FBs|Microglia/Mac	FGF2_CD44	1.607	0.001		Microglia/Mac|MAST	LGALS9_CD44	3.955	0		NK|Cancer cells	HLA-C_FAM3C	23.191	0
Stalk-like ECs|CD4+ Th	LGALS9_CD44	3.648	0		Mesothelial cells|tS2	FGF2_CD44	0.647	0.007		Myofibroblasts|Activated DCs	LGALS9_CD44	4.663	0.046		Monocytes|MALT B cells	LAMP1_FAM3C	1.15	0.015		COL13A1+ matrix FBs|Monocytes	FGF2_CD44	4.532	0		Microglia/Mac|NK	LGALS9_CD44	1.816	0.021		NK|MALT B cells	HLA-C_FAM3C	23.22	0
Stalk-like ECs|Exhausted CD8+ T	LGALS9_CD44	4.845	0.002		Mesothelial cells|tS3	FGF2_CD44	0.328	0.007		Myofibroblasts|Alveolar Mac	LGALS9_CD44	3.985	0		NK|GC B cells in the DZ	LAMP1_FAM3C	1.301	0		COL13A1+ matrix FBs|Naive CD4+ T	FGF2_CD44	1.858	0.001		Microglia/Mac|Naive CD4+ T	LGALS9_CD44	1.782	0.041		Naive CD8+ T|Alveolar Mac	HLA-C_FAM3C	19.779	0
Stalk-like ECs|MAST	LGALS9_CD44	5.3	0		mo-Mac|CD4+ Th	SPP1_CD44	29.621	0		Myofibroblasts|CD163+CD14+ DCs	LGALS9_CD44	3.456	0		NK|GC B cells in the LZ	LAMP1_FAM3C	1.884	0		COL13A1+ matrix FBs|Naive CD8+ T	FGF2_CD44	2.91	0		Microglia/Mac|Treg	LGALS9_CD44	2.342	0		Naive CD8+ T|Cancer cells	HLA-C_FAM3C	19.928	0
Stalk-like ECs|Monocytes	LGALS9_CD44	4.471	0		mo-Mac|CD8 low T	SPP1_CD44	30.172	0		Myofibroblasts|CD1c+ DCs	LGALS9_CD44	3.538	0		NK|MALT B cells	LAMP1_FAM3C	1.014	0		COL13A1+ matrix FBs|Pleural Mac	FGF2_CD44	1.977	0.002		Monocytes|CD4+ Th	LGALS9_CD44	2.328	0.01		Naive CD8+ T|MALT B cells	HLA-C_FAM3C	19.956	0
Stalk-like ECs|Treg	LGALS9_CD44	3.625	0.045		mo-Mac|CD8+/CD4+ Mixed Th	SPP1_CD44	29.838	0		Myofibroblasts|CD4+ Th	LGALS9_CD44	2.402	0.008		Pleural Mac|GC B cells in the LZ	LAMP1_FAM3C	1.658	0.004		COL13A1+ matrix FBs|Treg	FGF2_CD44	2.211	0		Monocytes|MAST	LGALS9_CD44	3.835	0		Treg|Alveolar Mac	HLA-C_FAM3C	20.864	0
Stalk-like ECs|mo-Mac	LGALS9_CD44	3.176	0.047		mo-Mac|COL13A1+ matrix FBs	SPP1_CD44	27.995	0		Myofibroblasts|CD8 low T	LGALS9_CD44	2.131	0.011		Treg|GC B cells in the DZ	LAMP1_FAM3C	1.413	0		COL13A1+ matrix FBs|mo-Mac	FGF2_CD44	3.303	0		Monocytes|Treg	LGALS9_CD44	2.222	0		Treg|Cancer cells	HLA-C_FAM3C	21.013	0
Tumor ECs|Activated DCs	LGALS9_CD44	3.703	0.042		mo-Mac|COL14A1+ matrix FBs	SPP1_CD44	27.447	0		Myofibroblasts|Exhausted CD8+ T	LGALS9_CD44	3.371	0		Treg|GC B cells in the LZ	LAMP1_FAM3C	1.995	0		COL13A1+ matrix FBs|pDCs	FGF2_CD44	1.604	0.002		Pleural Mac|CD4+ Th	LGALS9_CD44	3.131	0.001		Treg|MALT B cells	HLA-C_FAM3C	21.041	0
Tumor ECs|Alveolar Mac	LGALS9_CD44	3.827	0		mo-Mac|Cytotoxic CD8+ T	SPP1_CD44	28.431	0		Myofibroblasts|Monocytes	LGALS9_CD44	3.657	0		Treg|MALT B cells	LAMP1_FAM3C	1.125	0		mo-Mac|CD4+ Th	SPP1_CD44	66.098	0		Pleural Mac|Exhausted CD8+ T	LGALS9_CD44	2.148	0.002		CD8 low T|Cancer cells	LAMP1_FAM3C	0.947	0.002
Tumor ECs|CD163+CD14+ DCs	LGALS9_CD44	4.251	0.001		mo-Mac|Exhausted CD8+ T	SPP1_CD44	29.357	0		Myofibroblasts|Naive CD8+ T	LGALS9_CD44	2.641	0.006		mo-Mac|GC B cells in the DZ	LAMP1_FAM3C	2.184	0		mo-Mac|CD8 low T	SPP1_CD44	65.847	0		Pleural Mac|FB-like cells	LGALS9_CD44	2.106	0		CD8 low T|MALT B cells	LAMP1_FAM3C	0.976	0.01
Tumor ECs|CD1c+ DCs	LGALS9_CD44	3.386	0.041		mo-Mac|Exhausted Tfh	SPP1_CD44	29.555	0		Myofibroblasts|Treg	LGALS9_CD44	2.46	0		mo-Mac|GC B cells in the LZ	LAMP1_FAM3C	2.767	0		mo-Mac|COL13A1+ matrix FBs	SPP1_CD44	65.61	0		Pleural Mac|Follicular B cells	LGALS9_CD44	2.192	0		Cancer cells|MALT B cells	LAMP1_FAM3C	1.076	0
Tumor ECs|CD4+ Th	LGALS9_CD44	3.618	0.007		mo-Mac|Follicular B cells	SPP1_CD44	28.391	0		Myofibroblasts|mo-Mac	LGALS9_CD44	3.301	0		mo-Mac|MALT B cells	LAMP1_FAM3C	1.896	0		mo-Mac|COL14A1+ matrix FBs	SPP1_CD44	65.187	0		Pleural Mac|MALT B cells	LGALS9_CD44	1.681	0.01		Cytotoxic CD8+ T|Cancer cells	LAMP1_FAM3C	1.209	0.004
Tumor ECs|Exhausted CD8+ T	LGALS9_CD44	4.815	0.003		mo-Mac|GC B cells in the DZ	SPP1_CD44	27.422	0		Pericytes|Activated DCs	LGALS9_CD44	4.642	0.046		CD163+CD14+ DCs|CD8 low T	FFAR2_CCL4L2	7.279	0		mo-Mac|Cytotoxic CD8+ T	SPP1_CD44	65.219	0		Pleural Mac|MAST	LGALS9_CD44	4.638	0		Cytotoxic CD8+ T|MALT B cells	LAMP1_FAM3C	1.238	0.002
Tumor ECs|MAST	LGALS9_CD44	5.271	0		mo-Mac|MALT B cells	SPP1_CD44	27.44	0		Pericytes|Alveolar Mac	LGALS9_CD44	3.964	0		CD163+CD14+ DCs|Cytotoxic CD8+ T	FFAR2_CCL4L2	18.632	0		mo-Mac|Exhausted CD8+ T	SPP1_CD44	65.613	0		Pleural Mac|Malignant cells	LGALS9_CD44	1.841	0		Exhausted CD8+ T|Cancer cells	LAMP1_FAM3C	0.973	0.007
Tumor ECs|Monocytes	LGALS9_CD44	4.442	0		mo-Mac|MAST	SPP1_CD44	31.004	0		Pericytes|CD163+CD14+ DCs	LGALS9_CD44	3.435	0		CD163+CD14+ DCs|Exhausted CD8+ T	FFAR2_CCL4L2	19.903	0		mo-Mac|Exhausted Tfh	SPP1_CD44	65.948	0		Pleural Mac|Myofibroblasts	LGALS9_CD44	2.482	0.026		Exhausted CD8+ T|MALT B cells	LAMP1_FAM3C	1.001	0.011
mo-Mac|CD4+ Th	LGALS9_CD44	3.754	0		mo-Mac|Mesothelial cells	SPP1_CD44	27.898	0		Pericytes|CD1c+ DCs	LGALS9_CD44	3.517	0.002		CD163+CD14+ DCs|MALT B cells	FFAR2_CCL4L2	0.2	0.008		mo-Mac|Follicular B cells	SPP1_CD44	64.549	0		Pleural Mac|NK	LGALS9_CD44	2.499	0		NK|Cancer cells	LAMP1_FAM3C	1.079	0
mo-Mac|Exhausted CD8+ T	LGALS9_CD44	4.951	0.002		mo-Mac|Myofibroblasts	SPP1_CD44	27.669	0		Pericytes|CD4+ Th	LGALS9_CD44	2.381	0.03		CD163+CD14+ DCs|NK	FFAR2_CCL4L2	4.257	0		mo-Mac|MALT B cells	SPP1_CD44	64.044	0		Pleural Mac|Naive CD4+ T	LGALS9_CD44	2.465	0.001		NK|MALT B cells	LAMP1_FAM3C	1.108	0
mo-Mac|MAST	LGALS9_CD44	5.406	0		mo-Mac|NK	SPP1_CD44	28.074	0		Pericytes|Exhausted CD8+ T	LGALS9_CD44	3.35	0		CD163+CD14+ DCs|Naive CD8+ T	FFAR2_CCL4L2	5.214	0		mo-Mac|Malignant cells	SPP1_CD44	64.354	0		Pleural Mac|Pericytes	LGALS9_CD44	1.697	0.024		Pleural Mac|Cancer cells	LAMP1_FAM3C	1.327	0
mo-Mac|Treg	LGALS9_CD44	3.731	0.021		mo-Mac|Naive CD4+ T	SPP1_CD44	28.822	0		Pericytes|Monocytes	LGALS9_CD44	3.636	0		MALT B cells|CD163+CD14+ DCs	PGRMC2_CCL4L2	12.86	0.02		mo-Mac|Myofibroblasts	SPP1_CD44	64.004	0		Pleural Mac|Treg	LGALS9_CD44	3.025	0		Pleural Mac|MALT B cells	LAMP1_FAM3C	1.356	0
Activated DCs|AT2	CD44_FGFR2	3.603	0.003		mo-Mac|Naive CD8+ T	SPP1_CD44	29.987	0		Pericytes|Naive CD8+ T	LGALS9_CD44	2.62	0.014		MALT B cells|CD8 low T	PGRMC2_CCL4L2	7.289	0		mo-Mac|Naive CD4+ T	SPP1_CD44	65.097	0		Tumor ECs|Activated DCs	LGALS9_CD44	5.123	0.016		mo-Mac|Cancer cells	LAMP1_FAM3C	1.786	0
Activated DCs|Club	CD44_FGFR2	3.527	0.006		mo-Mac|Pericytes	SPP1_CD44	27.579	0		Pericytes|Treg	LGALS9_CD44	2.439	0.013		MALT B cells|Cytotoxic CD8+ T	PGRMC2_CCL4L2	18.642	0		mo-Mac|Naive CD8+ T	SPP1_CD44	66.149	0		Tumor ECs|Alveolar Mac	LGALS9_CD44	2.043	0.003		mo-Mac|MALT B cells	LAMP1_FAM3C	1.814	0
Alveolar Mac|AT2	CD44_FGFR2	3.727	0		mo-Mac|Smooth muscle cells	SPP1_CD44	27.742	0		Pericytes|mo-Mac	LGALS9_CD44	3.28	0		MALT B cells|Exhausted CD8+ T	PGRMC2_CCL4L2	19.913	0		mo-Mac|Treg	SPP1_CD44	65.45	0		Tumor ECs|CD4+ Th	LGALS9_CD44	2.471	0.005		Microglia/Mac|Cancer cells	KIR2DL3_FAM3C	1.328	0.011
Alveolar Mac|Club	CD44_FGFR2	3.652	0		mo-Mac|Treg	SPP1_CD44	29.574	0		Pleural Mac|CD4+ Th	LGALS9_CD44	3.425	0		MALT B cells|Monocytes	PGRMC2_CCL4L2	8.686	0.014		Activated DCs|CD4+ Th	LGALS9_CD44	4.446	0		Tumor ECs|MAST	LGALS9_CD44	3.978	0		Microglia/Mac|MALT B cells	KIR2DL3_FAM3C	1.357	0.011
CD163+CD14+ DCs|AT2	CD44_FGFR2	4.152	0		mo-Mac|tS1	SPP1_CD44	28.113	0		Pleural Mac|CD8 low T	LGALS9_CD44	3.154	0.002		MALT B cells|NK	PGRMC2_CCL4L2	4.267	0.004		Activated DCs|CD8 low T	LGALS9_CD44	4.194	0		Tumor ECs|Microglia/Mac	LGALS9_CD44	1.694	0.009		Cancer cells|MALT B cells	CXADR_FAM3C	0.775	0
CD163+CD14+ DCs|Club	CD44_FGFR2	4.076	0		mo-Mac|tS2	SPP1_CD44	27.55	0		Pleural Mac|Cytotoxic CD8+ T	LGALS9_CD44	2.371	0.038		MALT B cells|Naive CD8+ T	PGRMC2_CCL4L2	5.224	0		Activated DCs|Cytotoxic CD8+ T	LGALS9_CD44	3.566	0.005		Tumor ECs|Monocytes	LGALS9_CD44	4.144	0		CD4+ Th|Alveolar Mac	PDCD1_FAM3C	1.196	0.014
CD1c+ DCs|AT2	CD44_FGFR2	3.287	0		mo-Mac|tS3	SPP1_CD44	27.23	0		Pleural Mac|Exhausted CD8+ T	LGALS9_CD44	4.394	0		MALT B cells|mo-Mac	PGRMC2_CCL4L2	15.037	0		Activated DCs|Exhausted CD8+ T	LGALS9_CD44	3.961	0		Tumor ECs|NK	LGALS9_CD44	1.839	0.034		CD4+ Th|Cancer cells	PDCD1_FAM3C	1.345	0
CD1c+ DCs|Club	CD44_FGFR2	3.211	0		Activated DCs|CD4+ Th	LGALS9_CD44	3.757	0		Pleural Mac|Follicular B cells	LGALS9_CD44	2.334	0.043		CD8+/CD4+ Mixed Th|Monocytes	HLA-DPB1_NRG1	2.401	0.045		Activated DCs|Exhausted Tfh	LGALS9_CD44	4.295	0.01		Tumor ECs|Naive CD4+ T	LGALS9_CD44	1.805	0.048		CD4+ Th|MALT B cells	PDCD1_FAM3C	1.374	0
CD4+ Th|AT2	CD44_FGFR2	3.519	0		Activated DCs|CD8 low T	LGALS9_CD44	4.308	0		Pleural Mac|GC B cells in the DZ	LGALS9_CD44	5.758	0.045		Follicular B cells|Monocytes	HLA-DPB1_NRG1	12.912	0		Activated DCs|Follicular B cells	LGALS9_CD44	2.896	0.006		Tumor ECs|Pleural Mac	LGALS9_CD44	1.923	0.032		Cancer cells|Alveolar Mac	PGRMC2_CCL4L2	11.006	0.033
CD4+ Th|Club	CD44_FGFR2	3.443	0		Activated DCs|CD8+/CD4+ Mixed Th	LGALS9_CD44	3.974	0		Pleural Mac|Naive CD4+ T	LGALS9_CD44	2.596	0.016		GC B cells in the DZ|Monocytes	HLA-DPB1_NRG1	7.865	0		Activated DCs|Malignant cells	LGALS9_CD44	2.701	0.026		Tumor ECs|Treg	LGALS9_CD44	2.365	0		Cancer cells|Cytotoxic CD8+ T	PGRMC2_CCL4L2	22.024	0
Exhausted CD8+ T|AT2	CD44_FGFR2	4.716	0.002		Activated DCs|Exhausted CD8+ T	LGALS9_CD44	3.493	0		Pleural Mac|Naive CD8+ T	LGALS9_CD44	3.664	0.001		GC B cells in the LZ|Monocytes	HLA-DPB1_NRG1	18.875	0		Activated DCs|Naive CD4+ T	LGALS9_CD44	3.445	0		Tumor ECs|mo-Mac	LGALS9_CD44	2.398	0		Cancer cells|Exhausted CD8+ T	PGRMC2_CCL4L2	4.325	0.026
Exhausted CD8+ T|Club	CD44_FGFR2	4.64	0.002		Activated DCs|Exhausted Tfh	LGALS9_CD44	3.691	0		Pleural Mac|Treg	LGALS9_CD44	3.483	0.001		GrB-secreting B cells|Monocytes	HLA-DPB1_NRG1	9.329	0.009		Activated DCs|Naive CD8+ T	LGALS9_CD44	4.497	0		mo-Mac|CD4+ Th	LGALS9_CD44	2.662	0.001		Cancer cells|Microglia/Mac	PGRMC2_CCL4L2	9.98	0.037
MAST|AT2	CD44_FGFR2	5.171	0		Activated DCs|Follicular B cells	LGALS9_CD44	2.528	0.006		Tumor ECs|Activated DCs	LGALS9_CD44	4.778	0.017		Activated DCs|CD4+ Th	CD74_MIF	63.299	0		Activated DCs|Treg	LGALS9_CD44	3.798	0		mo-Mac|FB-like cells	LGALS9_CD44	1.637	0.011		Cancer cells|Monocytes	PGRMC2_CCL4L2	10.129	0.038
MAST|Club	CD44_FGFR2	5.095	0		Activated DCs|MAST	LGALS9_CD44	5.14	0		Tumor ECs|Alveolar Mac	LGALS9_CD44	4.101	0.004		Activated DCs|CD8 low T	CD74_MIF	63.086	0		Alveolar Mac|CD4+ Th	LGALS9_CD44	3.629	0		mo-Mac|Follicular B cells	LGALS9_CD44	1.723	0.002		Cancer cells|NK	PGRMC2_CCL4L2	7.682	0
Monocytes|AT2	CD44_FGFR2	4.342	0		Activated DCs|Naive CD4+ T	LGALS9_CD44	2.958	0		Tumor ECs|CD163+CD14+ DCs	LGALS9_CD44	3.571	0.006		Activated DCs|CD8+/CD4+ Mixed Th	CD74_MIF	62.998	0		Alveolar Mac|CD8 low T	LGALS9_CD44	3.378	0		mo-Mac|MAST	LGALS9_CD44	4.169	0		Cancer cells|Pleural Mac	PGRMC2_CCL4L2	3.11	0
Monocytes|Club	CD44_FGFR2	4.267	0		Activated DCs|Naive CD8+ T	LGALS9_CD44	4.123	0.001		Tumor ECs|CD1c+ DCs	LGALS9_CD44	3.653	0.008		Activated DCs|Cytotoxic CD8+ T	CD74_MIF	63.188	0		Alveolar Mac|Exhausted CD8+ T	LGALS9_CD44	3.144	0.002		mo-Mac|Malignant cells	LGALS9_CD44	1.372	0		Cancer cells|mo-Mac	PGRMC2_CCL4L2	6.424	0.039
Treg|AT2	CD44_FGFR2	3.496	0.009		Activated DCs|Treg	LGALS9_CD44	3.71	0		Tumor ECs|Exhausted CD8+ T	LGALS9_CD44	3.486	0.01		Activated DCs|Exhausted CD8+ T	CD74_MIF	63.057	0		Alveolar Mac|Exhausted Tfh	LGALS9_CD44	3.479	0.049		mo-Mac|NK	LGALS9_CD44	2.03	0.01		GC B cells in the DZ|Alveolar Mac	PGRMC2_CCL4L2	11.234	0.002
Treg|Club	CD44_FGFR2	3.42	0.012		Alveolar Mac|CD4+ Th	LGALS9_CD44	3.569	0		Tumor ECs|GC B cells in the DZ	LGALS9_CD44	4.85	0.045		Activated DCs|Follicular B cells	CD74_MIF	62.999	0		Alveolar Mac|Naive CD8+ T	LGALS9_CD44	3.68	0.001		mo-Mac|Naive CD4+ T	LGALS9_CD44	1.996	0.006		GC B cells in the DZ|Cytotoxic CD8+ T	PGRMC2_CCL4L2	22.252	0
mo-Mac|AT2	CD44_FGFR2	3.047	0		Alveolar Mac|CD8 low T	LGALS9_CD44	4.12	0		Tumor ECs|Monocytes	LGALS9_CD44	3.772	0.004		Activated DCs|GC B cells in the DZ	CD74_MIF	64.265	0		Alveolar Mac|Treg	LGALS9_CD44	2.981	0.009		mo-Mac|Treg	LGALS9_CD44	2.556	0		GC B cells in the DZ|Exhausted CD8+ T	PGRMC2_CCL4L2	4.553	0.012
mo-Mac|Club	CD44_FGFR2	2.972	0		Alveolar Mac|CD8+/CD4+ Mixed Th	LGALS9_CD44	3.786	0		Tumor ECs|Naive CD8+ T	LGALS9_CD44	2.756	0.04		Activated DCs|GC B cells in the LZ	CD74_MIF	63.063	0		CD163+CD14+ DCs|CD4+ Th	LGALS9_CD44	3.409	0		Pericytes|Stalk-like ECs	FGF1_FGFR1	4.387	0		GC B cells in the DZ|Microglia/Mac	PGRMC2_CCL4L2	10.208	0.001
COL13A1+ matrix FBs|AT2	FGF7_FGFR2	1.636	0		Alveolar Mac|Exhausted CD8+ T	LGALS9_CD44	3.305	0		Tumor ECs|Pleural Mac	LGALS9_CD44	3.57	0.035		Activated DCs|MALT B cells	CD74_MIF	62.879	0		CD163+CD14+ DCs|CD8 low T	LGALS9_CD44	3.157	0.002		GC B cells in the DZ|Cytotoxic CD8+ T	SPP1_PTGER4	4.342	0.035		GC B cells in the DZ|Monocytes	PGRMC2_CCL4L2	10.356	0.005
COL13A1+ matrix FBs|Club	FGF7_FGFR2	1.56	0		Alveolar Mac|Exhausted Tfh	LGALS9_CD44	3.503	0.001		Tumor ECs|mo-Mac	LGALS9_CD44	3.417	0.01		Activated DCs|NK	CD74_MIF	63.469	0		CD163+CD14+ DCs|Exhausted CD8+ T	LGALS9_CD44	2.923	0.007		Microglia/Mac|Cytotoxic CD8+ T	SPP1_PTGER4	42.972	0		GC B cells in the DZ|NK	PGRMC2_CCL4L2	7.91	0
COL14A1+ matrix FBs|AT2	FGF7_FGFR2	0.938	0		Alveolar Mac|MAST	LGALS9_CD44	4.952	0		mo-Mac|CD4+ Th	LGALS9_CD44	2.879	0		Activated DCs|Naive CD4+ T	CD74_MIF	63.138	0		CD163+CD14+ DCs|Naive CD8+ T	LGALS9_CD44	3.459	0.002		Pleural Mac|Cytotoxic CD8+ T	SPP1_PTGER4	56.455	0		GC B cells in the DZ|Pleural Mac	PGRMC2_CCL4L2	3.338	0.019
COL14A1+ matrix FBs|Club	FGF7_FGFR2	0.862	0		Alveolar Mac|Naive CD4+ T	LGALS9_CD44	2.77	0.001		mo-Mac|CD8 low T	LGALS9_CD44	2.608	0		Activated DCs|Naive CD8+ T	CD74_MIF	63.19	0		CD163+CD14+ DCs|Treg	LGALS9_CD44	2.761	0.016		mo-Mac|Cytotoxic CD8+ T	SPP1_PTGER4	70.791	0		GC B cells in the DZ|mo-Mac	PGRMC2_CCL4L2	6.651	0.004
Myofibroblasts|AT2	FGF7_FGFR2	0.5	0.03		Alveolar Mac|Naive CD8+ T	LGALS9_CD44	3.935	0.001		mo-Mac|Exhausted CD8+ T	LGALS9_CD44	3.847	0		Activated DCs|Plasma cells	CD74_MIF	62.709	0		CD141+ DCs|CD4+ Th	LGALS9_CD44	3.255	0.005		Pericytes|CD8+/CD4+ Mixed Th	FGF1_TGFBR3	1.059	0		MALT B cells|Alveolar Mac	PGRMC2_CCL4L2	11.062	0.033
Myofibroblasts|Club	FGF7_FGFR2	0.425	0.042		Alveolar Mac|Treg	LGALS9_CD44	3.522	0		mo-Mac|Naive CD4+ T	LGALS9_CD44	2.05	0.008		Activated DCs|Treg	CD74_MIF	63.249	0		CD141+ DCs|CD8 low T	LGALS9_CD44	3.004	0.021		Alveolar Mac|CD8+/CD4+ Mixed Th	TGFB1_TGFBR3	0.9	0.004		MALT B cells|Cytotoxic CD8+ T	PGRMC2_CCL4L2	22.081	0
CD1c+ DCs|AT2	TIMP1_FGFR2	5.461	0		CD163+CD14+ DCs|CD4+ Th	LGALS9_CD44	3.367	0		mo-Mac|Naive CD8+ T	LGALS9_CD44	3.117	0		CD163+CD14+ DCs|CD4+ Th	CD74_MIF	73.182	0		CD141+ DCs|Naive CD8+ T	LGALS9_CD44	3.306	0.02		CD163+CD14+ DCs|CD8+/CD4+ Mixed Th	TGFB1_TGFBR3	0.884	0.006		MALT B cells|Exhausted CD8+ T	PGRMC2_CCL4L2	4.382	0.024
CD1c+ DCs|Club	TIMP1_FGFR2	5.386	0		CD163+CD14+ DCs|CD8 low T	LGALS9_CD44	3.918	0		mo-Mac|Treg	LGALS9_CD44	2.937	0		CD163+CD14+ DCs|CD8 low T	CD74_MIF	72.969	0		CD1c+ DCs|CD4+ Th	LGALS9_CD44	3.255	0.001		CD207+CD1a+ LCs|CD8+/CD4+ Mixed Th	TGFB1_TGFBR3	0.829	0.005		MALT B cells|Microglia/Mac	PGRMC2_CCL4L2	10.037	0.037
COL13A1+ matrix FBs|AT2	TIMP1_FGFR2	8.343	0		CD163+CD14+ DCs|CD8+/CD4+ Mixed Th	LGALS9_CD44	3.584	0		Smooth muscle cells|Activated DCs	FGF18_FGFR1	0.305	0		CD163+CD14+ DCs|CD8+/CD4+ Mixed Th	CD74_MIF	72.881	0		CD1c+ DCs|CD8 low T	LGALS9_CD44	3.003	0.016		FB-like cells|CD8+/CD4+ Mixed Th	TGFB1_TGFBR3	0.84	0.004		MALT B cells|Monocytes	PGRMC2_CCL4L2	10.185	0.038
COL13A1+ matrix FBs|Club	TIMP1_FGFR2	8.267	0		CD163+CD14+ DCs|Exhausted CD8+ T	LGALS9_CD44	3.103	0		Smooth muscle cells|Tumor ECs	FGF18_FGFR1	0.65	0		CD163+CD14+ DCs|Cytotoxic CD8+ T	CD74_MIF	73.071	0		CD1c+ DCs|Exhausted CD8+ T	LGALS9_CD44	2.769	0.044		Monocytes|CD8+/CD4+ Mixed Th	TGFB1_TGFBR3	1.414	0.002		MALT B cells|NK	PGRMC2_CCL4L2	7.739	0
COL14A1+ matrix FBs|AT2	TIMP1_FGFR2	10.32	0		CD163+CD14+ DCs|Exhausted Tfh	LGALS9_CD44	3.301	0.008		COL13A1+ matrix FBs|Activated DCs	FGF10_FGFR1	0.55	0		CD163+CD14+ DCs|Exhausted CD8+ T	CD74_MIF	72.94	0		CD1c+ DCs|Naive CD8+ T	LGALS9_CD44	3.305	0.014		Myofibroblasts|CD8+/CD4+ Mixed Th	TGFB1_TGFBR3	1.55	0.001		MALT B cells|Pleural Mac	PGRMC2_CCL4L2	3.166	0
COL14A1+ matrix FBs|Club	TIMP1_FGFR2	10.244	0		CD163+CD14+ DCs|MAST	LGALS9_CD44	4.75	0		COL13A1+ matrix FBs|Tumor ECs	FGF10_FGFR1	0.895	0		CD163+CD14+ DCs|Follicular B cells	CD74_MIF	72.882	0		CD207+CD1a+ LCs|CD4+ Th	LGALS9_CD44	3.158	0.002		Pericytes|CD8+/CD4+ Mixed Th	TGFB1_TGFBR3	1.181	0.004		MALT B cells|mo-Mac	PGRMC2_CCL4L2	6.48	0.039
Lymphatic ECs|AT2	TIMP1_FGFR2	5.651	0		CD163+CD14+ DCs|Naive CD4+ T	LGALS9_CD44	2.568	0.025		CD163+CD14+ DCs|CD4+ Th	SPP1_PTGER4	15.856	0.033		CD163+CD14+ DCs|GC B cells in the DZ	CD74_MIF	74.148	0		CD207+CD1a+ LCs|CD8 low T	LGALS9_CD44	2.907	0.024		Tumor ECs|CD8+/CD4+ Mixed Th	TGFB1_TGFBR3	0.872	0.005		CD4+ Th|Microglia/Mac	HLA-C_KIR2DL3	22.711	0
Lymphatic ECs|Club	TIMP1_FGFR2	5.575	0		CD163+CD14+ DCs|Naive CD8+ T	LGALS9_CD44	3.733	0.006		CD163+CD14+ DCs|COL13A1+ matrix FBs	SPP1_PTGER4	15.03	0.033		CD163+CD14+ DCs|GC B cells in the LZ	CD74_MIF	72.946	0		CD207+CD1a+ LCs|Naive CD8+ T	LGALS9_CD44	3.209	0.021		mo-Mac|CD8+/CD4+ Mixed Th	TGFB1_TGFBR3	0.874	0.004		CD8 low T|Microglia/Mac	HLA-C_KIR2DL3	20.461	0
Mesothelial cells|AT2	TIMP1_FGFR2	23.042	0		CD163+CD14+ DCs|Treg	LGALS9_CD44	3.32	0		CD163+CD14+ DCs|Myofibroblasts	SPP1_PTGER4	14.642	0.046		CD163+CD14+ DCs|MALT B cells	CD74_MIF	72.762	0.001		COL13A1+ matrix FBs|Alveolar Mac	LGALS9_CD44	3.759	0.032		Pericytes|CD8+/CD4+ Mixed Th	TGFB3_TGFBR3	0.98	0.002		Cancer cells|Microglia/Mac	HLA-C_KIR2DL3	3.964	0.011
Mesothelial cells|Club	TIMP1_FGFR2	22.966	0		CD141+ DCs|CD4+ Th	LGALS9_CD44	3.748	0		CD163+CD14+ DCs|NK	SPP1_PTGER4	15.161	0.046		CD163+CD14+ DCs|NK	CD74_MIF	73.352	0		COL13A1+ matrix FBs|Monocytes	LGALS9_CD44	5.031	0.002		Lymphatic ECs|FB-like cells	JAM2_JAM3	2.287	0		Cytotoxic CD8+ T|Microglia/Mac	HLA-C_KIR2DL3	24.391	0
Monocytes|AT2	TIMP1_FGFR2	11.932	0		CD141+ DCs|CD8 low T	LGALS9_CD44	4.299	0		CD163+CD14+ DCs|Smooth muscle cells	SPP1_PTGER4	14.628	0.025		CD163+CD14+ DCs|Naive CD4+ T	CD74_MIF	73.021	0		COL13A1+ matrix FBs|mo-Mac	LGALS9_CD44	3.801	0.017		Tumor ECs|FB-like cells	JAM2_JAM3	1.167	0		Exhausted CD8+ T|Microglia/Mac	HLA-C_KIR2DL3	23.546	0
Monocytes|Club	TIMP1_FGFR2	11.856	0		CD141+ DCs|CD8+/CD4+ Mixed Th	LGALS9_CD44	3.965	0		Tumor ECs|Activated DCs	SPP1_PTGER4	7.941	0.02		CD163+CD14+ DCs|Naive CD8+ T	CD74_MIF	73.073	0		Malignant cells|Alveolar Mac	LGALS9_CD44	3.163	0.027		Activated DCs|Exhausted CD8+ T	HLA-C_FAM3C	29.174	0.005		Follicular B cells|Microglia/Mac	HLA-C_KIR2DL3	12.841	0.011
Myofibroblasts|AT2	TIMP1_FGFR2	9.555	0.016		CD141+ DCs|Exhausted CD8+ T	LGALS9_CD44	3.484	0		Tumor ECs|Pleural Mac	SPP1_PTGER4	7.39	0.045		CD163+CD14+ DCs|Plasma cells	CD74_MIF	72.592	0.001		Malignant cells|CD4+ Th	LGALS9_CD44	2.761	0.018		Activated DCs|FB-like cells	HLA-C_FAM3C	29.133	0.005		GC B cells in the DZ|Microglia/Mac	HLA-C_KIR2DL3	21.953	0.002
Myofibroblasts|Club	TIMP1_FGFR2	9.479	0.017		CD141+ DCs|Exhausted Tfh	LGALS9_CD44	3.682	0.001		Tumor ECs|Smooth muscle cells	SPP1_PTGER4	7.37	0.043		CD163+CD14+ DCs|Treg	CD74_MIF	73.132	0		Malignant cells|Monocytes	LGALS9_CD44	4.434	0		Activated DCs|MALT B cells	HLA-C_FAM3C	28.873	0.005		GrB-secreting B cells|Microglia/Mac	HLA-C_KIR2DL3	22.355	0
Pericytes|AT2	TIMP1_FGFR2	9.004	0.002		CD141+ DCs|Follicular B cells	LGALS9_CD44	2.519	0.017		mo-Mac|CD4+ Th	SPP1_PTGER4	44.774	0		CD141+ DCs|CD4+ Th	CD74_MIF	152.422	0		Malignant cells|mo-Mac	LGALS9_CD44	3.205	0		Activated DCs|Malignant cells	HLA-C_FAM3C	29.93	0.004		MALT B cells|Microglia/Mac	HLA-C_KIR2DL3	16.115	0.002
Pericytes|Club	TIMP1_FGFR2	8.929	0.002		CD141+ DCs|MAST	LGALS9_CD44	5.131	0		mo-Mac|COL13A1+ matrix FBs	SPP1_PTGER4	43.948	0		CD141+ DCs|CD8 low T	CD74_MIF	152.209	0		Monocytes|CD4+ Th	LGALS9_CD44	3.166	0		Activated DCs|Myofibroblasts	HLA-C_FAM3C	29.603	0.004		NK|Microglia/Mac	HLA-C_KIR2DL3	23.654	0
Stalk-like ECs|AT2	TIMP1_FGFR2	4.382	0.017		CD141+ DCs|Naive CD4+ T	LGALS9_CD44	2.949	0		mo-Mac|Myofibroblasts	SPP1_PTGER4	43.56	0		CD141+ DCs|CD8+/CD4+ Mixed Th	CD74_MIF	152.121	0		Monocytes|CD8 low T	LGALS9_CD44	2.914	0.007		Activated DCs|Pericytes	HLA-C_FAM3C	29.031	0.005		Naive CD4+ T|Microglia/Mac	HLA-C_KIR2DL3	13.792	0.011
Stalk-like ECs|Club	TIMP1_FGFR2	4.306	0.024		CD141+ DCs|Naive CD8+ T	LGALS9_CD44	4.114	0.001		mo-Mac|NK	SPP1_PTGER4	44.079	0		CD141+ DCs|Cytotoxic CD8+ T	CD74_MIF	152.311	0		Monocytes|Exhausted CD8+ T	LGALS9_CD44	2.68	0.027		Activated DCs|Plasma cells	HLA-C_FAM3C	28.83	0.005		Naive CD8+ T|Microglia/Mac	HLA-C_KIR2DL3	20.391	0
COL13A1+ matrix FBs|AT2	FGFR1_FGFR2	0.84	0		CD141+ DCs|Treg	LGALS9_CD44	3.701	0		mo-Mac|Smooth muscle cells	SPP1_PTGER4	43.546	0		CD141+ DCs|Exhausted CD8+ T	CD74_MIF	152.18	0		Monocytes|Naive CD8+ T	LGALS9_CD44	3.217	0.013		Activated DCs|Tumor ECs	HLA-C_FAM3C	29.101	0.005		Plasma cells|Microglia/Mac	HLA-C_KIR2DL3	15.128	0.004
COL13A1+ matrix FBs|Club	FGFR1_FGFR2	0.765	0		CD1c+ DCs|CD4+ Th	LGALS9_CD44	3.446	0		Tumor ECs|Myofibroblasts	JAM2_JAM3	0.846	0		CD141+ DCs|Follicular B cells	CD74_MIF	152.122	0		Myofibroblasts|Alveolar Mac	LGALS9_CD44	3.524	0.039		Alveolar Mac|Exhausted CD8+ T	HLA-C_FAM3C	8.164	0.036		Treg|Microglia/Mac	HLA-C_KIR2DL3	21.476	0
COL14A1+ matrix FBs|AT2	FGFR1_FGFR2	1.331	0		CD1c+ DCs|CD8 low T	LGALS9_CD44	3.997	0		Tumor ECs|Pericytes	JAM2_JAM3	0.968	0		CD141+ DCs|GC B cells in the DZ	CD74_MIF	153.388	0		Myofibroblasts|Monocytes	LGALS9_CD44	4.795	0		Alveolar Mac|FB-like cells	HLA-C_FAM3C	8.123	0.029		CD4+ Th|Monocytes	LAMP1_VSTM1	0.941	0.005
COL14A1+ matrix FBs|Club	FGFR1_FGFR2	1.255	0		CD1c+ DCs|CD8+/CD4+ Mixed Th	LGALS9_CD44	3.663	0		Tumor ECs|Smooth muscle cells	JAM2_JAM3	1.692	0		CD141+ DCs|GC B cells in the LZ	CD74_MIF	152.186	0		Myofibroblasts|mo-Mac	LGALS9_CD44	3.566	0.014		Alveolar Mac|Malignant cells	HLA-C_FAM3C	8.92	0.006		CD8 low T|Monocytes	LAMP1_VSTM1	0.889	0.001
Lymphatic ECs|AT2	FGFR1_FGFR2	0.733	0		CD1c+ DCs|Exhausted CD8+ T	LGALS9_CD44	3.182	0		Alveolar Mac|COL13A1+ matrix FBs	HLA-C_FAM3C	20.743	0		CD141+ DCs|MALT B cells	CD74_MIF	152.002	0		Pleural Mac|CD4+ Th	LGALS9_CD44	4.29	0		Alveolar Mac|Myofibroblasts	HLA-C_FAM3C	8.593	0.025		Cancer cells|Monocytes	LAMP1_VSTM1	0.99	0.001
Lymphatic ECs|Club	FGFR1_FGFR2	0.657	0		CD1c+ DCs|Exhausted Tfh	LGALS9_CD44	3.38	0.005		Alveolar Mac|MALT B cells	HLA-C_FAM3C	20.765	0		CD141+ DCs|NK	CD74_MIF	152.592	0		Pleural Mac|CD8 low T	LGALS9_CD44	4.038	0		Alveolar Mac|Pericytes	HLA-C_FAM3C	8.021	0.045		Cytotoxic CD8+ T|Monocytes	LAMP1_VSTM1	1.151	0
Mesothelial cells|AT2	FGFR1_FGFR2	0.732	0.035		CD1c+ DCs|MAST	LGALS9_CD44	4.829	0		Alveolar Mac|Malignant cells	HLA-C_FAM3C	20.951	0		CD141+ DCs|Naive CD4+ T	CD74_MIF	152.261	0		Pleural Mac|Cytotoxic CD8+ T	LGALS9_CD44	3.41	0.008		Alveolar Mac|Tumor ECs	HLA-C_FAM3C	8.091	0.038		Exhausted CD8+ T|Monocytes	LAMP1_VSTM1	0.915	0.001
Myofibroblasts|AT2	FGFR1_FGFR2	0.841	0.01		CD1c+ DCs|Naive CD4+ T	LGALS9_CD44	2.647	0.004		Alveolar Mac|Myofibroblasts	HLA-C_FAM3C	21.01	0		CD141+ DCs|Naive CD8+ T	CD74_MIF	152.313	0		Pleural Mac|Exhausted CD8+ T	LGALS9_CD44	3.805	0		CD163+CD14+ DCs|Exhausted CD8+ T	HLA-C_FAM3C	9.36	0.018		GC B cells in the DZ|Monocytes	LAMP1_VSTM1	0.731	0.01
Myofibroblasts|Club	FGFR1_FGFR2	0.766	0.014		CD1c+ DCs|Naive CD8+ T	LGALS9_CD44	3.812	0.006		Alveolar Mac|Pericytes	HLA-C_FAM3C	20.64	0		CD141+ DCs|Plasma cells	CD74_MIF	151.832	0		Pleural Mac|Exhausted Tfh	LGALS9_CD44	4.139	0.009		CD163+CD14+ DCs|FB-like cells	HLA-C_FAM3C	9.319	0.016		NK|Monocytes	LAMP1_VSTM1	1.021	0
Activated DCs|Smooth muscle cells	TGFB1_TGFBR3	0.932	0.027		CD1c+ DCs|Treg	LGALS9_CD44	3.399	0		Alveolar Mac|Smooth muscle cells	HLA-C_FAM3C	20.835	0		CD141+ DCs|Treg	CD74_MIF	152.372	0		Pleural Mac|Follicular B cells	LGALS9_CD44	2.74	0.003		CD163+CD14+ DCs|MALT B cells	HLA-C_FAM3C	9.059	0.024		Naive CD4+ T|Monocytes	LAMP1_VSTM1	0.764	0.007
Alveolar Mac|COL14A1+ matrix FBs	TGFB1_TGFBR3	0.762	0		CD207+CD1a+ LCs|CD4+ Th	LGALS9_CD44	3.373	0		Alveolar Mac|Tumor ECs	HLA-C_FAM3C	20.574	0		CD1c+ DCs|CD4+ Th	CD74_MIF	96.856	0		Pleural Mac|Malignant cells	LGALS9_CD44	2.545	0.027		CD163+CD14+ DCs|Malignant cells	HLA-C_FAM3C	10.116	0.007		Treg|Monocytes	LAMP1_VSTM1	0.793	0.008
Alveolar Mac|Lymphatic ECs	TGFB1_TGFBR3	0.886	0		CD207+CD1a+ LCs|CD8 low T	LGALS9_CD44	3.924	0		CD4+ Th|Activated DCs	HLA-C_FAM3C	15.88	0.001		CD1c+ DCs|CD8 low T	CD74_MIF	96.643	0		Pleural Mac|Naive CD4+ T	LGALS9_CD44	3.289	0		CD163+CD14+ DCs|Myofibroblasts	HLA-C_FAM3C	9.789	0.009		CD4+ Th|Activated DCs	PDCD1_CD274	1.373	0
Alveolar Mac|Smooth muscle cells	TGFB1_TGFBR3	1.116	0		CD207+CD1a+ LCs|CD8+/CD4+ Mixed Th	LGALS9_CD44	3.59	0		CD4+ Th|Alveolar Mac	HLA-C_FAM3C	15.864	0		CD1c+ DCs|CD8+/CD4+ Mixed Th	CD74_MIF	96.555	0		Pleural Mac|Naive CD8+ T	LGALS9_CD44	4.341	0		CD163+CD14+ DCs|Pericytes	HLA-C_FAM3C	9.217	0.019		CD4+ Th|Activated DCs	PDCD1_PDCD1LG2	1.218	0
Alveolar Mac|Stalk-like ECs	TGFB1_TGFBR3	1.031	0		CD207+CD1a+ LCs|Exhausted CD8+ T	LGALS9_CD44	3.109	0		CD4+ Th|CD163+CD14+ DCs	HLA-C_FAM3C	15.964	0		CD1c+ DCs|Cytotoxic CD8+ T	CD74_MIF	96.745	0		Pleural Mac|Treg	LGALS9_CD44	3.642	0		CD163+CD14+ DCs|Plasma cells	HLA-C_FAM3C	9.016	0.027		Cancer cells|Monocytes	EGFR_NRG1	0.821	0
CD163+CD14+ DCs|Lymphatic ECs	TGFB1_TGFBR3	0.905	0.028		CD207+CD1a+ LCs|Exhausted Tfh	LGALS9_CD44	3.307	0.01		CD4+ Th|COL13A1+ matrix FBs	HLA-C_FAM3C	16.116	0		CD1c+ DCs|Exhausted CD8+ T	CD74_MIF	96.614	0		mo-Mac|CD4+ Th	LGALS9_CD44	3.441	0		CD163+CD14+ DCs|Tumor ECs	HLA-C_FAM3C	9.287	0.015		Follicular B cells|Monocytes	HLA-DPB1_NRG1	11.902	0
CD163+CD14+ DCs|Smooth muscle cells	TGFB1_TGFBR3	1.134	0.002		CD207+CD1a+ LCs|MAST	LGALS9_CD44	4.756	0		CD4+ Th|MALT B cells	HLA-C_FAM3C	16.138	0		CD1c+ DCs|Follicular B cells	CD74_MIF	96.556	0		mo-Mac|CD8 low T	LGALS9_CD44	3.19	0.001		CD141+ DCs|Exhausted CD8+ T	HLA-C_FAM3C	24.776	0		GC B cells in the DZ|Monocytes	HLA-DPB1_NRG1	7.657	0.047
CD163+CD14+ DCs|Stalk-like ECs	TGFB1_TGFBR3	1.05	0.002		CD207+CD1a+ LCs|Naive CD4+ T	LGALS9_CD44	2.574	0.037		CD4+ Th|Malignant cells	HLA-C_FAM3C	16.324	0		CD1c+ DCs|GC B cells in the DZ	CD74_MIF	97.822	0		mo-Mac|Exhausted CD8+ T	LGALS9_CD44	2.956	0		CD141+ DCs|FB-like cells	HLA-C_FAM3C	24.735	0		Cancer cells|Monocytes	ERBB3_NRG1	1.04	0
CD141+ DCs|Lymphatic ECs	TGFB1_TGFBR3	0.968	0.033		CD207+CD1a+ LCs|Naive CD8+ T	LGALS9_CD44	3.739	0.008		CD4+ Th|Myofibroblasts	HLA-C_FAM3C	16.383	0		CD1c+ DCs|GC B cells in the LZ	CD74_MIF	96.62	0		mo-Mac|Naive CD8+ T	LGALS9_CD44	3.492	0.002		CD141+ DCs|MALT B cells	HLA-C_FAM3C	24.475	0		Cancer cells|Exhausted CD8+ T	EGFR_TGFB1	1.017	0
CD141+ DCs|Smooth muscle cells	TGFB1_TGFBR3	1.198	0.002		CD207+CD1a+ LCs|Treg	LGALS9_CD44	3.326	0		CD4+ Th|Pericytes	HLA-C_FAM3C	16.012	0		CD1c+ DCs|MALT B cells	CD74_MIF	96.436	0		mo-Mac|Treg	LGALS9_CD44	2.793	0.004		CD141+ DCs|Malignant cells	HLA-C_FAM3C	25.532	0		Cancer cells|NK	EGFR_TGFB1	1.336	0
CD141+ DCs|Stalk-like ECs	TGFB1_TGFBR3	1.114	0.008		GC B cells in the LZ|Activated DCs	LGALS9_CD44	3.077	0.001		CD4+ Th|Smooth muscle cells	HLA-C_FAM3C	16.207	0		CD1c+ DCs|NK	CD74_MIF	97.026	0		pDCs|CD4+ Th	LGALS9_CD44	3.487	0.013		CD141+ DCs|Myofibroblasts	HLA-C_FAM3C	25.205	0		Cancer cells|Pleural Mac	EGFR_TGFB1	0.87	0
CD1c+ DCs|COL14A1+ matrix FBs	TGFB1_TGFBR3	1.057	0		GC B cells in the LZ|Alveolar Mac	LGALS9_CD44	3.145	0		CD4+ Th|Tumor ECs	HLA-C_FAM3C	15.947	0.001		CD1c+ DCs|Naive CD4+ T	CD74_MIF	96.695	0		pDCs|CD8 low T	LGALS9_CD44	3.235	0.028		CD141+ DCs|Pericytes	HLA-C_FAM3C	24.633	0		Cancer cells|Treg	EGFR_TGFB1	0.844	0
CD1c+ DCs|Lymphatic ECs	TGFB1_TGFBR3	1.182	0		GC B cells in the LZ|CD163+CD14+ DCs	LGALS9_CD44	3.766	0		CD8 low T|Activated DCs	HLA-C_FAM3C	20.626	0		CD1c+ DCs|Naive CD8+ T	CD74_MIF	96.747	0		pDCs|Naive CD8+ T	LGALS9_CD44	3.537	0.023		CD141+ DCs|Plasma cells	HLA-C_FAM3C	24.432	0		Cancer cells|MALT B cells	EGFR_MIF	1.899	0
CD1c+ DCs|Smooth muscle cells	TGFB1_TGFBR3	1.411	0		GC B cells in the LZ|CD1c+ DCs	LGALS9_CD44	2.91	0		CD8 low T|Alveolar Mac	HLA-C_FAM3C	20.61	0		CD1c+ DCs|Plasma cells	CD74_MIF	96.266	0		COL14A1+ matrix FBs|Activated DCs	HGF_CD44	2.03	0.007		CD141+ DCs|Tumor ECs	HLA-C_FAM3C	24.703	0		Cancer cells|Microglia/Mac	EGFR_MIF	8.362	0.01
CD1c+ DCs|Stalk-like ECs	TGFB1_TGFBR3	1.327	0		GC B cells in the LZ|CD4+ Th	LGALS9_CD44	3.19	0		CD8 low T|CD163+CD14+ DCs	HLA-C_FAM3C	20.709	0		CD1c+ DCs|Treg	CD74_MIF	96.806	0		COL14A1+ matrix FBs|Alveolar Mac	HGF_CD44	3.189	0.002		CD207+CD1a+ LCs|Exhausted CD8+ T	HLA-C_FAM3C	11.772	0.028		Cancer cells|Naive CD4+ T	EGFR_MIF	1.572	0
CD4+ Th|COL14A1+ matrix FBs	TGFB1_TGFBR3	1.142	0		GC B cells in the LZ|CD8 low T	LGALS9_CD44	3.741	0		CD8 low T|COL13A1+ matrix FBs	HLA-C_FAM3C	20.862	0		Follicular B cells|CD163+CD14+ DCs	CD74_MIF	63.431	0		COL14A1+ matrix FBs|CD163+CD14+ DCs	HGF_CD44	2.74	0.001		CD207+CD1a+ LCs|FB-like cells	HLA-C_FAM3C	11.731	0.03		Cancer cells|Pleural Mac	EGFR_MIF	1.522	0
CD4+ Th|Lymphatic ECs	TGFB1_TGFBR3	1.267	0		GC B cells in the LZ|CD8+/CD4+ Mixed Th	LGALS9_CD44	3.407	0		CD8 low T|MALT B cells	HLA-C_FAM3C	20.884	0		Follicular B cells|CD141+ DCs	CD74_MIF	63.519	0		COL14A1+ matrix FBs|CD141+ DCs	HGF_CD44	1.142	0.012		CD207+CD1a+ LCs|MALT B cells	HLA-C_FAM3C	11.472	0.035		Cancer cells|mo-Mac	EGFR_MIF	3.111	0
CD4+ Th|Smooth muscle cells	TGFB1_TGFBR3	1.497	0		GC B cells in the LZ|Exhausted CD8+ T	LGALS9_CD44	2.926	0		CD8 low T|Malignant cells	HLA-C_FAM3C	21.07	0		Follicular B cells|CD1c+ DCs	CD74_MIF	63.495	0		COL14A1+ matrix FBs|CD1c+ DCs	HGF_CD44	1.436	0.012		CD207+CD1a+ LCs|Malignant cells	HLA-C_FAM3C	12.529	0.019		Activated DCs|CD4+ Th	CD74_MIF	82.782	0
CD4+ Th|Stalk-like ECs	TGFB1_TGFBR3	1.412	0		GC B cells in the LZ|Exhausted Tfh	LGALS9_CD44	3.124	0.032		CD8 low T|Myofibroblasts	HLA-C_FAM3C	21.128	0		Follicular B cells|CD4+ Th	CD74_MIF	63.676	0		COL14A1+ matrix FBs|CD207+CD1a+ LCs	HGF_CD44	1.713	0.01		CD207+CD1a+ LCs|Myofibroblasts	HLA-C_FAM3C	12.202	0.026		Activated DCs|CD8 low T	CD74_MIF	82.973	0
CD8 low T|COL14A1+ matrix FBs	TGFB1_TGFBR3	1.319	0		GC B cells in the LZ|MAST	LGALS9_CD44	4.573	0		CD8 low T|Pericytes	HLA-C_FAM3C	20.758	0		Follicular B cells|CD8 low T	CD74_MIF	63.462	0		COL14A1+ matrix FBs|CD4+ Th	HGF_CD44	2.787	0.002		CD207+CD1a+ LCs|Pericytes	HLA-C_FAM3C	11.629	0.033		Activated DCs|Cancer cells	CD74_MIF	85.75	0
CD8 low T|Lymphatic ECs	TGFB1_TGFBR3	1.443	0		GC B cells in the LZ|Monocytes	LGALS9_CD44	5.054	0		CD8 low T|Smooth muscle cells	HLA-C_FAM3C	20.953	0		Follicular B cells|CD8+/CD4+ Mixed Th	CD74_MIF	63.375	0		COL14A1+ matrix FBs|CD8 low T	HGF_CD44	2.535	0.001		CD207+CD1a+ LCs|Plasma cells	HLA-C_FAM3C	11.428	0.037		Activated DCs|Cytotoxic CD8+ T	CD74_MIF	82.885	0
CD8 low T|Myofibroblasts	TGFB1_TGFBR3	1.148	0.026		GC B cells in the LZ|Naive CD8+ T	LGALS9_CD44	3.556	0.017		CD8 low T|Tumor ECs	HLA-C_FAM3C	20.693	0		Follicular B cells|Cytotoxic CD8+ T	CD74_MIF	63.565	0		COL14A1+ matrix FBs|Cytotoxic CD8+ T	HGF_CD44	1.907	0.009		CD207+CD1a+ LCs|Tumor ECs	HLA-C_FAM3C	11.7	0.028		Activated DCs|Exhausted CD8+ T	CD74_MIF	82.869	0
CD8 low T|Smooth muscle cells	TGFB1_TGFBR3	1.673	0		GC B cells in the LZ|Treg	LGALS9_CD44	3.143	0		Cytotoxic CD8+ T|Activated DCs	HLA-C_FAM3C	20.811	0		Follicular B cells|Exhausted CD8+ T	CD74_MIF	63.434	0		COL14A1+ matrix FBs|Exhausted CD8+ T	HGF_CD44	2.301	0.006		CD4+ Th|CD163+CD14+ DCs	HLA-C_FAM3C	17.326	0		Activated DCs|Follicular B cells	CD74_MIF	82.9	0
CD8 low T|Stalk-like ECs	TGFB1_TGFBR3	1.589	0		GC B cells in the LZ|mo-Mac	LGALS9_CD44	2.818	0		Cytotoxic CD8+ T|Alveolar Mac	HLA-C_FAM3C	20.796	0		Follicular B cells|Monocytes	CD74_MIF	63.329	0		COL14A1+ matrix FBs|Exhausted Tfh	HGF_CD44	2.636	0.004		CD4+ Th|FB-like cells	HLA-C_FAM3C	17.627	0		Activated DCs|MALT B cells	CD74_MIF	83.651	0
CD8+/CD4+ Mixed Th|COL14A1+ matrix FBs	TGFB1_TGFBR3	2.243	0.024		Lymphatic ECs|Activated DCs	LGALS9_CD44	2.977	0.022		Cytotoxic CD8+ T|CD163+CD14+ DCs	HLA-C_FAM3C	20.895	0		Follicular B cells|NK	CD74_MIF	63.845	0		COL14A1+ matrix FBs|Follicular B cells	HGF_CD44	1.237	0.013		CD4+ Th|MALT B cells	HLA-C_FAM3C	17.368	0		Activated DCs|NK	CD74_MIF	82.891	0
CD8+/CD4+ Mixed Th|Lymphatic ECs	TGFB1_TGFBR3	2.368	0.019		Lymphatic ECs|Alveolar Mac	LGALS9_CD44	3.046	0.001		Cytotoxic CD8+ T|COL13A1+ matrix FBs	HLA-C_FAM3C	21.048	0		Follicular B cells|Naive CD4+ T	CD74_MIF	63.515	0		COL14A1+ matrix FBs|MALT B cells	HGF_CD44	0.732	0.013		CD4+ Th|Malignant cells	HLA-C_FAM3C	18.425	0		Activated DCs|Naive CD4+ T	CD74_MIF	83.324	0
CD8+/CD4+ Mixed Th|Myofibroblasts	TGFB1_TGFBR3	2.072	0.015		Lymphatic ECs|CD163+CD14+ DCs	LGALS9_CD44	3.666	0		Cytotoxic CD8+ T|MALT B cells	HLA-C_FAM3C	21.07	0		Follicular B cells|Naive CD8+ T	CD74_MIF	63.567	0		COL14A1+ matrix FBs|Malignant cells	HGF_CD44	1.042	0.013		CD4+ Th|Myofibroblasts	HLA-C_FAM3C	18.098	0		Activated DCs|Naive CD8+ T	CD74_MIF	82.871	0
CD8+/CD4+ Mixed Th|Smooth muscle cells	TGFB1_TGFBR3	2.598	0.015		Lymphatic ECs|CD1c+ DCs	LGALS9_CD44	2.81	0.016		Cytotoxic CD8+ T|Malignant cells	HLA-C_FAM3C	21.255	0		Follicular B cells|Pleural Mac	CD74_MIF	63.485	0		COL14A1+ matrix FBs|Microglia/Mac	HGF_CD44	1.534	0.006		CD4+ Th|Pericytes	HLA-C_FAM3C	17.525	0		Activated DCs|Plasma cells	CD74_MIF	83.306	0
CD8+/CD4+ Mixed Th|Stalk-like ECs	TGFB1_TGFBR3	2.513	0.018		Lymphatic ECs|CD4+ Th	LGALS9_CD44	3.09	0.002		Cytotoxic CD8+ T|Myofibroblasts	HLA-C_FAM3C	21.314	0		Follicular B cells|Treg	CD74_MIF	63.626	0		COL14A1+ matrix FBs|Monocytes	HGF_CD44	4.46	0		CD4+ Th|Plasma cells	HLA-C_FAM3C	17.324	0		Activated DCs|Treg	CD74_MIF	83.018	0
Cytotoxic CD8+ T|COL14A1+ matrix FBs	TGFB1_TGFBR3	1.078	0		Lymphatic ECs|CD8 low T	LGALS9_CD44	3.642	0.001		Cytotoxic CD8+ T|Pericytes	HLA-C_FAM3C	20.944	0		Follicular B cells|mo-Mac	CD74_MIF	63.071	0		COL14A1+ matrix FBs|Naive CD4+ T	HGF_CD44	1.785	0.011		CD4+ Th|Tumor ECs	HLA-C_FAM3C	17.596	0		CD141+ DCs|CD4+ Th	CD74_MIF	133.742	0
Cytotoxic CD8+ T|Lymphatic ECs	TGFB1_TGFBR3	1.203	0		Lymphatic ECs|CD8+/CD4+ Mixed Th	LGALS9_CD44	3.307	0		Cytotoxic CD8+ T|Smooth muscle cells	HLA-C_FAM3C	21.139	0		Follicular B cells|pDCs	CD74_MIF	63.329	0		COL14A1+ matrix FBs|Naive CD8+ T	HGF_CD44	2.837	0		CD8 low T|CD163+CD14+ DCs	HLA-C_FAM3C	20.915	0		CD141+ DCs|CD8 low T	CD74_MIF	133.933	0
Cytotoxic CD8+ T|Smooth muscle cells	TGFB1_TGFBR3	1.432	0		Lymphatic ECs|Exhausted CD8+ T	LGALS9_CD44	2.826	0.016		Cytotoxic CD8+ T|Tumor ECs	HLA-C_FAM3C	20.879	0		GC B cells in the DZ|CD163+CD14+ DCs	CD74_MIF	39.84	0		COL14A1+ matrix FBs|Pleural Mac	HGF_CD44	1.905	0.009		CD8 low T|FB-like cells	HLA-C_FAM3C	21.216	0		CD141+ DCs|Cancer cells	CD74_MIF	136.71	0
Cytotoxic CD8+ T|Stalk-like ECs	TGFB1_TGFBR3	1.348	0		Lymphatic ECs|MAST	LGALS9_CD44	4.473	0		Exhausted CD8+ T|Activated DCs	HLA-C_FAM3C	24.865	0		GC B cells in the DZ|CD141+ DCs	CD74_MIF	39.928	0		COL14A1+ matrix FBs|Treg	HGF_CD44	2.139	0.005		CD8 low T|MALT B cells	HLA-C_FAM3C	20.957	0		CD141+ DCs|Cytotoxic CD8+ T	CD74_MIF	133.845	0
EPCs|Smooth muscle cells	TGFB1_TGFBR3	1.156	0.012		Lymphatic ECs|Monocytes	LGALS9_CD44	4.954	0		Exhausted CD8+ T|Alveolar Mac	HLA-C_FAM3C	24.85	0		GC B cells in the DZ|CD1c+ DCs	CD74_MIF	39.904	0		COL14A1+ matrix FBs|mo-Mac	HGF_CD44	3.23	0.001		CD8 low T|Malignant cells	HLA-C_FAM3C	22.014	0		CD141+ DCs|Exhausted CD8+ T	CD74_MIF	133.829	0
Exhausted CD8+ T|COL14A1+ matrix FBs	TGFB1_TGFBR3	1.107	0.015		Lymphatic ECs|Naive CD8+ T	LGALS9_CD44	3.457	0.022		Exhausted CD8+ T|CD163+CD14+ DCs	HLA-C_FAM3C	24.949	0		GC B cells in the DZ|CD4+ Th	CD74_MIF	40.085	0		COL14A1+ matrix FBs|pDCs	HGF_CD44	1.532	0.01		CD8 low T|Myofibroblasts	HLA-C_FAM3C	21.687	0		CD141+ DCs|Follicular B cells	CD74_MIF	133.86	0
Exhausted CD8+ T|Lymphatic ECs	TGFB1_TGFBR3	1.232	0.005		Lymphatic ECs|Treg	LGALS9_CD44	3.043	0		Exhausted CD8+ T|COL13A1+ matrix FBs	HLA-C_FAM3C	25.101	0		GC B cells in the DZ|CD8 low T	CD74_MIF	39.871	0		Activated DCs|COL13A1+ matrix FBs	CD44_FGFR2	1.793	0.018		CD8 low T|Pericytes	HLA-C_FAM3C	21.114	0		CD141+ DCs|MALT B cells	CD74_MIF	134.611	0
Exhausted CD8+ T|Smooth muscle cells	TGFB1_TGFBR3	1.462	0		Lymphatic ECs|mo-Mac	LGALS9_CD44	2.719	0.015		Exhausted CD8+ T|MALT B cells	HLA-C_FAM3C	25.123	0		GC B cells in the DZ|CD8+/CD4+ Mixed Th	CD74_MIF	39.784	0		Alveolar Mac|COL13A1+ matrix FBs	CD44_FGFR2	2.952	0		CD8 low T|Plasma cells	HLA-C_FAM3C	20.913	0		CD141+ DCs|NK	CD74_MIF	133.851	0
Exhausted CD8+ T|Stalk-like ECs	TGFB1_TGFBR3	1.377	0.001		Monocytes|CD4+ Th	LGALS9_CD44	3.296	0		Exhausted CD8+ T|Malignant cells	HLA-C_FAM3C	25.309	0		GC B cells in the DZ|Cytotoxic CD8+ T	CD74_MIF	39.974	0		CD163+CD14+ DCs|COL13A1+ matrix FBs	CD44_FGFR2	2.503	0.001		CD8 low T|Tumor ECs	HLA-C_FAM3C	21.185	0		CD141+ DCs|Naive CD4+ T	CD74_MIF	134.284	0
Exhausted Tfh|COL14A1+ matrix FBs	TGFB1_TGFBR3	2.664	0.022		Monocytes|CD8 low T	LGALS9_CD44	3.848	0		Exhausted CD8+ T|Myofibroblasts	HLA-C_FAM3C	25.368	0		GC B cells in the DZ|Exhausted CD8+ T	CD74_MIF	39.843	0		CD141+ DCs|COL13A1+ matrix FBs	CD44_FGFR2	0.905	0.044		Cytotoxic CD8+ T|CD163+CD14+ DCs	HLA-C_FAM3C	21.942	0.005		CD141+ DCs|Naive CD8+ T	CD74_MIF	133.831	0
Exhausted Tfh|Lymphatic ECs	TGFB1_TGFBR3	2.789	0.017		Monocytes|CD8+/CD4+ Mixed Th	LGALS9_CD44	3.513	0		Exhausted CD8+ T|Pericytes	HLA-C_FAM3C	24.997	0		GC B cells in the DZ|Monocytes	CD74_MIF	39.738	0		CD1c+ DCs|COL13A1+ matrix FBs	CD44_FGFR2	1.199	0.044		Cytotoxic CD8+ T|FB-like cells	HLA-C_FAM3C	22.243	0.005		CD141+ DCs|Plasma cells	CD74_MIF	134.266	0
Exhausted Tfh|Myofibroblasts	TGFB1_TGFBR3	2.493	0.015		Monocytes|Exhausted CD8+ T	LGALS9_CD44	3.032	0		Exhausted CD8+ T|Smooth muscle cells	HLA-C_FAM3C	25.193	0		GC B cells in the DZ|NK	CD74_MIF	40.254	0		CD207+CD1a+ LCs|COL13A1+ matrix FBs	CD44_FGFR2	1.476	0.033		Cytotoxic CD8+ T|MALT B cells	HLA-C_FAM3C	21.984	0.006		CD141+ DCs|Treg	CD74_MIF	133.978	0
Exhausted Tfh|Smooth muscle cells	TGFB1_TGFBR3	3.019	0.014		Monocytes|Exhausted Tfh	LGALS9_CD44	3.23	0.018		Exhausted CD8+ T|Tumor ECs	HLA-C_FAM3C	24.932	0		GC B cells in the DZ|Naive CD4+ T	CD74_MIF	39.924	0		CD4+ Th|COL13A1+ matrix FBs	CD44_FGFR2	2.549	0		Cytotoxic CD8+ T|Malignant cells	HLA-C_FAM3C	23.041	0.004		CD1c+ DCs|CD4+ Th	CD74_MIF	74.573	0
Exhausted Tfh|Stalk-like ECs	TGFB1_TGFBR3	2.934	0.018		Monocytes|MAST	LGALS9_CD44	4.679	0		Exhausted Tfh|Activated DCs	HLA-C_FAM3C	24.357	0.015		GC B cells in the DZ|Naive CD8+ T	CD74_MIF	39.976	0		CD8 low T|COL13A1+ matrix FBs	CD44_FGFR2	2.298	0		Cytotoxic CD8+ T|Myofibroblasts	HLA-C_FAM3C	22.714	0.005		CD1c+ DCs|CD8 low T	CD74_MIF	74.764	0
GrB-secreting B cells|COL14A1+ matrix FBs	TGFB1_TGFBR3	1.059	0.001		Monocytes|Naive CD8+ T	LGALS9_CD44	3.663	0.011		Exhausted Tfh|Alveolar Mac	HLA-C_FAM3C	24.341	0.034		GC B cells in the DZ|Pleural Mac	CD74_MIF	39.894	0		Cytotoxic CD8+ T|COL13A1+ matrix FBs	CD44_FGFR2	1.67	0.029		Cytotoxic CD8+ T|Pericytes	HLA-C_FAM3C	22.141	0.005		CD1c+ DCs|Cancer cells	CD74_MIF	77.541	0
GrB-secreting B cells|Lymphatic ECs	TGFB1_TGFBR3	1.184	0		Monocytes|Treg	LGALS9_CD44	3.249	0		Exhausted Tfh|CD163+CD14+ DCs	HLA-C_FAM3C	24.441	0.034		GC B cells in the DZ|Treg	CD74_MIF	40.035	0		Exhausted CD8+ T|COL13A1+ matrix FBs	CD44_FGFR2	2.064	0.004		Cytotoxic CD8+ T|Plasma cells	HLA-C_FAM3C	21.94	0.006		CD1c+ DCs|Cytotoxic CD8+ T	CD74_MIF	74.676	0
GrB-secreting B cells|Smooth muscle cells	TGFB1_TGFBR3	1.413	0		Pleural Mac|CD4+ Th	LGALS9_CD44	3.62	0		Exhausted Tfh|COL13A1+ matrix FBs	HLA-C_FAM3C	24.593	0.027		GC B cells in the DZ|mo-Mac	CD74_MIF	39.48	0.001		Exhausted Tfh|COL13A1+ matrix FBs	CD44_FGFR2	2.399	0.008		Cytotoxic CD8+ T|Tumor ECs	HLA-C_FAM3C	22.212	0.005		CD1c+ DCs|Exhausted CD8+ T	CD74_MIF	74.66	0
GrB-secreting B cells|Stalk-like ECs	TGFB1_TGFBR3	1.329	0		Pleural Mac|CD8 low T	LGALS9_CD44	4.171	0		Exhausted Tfh|MALT B cells	HLA-C_FAM3C	24.615	0.032		GC B cells in the DZ|pDCs	CD74_MIF	39.738	0		Follicular B cells|COL13A1+ matrix FBs	CD44_FGFR2	1	0.047		Exhausted CD8+ T|CD163+CD14+ DCs	HLA-C_FAM3C	21.43	0		CD1c+ DCs|Follicular B cells	CD74_MIF	74.691	0
Lymphatic ECs|Smooth muscle cells	TGFB1_TGFBR3	1.107	0.001		Pleural Mac|CD8+/CD4+ Mixed Th	LGALS9_CD44	3.837	0		Exhausted Tfh|Malignant cells	HLA-C_FAM3C	24.801	0.031		GC B cells in the LZ|CD163+CD14+ DCs	CD74_MIF	96.626	0		MALT B cells|COL13A1+ matrix FBs	CD44_FGFR2	0.495	0.047		Exhausted CD8+ T|FB-like cells	HLA-C_FAM3C	21.732	0		CD1c+ DCs|MALT B cells	CD74_MIF	75.442	0
Monocytes|COL14A1+ matrix FBs	TGFB1_TGFBR3	0.897	0		Pleural Mac|Exhausted CD8+ T	LGALS9_CD44	3.356	0		Exhausted Tfh|Myofibroblasts	HLA-C_FAM3C	24.86	0.031		GC B cells in the LZ|CD141+ DCs	CD74_MIF	96.714	0		Malignant cells|COL13A1+ matrix FBs	CD44_FGFR2	0.805	0.047		Exhausted CD8+ T|MALT B cells	HLA-C_FAM3C	21.472	0		CD1c+ DCs|NK	CD74_MIF	74.682	0
Monocytes|Lymphatic ECs	TGFB1_TGFBR3	1.022	0		Pleural Mac|Exhausted Tfh	LGALS9_CD44	3.554	0.003		Exhausted Tfh|Pericytes	HLA-C_FAM3C	24.489	0.027		GC B cells in the LZ|CD1c+ DCs	CD74_MIF	96.689	0		Microglia/Mac|COL13A1+ matrix FBs	CD44_FGFR2	1.297	0.028		Exhausted CD8+ T|Malignant cells	HLA-C_FAM3C	22.529	0		CD1c+ DCs|Naive CD4+ T	CD74_MIF	75.115	0
Monocytes|Smooth muscle cells	TGFB1_TGFBR3	1.252	0		Pleural Mac|MAST	LGALS9_CD44	5.003	0		Exhausted Tfh|Smooth muscle cells	HLA-C_FAM3C	24.685	0.023		GC B cells in the LZ|CD4+ Th	CD74_MIF	96.871	0		Monocytes|COL13A1+ matrix FBs	CD44_FGFR2	4.223	0		Exhausted CD8+ T|Myofibroblasts	HLA-C_FAM3C	22.202	0		CD1c+ DCs|Naive CD8+ T	CD74_MIF	74.662	0
Monocytes|Stalk-like ECs	TGFB1_TGFBR3	1.167	0		Pleural Mac|Naive CD4+ T	LGALS9_CD44	2.822	0.009		Exhausted Tfh|Tumor ECs	HLA-C_FAM3C	24.424	0.02		GC B cells in the LZ|CD8 low T	CD74_MIF	96.657	0		Naive CD4+ T|COL13A1+ matrix FBs	CD44_FGFR2	1.548	0.042		Exhausted CD8+ T|Pericytes	HLA-C_FAM3C	21.63	0		CD1c+ DCs|Plasma cells	CD74_MIF	75.097	0
NK|COL14A1+ matrix FBs	TGFB1_TGFBR3	1.561	0		Pleural Mac|Naive CD8+ T	LGALS9_CD44	3.987	0.003		NK|Activated DCs	HLA-C_FAM3C	22.592	0		GC B cells in the LZ|CD8+/CD4+ Mixed Th	CD74_MIF	96.569	0		Naive CD8+ T|COL13A1+ matrix FBs	CD44_FGFR2	2.6	0		Exhausted CD8+ T|Plasma cells	HLA-C_FAM3C	21.429	0		CD1c+ DCs|Treg	CD74_MIF	74.809	0
NK|Lymphatic ECs	TGFB1_TGFBR3	1.685	0		Pleural Mac|Treg	LGALS9_CD44	3.573	0		NK|Alveolar Mac	HLA-C_FAM3C	22.576	0		GC B cells in the LZ|Cytotoxic CD8+ T	CD74_MIF	96.76	0		Pleural Mac|COL13A1+ matrix FBs	CD44_FGFR2	1.668	0.028		Exhausted CD8+ T|Tumor ECs	HLA-C_FAM3C	21.7	0		Follicular B cells|Activated DCs	CD74_MIF	44.9	0
NK|Myofibroblasts	TGFB1_TGFBR3	1.39	0.005		Tumor ECs|Activated DCs	LGALS9_CD44	2.84	0.022		NK|CD163+CD14+ DCs	HLA-C_FAM3C	22.675	0		GC B cells in the LZ|Exhausted CD8+ T	CD74_MIF	96.628	0		Treg|COL13A1+ matrix FBs	CD44_FGFR2	1.902	0.009		FB-like cells|CD163+CD14+ DCs	HLA-C_FAM3C	8.259	0.009		Follicular B cells|Alveolar Mac	CD74_MIF	45.896	0
NK|Smooth muscle cells	TGFB1_TGFBR3	1.915	0		Tumor ECs|Alveolar Mac	LGALS9_CD44	2.908	0		NK|COL13A1+ matrix FBs	HLA-C_FAM3C	22.828	0		GC B cells in the LZ|Monocytes	CD74_MIF	96.524	0		mo-Mac|COL13A1+ matrix FBs	CD44_FGFR2	2.993	0		FB-like cells|Exhausted CD8+ T	HLA-C_FAM3C	8.602	0.004		Follicular B cells|CD163+CD14+ DCs	CD74_MIF	45.311	0
NK|Stalk-like ECs	TGFB1_TGFBR3	1.831	0		Tumor ECs|CD163+CD14+ DCs	LGALS9_CD44	3.529	0		NK|MALT B cells	HLA-C_FAM3C	22.85	0		GC B cells in the LZ|NK	CD74_MIF	97.04	0		pDCs|COL13A1+ matrix FBs	CD44_FGFR2	1.295	0.041		FB-like cells|MALT B cells	HLA-C_FAM3C	8.301	0.003		Follicular B cells|CD141+ DCs	CD74_MIF	45.102	0
Pleural Mac|Lymphatic ECs	TGFB1_TGFBR3	0.95	0.015		Tumor ECs|CD1c+ DCs	LGALS9_CD44	2.673	0.006		NK|Malignant cells	HLA-C_FAM3C	23.036	0		GC B cells in the LZ|Naive CD4+ T	CD74_MIF	96.71	0		Activated DCs|COL13A1+ matrix FBs	TIMP1_FGFR2	0.558	0.047		FB-like cells|Malignant cells	HLA-C_FAM3C	9.358	0		Follicular B cells|CD1c+ DCs	CD74_MIF	45.064	0
Pleural Mac|Smooth muscle cells	TGFB1_TGFBR3	1.18	0.002		Tumor ECs|CD4+ Th	LGALS9_CD44	2.953	0		NK|Myofibroblasts	HLA-C_FAM3C	23.094	0		GC B cells in the LZ|Naive CD8+ T	CD74_MIF	96.762	0		Alveolar Mac|COL13A1+ matrix FBs	TIMP1_FGFR2	2.722	0.028		FB-like cells|Plasma cells	HLA-C_FAM3C	8.258	0.004		Follicular B cells|CD4+ Th	CD74_MIF	45.095	0
Pleural Mac|Stalk-like ECs	TGFB1_TGFBR3	1.095	0.005		Tumor ECs|CD8 low T	LGALS9_CD44	3.504	0		NK|Pericytes	HLA-C_FAM3C	22.724	0		GC B cells in the LZ|Pleural Mac	CD74_MIF	96.68	0		CD163+CD14+ DCs|COL13A1+ matrix FBs	TIMP1_FGFR2	2.299	0.038		FB-like cells|Tumor ECs	HLA-C_FAM3C	8.529	0.005		Follicular B cells|CD8 low T	CD74_MIF	45.286	0
Treg|COL14A1+ matrix FBs	TGFB1_TGFBR3	0.846	0.036		Tumor ECs|CD8+/CD4+ Mixed Th	LGALS9_CD44	3.17	0		NK|Smooth muscle cells	HLA-C_FAM3C	22.919	0		GC B cells in the LZ|Treg	CD74_MIF	96.82	0		CD141+ DCs|COL13A1+ matrix FBs	TIMP1_FGFR2	2.438	0.021		Follicular B cells|CD163+CD14+ DCs	HLA-C_FAM3C	8.876	0		Follicular B cells|Cancer cells	CD74_MIF	48.063	0
Treg|Lymphatic ECs	TGFB1_TGFBR3	0.971	0.011		Tumor ECs|Exhausted CD8+ T	LGALS9_CD44	2.689	0.01		NK|Tumor ECs	HLA-C_FAM3C	22.659	0		GC B cells in the LZ|mo-Mac	CD74_MIF	96.265	0		CD1c+ DCs|COL13A1+ matrix FBs	TIMP1_FGFR2	3.065	0.019		Follicular B cells|Exhausted CD8+ T	HLA-C_FAM3C	9.219	0		Follicular B cells|Cytotoxic CD8+ T	CD74_MIF	45.198	0
Treg|Smooth muscle cells	TGFB1_TGFBR3	1.201	0		Tumor ECs|MAST	LGALS9_CD44	4.336	0		Naive CD8+ T|Activated DCs	HLA-C_FAM3C	20.259	0		GC B cells in the LZ|pDCs	CD74_MIF	96.523	0		CD207+CD1a+ LCs|COL13A1+ matrix FBs	TIMP1_FGFR2	1.976	0.037		Follicular B cells|FB-like cells	HLA-C_FAM3C	9.178	0		Follicular B cells|Exhausted CD8+ T	CD74_MIF	45.182	0
Treg|Stalk-like ECs	TGFB1_TGFBR3	1.116	0.001		Tumor ECs|Monocytes	LGALS9_CD44	4.817	0		Naive CD8+ T|Alveolar Mac	HLA-C_FAM3C	20.243	0		GrB-secreting B cells|CD163+CD14+ DCs	CD74_MIF	57.276	0.025		CD4+ Th|COL13A1+ matrix FBs	TIMP1_FGFR2	0.667	0.047		Follicular B cells|Malignant cells	HLA-C_FAM3C	9.975	0		Follicular B cells|Microglia/Mac	CD74_MIF	52.426	0
mo-Mac|COL14A1+ matrix FBs	TGFB1_TGFBR3	0.804	0		Tumor ECs|Naive CD8+ T	LGALS9_CD44	3.32	0.037		Naive CD8+ T|CD163+CD14+ DCs	HLA-C_FAM3C	20.342	0		GrB-secreting B cells|CD141+ DCs	CD74_MIF	57.364	0.024		Lymphatic ECs|COL13A1+ matrix FBs	TIMP1_FGFR2	30.059	0		Follicular B cells|Myofibroblasts	HLA-C_FAM3C	9.648	0		Follicular B cells|Monocytes	CD74_MIF	45.625	0
mo-Mac|Lymphatic ECs	TGFB1_TGFBR3	0.929	0		Tumor ECs|Treg	LGALS9_CD44	2.906	0.001		Naive CD8+ T|COL13A1+ matrix FBs	HLA-C_FAM3C	20.495	0		GrB-secreting B cells|CD1c+ DCs	CD74_MIF	57.34	0.024		MALT B cells|COL13A1+ matrix FBs	TIMP1_FGFR2	0.288	0.047		Follicular B cells|Pericytes	HLA-C_FAM3C	9.076	0		Follicular B cells|NK	CD74_MIF	45.203	0
mo-Mac|Smooth muscle cells	TGFB1_TGFBR3	1.159	0		Tumor ECs|mo-Mac	LGALS9_CD44	2.582	0.001		Naive CD8+ T|MALT B cells	HLA-C_FAM3C	20.517	0		GrB-secreting B cells|CD4+ Th	CD74_MIF	57.521	0.024		Malignant cells|COL13A1+ matrix FBs	TIMP1_FGFR2	2.064	0.047		Follicular B cells|Tumor ECs	HLA-C_FAM3C	9.146	0		Follicular B cells|Naive CD4+ T	CD74_MIF	45.637	0
mo-Mac|Stalk-like ECs	TGFB1_TGFBR3	1.074	0		mo-Mac|CD4+ Th	LGALS9_CD44	3.517	0		Naive CD8+ T|Malignant cells	HLA-C_FAM3C	20.703	0		GrB-secreting B cells|CD8 low T	CD74_MIF	57.307	0.025		Microglia/Mac|COL13A1+ matrix FBs	TIMP1_FGFR2	7.749	0.003		MALT B cells|Exhausted CD8+ T	HLA-C_FAM3C	7.562	0.011		Follicular B cells|Naive CD8+ T	CD74_MIF	45.183	0
COL14A1+ matrix FBs|Lymphatic ECs	TGFB3_TGFBR3	0.741	0		mo-Mac|CD8 low T	LGALS9_CD44	4.068	0		Naive CD8+ T|Myofibroblasts	HLA-C_FAM3C	20.762	0		GrB-secreting B cells|CD8+/CD4+ Mixed Th	CD74_MIF	57.22	0.024		Monocytes|COL13A1+ matrix FBs	TIMP1_FGFR2	6.56	0		MALT B cells|FB-like cells	HLA-C_FAM3C	7.52	0.008		Follicular B cells|Pleural Mac	CD74_MIF	45.586	0
COL14A1+ matrix FBs|Stalk-like ECs	TGFB3_TGFBR3	0.886	0		mo-Mac|CD8+/CD4+ Mixed Th	LGALS9_CD44	3.734	0		Naive CD8+ T|Pericytes	HLA-C_FAM3C	20.391	0		GrB-secreting B cells|Cytotoxic CD8+ T	CD74_MIF	57.41	0.024		Pleural Mac|COL13A1+ matrix FBs	TIMP1_FGFR2	5.186	0.002		MALT B cells|Malignant cells	HLA-C_FAM3C	8.318	0		Follicular B cells|Treg	CD74_MIF	45.33	0
Mesothelial cells|Lymphatic ECs	TGFB3_TGFBR3	0.495	0.017		mo-Mac|Exhausted CD8+ T	LGALS9_CD44	3.253	0		Naive CD8+ T|Smooth muscle cells	HLA-C_FAM3C	20.586	0		GrB-secreting B cells|Exhausted CD8+ T	CD74_MIF	57.279	0.025		Treg|COL13A1+ matrix FBs	TIMP1_FGFR2	0.997	0.047		MALT B cells|Myofibroblasts	HLA-C_FAM3C	7.991	0.018		Follicular B cells|mo-Mac	CD74_MIF	47.176	0
Mesothelial cells|Stalk-like ECs	TGFB3_TGFBR3	0.641	0.011		mo-Mac|Exhausted Tfh	LGALS9_CD44	3.451	0.001		Naive CD8+ T|Tumor ECs	HLA-C_FAM3C	20.326	0		GrB-secreting B cells|Monocytes	CD74_MIF	57.174	0.026		mo-Mac|COL13A1+ matrix FBs	TIMP1_FGFR2	7.473	0		MALT B cells|Pericytes	HLA-C_FAM3C	7.419	0.019		Pleural Mac|CD4+ Th	CD74_MIF	33.965	0
Myofibroblasts|Lymphatic ECs	TGFB3_TGFBR3	0.651	0.001		mo-Mac|MAST	LGALS9_CD44	4.9	0		Pericytes|Activated DCs	HLA-C_FAM3C	16.688	0.038		GrB-secreting B cells|NK	CD74_MIF	57.69	0.024		pDCs|COL13A1+ matrix FBs	TIMP1_FGFR2	0.704	0.044		MALT B cells|Tumor ECs	HLA-C_FAM3C	7.489	0.025		Pleural Mac|CD8 low T	CD74_MIF	34.156	0
Myofibroblasts|Stalk-like ECs	TGFB3_TGFBR3	0.796	0		mo-Mac|Naive CD4+ T	LGALS9_CD44	2.718	0.001		Pericytes|Tumor ECs	HLA-C_FAM3C	16.755	0.031		GrB-secreting B cells|Naive CD4+ T	CD74_MIF	57.36	0.024		mo-Mac|CD4+ Th	SPP1_PTGER4	64.7	0		MAST|CD163+CD14+ DCs	HLA-C_FAM3C	8.919	0		Pleural Mac|Cancer cells	CD74_MIF	36.933	0
Stalk-like ECs|Myofibroblasts	JAM2_JAM3	1.682	0		mo-Mac|Naive CD8+ T	LGALS9_CD44	3.883	0.002		Treg|Activated DCs	HLA-C_FAM3C	21.52	0		GrB-secreting B cells|Naive CD8+ T	CD74_MIF	57.412	0.024		Activated DCs|Lymphatic ECs	TGFB1_TGFBR3	0.708	0.012		MAST|Exhausted CD8+ T	HLA-C_FAM3C	9.262	0		Pleural Mac|Cytotoxic CD8+ T	CD74_MIF	34.068	0
Tip-like ECs|Myofibroblasts	JAM2_JAM3	1.144	0		mo-Mac|Treg	LGALS9_CD44	3.47	0		Treg|Alveolar Mac	HLA-C_FAM3C	21.504	0		GrB-secreting B cells|Pleural Mac	CD74_MIF	57.33	0.024		Alveolar Mac|Lymphatic ECs	TGFB1_TGFBR3	1.226	0.004		MAST|FB-like cells	HLA-C_FAM3C	9.221	0		Pleural Mac|Exhausted CD8+ T	CD74_MIF	34.052	0
Tumor ECs|Myofibroblasts	JAM2_JAM3	1.259	0		tS2|Activated DCs	LGALS9_CD44	2.882	0.009		Treg|CD163+CD14+ DCs	HLA-C_FAM3C	21.603	0		GrB-secreting B cells|Treg	CD74_MIF	57.471	0.024		CD163+CD14+ DCs|Lymphatic ECs	TGFB1_TGFBR3	1.013	0.007		MAST|MALT B cells	HLA-C_FAM3C	8.961	0		Pleural Mac|Follicular B cells	CD74_MIF	34.083	0
Alveolar Mac|COL13A1+ matrix FBs	HLA-C_FAM3C	12.852	0		tS2|Alveolar Mac	LGALS9_CD44	2.95	0		Treg|COL13A1+ matrix FBs	HLA-C_FAM3C	21.756	0		GrB-secreting B cells|mo-Mac	CD74_MIF	56.916	0.029		CD1c+ DCs|Lymphatic ECs	TGFB1_TGFBR3	0.986	0.009		MAST|Malignant cells	HLA-C_FAM3C	10.018	0		Pleural Mac|MALT B cells	CD74_MIF	34.834	0
Alveolar Mac|COL14A1+ matrix FBs	HLA-C_FAM3C	12.835	0		tS2|CD163+CD14+ DCs	LGALS9_CD44	3.571	0		Treg|MALT B cells	HLA-C_FAM3C	21.778	0		GrB-secreting B cells|pDCs	CD74_MIF	57.174	0.019		CD207+CD1a+ LCs|Lymphatic ECs	TGFB1_TGFBR3	0.838	0.01		MAST|Myofibroblasts	HLA-C_FAM3C	9.691	0		Pleural Mac|NK	CD74_MIF	34.074	0
Alveolar Mac|Ciliated	HLA-C_FAM3C	12.204	0.003		tS2|CD1c+ DCs	LGALS9_CD44	2.715	0		Treg|Malignant cells	HLA-C_FAM3C	21.964	0		Pleural Mac|CD4+ Th	CD74_MIF	74.539	0.001		CD4+ Th|Lymphatic ECs	TGFB1_TGFBR3	1.088	0.007		MAST|Pericytes	HLA-C_FAM3C	9.119	0		Pleural Mac|Naive CD4+ T	CD74_MIF	34.507	0
Alveolar Mac|Club	HLA-C_FAM3C	12.127	0.003		tS2|CD4+ Th	LGALS9_CD44	2.995	0		Treg|Myofibroblasts	HLA-C_FAM3C	22.022	0		Pleural Mac|CD8 low T	CD74_MIF	74.326	0.001		COL13A1+ matrix FBs|Lymphatic ECs	TGFB1_TGFBR3	0.635	0.01		MAST|Plasma cells	HLA-C_FAM3C	8.918	0		Pleural Mac|Naive CD8+ T	CD74_MIF	34.054	0
Alveolar Mac|Lymphatic ECs	HLA-C_FAM3C	12.725	0		tS2|CD8 low T	LGALS9_CD44	3.546	0		Treg|Pericytes	HLA-C_FAM3C	21.652	0		Pleural Mac|CD8+/CD4+ Mixed Th	CD74_MIF	74.238	0.001		COL14A1+ matrix FBs|Lymphatic ECs	TGFB1_TGFBR3	0.906	0.007		MAST|Tumor ECs	HLA-C_FAM3C	9.189	0		Pleural Mac|Plasma cells	CD74_MIF	34.489	0
Alveolar Mac|MALT B cells	HLA-C_FAM3C	12.277	0.001		tS2|CD8+/CD4+ Mixed Th	LGALS9_CD44	3.212	0		Treg|Smooth muscle cells	HLA-C_FAM3C	21.847	0		Pleural Mac|Cytotoxic CD8+ T	CD74_MIF	74.428	0.001		Cytotoxic CD8+ T|Lymphatic ECs	TGFB1_TGFBR3	1.137	0.009		Microglia/Mac|Malignant cells	HLA-C_FAM3C	7.717	0.002		Pleural Mac|Treg	CD74_MIF	34.201	0
Alveolar Mac|Mesothelial cells	HLA-C_FAM3C	12.394	0.037		tS2|Exhausted CD8+ T	LGALS9_CD44	2.731	0.003		Treg|Tumor ECs	HLA-C_FAM3C	21.587	0		Pleural Mac|Exhausted CD8+ T	CD74_MIF	74.297	0.001		Exhausted Tfh|Lymphatic ECs	TGFB1_TGFBR3	1.139	0.006		Monocytes|Exhausted CD8+ T	HLA-C_FAM3C	7.965	0.036		Cancer cells|GrB-secreting B cells	EGFR_AREG	6.433	0.007
Alveolar Mac|Stalk-like ECs	HLA-C_FAM3C	12.338	0		tS2|MAST	LGALS9_CD44	4.378	0		mo-Mac|COL13A1+ matrix FBs	HLA-C_FAM3C	11.805	0		Pleural Mac|Follicular B cells	CD74_MIF	74.239	0.001		MALT B cells|Lymphatic ECs	TGFB1_TGFBR3	0.632	0.014		Monocytes|FB-like cells	HLA-C_FAM3C	7.924	0.03		Cancer cells|Monocytes	EGFR_AREG	5.174	0
CD141+ DCs|COL13A1+ matrix FBs	HLA-C_FAM3C	22.118	0		tS2|Monocytes	LGALS9_CD44	4.859	0		mo-Mac|MALT B cells	HLA-C_FAM3C	11.827	0		Pleural Mac|GC B cells in the DZ	CD74_MIF	75.505	0.001		Monocytes|Lymphatic ECs	TGFB1_TGFBR3	1.576	0.001		Monocytes|MALT B cells	HLA-C_FAM3C	7.665	0.049		Activated DCs|Cancer cells	ICAM1_AREG	1.14	0
CD141+ DCs|COL14A1+ matrix FBs	HLA-C_FAM3C	22.102	0		tS2|Naive CD8+ T	LGALS9_CD44	3.361	0.026		mo-Mac|Malignant cells	HLA-C_FAM3C	12.013	0		Pleural Mac|GC B cells in the LZ	CD74_MIF	74.303	0.001		Myofibroblasts|Lymphatic ECs	TGFB1_TGFBR3	0.896	0.01		Monocytes|Malignant cells	HLA-C_FAM3C	8.722	0.003		Activated DCs|GrB-secreting B cells	ICAM1_AREG	6.515	0.007
CD141+ DCs|Ciliated	HLA-C_FAM3C	21.47	0		tS2|Treg	LGALS9_CD44	2.948	0		mo-Mac|Myofibroblasts	HLA-C_FAM3C	12.071	0		Pleural Mac|MALT B cells	CD74_MIF	74.119	0.001		NK|Lymphatic ECs	TGFB1_TGFBR3	1.103	0.008		Monocytes|Myofibroblasts	HLA-C_FAM3C	8.395	0.03		Alveolar Mac|Cancer cells	ICAM1_AREG	1.89	0.018
CD141+ DCs|Club	HLA-C_FAM3C	21.393	0		tS2|mo-Mac	LGALS9_CD44	2.623	0		mo-Mac|Pericytes	HLA-C_FAM3C	11.701	0.002		Pleural Mac|NK	CD74_MIF	74.708	0.001		Pleural Mac|Lymphatic ECs	TGFB1_TGFBR3	1.072	0.006		Monocytes|Pericytes	HLA-C_FAM3C	7.822	0.041		Alveolar Mac|GrB-secreting B cells	ICAM1_AREG	7.265	0.004
CD141+ DCs|EPCs	HLA-C_FAM3C	21.317	0		tS3|CD163+CD14+ DCs	LGALS9_CD44	3.326	0.004		mo-Mac|Smooth muscle cells	HLA-C_FAM3C	11.896	0.005		Pleural Mac|Naive CD4+ T	CD74_MIF	74.378	0.001		mo-Mac|Lymphatic ECs	TGFB1_TGFBR3	0.931	0.009		Monocytes|Tumor ECs	HLA-C_FAM3C	7.893	0.032		CD141+ DCs|Cancer cells	ICAM1_AREG	0.944	0.001
CD141+ DCs|Lymphatic ECs	HLA-C_FAM3C	21.992	0		tS3|CD4+ Th	LGALS9_CD44	2.75	0.047		mo-Mac|Tumor ECs	HLA-C_FAM3C	11.636	0.024		Pleural Mac|Naive CD8+ T	CD74_MIF	74.43	0.001		pDCs|Lymphatic ECs	TGFB1_TGFBR3	0.945	0.009		NK|CD163+CD14+ DCs	HLA-C_FAM3C	22.826	0		CD141+ DCs|GrB-secreting B cells	ICAM1_AREG	6.32	0.008
CD141+ DCs|MALT B cells	HLA-C_FAM3C	21.544	0		tS3|CD8 low T	LGALS9_CD44	3.301	0.004		Alveolar Mac|MALT B cells	LAMP1_FAM3C	1.707	0.006		Pleural Mac|Plasma cells	CD74_MIF	73.949	0.001		Myofibroblasts|Lymphatic ECs	TGFB3_TGFBR3	0.731	0		NK|FB-like cells	HLA-C_FAM3C	23.127	0		CD1c+ DCs|Cancer cells	ICAM1_AREG	1.201	0
CD141+ DCs|Mesothelial cells	HLA-C_FAM3C	21.66	0		tS3|CD8+/CD4+ Mixed Th	LGALS9_CD44	2.967	0.014		Alveolar Mac|Malignant cells	LAMP1_FAM3C	1.892	0		Pleural Mac|Treg	CD74_MIF	74.489	0.001		Follicular B cells|COL13A1+ matrix FBs	FCER2_CR2	8.259	0		NK|MALT B cells	HLA-C_FAM3C	22.868	0		CD1c+ DCs|GrB-secreting B cells	ICAM1_AREG	6.576	0.007
CD141+ DCs|Myofibroblasts	HLA-C_FAM3C	21.461	0		tS3|MAST	LGALS9_CD44	4.133	0		Alveolar Mac|Myofibroblasts	LAMP1_FAM3C	1.951	0.004		mo-Mac|CD4+ Th	CD74_MIF	53.67	0		CD207+CD1a+ LCs|CD8+/CD4+ Mixed Th	FFAR2_FAM3C	1.861	0.042		NK|Malignant cells	HLA-C_FAM3C	23.925	0		Cancer cells|GrB-secreting B cells	ICAM1_AREG	6.514	0.007
CD141+ DCs|Stalk-like ECs	HLA-C_FAM3C	21.604	0		tS3|Monocytes	LGALS9_CD44	4.614	0		CD8 low T|Malignant cells	LAMP1_FAM3C	1.433	0		mo-Mac|CD8 low T	CD74_MIF	53.456	0		CD207+CD1a+ LCs|GC B cells in the DZ	FFAR2_FAM3C	1.012	0.008		NK|Myofibroblasts	HLA-C_FAM3C	23.598	0		Cancer cells|Monocytes	ICAM1_AREG	5.255	0
CD4+ Th|Alveolar Mac	HLA-C_FAM3C	15.954	0		COL13A1+ matrix FBs|Activated DCs	HGF_CD44	2.945	0		CD8 low T|Myofibroblasts	LAMP1_FAM3C	1.492	0.035		mo-Mac|CD8+/CD4+ Mixed Th	CD74_MIF	53.369	0		CD207+CD1a+ LCs|GC B cells in the LZ	FFAR2_FAM3C	1.972	0		NK|Pericytes	HLA-C_FAM3C	23.025	0		Monocytes|Cancer cells	ICAM1_AREG	3.315	0
CD4+ Th|CD207+CD1a+ LCs	HLA-C_FAM3C	16.347	0		COL13A1+ matrix FBs|Alveolar Mac	HGF_CD44	3.013	0		Exhausted Tfh|MALT B cells	LAMP1_FAM3C	2.621	0.039		mo-Mac|Cytotoxic CD8+ T	CD74_MIF	53.559	0		CD207+CD1a+ LCs|GrB-secreting B cells	FFAR2_FAM3C	5.355	0.005		NK|Plasma cells	HLA-C_FAM3C	22.824	0		Monocytes|GrB-secreting B cells	ICAM1_AREG	8.69	0.004
CD4+ Th|COL13A1+ matrix FBs	HLA-C_FAM3C	16.735	0		COL13A1+ matrix FBs|CD163+CD14+ DCs	HGF_CD44	3.634	0		Exhausted Tfh|Malignant cells	LAMP1_FAM3C	2.807	0.032		mo-Mac|Exhausted CD8+ T	CD74_MIF	53.428	0		CD207+CD1a+ LCs|Lymphatic ECs	FFAR2_FAM3C	2.15	0.021		NK|Tumor ECs	HLA-C_FAM3C	23.096	0		Pleural Mac|Cancer cells	ICAM1_AREG	1.281	0
CD4+ Th|COL14A1+ matrix FBs	HLA-C_FAM3C	16.719	0		COL13A1+ matrix FBs|CD1c+ DCs	HGF_CD44	2.778	0		Exhausted Tfh|Myofibroblasts	LAMP1_FAM3C	2.866	0.034		mo-Mac|Follicular B cells	CD74_MIF	53.37	0		CD207+CD1a+ LCs|MALT B cells	FFAR2_FAM3C	1.081	0		Naive CD4+ T|CD163+CD14+ DCs	HLA-C_FAM3C	11.12	0.002		Pleural Mac|GrB-secreting B cells	ICAM1_AREG	6.657	0.007
CD4+ Th|Ciliated	HLA-C_FAM3C	16.087	0		COL13A1+ matrix FBs|CD4+ Th	HGF_CD44	3.058	0		Exhausted Tfh|Smooth muscle cells	LAMP1_FAM3C	2.691	0.043		mo-Mac|GC B cells in the DZ	CD74_MIF	54.636	0		CD207+CD1a+ LCs|Malignant cells	FFAR2_FAM3C	1.916	0		Naive CD4+ T|FB-like cells	HLA-C_FAM3C	11.421	0		mo-Mac|Cancer cells	ICAM1_AREG	1.6	0
CD4+ Th|Club	HLA-C_FAM3C	16.011	0		COL13A1+ matrix FBs|CD8 low T	HGF_CD44	3.609	0		Myofibroblasts|Alveolar Mac	LAMP1_FAM3C	1.586	0.026		mo-Mac|GC B cells in the LZ	CD74_MIF	53.433	0		CD207+CD1a+ LCs|Myofibroblasts	FFAR2_FAM3C	1.166	0.048		Naive CD4+ T|MALT B cells	HLA-C_FAM3C	11.162	0.001		mo-Mac|GrB-secreting B cells	ICAM1_AREG	6.975	0.007
CD4+ Th|EPCs	HLA-C_FAM3C	15.934	0		COL13A1+ matrix FBs|CD8+/CD4+ Mixed Th	HGF_CD44	3.275	0		Myofibroblasts|CD163+CD14+ DCs	LAMP1_FAM3C	1.685	0.011		mo-Mac|MALT B cells	CD74_MIF	53.249	0		CD207+CD1a+ LCs|Plasma cells	FFAR2_FAM3C	0.993	0.004		Naive CD4+ T|Malignant cells	HLA-C_FAM3C	12.219	0		Cancer cells|Activated DCs	EGFR_GRN	2.494	0
CD4+ Th|Lymphatic ECs	HLA-C_FAM3C	16.609	0		COL13A1+ matrix FBs|Exhausted CD8+ T	HGF_CD44	2.794	0		Myofibroblasts|MALT B cells	LAMP1_FAM3C	1.86	0.006		mo-Mac|NK	CD74_MIF	53.839	0		Activated DCs|GC B cells in the LZ	HLA-C_FAM3C	14.518	0.04		Naive CD4+ T|Myofibroblasts	HLA-C_FAM3C	11.892	0.001		Cancer cells|CD141+ DCs	EGFR_GRN	3.412	0
CD4+ Th|MALT B cells	HLA-C_FAM3C	16.161	0		COL13A1+ matrix FBs|Exhausted Tfh	HGF_CD44	2.992	0.005		Myofibroblasts|Malignant cells	LAMP1_FAM3C	2.046	0		mo-Mac|Naive CD4+ T	CD74_MIF	53.509	0		Activated DCs|GrB-secreting B cells	HLA-C_FAM3C	17.9	0.008		Naive CD4+ T|Pericytes	HLA-C_FAM3C	11.319	0.001		Cancer cells|CD1c+ DCs	EGFR_GRN	1.886	0.04
CD4+ Th|Mesothelial cells	HLA-C_FAM3C	16.278	0		COL13A1+ matrix FBs|MAST	HGF_CD44	4.441	0		NK|MALT B cells	LAMP1_FAM3C	1.357	0.024		mo-Mac|Naive CD8+ T	CD74_MIF	53.561	0		Activated DCs|Lymphatic ECs	HLA-C_FAM3C	14.695	0.035		Naive CD4+ T|Plasma cells	HLA-C_FAM3C	11.118	0.002		Cancer cells|Microglia/Mac	EGFR_GRN	17.318	0
CD4+ Th|Myofibroblasts	HLA-C_FAM3C	16.078	0		COL13A1+ matrix FBs|Monocytes	HGF_CD44	4.922	0		NK|Malignant cells	LAMP1_FAM3C	1.543	0		mo-Mac|Plasma cells	CD74_MIF	53.079	0		Activated DCs|Malignant cells	HLA-C_FAM3C	14.461	0.04		Naive CD4+ T|Tumor ECs	HLA-C_FAM3C	11.39	0.001		Cancer cells|Monocytes	EGFR_GRN	2.991	0.033
CD4+ Th|Stalk-like ECs	HLA-C_FAM3C	16.222	0		COL13A1+ matrix FBs|Naive CD4+ T	HGF_CD44	2.26	0.004		NK|Myofibroblasts	LAMP1_FAM3C	1.601	0.016		mo-Mac|Treg	CD74_MIF	53.619	0		Alveolar Mac|GrB-secreting B cells	HLA-C_FAM3C	16.873	0.008		Naive CD8+ T|CD163+CD14+ DCs	HLA-C_FAM3C	27.535	0.001		Cancer cells|Pleural Mac	EGFR_GRN	3.538	0
CD8 low T|Alveolar Mac	HLA-C_FAM3C	19.899	0		COL13A1+ matrix FBs|Naive CD8+ T	HGF_CD44	3.425	0.005		Pericytes|Malignant cells	LAMP1_FAM3C	1.869	0.041		Activated DCs|MALT B cells	ICAM1_AREG	0.791	0.022		CD141+ DCs|CD8+/CD4+ Mixed Th	HLA-C_FAM3C	15.925	0.037		Naive CD8+ T|FB-like cells	HLA-C_FAM3C	27.836	0.001		Cancer cells|mo-Mac	EGFR_GRN	3.107	0.001
CD8 low T|CD207+CD1a+ LCs	HLA-C_FAM3C	20.292	0		COL13A1+ matrix FBs|Treg	HGF_CD44	3.011	0		Pleural Mac|COL13A1+ matrix FBs	LAMP1_FAM3C	2.501	0.026		Activated DCs|NK	ICAM1_AREG	7.74	0		CD141+ DCs|COL14A1+ matrix FBs	HLA-C_FAM3C	15.429	0.036		Naive CD8+ T|MALT B cells	HLA-C_FAM3C	27.576	0.001		Cancer cells|Activated DCs	TNFRSF1A_GRN	2.616	0
CD8 low T|COL13A1+ matrix FBs	HLA-C_FAM3C	20.68	0		COL13A1+ matrix FBs|mo-Mac	HGF_CD44	2.686	0		Pleural Mac|MALT B cells	LAMP1_FAM3C	2.523	0.018		CD163+CD14+ DCs|NK	ICAM1_AREG	7.681	0		CD141+ DCs|GC B cells in the LZ	HLA-C_FAM3C	16.036	0.039		Naive CD8+ T|Malignant cells	HLA-C_FAM3C	28.634	0.001		Cancer cells|CD141+ DCs	TNFRSF1A_GRN	3.535	0
CD8 low T|COL14A1+ matrix FBs	HLA-C_FAM3C	20.664	0		Mesothelial cells|Lymphatic ECs	FGF2_FGFR1	0.302	0.003		Pleural Mac|Malignant cells	LAMP1_FAM3C	2.709	0.008		CD141+ DCs|NK	ICAM1_AREG	7.479	0		CD141+ DCs|GrB-secreting B cells	HLA-C_FAM3C	19.418	0.008		Naive CD8+ T|Myofibroblasts	HLA-C_FAM3C	28.306	0.001		Cancer cells|Microglia/Mac	TNFRSF1A_GRN	17.44	0
CD8 low T|Ciliated	HLA-C_FAM3C	20.032	0		Mesothelial cells|Lymphatic ECs	FGF1_FGFR1	0.302	0.001		Pleural Mac|Myofibroblasts	LAMP1_FAM3C	2.767	0.007		CD1c+ DCs|NK	ICAM1_AREG	7.607	0		CD141+ DCs|Lymphatic ECs	HLA-C_FAM3C	16.213	0.031		Naive CD8+ T|Pericytes	HLA-C_FAM3C	27.734	0.001		Cancer cells|Monocytes	TNFRSF1A_GRN	3.113	0.035
CD8 low T|Club	HLA-C_FAM3C	19.956	0		Mesothelial cells|Lymphatic ECs	FGF18_FGFR1	0.335	0.014		Pleural Mac|Pericytes	LAMP1_FAM3C	2.397	0.039		Monocytes|MALT B cells	ICAM1_AREG	1.035	0		CD141+ DCs|Malignant cells	HLA-C_FAM3C	15.979	0.042		Naive CD8+ T|Plasma cells	HLA-C_FAM3C	27.533	0.001		Cancer cells|Pleural Mac	TNFRSF1A_GRN	3.66	0
CD8 low T|EPCs	HLA-C_FAM3C	19.879	0		Mesothelial cells|tS3	FGF2_FGFR2	0.185	0		Pleural Mac|Smooth muscle cells	LAMP1_FAM3C	2.592	0.024		Monocytes|NK	ICAM1_AREG	7.984	0		CD4+ Th|Alveolar Mac	HLA-C_FAM3C	27.446	0		Naive CD8+ T|Tumor ECs	HLA-C_FAM3C	27.804	0.001		Cancer cells|mo-Mac	TNFRSF1A_GRN	3.23	0.001
CD8 low T|Lymphatic ECs	HLA-C_FAM3C	20.554	0		Mesothelial cells|tS3	FGF1_FGFR2	0.185	0.001		Smooth muscle cells|MALT B cells	LAMP1_FAM3C	2.162	0.043		Pleural Mac|NK	ICAM1_AREG	7.637	0		CD4+ Th|CD207+CD1a+ LCs	HLA-C_FAM3C	27.59	0		Pericytes|CD163+CD14+ DCs	HLA-C_FAM3C	10.601	0		Plasma cells|Activated DCs	TNFRSF1A_GRN	2.295	0.02
CD8 low T|MALT B cells	HLA-C_FAM3C	20.106	0		Activated DCs|tS3	CD44_FGFR2	2.679	0		Smooth muscle cells|Malignant cells	LAMP1_FAM3C	2.348	0.028		mo-Mac|MALT B cells	ICAM1_AREG	1.533	0		CD4+ Th|COL13A1+ matrix FBs	HLA-C_FAM3C	27.785	0		Pericytes|Exhausted CD8+ T	HLA-C_FAM3C	10.943	0		Plasma cells|CD141+ DCs	TNFRSF1A_GRN	3.214	0.001
CD8 low T|Mesothelial cells	HLA-C_FAM3C	20.222	0		Alveolar Mac|tS3	CD44_FGFR2	2.747	0		mo-Mac|MALT B cells	LAMP1_FAM3C	1.489	0.005		mo-Mac|NK	ICAM1_AREG	8.483	0		CD4+ Th|COL14A1+ matrix FBs	HLA-C_FAM3C	28.046	0		Pericytes|MALT B cells	HLA-C_FAM3C	10.643	0		Plasma cells|Microglia/Mac	TNFRSF1A_GRN	17.12	0
CD8 low T|Myofibroblasts	HLA-C_FAM3C	20.023	0		CD163+CD14+ DCs|tS3	CD44_FGFR2	3.368	0		mo-Mac|Malignant cells	LAMP1_FAM3C	1.675	0		pDCs|MALT B cells	ICAM1_AREG	0.866	0.049		CD4+ Th|GC B cells in the DZ	HLA-C_FAM3C	27.693	0		Pericytes|Malignant cells	HLA-C_FAM3C	11.7	0		Plasma cells|Monocytes	TNFRSF1A_GRN	2.793	0.03
CD8 low T|Stalk-like ECs	HLA-C_FAM3C	20.167	0		CD1c+ DCs|tS3	CD44_FGFR2	2.512	0		mo-Mac|Myofibroblasts	LAMP1_FAM3C	1.733	0.005		pDCs|NK	ICAM1_AREG	7.816	0		CD4+ Th|GC B cells in the LZ	HLA-C_FAM3C	28.652	0		Pericytes|Plasma cells	HLA-C_FAM3C	10.599	0		Plasma cells|Pleural Mac	TNFRSF1A_GRN	3.34	0.001
CD8+/CD4+ Mixed Th|CD207+CD1a+ LCs	HLA-C_FAM3C	22.236	0.034		CD4+ Th|tS3	CD44_FGFR2	2.792	0		Malignant cells|Myofibroblasts	CXADR_FAM3C	0.923	0.039		CD163+CD14+ DCs|GrB-secreting B cells	TNFRSF1A_GRN	7.709	0		CD4+ Th|GrB-secreting B cells	HLA-C_FAM3C	32.035	0		Pericytes|Tumor ECs	HLA-C_FAM3C	10.871	0		Plasma cells|mo-Mac	TNFRSF1A_GRN	2.909	0.004
CD8+/CD4+ Mixed Th|Mesothelial cells	HLA-C_FAM3C	22.166	0.047		CD8 low T|tS3	CD44_FGFR2	3.343	0		Exhausted CD8+ T|Alveolar Mac	PDCD1_FAM3C	0.858	0.009		CD1c+ DCs|GC B cells in the LZ	TNFRSF1A_GRN	0.753	0.005		CD4+ Th|Lymphatic ECs	HLA-C_FAM3C	28.83	0		Pleural Mac|Exhausted CD8+ T	HLA-C_FAM3C	10.158	0.007		CD4+ Th|Activated DCs	TNFRSF1B_GRN	2.859	0
Cytotoxic CD8+ T|Alveolar Mac	HLA-C_FAM3C	21.902	0		CD8+/CD4+ Mixed Th|tS3	CD44_FGFR2	3.009	0		Exhausted CD8+ T|CD163+CD14+ DCs	PDCD1_FAM3C	0.957	0.001		CD1c+ DCs|GrB-secreting B cells	TNFRSF1A_GRN	7.791	0		CD4+ Th|MALT B cells	HLA-C_FAM3C	27.761	0		Pleural Mac|FB-like cells	HLA-C_FAM3C	10.117	0.005		CD4+ Th|CD141+ DCs	TNFRSF1B_GRN	3.777	0
Cytotoxic CD8+ T|CD207+CD1a+ LCs	HLA-C_FAM3C	22.295	0		Exhausted CD8+ T|tS3	CD44_FGFR2	2.528	0		Exhausted CD8+ T|MALT B cells	PDCD1_FAM3C	1.132	0.001		CD1c+ DCs|MALT B cells	TNFRSF1A_GRN	0.646	0.002		CD4+ Th|Malignant cells	HLA-C_FAM3C	28.596	0		Pleural Mac|MALT B cells	HLA-C_FAM3C	9.858	0.009		CD4+ Th|CD1c+ DCs	TNFRSF1B_GRN	2.251	0.044
Cytotoxic CD8+ T|COL13A1+ matrix FBs	HLA-C_FAM3C	22.683	0		Exhausted Tfh|tS3	CD44_FGFR2	2.726	0.005		Exhausted CD8+ T|Malignant cells	PDCD1_FAM3C	1.318	0		CD1c+ DCs|Plasma cells	TNFRSF1A_GRN	0.574	0.03		CD4+ Th|Myofibroblasts	HLA-C_FAM3C	27.847	0		Pleural Mac|Malignant cells	HLA-C_FAM3C	10.915	0.003		CD4+ Th|Microglia/Mac	TNFRSF1B_GRN	17.683	0
Cytotoxic CD8+ T|COL14A1+ matrix FBs	HLA-C_FAM3C	22.667	0		MAST|tS3	CD44_FGFR2	4.175	0		Exhausted CD8+ T|Myofibroblasts	PDCD1_FAM3C	1.377	0.002		Monocytes|GC B cells in the LZ	TNFRSF1A_GRN	0.787	0.021		CD4+ Th|Plasma cells	HLA-C_FAM3C	27.673	0		Pleural Mac|Myofibroblasts	HLA-C_FAM3C	10.588	0.006		CD4+ Th|Monocytes	TNFRSF1B_GRN	3.356	0.029
Cytotoxic CD8+ T|Ciliated	HLA-C_FAM3C	22.036	0		Monocytes|tS3	CD44_FGFR2	4.656	0		Exhausted Tfh|Activated DCs	PDCD1_FAM3C	2.363	0.013		Monocytes|GrB-secreting B cells	TNFRSF1A_GRN	7.824	0		CD4+ Th|Pleural Mac	HLA-C_FAM3C	27.406	0		Pleural Mac|Pericytes	HLA-C_FAM3C	10.015	0.008		CD4+ Th|Pleural Mac	TNFRSF1B_GRN	3.903	0
Cytotoxic CD8+ T|Club	HLA-C_FAM3C	21.959	0		Naive CD8+ T|tS3	CD44_FGFR2	3.158	0.002		Exhausted Tfh|Alveolar Mac	PDCD1_FAM3C	2.348	0.01		Monocytes|MALT B cells	TNFRSF1A_GRN	0.68	0.028		CD8 low T|Alveolar Mac	HLA-C_FAM3C	25.426	0		Pleural Mac|Plasma cells	HLA-C_FAM3C	9.814	0.01		CD4+ Th|mo-Mac	TNFRSF1B_GRN	3.473	0
Cytotoxic CD8+ T|EPCs	HLA-C_FAM3C	21.883	0		Pleural Mac|tS3	CD44_FGFR2	2.323	0.046		Exhausted Tfh|CD163+CD14+ DCs	PDCD1_FAM3C	2.447	0.009		Pleural Mac|GrB-secreting B cells	TNFRSF1A_GRN	7.816	0		CD8 low T|CD207+CD1a+ LCs	HLA-C_FAM3C	25.57	0		Pleural Mac|Tumor ECs	HLA-C_FAM3C	10.086	0.009		GC B cells in the DZ|CD141+ DCs	TNFRSF1B_GRN	3.467	0.044
Cytotoxic CD8+ T|Lymphatic ECs	HLA-C_FAM3C	22.557	0		Treg|tS3	CD44_FGFR2	2.745	0		Exhausted Tfh|COL13A1+ matrix FBs	PDCD1_FAM3C	2.599	0.011		mo-Mac|GC B cells in the DZ	TNFRSF1A_GRN	0.761	0.025		CD8 low T|COL13A1+ matrix FBs	HLA-C_FAM3C	25.765	0		Treg|CD163+CD14+ DCs	HLA-C_FAM3C	20.951	0		GC B cells in the DZ|Microglia/Mac	TNFRSF1B_GRN	17.373	0
Cytotoxic CD8+ T|MALT B cells	HLA-C_FAM3C	22.109	0		mo-Mac|tS3	CD44_FGFR2	2.42	0		Exhausted Tfh|MALT B cells	PDCD1_FAM3C	2.621	0.009		mo-Mac|GC B cells in the LZ	TNFRSF1A_GRN	0.873	0.002		CD8 low T|COL14A1+ matrix FBs	HLA-C_FAM3C	26.026	0		Treg|FB-like cells	HLA-C_FAM3C	21.252	0		GC B cells in the DZ|Pleural Mac	TNFRSF1B_GRN	3.593	0.03
Cytotoxic CD8+ T|Mesothelial cells	HLA-C_FAM3C	22.226	0		Mesothelial cells|tS3	FGF18_FGFR2	0.218	0.005		Exhausted Tfh|Malignant cells	PDCD1_FAM3C	2.807	0.007		mo-Mac|GrB-secreting B cells	TNFRSF1A_GRN	7.91	0		CD8 low T|GC B cells in the DZ	HLA-C_FAM3C	25.673	0		Treg|MALT B cells	HLA-C_FAM3C	20.993	0		Treg|Activated DCs	TNFRSF1B_GRN	3.162	0
Cytotoxic CD8+ T|Myofibroblasts	HLA-C_FAM3C	22.027	0		COL13A1+ matrix FBs|tS3	FGF7_FGFR2	1.695	0		Exhausted Tfh|Myofibroblasts	PDCD1_FAM3C	2.866	0.006		mo-Mac|MALT B cells	TNFRSF1A_GRN	0.766	0.012		CD8 low T|GC B cells in the LZ	HLA-C_FAM3C	26.632	0		Treg|Malignant cells	HLA-C_FAM3C	22.05	0		Treg|CD141+ DCs	TNFRSF1B_GRN	4.081	0
Cytotoxic CD8+ T|Stalk-like ECs	HLA-C_FAM3C	22.17	0		COL14A1+ matrix FBs|tS3	FGF7_FGFR2	1.221	0		Exhausted Tfh|Pericytes	PDCD1_FAM3C	2.496	0.014		mo-Mac|Plasma cells	TNFRSF1A_GRN	0.693	0.035		CD8 low T|GrB-secreting B cells	HLA-C_FAM3C	30.015	0		Treg|Myofibroblasts	HLA-C_FAM3C	21.723	0		Treg|CD1c+ DCs	TNFRSF1B_GRN	2.554	0.006
EPCs|Alveolar Mac	HLA-C_FAM3C	17.448	0.017		Myofibroblasts|tS3	FGF7_FGFR2	0.69	0		Exhausted Tfh|Smooth muscle cells	PDCD1_FAM3C	2.691	0.009		Activated DCs|GC B cells in the DZ	TNFRSF1B_GRN	1.156	0		CD8 low T|Lymphatic ECs	HLA-C_FAM3C	26.81	0		Treg|Pericytes	HLA-C_FAM3C	21.15	0		Treg|Microglia/Mac	TNFRSF1B_GRN	17.986	0
EPCs|CD207+CD1a+ LCs	HLA-C_FAM3C	17.84	0.005		COL13A1+ matrix FBs|tS3	TIMP1_FGFR2	25.897	0		Exhausted Tfh|Tumor ECs	PDCD1_FAM3C	2.431	0.014		Activated DCs|GC B cells in the LZ	TNFRSF1B_GRN	1.268	0		CD8 low T|MALT B cells	HLA-C_FAM3C	25.741	0		Treg|Plasma cells	HLA-C_FAM3C	20.949	0		Treg|Monocytes	TNFRSF1B_GRN	3.659	0.017
EPCs|COL13A1+ matrix FBs	HLA-C_FAM3C	18.229	0.009		COL14A1+ matrix FBs|tS3	TIMP1_FGFR2	31.122	0		CD207+CD1a+ LCs|COL13A1+ matrix FBs	ADGRG5_FAM3C	1.155	0.012		Activated DCs|GrB-secreting B cells	TNFRSF1B_GRN	8.305	0		CD8 low T|Malignant cells	HLA-C_FAM3C	26.576	0		Treg|Tumor ECs	HLA-C_FAM3C	21.221	0		Treg|Pleural Mac	TNFRSF1B_GRN	4.206	0
EPCs|COL14A1+ matrix FBs	HLA-C_FAM3C	18.212	0.009		Lymphatic ECs|tS3	TIMP1_FGFR2	18.252	0.001		CD207+CD1a+ LCs|MALT B cells	ADGRG5_FAM3C	1.177	0.012		Activated DCs|MALT B cells	TNFRSF1B_GRN	1.161	0		CD8 low T|Myofibroblasts	HLA-C_FAM3C	25.827	0		Tumor ECs|CD163+CD14+ DCs	HLA-C_FAM3C	11.47	0.003		Treg|mo-Mac	TNFRSF1B_GRN	3.776	0
EPCs|Ciliated	HLA-C_FAM3C	17.581	0.014		Mesothelial cells|tS3	TIMP1_FGFR2	68.413	0		CD207+CD1a+ LCs|Malignant cells	ADGRG5_FAM3C	1.363	0.012		Activated DCs|Plasma cells	TNFRSF1B_GRN	1.088	0.001		CD8 low T|Plasma cells	HLA-C_FAM3C	25.653	0		Tumor ECs|Exhausted CD8+ T	HLA-C_FAM3C	11.813	0.003		Cancer cells|Activated DCs	EGFR_COPA	0.482	0
EPCs|Club	HLA-C_FAM3C	17.504	0.015		Monocytes|tS3	TIMP1_FGFR2	24.779	0		CD207+CD1a+ LCs|Myofibroblasts	ADGRG5_FAM3C	1.421	0.01		CD163+CD14+ DCs|GC B cells in the LZ	TNFRSF1B_GRN	1.269	0.037		CD8 low T|Pleural Mac	HLA-C_FAM3C	25.386	0		Tumor ECs|FB-like cells	HLA-C_FAM3C	11.772	0.002		Cancer cells|CD141+ DCs	EGFR_COPA	0.458	0.02
EPCs|MALT B cells	HLA-C_FAM3C	17.654	0.013		Myofibroblasts|tS3	TIMP1_FGFR2	41.217	0		CD207+CD1a+ LCs|Pericytes	ADGRG5_FAM3C	1.051	0.012		CD163+CD14+ DCs|GrB-secreting B cells	TNFRSF1B_GRN	8.306	0		CD8+/CD4+ Mixed Th|GrB-secreting B cells	HLA-C_FAM3C	27.172	0.036		Tumor ECs|MALT B cells	HLA-C_FAM3C	11.512	0.003		Cancer cells|CD1c+ DCs	EGFR_COPA	0.58	0.004
EPCs|Mesothelial cells	HLA-C_FAM3C	17.771	0.007		Pericytes|tS3	TIMP1_FGFR2	30.933	0.001		CD207+CD1a+ LCs|Smooth muscle cells	ADGRG5_FAM3C	1.246	0.008		CD1c+ DCs|GC B cells in the DZ	TNFRSF1B_GRN	0.837	0.034		Cytotoxic CD8+ T|Alveolar Mac	HLA-C_FAM3C	31.15	0		Tumor ECs|Malignant cells	HLA-C_FAM3C	12.569	0		Cancer cells|CD4+ Th	EGFR_COPA	0.652	0.015
EPCs|Myofibroblasts	HLA-C_FAM3C	17.572	0.014		Smooth muscle cells|tS3	TIMP1_FGFR2	77.07	0		CD207+CD1a+ LCs|Tumor ECs	ADGRG5_FAM3C	0.986	0.004		CD1c+ DCs|GC B cells in the LZ	TNFRSF1B_GRN	0.949	0.004		Cytotoxic CD8+ T|CD207+CD1a+ LCs	HLA-C_FAM3C	31.294	0		Tumor ECs|Myofibroblasts	HLA-C_FAM3C	12.242	0.001		Cancer cells|MALT B cells	EGFR_COPA	0.442	0.001
Exhausted CD8+ T|Alveolar Mac	HLA-C_FAM3C	22.243	0		Stalk-like ECs|tS3	TIMP1_FGFR2	12.095	0.004		Exhausted Tfh|CD163+CD14+ DCs	PGRMC2_CCL4L2	6.897	0.035		CD1c+ DCs|GrB-secreting B cells	TNFRSF1B_GRN	7.987	0		Cytotoxic CD8+ T|COL13A1+ matrix FBs	HLA-C_FAM3C	31.49	0		Tumor ECs|Pericytes	HLA-C_FAM3C	11.67	0.002		Cancer cells|Monocytes	EGFR_COPA	0.815	0.019
Exhausted CD8+ T|CD207+CD1a+ LCs	HLA-C_FAM3C	22.636	0		Tumor ECs|tS3	TIMP1_FGFR2	9.693	0.004		Exhausted Tfh|GC B cells in the DZ	PGRMC2_CCL4L2	5.805	0.03		CD1c+ DCs|MALT B cells	TNFRSF1B_GRN	0.842	0.005		Cytotoxic CD8+ T|COL14A1+ matrix FBs	HLA-C_FAM3C	31.75	0		Tumor ECs|Plasma cells	HLA-C_FAM3C	11.469	0.003		Cancer cells|Pleural Mac	EGFR_COPA	0.616	0
Exhausted CD8+ T|COL13A1+ matrix FBs	HLA-C_FAM3C	23.024	0		COL13A1+ matrix FBs|tS3	FGFR1_FGFR2	0.562	0		Exhausted Tfh|Monocytes	PGRMC2_CCL4L2	10.215	0.001		CD1c+ DCs|Plasma cells	TNFRSF1B_GRN	0.77	0.026		Cytotoxic CD8+ T|GC B cells in the DZ	HLA-C_FAM3C	31.397	0		mo-Mac|Exhausted CD8+ T	HLA-C_FAM3C	7.808	0		Activated DCs|CD4+ Th	CD74_COPA	82.404	0
Exhausted CD8+ T|COL14A1+ matrix FBs	HLA-C_FAM3C	23.008	0		COL14A1+ matrix FBs|tS3	FGFR1_FGFR2	0.983	0		Exhausted Tfh|Pleural Mac	PGRMC2_CCL4L2	8.184	0.033		CD8+/CD4+ Mixed Th|Activated DCs	TNFRSF1B_GRN	2.379	0.004		Cytotoxic CD8+ T|GC B cells in the LZ	HLA-C_FAM3C	32.357	0		mo-Mac|FB-like cells	HLA-C_FAM3C	7.767	0		Activated DCs|Cancer cells	CD74_COPA	82.422	0
Exhausted CD8+ T|Ciliated	HLA-C_FAM3C	22.377	0		Lymphatic ECs|tS3	FGFR1_FGFR2	0.375	0.008		Exhausted Tfh|mo-Mac	PGRMC2_CCL4L2	13.069	0		CD8+/CD4+ Mixed Th|CD163+CD14+ DCs	TNFRSF1B_GRN	4.544	0		Cytotoxic CD8+ T|GrB-secreting B cells	HLA-C_FAM3C	35.74	0		mo-Mac|MALT B cells	HLA-C_FAM3C	7.507	0		Activated DCs|GC B cells in the DZ	CD74_COPA	82.411	0
Exhausted CD8+ T|Club	HLA-C_FAM3C	22.3	0		Mesothelial cells|tS3	FGFR1_FGFR2	0.602	0.006		MALT B cells|CD8 low T	PGRMC2_CCL4L2	11.885	0.002		CD8+/CD4+ Mixed Th|CD141+ DCs	TNFRSF1B_GRN	4.148	0		Cytotoxic CD8+ T|Lymphatic ECs	HLA-C_FAM3C	32.535	0		mo-Mac|Malignant cells	HLA-C_FAM3C	8.564	0		Activated DCs|MALT B cells	CD74_COPA	82.194	0
Exhausted CD8+ T|EPCs	HLA-C_FAM3C	22.224	0		Myofibroblasts|tS3	FGFR1_FGFR2	1.014	0		MALT B cells|Exhausted CD8+ T	PGRMC2_CCL4L2	25.704	0		CD8+/CD4+ Mixed Th|CD1c+ DCs	TNFRSF1B_GRN	3.685	0		Cytotoxic CD8+ T|MALT B cells	HLA-C_FAM3C	31.466	0		mo-Mac|Myofibroblasts	HLA-C_FAM3C	8.237	0.004		Alveolar Mac|GC B cells in the DZ	CD74_COPA	49.009	0.016
Exhausted CD8+ T|Lymphatic ECs	HLA-C_FAM3C	22.898	0		Smooth muscle cells|tS3	FGFR1_FGFR2	0.363	0.011		MALT B cells|Monocytes	PGRMC2_CCL4L2	8.895	0.001		CD8+/CD4+ Mixed Th|GC B cells in the DZ	TNFRSF1B_GRN	1.237	0.045		Cytotoxic CD8+ T|Malignant cells	HLA-C_FAM3C	32.301	0		mo-Mac|Pericytes	HLA-C_FAM3C	7.665	0		CD141+ DCs|CD4+ Th	CD74_COPA	133.364	0
Exhausted CD8+ T|MALT B cells	HLA-C_FAM3C	22.45	0		Mesothelial cells|tS2	FGF2_FGFR3	0.215	0.003		MALT B cells|NK	PGRMC2_CCL4L2	17.615	0		CD8+/CD4+ Mixed Th|GC B cells in the LZ	TNFRSF1B_GRN	1.35	0.033		Cytotoxic CD8+ T|Myofibroblasts	HLA-C_FAM3C	31.551	0		mo-Mac|Plasma cells	HLA-C_FAM3C	7.464	0		CD141+ DCs|Cancer cells	CD74_COPA	133.382	0
Exhausted CD8+ T|Mesothelial cells	HLA-C_FAM3C	22.567	0		Mesothelial cells|tS3	FGF2_FGFR3	0.239	0.001		MALT B cells|Naive CD8+ T	PGRMC2_CCL4L2	16.345	0.004		CD8+/CD4+ Mixed Th|GrB-secreting B cells	TNFRSF1B_GRN	8.387	0		Cytotoxic CD8+ T|Plasma cells	HLA-C_FAM3C	31.378	0		mo-Mac|Tumor ECs	HLA-C_FAM3C	7.735	0		CD141+ DCs|GC B cells in the DZ	CD74_COPA	133.371	0
Exhausted CD8+ T|Myofibroblasts	HLA-C_FAM3C	22.368	0		Mesothelial cells|tS2	FGF1_FGFR3	0.215	0.003		MALT B cells|mo-Mac	PGRMC2_CCL4L2	11.749	0		CD8+/CD4+ Mixed Th|MALT B cells	TNFRSF1B_GRN	1.242	0.048		Cytotoxic CD8+ T|Pleural Mac	HLA-C_FAM3C	31.11	0		Alveolar Mac|Malignant cells	LAMP1_FAM3C	2.265	0.004		CD141+ DCs|MALT B cells	CD74_COPA	133.154	0
Exhausted CD8+ T|Stalk-like ECs	HLA-C_FAM3C	22.511	0		Mesothelial cells|tS3	FGF1_FGFR3	0.239	0.001		Myofibroblasts|CD8 low T	PGRMC2_CCL4L2	12.12	0.001		CD8+/CD4+ Mixed Th|Monocytes	TNFRSF1B_GRN	3.709	0		Exhausted CD8+ T|Alveolar Mac	HLA-C_FAM3C	24.98	0		FB-like cells|Malignant cells	LAMP1_FAM3C	2.221	0.001		CD1c+ DCs|CD4+ Th	CD74_COPA	74.195	0
NK|Alveolar Mac	HLA-C_FAM3C	24.155	0		Mesothelial cells|tS2	FGF18_FGFR3	0.248	0.022		Myofibroblasts|Exhausted CD8+ T	PGRMC2_CCL4L2	25.939	0		CD8+/CD4+ Mixed Th|Pleural Mac	TNFRSF1B_GRN	4.351	0		Exhausted CD8+ T|CD207+CD1a+ LCs	HLA-C_FAM3C	25.124	0		MAST|Malignant cells	LAMP1_FAM3C	1.911	0.024		CD1c+ DCs|Cancer cells	CD74_COPA	74.213	0
NK|CD207+CD1a+ LCs	HLA-C_FAM3C	24.548	0		Mesothelial cells|tS3	FGF18_FGFR3	0.272	0.006		Myofibroblasts|Monocytes	PGRMC2_CCL4L2	9.13	0.001		CD8+/CD4+ Mixed Th|mo-Mac	TNFRSF1B_GRN	6.254	0		Exhausted CD8+ T|COL13A1+ matrix FBs	HLA-C_FAM3C	25.32	0.001		Microglia/Mac|Malignant cells	LAMP1_FAM3C	2.08	0		CD1c+ DCs|GC B cells in the DZ	CD74_COPA	74.202	0
NK|COL13A1+ matrix FBs	HLA-C_FAM3C	24.936	0		COL13A1+ matrix FBs|tS2	FGF7_FGFR3	1.725	0		Myofibroblasts|NK	PGRMC2_CCL4L2	17.85	0		CD8+/CD4+ Mixed Th|pDCs	TNFRSF1B_GRN	2.695	0.024		Exhausted CD8+ T|COL14A1+ matrix FBs	HLA-C_FAM3C	25.58	0.001		NK|Malignant cells	LAMP1_FAM3C	2.47	0.001		CD1c+ DCs|MALT B cells	CD74_COPA	73.985	0
NK|COL14A1+ matrix FBs	HLA-C_FAM3C	24.92	0		COL13A1+ matrix FBs|tS3	FGF7_FGFR3	1.749	0		Myofibroblasts|Naive CD8+ T	PGRMC2_CCL4L2	16.58	0.003		Monocytes|GC B cells in the DZ	TNFRSF1B_GRN	1.334	0.001		Exhausted CD8+ T|GC B cells in the DZ	HLA-C_FAM3C	25.227	0		Pericytes|Malignant cells	LAMP1_FAM3C	2.076	0.003		Follicular B cells|Activated DCs	CD74_COPA	44.547	0
NK|Ciliated	HLA-C_FAM3C	24.288	0		COL14A1+ matrix FBs|tS2	FGF7_FGFR3	1.251	0		Myofibroblasts|mo-Mac	PGRMC2_CCL4L2	11.984	0		Monocytes|GC B cells in the LZ	TNFRSF1B_GRN	1.446	0.001		Exhausted CD8+ T|GC B cells in the LZ	HLA-C_FAM3C	26.187	0		Pleural Mac|Malignant cells	LAMP1_FAM3C	2.269	0.022		Follicular B cells|CD141+ DCs	CD74_COPA	44.522	0
NK|Club	HLA-C_FAM3C	24.211	0		COL14A1+ matrix FBs|tS3	FGF7_FGFR3	1.275	0		Pericytes|CD8 low T	PGRMC2_CCL4L2	12.281	0		Monocytes|GrB-secreting B cells	TNFRSF1B_GRN	8.483	0		Exhausted CD8+ T|GrB-secreting B cells	HLA-C_FAM3C	29.57	0		Tumor ECs|Malignant cells	LAMP1_FAM3C	2.287	0.011		Follicular B cells|CD1c+ DCs	CD74_COPA	44.645	0
NK|EPCs	HLA-C_FAM3C	24.135	0		Myofibroblasts|tS2	FGF7_FGFR3	0.72	0		Pericytes|Exhausted CD8+ T	PGRMC2_CCL4L2	26.1	0		Monocytes|MALT B cells	TNFRSF1B_GRN	1.339	0.002		Exhausted CD8+ T|Lymphatic ECs	HLA-C_FAM3C	26.365	0		mo-Mac|Malignant cells	LAMP1_FAM3C	2.604	0		Follicular B cells|CD4+ Th	CD74_COPA	44.716	0
NK|Lymphatic ECs	HLA-C_FAM3C	24.81	0		Myofibroblasts|tS3	FGF7_FGFR3	0.744	0		Pericytes|Monocytes	PGRMC2_CCL4L2	9.291	0.001		Monocytes|Plasma cells	TNFRSF1B_GRN	1.266	0.003		Exhausted CD8+ T|MALT B cells	HLA-C_FAM3C	25.296	0		Exhausted CD8+ T|FB-like cells	PDCD1_FAM3C	1.065	0.003		Follicular B cells|Cancer cells	CD74_COPA	44.734	0
NK|MALT B cells	HLA-C_FAM3C	24.362	0		mo-Mac|CD4+ Th	SPP1_PTGER4	28.066	0		Pericytes|NK	PGRMC2_CCL4L2	18.011	0		Pleural Mac|GrB-secreting B cells	TNFRSF1B_GRN	8.026	0		Exhausted CD8+ T|Malignant cells	HLA-C_FAM3C	26.131	0		Exhausted CD8+ T|Malignant cells	PDCD1_FAM3C	1.863	0		Follicular B cells|Monocytes	CD74_COPA	44.879	0
NK|Mesothelial cells	HLA-C_FAM3C	24.478	0		mo-Mac|CD8+/CD4+ Mixed Th	SPP1_PTGER4	27.932	0		Pericytes|Naive CD8+ T	PGRMC2_CCL4L2	16.74	0.001		Treg|Activated DCs	TNFRSF1B_GRN	2.975	0		Exhausted CD8+ T|Myofibroblasts	HLA-C_FAM3C	25.381	0		Exhausted CD8+ T|Myofibroblasts	PDCD1_FAM3C	1.535	0.015		Follicular B cells|Pleural Mac	CD74_COPA	44.68	0
NK|Myofibroblasts	HLA-C_FAM3C	24.279	0		mo-Mac|COL13A1+ matrix FBs	SPP1_PTGER4	27.37	0		Pericytes|mo-Mac	PGRMC2_CCL4L2	12.144	0		Treg|CD163+CD14+ DCs	TNFRSF1B_GRN	5.14	0		Exhausted CD8+ T|Plasma cells	HLA-C_FAM3C	25.208	0		Exhausted CD8+ T|Pericytes	PDCD1_FAM3C	0.963	0.036		Microglia/Mac|GC B cells in the DZ	CD74_COPA	57.674	0.022
NK|Stalk-like ECs	HLA-C_FAM3C	24.422	0		mo-Mac|COL14A1+ matrix FBs	SPP1_PTGER4	27.256	0		Exhausted CD8+ T|Activated DCs	PDCD1_CD274	0.874	0.004		Treg|CD141+ DCs	TNFRSF1B_GRN	4.744	0		Exhausted CD8+ T|Pleural Mac	HLA-C_FAM3C	24.941	0		Exhausted CD8+ T|Tumor ECs	PDCD1_FAM3C	1.033	0.042		Pleural Mac|CD4+ Th	CD74_COPA	33.587	0
Naive CD8+ T|CD207+CD1a+ LCs	HLA-C_FAM3C	18.401	0.025		mo-Mac|Cytotoxic CD8+ T	SPP1_PTGER4	27.722	0		Exhausted Tfh|Activated DCs	PDCD1_CD274	2.363	0.002		Treg|CD1c+ DCs	TNFRSF1B_GRN	4.281	0		Exhausted Tfh|Alveolar Mac	HLA-C_FAM3C	26.936	0		Naive CD8+ T|CD163+CD14+ DCs	PDCD1_FAM3C	1.449	0.005		Pleural Mac|Cancer cells	CD74_COPA	33.605	0
Naive CD8+ T|Mesothelial cells	HLA-C_FAM3C	18.332	0.046		mo-Mac|Exhausted CD8+ T	SPP1_PTGER4	27.696	0		Activated DCs|CD8 low T	CD74_MIF	97.175	0.006		Treg|GC B cells in the DZ	TNFRSF1B_GRN	1.833	0		Exhausted Tfh|CD207+CD1a+ LCs	HLA-C_FAM3C	27.08	0		Naive CD8+ T|FB-like cells	PDCD1_FAM3C	1.75	0		Pleural Mac|GC B cells in the DZ	CD74_COPA	33.594	0
Stalk-like ECs|Alveolar Mac	HLA-C_FAM3C	21.423	0		mo-Mac|NK	SPP1_PTGER4	28.027	0		Activated DCs|COL13A1+ matrix FBs	CD74_MIF	97.058	0.006		Treg|GC B cells in the LZ	TNFRSF1B_GRN	1.945	0		Exhausted Tfh|COL13A1+ matrix FBs	HLA-C_FAM3C	27.275	0		Naive CD8+ T|MALT B cells	PDCD1_FAM3C	1.491	0.003		Pleural Mac|MALT B cells	CD74_COPA	33.377	0
Stalk-like ECs|CD207+CD1a+ LCs	HLA-C_FAM3C	21.816	0		mo-Mac|Naive CD4+ T	SPP1_PTGER4	27.509	0		Activated DCs|Cytotoxic CD8+ T	CD74_MIF	97.077	0.006		Treg|GrB-secreting B cells	TNFRSF1B_GRN	8.982	0		Exhausted Tfh|COL14A1+ matrix FBs	HLA-C_FAM3C	27.536	0		Naive CD8+ T|Malignant cells	PDCD1_FAM3C	2.548	0		Cancer cells|Monocytes	EGFR_HBEGF	0.829	0.001
Stalk-like ECs|COL13A1+ matrix FBs	HLA-C_FAM3C	22.204	0		Mesothelial cells|Lymphatic ECs	FGF1_TGFBR3	0.629	0		Activated DCs|Exhausted CD8+ T	CD74_MIF	97.041	0.006		Treg|MALT B cells	TNFRSF1B_GRN	1.838	0		Exhausted Tfh|GC B cells in the DZ	HLA-C_FAM3C	27.183	0		Naive CD8+ T|Myofibroblasts	PDCD1_FAM3C	2.221	0		CD4+ Th|Monocytes	CD44_HBEGF	2.703	0.008
Stalk-like ECs|COL14A1+ matrix FBs	HLA-C_FAM3C	22.188	0		Mesothelial cells|Stalk-like ECs	FGF1_TGFBR3	0.947	0		Activated DCs|Exhausted Tfh	CD74_MIF	97.105	0.005		Treg|Monocytes	TNFRSF1B_GRN	4.304	0		Exhausted Tfh|GC B cells in the LZ	HLA-C_FAM3C	28.143	0		Naive CD8+ T|Pericytes	PDCD1_FAM3C	1.648	0.001		CD8 low T|Monocytes	CD44_HBEGF	2.477	0.001
Stalk-like ECs|Ciliated	HLA-C_FAM3C	21.556	0		Alveolar Mac|Lymphatic ECs	TGFB1_TGFBR3	1.039	0		Activated DCs|GC B cells in the DZ	CD74_MIF	100.691	0.002		Treg|Plasma cells	TNFRSF1B_GRN	1.766	0		Exhausted Tfh|GrB-secreting B cells	HLA-C_FAM3C	31.525	0		Naive CD8+ T|Plasma cells	PDCD1_FAM3C	1.447	0.006		Cytotoxic CD8+ T|Monocytes	CD44_HBEGF	2.944	0
Stalk-like ECs|Club	HLA-C_FAM3C	21.479	0		Alveolar Mac|Mesothelial cells	TGFB1_TGFBR3	0.611	0.045		Activated DCs|MALT B cells	CD74_MIF	97.155	0.006		Treg|Pleural Mac	TNFRSF1B_GRN	4.946	0		Exhausted Tfh|Lymphatic ECs	HLA-C_FAM3C	28.32	0		Naive CD8+ T|Tumor ECs	PDCD1_FAM3C	1.719	0.003		Exhausted CD8+ T|Monocytes	CD44_HBEGF	2.572	0
Stalk-like ECs|MALT B cells	HLA-C_FAM3C	21.63	0		Alveolar Mac|Stalk-like ECs	TGFB1_TGFBR3	1.357	0		Activated DCs|Malignant cells	CD74_MIF	98.152	0.006		Treg|mo-Mac	TNFRSF1B_GRN	6.85	0		Exhausted Tfh|MALT B cells	HLA-C_FAM3C	27.251	0		Cytotoxic CD8+ T|CD163+CD14+ DCs	ADGRG5_FAM3C	1.401	0		NK|Monocytes	CD44_HBEGF	2.466	0.002
Stalk-like ECs|Mesothelial cells	HLA-C_FAM3C	21.746	0		CD163+CD14+ DCs|Lymphatic ECs	TGFB1_TGFBR3	1.194	0		Activated DCs|Myofibroblasts	CD74_MIF	97.519	0.006		Treg|pDCs	TNFRSF1B_GRN	3.29	0.015		Exhausted Tfh|Malignant cells	HLA-C_FAM3C	28.086	0		Cytotoxic CD8+ T|FB-like cells	ADGRG5_FAM3C	1.702	0		Naive CD4+ T|Monocytes	CD44_HBEGF	1.849	0.031
Stalk-like ECs|Myofibroblasts	HLA-C_FAM3C	21.547	0		CD163+CD14+ DCs|Mesothelial cells	TGFB1_TGFBR3	0.767	0.032		Activated DCs|NK	CD74_MIF	96.902	0.006		mo-Mac|GC B cells in the DZ	TNFRSF1B_GRN	1.263	0.006		Exhausted Tfh|Myofibroblasts	HLA-C_FAM3C	27.337	0		Cytotoxic CD8+ T|MALT B cells	ADGRG5_FAM3C	1.443	0		Naive CD8+ T|Monocytes	CD44_HBEGF	2.434	0.001
Tip-like ECs|Alveolar Mac	HLA-C_FAM3C	44.431	0		CD163+CD14+ DCs|Stalk-like ECs	TGFB1_TGFBR3	1.513	0		Activated DCs|Naive CD4+ T	CD74_MIF	97.139	0.006		mo-Mac|GC B cells in the LZ	TNFRSF1B_GRN	1.375	0.004		Exhausted Tfh|Plasma cells	HLA-C_FAM3C	27.164	0		Cytotoxic CD8+ T|Malignant cells	ADGRG5_FAM3C	2.5	0		Treg|Monocytes	CD44_HBEGF	2.243	0.001
Tip-like ECs|CD207+CD1a+ LCs	HLA-C_FAM3C	44.824	0		CD141+ DCs|Lymphatic ECs	TGFB1_TGFBR3	0.861	0.001		Activated DCs|Naive CD8+ T	CD74_MIF	96.921	0.006		mo-Mac|GrB-secreting B cells	TNFRSF1B_GRN	8.413	0		Exhausted Tfh|Pleural Mac	HLA-C_FAM3C	26.896	0		Cytotoxic CD8+ T|Myofibroblasts	ADGRG5_FAM3C	2.173	0.001		Follicular B cells|Activated DCs	HLA-DPB1_TNFSF13B	12.908	0
Tip-like ECs|COL13A1+ matrix FBs	HLA-C_FAM3C	45.212	0		CD141+ DCs|Stalk-like ECs	TGFB1_TGFBR3	1.18	0		Activated DCs|Pericytes	CD74_MIF	97.147	0.006		mo-Mac|MALT B cells	TNFRSF1B_GRN	1.268	0.006		MALT B cells|Alveolar Mac	HLA-C_FAM3C	12.617	0.011		Cytotoxic CD8+ T|Pericytes	ADGRG5_FAM3C	1.6	0		Follicular B cells|Alveolar Mac	HLA-DPB1_TNFSF13B	14.047	0.005
Tip-like ECs|COL14A1+ matrix FBs	HLA-C_FAM3C	45.196	0		CD1c+ DCs|Lymphatic ECs	TGFB1_TGFBR3	1.215	0		Activated DCs|Smooth muscle cells	CD74_MIF	97.694	0.005		mo-Mac|Plasma cells	TNFRSF1B_GRN	1.196	0.007		MALT B cells|CD207+CD1a+ LCs	HLA-C_FAM3C	12.761	0.01		Cytotoxic CD8+ T|Plasma cells	ADGRG5_FAM3C	1.399	0		Follicular B cells|CD163+CD14+ DCs	HLA-DPB1_TNFSF13B	11.972	0.02
Tip-like ECs|Ciliated	HLA-C_FAM3C	44.565	0		CD1c+ DCs|Mesothelial cells	TGFB1_TGFBR3	0.788	0.028		Activated DCs|Treg	CD74_MIF	97.054	0.006		pDCs|GC B cells in the DZ	TNFRSF1B_GRN	2.315	0.029		MALT B cells|CD8+/CD4+ Mixed Th	HLA-C_FAM3C	13.713	0.037		Cytotoxic CD8+ T|Tumor ECs	ADGRG5_FAM3C	1.671	0		Follicular B cells|CD141+ DCs	HLA-DPB1_TNFSF13B	11.703	0
Tip-like ECs|Club	HLA-C_FAM3C	44.488	0		CD1c+ DCs|Stalk-like ECs	TGFB1_TGFBR3	1.534	0		Activated DCs|Tumor ECs	CD74_MIF	97.176	0.004		pDCs|GC B cells in the LZ	TNFRSF1B_GRN	2.427	0.026		MALT B cells|COL13A1+ matrix FBs	HLA-C_FAM3C	12.957	0.031		FB-like cells|CD163+CD14+ DCs	PGRMC2_CCL4L2	13.255	0.02		Follicular B cells|Monocytes	HLA-DPB1_TNFSF13B	13.287	0
Tip-like ECs|MALT B cells	HLA-C_FAM3C	44.638	0		CD207+CD1a+ LCs|Lymphatic ECs	TGFB1_TGFBR3	0.926	0		Alveolar Mac|CD8 low T	CD74_MIF	67.636	0		pDCs|GrB-secreting B cells	TNFRSF1B_GRN	9.465	0		MALT B cells|COL14A1+ matrix FBs	HLA-C_FAM3C	13.217	0.049		FB-like cells|CD8 low T	PGRMC2_CCL4L2	17.96	0.011		Follicular B cells|Pleural Mac	HLA-DPB1_TNFSF13B	13.148	0
Tip-like ECs|Mesothelial cells	HLA-C_FAM3C	44.755	0		CD207+CD1a+ LCs|Stalk-like ECs	TGFB1_TGFBR3	1.244	0		Alveolar Mac|COL13A1+ matrix FBs	CD74_MIF	67.519	0		pDCs|MALT B cells	TNFRSF1B_GRN	2.32	0.027		MALT B cells|Lymphatic ECs	HLA-C_FAM3C	14.001	0.016		FB-like cells|Exhausted CD8+ T	PGRMC2_CCL4L2	28.895	0		Follicular B cells|mo-Mac	HLA-DPB1_TNFSF13B	12.242	0
Tip-like ECs|Myofibroblasts	HLA-C_FAM3C	44.556	0		CD4+ Th|Lymphatic ECs	TGFB1_TGFBR3	1.239	0		Alveolar Mac|Cytotoxic CD8+ T	CD74_MIF	67.537	0		pDCs|Plasma cells	TNFRSF1B_GRN	2.248	0.032		MALT B cells|Malignant cells	HLA-C_FAM3C	13.767	0		FB-like cells|Microglia/Mac	PGRMC2_CCL4L2	31.603	0		GC B cells in the DZ|Activated DCs	TNFRSF13B_TNFSF13B	1.882	0.02
Treg|Alveolar Mac	HLA-C_FAM3C	20.439	0		CD4+ Th|Mesothelial cells	TGFB1_TGFBR3	0.812	0.029		Alveolar Mac|Exhausted CD8+ T	CD74_MIF	67.501	0		Follicular B cells|CD1c+ DCs	CD74_COPA	62.917	0		MALT B cells|Myofibroblasts	HLA-C_FAM3C	13.018	0.02		FB-like cells|NK	PGRMC2_CCL4L2	10.837	0.036		GC B cells in the DZ|Alveolar Mac	TNFRSF13B_TNFSF13B	3.021	0.008
Treg|CD207+CD1a+ LCs	HLA-C_FAM3C	20.832	0		CD4+ Th|Stalk-like ECs	TGFB1_TGFBR3	1.558	0		Alveolar Mac|Exhausted Tfh	CD74_MIF	67.565	0		Follicular B cells|mo-Mac	CD74_COPA	62.908	0		MALT B cells|Pleural Mac	HLA-C_FAM3C	12.577	0.017		FB-like cells|mo-Mac	PGRMC2_CCL4L2	9.003	0		GC B cells in the DZ|CD163+CD14+ DCs	TNFRSF13B_TNFSF13B	0.946	0.022
Treg|COL13A1+ matrix FBs	HLA-C_FAM3C	21.22	0		CD8+/CD4+ Mixed Th|Lymphatic ECs	TGFB1_TGFBR3	1.372	0		Alveolar Mac|GC B cells in the DZ	CD74_MIF	71.151	0		GC B cells in the DZ|CD1c+ DCs	CD74_COPA	39.326	0		NK|Alveolar Mac	HLA-C_FAM3C	26.006	0		GC B cells in the DZ|CD163+CD14+ DCs	PGRMC2_CCL4L2	13.221	0.007		GC B cells in the DZ|CD141+ DCs	TNFRSF13B_TNFSF13B	0.677	0.042
Treg|COL14A1+ matrix FBs	HLA-C_FAM3C	21.204	0		CD8+/CD4+ Mixed Th|Mesothelial cells	TGFB1_TGFBR3	0.945	0.019		Alveolar Mac|MALT B cells	CD74_MIF	67.615	0		GC B cells in the DZ|mo-Mac	CD74_COPA	39.317	0		NK|CD207+CD1a+ LCs	HLA-C_FAM3C	26.15	0		GC B cells in the DZ|CD8 low T	PGRMC2_CCL4L2	17.927	0.003		GC B cells in the DZ|Monocytes	TNFRSF13B_TNFSF13B	2.261	0.015
Treg|Ciliated	HLA-C_FAM3C	20.572	0		CD8+/CD4+ Mixed Th|Stalk-like ECs	TGFB1_TGFBR3	1.691	0		Alveolar Mac|Malignant cells	CD74_MIF	68.613	0		GC B cells in the LZ|CD1c+ DCs	CD74_COPA	96.111	0		NK|COL13A1+ matrix FBs	HLA-C_FAM3C	26.346	0		GC B cells in the DZ|Cytotoxic CD8+ T	PGRMC2_CCL4L2	4.05	0.036		GC B cells in the DZ|Pleural Mac	TNFRSF13B_TNFSF13B	2.122	0.014
Treg|Club	HLA-C_FAM3C	20.496	0		COL14A1+ matrix FBs|Lymphatic ECs	TGFB1_TGFBR3	0.848	0.001		Alveolar Mac|Myofibroblasts	CD74_MIF	67.979	0		GC B cells in the LZ|mo-Mac	CD74_COPA	96.103	0		NK|COL14A1+ matrix FBs	HLA-C_FAM3C	26.606	0		GC B cells in the DZ|Exhausted CD8+ T	PGRMC2_CCL4L2	28.862	0		GC B cells in the DZ|mo-Mac	TNFRSF13B_TNFSF13B	1.217	0.033
Treg|EPCs	HLA-C_FAM3C	20.42	0		COL14A1+ matrix FBs|Stalk-like ECs	TGFB1_TGFBR3	1.167	0		Alveolar Mac|NK	CD74_MIF	67.362	0		GrB-secreting B cells|CD1c+ DCs	CD74_COPA	56.762	0.024		NK|GC B cells in the DZ	HLA-C_FAM3C	26.253	0		GC B cells in the DZ|Microglia/Mac	PGRMC2_CCL4L2	31.57	0		MALT B cells|Activated DCs	TNFRSF13B_TNFSF13B	1.679	0
Treg|Lymphatic ECs	HLA-C_FAM3C	21.094	0		Exhausted CD8+ T|Lymphatic ECs	TGFB1_TGFBR3	1.246	0		Alveolar Mac|Naive CD4+ T	CD74_MIF	67.6	0		GrB-secreting B cells|mo-Mac	CD74_COPA	56.753	0.02		NK|GC B cells in the LZ	HLA-C_FAM3C	27.213	0		GC B cells in the DZ|NK	PGRMC2_CCL4L2	10.804	0.006		MALT B cells|Alveolar Mac	TNFRSF13B_TNFSF13B	2.818	0.048
Treg|MALT B cells	HLA-C_FAM3C	20.646	0		Exhausted CD8+ T|Mesothelial cells	TGFB1_TGFBR3	0.818	0.027		Alveolar Mac|Naive CD8+ T	CD74_MIF	67.382	0		CD4+ Th|CD163+CD14+ DCs	CD44_HBEGF	1.993	0.004		NK|GrB-secreting B cells	HLA-C_FAM3C	30.596	0		GC B cells in the DZ|mo-Mac	PGRMC2_CCL4L2	8.97	0.001		MALT B cells|Monocytes	TNFRSF13B_TNFSF13B	2.058	0.021
Treg|Mesothelial cells	HLA-C_FAM3C	20.763	0		Exhausted CD8+ T|Stalk-like ECs	TGFB1_TGFBR3	1.565	0		Alveolar Mac|Pericytes	CD74_MIF	67.608	0		CD4+ Th|CD1c+ DCs	CD44_HBEGF	2.314	0		NK|Lymphatic ECs	HLA-C_FAM3C	27.391	0		Malignant cells|CD163+CD14+ DCs	PGRMC2_CCL4L2	13.091	0.023		MALT B cells|Pleural Mac	TNFRSF13B_TNFSF13B	1.919	0
Treg|Myofibroblasts	HLA-C_FAM3C	20.564	0		Exhausted Tfh|Lymphatic ECs	TGFB1_TGFBR3	1.269	0		Alveolar Mac|Smooth muscle cells	CD74_MIF	68.154	0		CD4+ Th|Monocytes	CD44_HBEGF	3.079	0		NK|MALT B cells	HLA-C_FAM3C	26.322	0		Malignant cells|CD8 low T	PGRMC2_CCL4L2	17.797	0.011		Cancer cells|Activated DCs	TFRC_TNFSF13B	1.759	0
Treg|Stalk-like ECs	HLA-C_FAM3C	20.707	0		Exhausted Tfh|Mesothelial cells	TGFB1_TGFBR3	0.842	0.03		Alveolar Mac|Treg	CD74_MIF	67.514	0		CD4+ Th|mo-Mac	CD44_HBEGF	2.713	0		NK|Malignant cells	HLA-C_FAM3C	27.157	0		Malignant cells|Exhausted CD8+ T	PGRMC2_CCL4L2	28.732	0		Cancer cells|Alveolar Mac	TFRC_TNFSF13B	2.899	0.049
AT1|Alveolar Mac	LAMP1_FAM3C	1.244	0.015		Exhausted Tfh|Stalk-like ECs	TGFB1_TGFBR3	1.588	0		Alveolar Mac|Tumor ECs	CD74_MIF	67.636	0		CD8 low T|CD163+CD14+ DCs	CD44_HBEGF	1.957	0.006		NK|Myofibroblasts	HLA-C_FAM3C	26.407	0		Malignant cells|Microglia/Mac	PGRMC2_CCL4L2	31.44	0		Cancer cells|Monocytes	TFRC_TNFSF13B	2.138	0.019
AT1|COL13A1+ matrix FBs	LAMP1_FAM3C	2.025	0		Lymphatic ECs|Mesothelial cells	TGFB1_TGFBR3	0.759	0.036		CD163+CD14+ DCs|CD8 low T	CD74_MIF	78.449	0		CD8 low T|CD1c+ DCs	CD44_HBEGF	2.279	0		NK|Plasma cells	HLA-C_FAM3C	26.234	0		Malignant cells|NK	PGRMC2_CCL4L2	10.674	0.037		Cancer cells|Pleural Mac	TFRC_TNFSF13B	2	0
AT1|COL14A1+ matrix FBs	LAMP1_FAM3C	2.009	0		Mesothelial cells|Stalk-like ECs	TGFB1_TGFBR3	1.125	0.047		CD163+CD14+ DCs|COL13A1+ matrix FBs	CD74_MIF	78.332	0		CD8 low T|Monocytes	CD44_HBEGF	3.043	0		NK|Pleural Mac	HLA-C_FAM3C	25.966	0		Malignant cells|mo-Mac	PGRMC2_CCL4L2	8.84	0		GC B cells in the DZ|Activated DCs	TFRC_TNFSF13B	1.882	0.035
AT1|Lymphatic ECs	LAMP1_FAM3C	1.899	0		Monocytes|Lymphatic ECs	TGFB1_TGFBR3	1.092	0		CD163+CD14+ DCs|Cytotoxic CD8+ T	CD74_MIF	78.351	0		CD8 low T|mo-Mac	CD44_HBEGF	2.677	0		Naive CD4+ T|Alveolar Mac	HLA-C_FAM3C	12.577	0.014		Myofibroblasts|CD163+CD14+ DCs	PGRMC2_CCL4L2	13.164	0.016		GC B cells in the DZ|Alveolar Mac	TFRC_TNFSF13B	3.021	0.014
AT1|MALT B cells	LAMP1_FAM3C	1.451	0		Monocytes|Mesothelial cells	TGFB1_TGFBR3	0.664	0.04		CD163+CD14+ DCs|Exhausted CD8+ T	CD74_MIF	78.315	0		CD8+/CD4+ Mixed Th|CD163+CD14+ DCs	CD44_HBEGF	1.316	0.035		Naive CD4+ T|CD207+CD1a+ LCs	HLA-C_FAM3C	12.721	0.017		Myofibroblasts|CD8 low T	PGRMC2_CCL4L2	17.87	0.01		GC B cells in the DZ|Monocytes	TFRC_TNFSF13B	2.261	0.023
AT1|Stalk-like ECs	LAMP1_FAM3C	1.512	0		Monocytes|Stalk-like ECs	TGFB1_TGFBR3	1.41	0		CD163+CD14+ DCs|Exhausted Tfh	CD74_MIF	78.379	0		CD8+/CD4+ Mixed Th|Monocytes	CD44_HBEGF	2.402	0.012		Naive CD4+ T|COL13A1+ matrix FBs	HLA-C_FAM3C	12.917	0.034		Myofibroblasts|Exhausted CD8+ T	PGRMC2_CCL4L2	28.805	0		GC B cells in the DZ|Pleural Mac	TFRC_TNFSF13B	2.122	0.025
AT2|COL13A1+ matrix FBs	LAMP1_FAM3C	1.444	0		Myofibroblasts|Lymphatic ECs	TGFB1_TGFBR3	0.988	0		CD163+CD14+ DCs|GC B cells in the DZ	CD74_MIF	81.965	0		CD8+/CD4+ Mixed Th|mo-Mac	CD44_HBEGF	2.036	0.03		Naive CD4+ T|GC B cells in the DZ	HLA-C_FAM3C	12.824	0.005		Myofibroblasts|Microglia/Mac	PGRMC2_CCL4L2	31.513	0		Follicular B cells|Activated DCs	CD40_TNFSF13B	2.343	0
AT2|COL14A1+ matrix FBs	LAMP1_FAM3C	1.428	0		Myofibroblasts|Stalk-like ECs	TGFB1_TGFBR3	1.307	0		CD163+CD14+ DCs|MALT B cells	CD74_MIF	78.429	0		Cytotoxic CD8+ T|CD163+CD14+ DCs	CD44_HBEGF	2.047	0.004		Naive CD4+ T|GC B cells in the LZ	HLA-C_FAM3C	13.784	0		Myofibroblasts|NK	PGRMC2_CCL4L2	10.747	0.03		Follicular B cells|Alveolar Mac	CD40_TNFSF13B	3.482	0.029
AT2|Lymphatic ECs	LAMP1_FAM3C	1.318	0.001		NK|Lymphatic ECs	TGFB1_TGFBR3	1.978	0		CD163+CD14+ DCs|Malignant cells	CD74_MIF	79.426	0		Cytotoxic CD8+ T|CD1c+ DCs	CD44_HBEGF	2.368	0		Naive CD4+ T|GrB-secreting B cells	HLA-C_FAM3C	17.166	0.005		Myofibroblasts|mo-Mac	PGRMC2_CCL4L2	8.913	0		Follicular B cells|Monocytes	CD40_TNFSF13B	2.722	0.009
Alveolar Mac|COL13A1+ matrix FBs	LAMP1_FAM3C	2.142	0		NK|Mesothelial cells	TGFB1_TGFBR3	1.55	0.007		CD163+CD14+ DCs|Myofibroblasts	CD74_MIF	78.792	0		Cytotoxic CD8+ T|Monocytes	CD44_HBEGF	3.133	0		Naive CD4+ T|Lymphatic ECs	HLA-C_FAM3C	13.962	0.02		Cytotoxic CD8+ T|Alveolar Mac	EGFR_TGFB1	1.612	0.047		Follicular B cells|Pleural Mac	CD40_TNFSF13B	2.583	0
Alveolar Mac|COL14A1+ matrix FBs	LAMP1_FAM3C	2.125	0		NK|Stalk-like ECs	TGFB1_TGFBR3	2.296	0		CD163+CD14+ DCs|NK	CD74_MIF	78.175	0		Cytotoxic CD8+ T|mo-Mac	CD44_HBEGF	2.767	0		Naive CD4+ T|MALT B cells	HLA-C_FAM3C	12.892	0.005		Cytotoxic CD8+ T|Monocytes	EGFR_TGFB1	2.125	0.021		Follicular B cells|mo-Mac	CD40_TNFSF13B	1.678	0.004
Alveolar Mac|Ciliated	LAMP1_FAM3C	1.494	0		Pericytes|Lymphatic ECs	TGFB1_TGFBR3	0.769	0.025		CD163+CD14+ DCs|Naive CD4+ T	CD74_MIF	78.413	0		Exhausted CD8+ T|CD163+CD14+ DCs	CD44_HBEGF	2.13	0.002		Naive CD4+ T|Malignant cells	HLA-C_FAM3C	13.727	0		Cytotoxic CD8+ T|Myofibroblasts	EGFR_TGFB1	2.262	0.017		GC B cells in the DZ|Alveolar Mac	CD40_TNFSF13B	3.021	0.031
Alveolar Mac|Club	LAMP1_FAM3C	1.417	0		Pericytes|Stalk-like ECs	TGFB1_TGFBR3	1.088	0.005		CD163+CD14+ DCs|Naive CD8+ T	CD74_MIF	78.195	0		Exhausted CD8+ T|CD1c+ DCs	CD44_HBEGF	2.451	0		Naive CD4+ T|Myofibroblasts	HLA-C_FAM3C	12.978	0.028		Cytotoxic CD8+ T|Pericytes	EGFR_TGFB1	1.893	0.031		MALT B cells|Activated DCs	TNFRSF17_TNFSF13B	2.506	0
Alveolar Mac|EPCs	LAMP1_FAM3C	1.341	0.028		Pleural Mac|Lymphatic ECs	TGFB1_TGFBR3	1.19	0		CD163+CD14+ DCs|Pericytes	CD74_MIF	78.421	0		Exhausted CD8+ T|Monocytes	CD44_HBEGF	3.216	0		Naive CD4+ T|Plasma cells	HLA-C_FAM3C	12.805	0.006		FB-like cells|Monocytes	EGFR_TGFB1	0.998	0		MALT B cells|Alveolar Mac	TNFRSF17_TNFSF13B	3.646	0.014
Alveolar Mac|Lymphatic ECs	LAMP1_FAM3C	2.015	0		Pleural Mac|Mesothelial cells	TGFB1_TGFBR3	0.763	0.034		CD163+CD14+ DCs|Smooth muscle cells	CD74_MIF	78.968	0		Exhausted CD8+ T|mo-Mac	CD44_HBEGF	2.85	0		Naive CD4+ T|Pleural Mac	HLA-C_FAM3C	12.537	0.013		FB-like cells|NK	EGFR_TGFB1	0.862	0.011		MALT B cells|CD141+ DCs	TNFRSF17_TNFSF13B	1.301	0.003
Alveolar Mac|MALT B cells	LAMP1_FAM3C	1.567	0		Pleural Mac|Stalk-like ECs	TGFB1_TGFBR3	1.509	0		CD163+CD14+ DCs|Treg	CD74_MIF	78.328	0		Follicular B cells|CD1c+ DCs	CD44_HBEGF	1.478	0		Naive CD8+ T|Alveolar Mac	HLA-C_FAM3C	21.472	0		Malignant cells|Alveolar Mac	EGFR_TGFB1	0.927	0		MALT B cells|Monocytes	TNFRSF17_TNFSF13B	2.885	0.004
Alveolar Mac|Mesothelial cells	LAMP1_FAM3C	1.684	0.034		Smooth muscle cells|Lymphatic ECs	TGFB1_TGFBR3	1.103	0.001		CD163+CD14+ DCs|Tumor ECs	CD74_MIF	78.45	0		Follicular B cells|Monocytes	CD44_HBEGF	2.243	0		Naive CD8+ T|CD207+CD1a+ LCs	HLA-C_FAM3C	21.616	0		Malignant cells|CD163+CD14+ DCs	EGFR_TGFB1	0.91	0.001		MALT B cells|Pleural Mac	TNFRSF17_TNFSF13B	2.747	0
Alveolar Mac|Myofibroblasts	LAMP1_FAM3C	1.485	0.043		Smooth muscle cells|Stalk-like ECs	TGFB1_TGFBR3	1.422	0		CD141+ DCs|CD8 low T	CD74_MIF	122.759	0.001		Follicular B cells|mo-Mac	CD44_HBEGF	1.877	0		Naive CD8+ T|COL13A1+ matrix FBs	HLA-C_FAM3C	21.811	0.001		Malignant cells|CD207+CD1a+ LCs	EGFR_TGFB1	0.855	0.046		MALT B cells|mo-Mac	TNFRSF17_TNFSF13B	1.841	0
Alveolar Mac|Stalk-like ECs	LAMP1_FAM3C	1.628	0		mo-Mac|Lymphatic ECs	TGFB1_TGFBR3	0.91	0		CD141+ DCs|COL13A1+ matrix FBs	CD74_MIF	122.642	0.001		MALT B cells|Monocytes	CD44_HBEGF	1.496	0.011		Naive CD8+ T|COL14A1+ matrix FBs	HLA-C_FAM3C	22.071	0.001		Malignant cells|CD4+ Th	EGFR_TGFB1	1.084	0		Plasma cells|Activated DCs	TNFRSF17_TNFSF13B	1.836	0
CD163+CD14+ DCs|COL13A1+ matrix FBs	LAMP1_FAM3C	1.385	0.028		mo-Mac|Stalk-like ECs	TGFB1_TGFBR3	1.229	0		CD141+ DCs|Cytotoxic CD8+ T	CD74_MIF	122.661	0.001		NK|CD163+CD14+ DCs	CD44_HBEGF	1.559	0.021		Naive CD8+ T|GC B cells in the DZ	HLA-C_FAM3C	21.718	0		Malignant cells|FB-like cells	EGFR_TGFB1	0.866	0		Plasma cells|Alveolar Mac	TNFRSF17_TNFSF13B	2.975	0.004
CD163+CD14+ DCs|COL14A1+ matrix FBs	LAMP1_FAM3C	1.369	0.031		pDCs|Lymphatic ECs	TGFB1_TGFBR3	1.156	0		CD141+ DCs|Exhausted CD8+ T	CD74_MIF	122.624	0.001		NK|CD1c+ DCs	CD44_HBEGF	1.88	0		Naive CD8+ T|GC B cells in the LZ	HLA-C_FAM3C	22.678	0		Malignant cells|Monocytes	EGFR_TGFB1	1.44	0		Plasma cells|CD163+CD14+ DCs	TNFRSF17_TNFSF13B	0.9	0.025
CD1c+ DCs|COL13A1+ matrix FBs	LAMP1_FAM3C	1.217	0.019		pDCs|Mesothelial cells	TGFB1_TGFBR3	0.728	0.033		CD141+ DCs|Exhausted Tfh	CD74_MIF	122.688	0.001		NK|Monocytes	CD44_HBEGF	2.645	0		Naive CD8+ T|GrB-secreting B cells	HLA-C_FAM3C	26.061	0.001		Malignant cells|Myofibroblasts	EGFR_TGFB1	1.576	0.001		Plasma cells|CD141+ DCs	TNFRSF17_TNFSF13B	0.631	0.04
CD1c+ DCs|COL14A1+ matrix FBs	LAMP1_FAM3C	1.201	0.007		pDCs|Stalk-like ECs	TGFB1_TGFBR3	1.474	0		CD141+ DCs|GC B cells in the DZ	CD74_MIF	126.275	0		NK|mo-Mac	CD44_HBEGF	2.279	0		Naive CD8+ T|Lymphatic ECs	HLA-C_FAM3C	22.856	0		Malignant cells|NK	EGFR_TGFB1	1.304	0		Plasma cells|Monocytes	TNFRSF17_TNFSF13B	2.215	0.002
CD8 low T|COL13A1+ matrix FBs	LAMP1_FAM3C	1.582	0		tS2|Lymphatic ECs	TGFB1_TGFBR3	0.755	0.001		CD141+ DCs|MALT B cells	CD74_MIF	122.739	0.001		Naive CD4+ T|CD163+CD14+ DCs	CD44_HBEGF	1.658	0.009		Naive CD8+ T|MALT B cells	HLA-C_FAM3C	21.787	0		Malignant cells|Pericytes	EGFR_TGFB1	1.207	0		Plasma cells|Pleural Mac	TNFRSF17_TNFSF13B	2.076	0
CD8 low T|COL14A1+ matrix FBs	LAMP1_FAM3C	1.566	0		tS2|Stalk-like ECs	TGFB1_TGFBR3	1.073	0		CD141+ DCs|Malignant cells	CD74_MIF	123.736	0.001		Naive CD4+ T|CD1c+ DCs	CD44_HBEGF	1.979	0		Naive CD8+ T|Malignant cells	HLA-C_FAM3C	22.622	0		Malignant cells|Tumor ECs	EGFR_TGFB1	0.899	0.005		Plasma cells|mo-Mac	TNFRSF17_TNFSF13B	1.17	0.013
CD8 low T|Lymphatic ECs	LAMP1_FAM3C	1.456	0		COL14A1+ matrix FBs|Lymphatic ECs	TGFB3_TGFBR3	1.133	0		CD141+ DCs|Myofibroblasts	CD74_MIF	123.102	0.001		Naive CD4+ T|Monocytes	CD44_HBEGF	2.744	0		Naive CD8+ T|Myofibroblasts	HLA-C_FAM3C	21.873	0		Malignant cells|mo-Mac	EGFR_TGFB1	0.9	0		Follicular B cells|Activated DCs	TNFRSF13C_TNFSF13B	3.021	0
COL13A1+ matrix FBs|Alveolar Mac	LAMP1_FAM3C	1.814	0		COL14A1+ matrix FBs|Stalk-like ECs	TGFB3_TGFBR3	1.451	0		CD141+ DCs|NK	CD74_MIF	122.485	0.001		Naive CD4+ T|mo-Mac	CD44_HBEGF	2.378	0		Naive CD8+ T|Plasma cells	HLA-C_FAM3C	21.699	0		Myofibroblasts|Monocytes	EGFR_TGFB1	1.271	0.024		Follicular B cells|Alveolar Mac	TNFRSF13C_TNFSF13B	4.16	0.012
COL13A1+ matrix FBs|CD207+CD1a+ LCs	LAMP1_FAM3C	2.206	0.03		Mesothelial cells|Lymphatic ECs	TGFB3_TGFBR3	0.629	0.006		CD141+ DCs|Naive CD4+ T	CD74_MIF	122.723	0.001		Naive CD8+ T|CD163+CD14+ DCs	CD44_HBEGF	1.628	0.013		Naive CD8+ T|Pleural Mac	HLA-C_FAM3C	21.432	0		Myofibroblasts|NK	EGFR_TGFB1	1.135	0.044		Follicular B cells|CD141+ DCs	TNFRSF13C_TNFSF13B	1.816	0
COL13A1+ matrix FBs|Ciliated	LAMP1_FAM3C	1.947	0		Mesothelial cells|Stalk-like ECs	TGFB3_TGFBR3	0.947	0.002		CD141+ DCs|Naive CD8+ T	CD74_MIF	122.505	0.001		Naive CD8+ T|CD1c+ DCs	CD44_HBEGF	1.949	0		Pleural Mac|GrB-secreting B cells	HLA-C_FAM3C	15.627	0.014		Cytotoxic CD8+ T|Malignant cells	EGFR_MIF	3.199	0.045		Follicular B cells|Monocytes	TNFRSF13C_TNFSF13B	3.4	0.003
COL13A1+ matrix FBs|Club	LAMP1_FAM3C	1.87	0		Myofibroblasts|Lymphatic ECs	TGFB3_TGFBR3	1.008	0		CD141+ DCs|Pericytes	CD74_MIF	122.731	0.001		Naive CD8+ T|Monocytes	CD44_HBEGF	2.714	0		Treg|Alveolar Mac	HLA-C_FAM3C	22.431	0		FB-like cells|Naive CD8+ T	EGFR_MIF	5.091	0.011		Follicular B cells|Pleural Mac	TNFRSF13C_TNFSF13B	3.261	0
COL13A1+ matrix FBs|EPCs	LAMP1_FAM3C	1.794	0.002		Myofibroblasts|Stalk-like ECs	TGFB3_TGFBR3	1.327	0		CD141+ DCs|Smooth muscle cells	CD74_MIF	123.278	0.001		Naive CD8+ T|mo-Mac	CD44_HBEGF	2.348	0		Treg|CD207+CD1a+ LCs	HLA-C_FAM3C	22.575	0		Malignant cells|MALT B cells	EGFR_MIF	2.361	0.007		Follicular B cells|mo-Mac	TNFRSF13C_TNFSF13B	2.356	0
COL13A1+ matrix FBs|Lymphatic ECs	LAMP1_FAM3C	2.468	0		Pericytes|Lymphatic ECs	TGFB3_TGFBR3	1.052	0		CD141+ DCs|Treg	CD74_MIF	122.637	0.001		Treg|CD163+CD14+ DCs	CD44_HBEGF	2.155	0.002		Treg|COL13A1+ matrix FBs	HLA-C_FAM3C	22.77	0.001		Malignant cells|Naive CD8+ T	EGFR_MIF	5.533	0.004		Activated DCs|Cancer cells	CD74_APP	82.365	0
COL13A1+ matrix FBs|MALT B cells	LAMP1_FAM3C	2.02	0		Pericytes|Stalk-like ECs	TGFB3_TGFBR3	1.37	0		CD141+ DCs|Tumor ECs	CD74_MIF	122.76	0.001		Treg|CD1c+ DCs	CD44_HBEGF	2.476	0		Treg|COL14A1+ matrix FBs	HLA-C_FAM3C	23.031	0.001		Malignant cells|mo-Mac	EGFR_MIF	2.309	0		Activated DCs|GrB-secreting B cells	CD74_APP	85.12	0
COL13A1+ matrix FBs|Stalk-like ECs	LAMP1_FAM3C	2.081	0		Stalk-like ECs|Myofibroblasts	JAM2_JAM3	1.677	0		CD1c+ DCs|CD8 low T	CD74_MIF	72.505	0		Treg|Monocytes	CD44_HBEGF	3.24	0		Treg|GC B cells in the DZ	HLA-C_FAM3C	22.678	0		Myofibroblasts|Naive CD8+ T	EGFR_MIF	5.364	0.006		Alveolar Mac|GrB-secreting B cells	CD74_APP	51.718	0.009
COL14A1+ matrix FBs|Alveolar Mac	LAMP1_FAM3C	1.4	0		Tumor ECs|Myofibroblasts	JAM2_JAM3	1.275	0		CD1c+ DCs|COL13A1+ matrix FBs	CD74_MIF	72.388	0		Treg|mo-Mac	CD44_HBEGF	2.874	0		Treg|GC B cells in the LZ	HLA-C_FAM3C	23.637	0		Activated DCs|CD4+ Th	CD74_MIF	142.723	0		CD141+ DCs|Cancer cells	CD74_APP	133.325	0
COL14A1+ matrix FBs|Ciliated	LAMP1_FAM3C	1.533	0		Activated DCs|COL13A1+ matrix FBs	HLA-C_FAM3C	12.02	0.003		CD1c+ DCs|Cytotoxic CD8+ T	CD74_MIF	72.407	0		Follicular B cells|Activated DCs	HLA-DPB1_TNFSF13B	13.67	0		Treg|GrB-secreting B cells	HLA-C_FAM3C	27.02	0		Activated DCs|CD8+/CD4+ Mixed Th	CD74_MIF	144.166	0		CD141+ DCs|GrB-secreting B cells	CD74_APP	136.08	0
COL14A1+ matrix FBs|Club	LAMP1_FAM3C	1.457	0		Activated DCs|COL14A1+ matrix FBs	HLA-C_FAM3C	12.02	0.003		CD1c+ DCs|Exhausted CD8+ T	CD74_MIF	72.37	0		Follicular B cells|CD163+CD14+ DCs	HLA-DPB1_TNFSF13B	13.506	0		Treg|Lymphatic ECs	HLA-C_FAM3C	23.815	0		Activated DCs|Exhausted CD8+ T	CD74_MIF	143.233	0		CD1c+ DCs|Cancer cells	CD74_APP	74.156	0
COL14A1+ matrix FBs|EPCs	LAMP1_FAM3C	1.38	0.023		Activated DCs|GC B cells in the DZ	HLA-C_FAM3C	12.222	0.002		CD1c+ DCs|Exhausted Tfh	CD74_MIF	72.434	0		Follicular B cells|CD141+ DCs	HLA-DPB1_TNFSF13B	12.665	0		Treg|MALT B cells	HLA-C_FAM3C	22.746	0		Activated DCs|FB-like cells	CD74_MIF	143.465	0		CD1c+ DCs|GrB-secreting B cells	CD74_APP	76.911	0
COL14A1+ matrix FBs|Lymphatic ECs	LAMP1_FAM3C	2.055	0		Activated DCs|GC B cells in the LZ	HLA-C_FAM3C	13.441	0		CD1c+ DCs|GC B cells in the DZ	CD74_MIF	76.02	0		Follicular B cells|CD1c+ DCs	HLA-DPB1_TNFSF13B	13.505	0		Treg|Malignant cells	HLA-C_FAM3C	23.581	0		Activated DCs|Follicular B cells	CD74_MIF	143.172	0		Follicular B cells|Cancer cells	CD74_APP	44.678	0
COL14A1+ matrix FBs|MALT B cells	LAMP1_FAM3C	1.607	0		Activated DCs|Lymphatic ECs	HLA-C_FAM3C	11.967	0.004		CD1c+ DCs|MALT B cells	CD74_MIF	72.485	0		Follicular B cells|Monocytes	HLA-DPB1_TNFSF13B	15.107	0		Treg|Myofibroblasts	HLA-C_FAM3C	22.832	0		Activated DCs|Lymphatic ECs	CD74_MIF	144.012	0		Microglia/Mac|GrB-secreting B cells	CD74_APP	60.382	0.017
COL14A1+ matrix FBs|Stalk-like ECs	LAMP1_FAM3C	1.668	0		Activated DCs|MALT B cells	HLA-C_FAM3C	11.704	0.003		CD1c+ DCs|Malignant cells	CD74_MIF	73.482	0		Follicular B cells|Pleural Mac	HLA-DPB1_TNFSF13B	15.05	0		Treg|Plasma cells	HLA-C_FAM3C	22.659	0		Activated DCs|MALT B cells	CD74_MIF	143.664	0		Pleural Mac|Cancer cells	CD74_APP	33.548	0
Ciliated|COL13A1+ matrix FBs	LAMP1_FAM3C	1.358	0		Activated DCs|Mesothelial cells	HLA-C_FAM3C	11.529	0.028		CD1c+ DCs|Myofibroblasts	CD74_MIF	72.848	0		Follicular B cells|mo-Mac	HLA-DPB1_TNFSF13B	13.554	0		Treg|Pleural Mac	HLA-C_FAM3C	22.391	0		Activated DCs|Malignant cells	CD74_MIF	143.817	0		Pleural Mac|GrB-secreting B cells	CD74_APP	36.303	0
Ciliated|COL14A1+ matrix FBs	LAMP1_FAM3C	1.342	0		Activated DCs|Myofibroblasts	HLA-C_FAM3C	12.08	0.003		CD1c+ DCs|NK	CD74_MIF	72.231	0		Follicular B cells|pDCs	HLA-DPB1_TNFSF13B	13.026	0		mo-Mac|GC B cells in the LZ	HLA-C_FAM3C	11.58	0.016		Activated DCs|Myofibroblasts	CD74_MIF	142.253	0		Activated DCs|Treg	ICAM1_SPN	0.794	0
Ciliated|Lymphatic ECs	LAMP1_FAM3C	1.232	0.037		Activated DCs|Pericytes	HLA-C_FAM3C	11.899	0.003		CD1c+ DCs|Naive CD4+ T	CD74_MIF	72.469	0		GC B cells in the DZ|Activated DCs	HLA-DPB1_TNFSF13B	8.623	0.005		mo-Mac|GrB-secreting B cells	HLA-C_FAM3C	14.962	0.013		Activated DCs|NK	CD74_MIF	143.147	0		Alveolar Mac|Plasma cells	ICAM1_SPN	1.238	0.047
Club|COL13A1+ matrix FBs	LAMP1_FAM3C	1.379	0		Activated DCs|Smooth muscle cells	HLA-C_FAM3C	11.8	0.003		CD1c+ DCs|Naive CD8+ T	CD74_MIF	72.251	0		GC B cells in the DZ|CD163+CD14+ DCs	HLA-DPB1_TNFSF13B	8.46	0.006		mo-Mac|Malignant cells	HLA-C_FAM3C	11.523	0.001		Activated DCs|Naive CD8+ T	CD74_MIF	146.837	0		Alveolar Mac|Treg	ICAM1_SPN	1.544	0.034
Club|COL14A1+ matrix FBs	LAMP1_FAM3C	1.363	0		Activated DCs|Tumor ECs	HLA-C_FAM3C	11.853	0.003		CD1c+ DCs|Pericytes	CD74_MIF	72.477	0		GC B cells in the DZ|CD141+ DCs	HLA-DPB1_TNFSF13B	7.618	0.044		Activated DCs|GrB-secreting B cells	LAMP1_FAM3C	4.98	0.017		Activated DCs|Pericytes	CD74_MIF	142.593	0		CD1c+ DCs|Treg	ICAM1_SPN	0.855	0.002
Club|Lymphatic ECs	LAMP1_FAM3C	1.253	0.014		Activated DCs|tS1	HLA-C_FAM3C	11.715	0.003		CD1c+ DCs|Smooth muscle cells	CD74_MIF	73.024	0		GC B cells in the DZ|CD1c+ DCs	HLA-DPB1_TNFSF13B	8.459	0.008		Alveolar Mac|GC B cells in the DZ	LAMP1_FAM3C	1.828	0.03		Activated DCs|Plasma cells	CD74_MIF	142.168	0		Cancer cells|CD141+ DCs	ICAM1_SPN	0.728	0.002
Cytotoxic CD8+ T|COL13A1+ matrix FBs	LAMP1_FAM3C	1.511	0		Activated DCs|tS2	HLA-C_FAM3C	12.786	0		CD1c+ DCs|Treg	CD74_MIF	72.383	0		GC B cells in the DZ|Monocytes	HLA-DPB1_TNFSF13B	10.061	0		Alveolar Mac|GC B cells in the LZ	LAMP1_FAM3C	2.788	0		Activated DCs|Smooth muscle cells	CD74_MIF	144.092	0		Cancer cells|CD1c+ DCs	ICAM1_SPN	0.88	0.001
Cytotoxic CD8+ T|COL14A1+ matrix FBs	LAMP1_FAM3C	1.495	0		Activated DCs|tS3	HLA-C_FAM3C	11.746	0.007		CD1c+ DCs|Tumor ECs	CD74_MIF	72.505	0		GC B cells in the DZ|Pleural Mac	HLA-DPB1_TNFSF13B	10.003	0		Alveolar Mac|GrB-secreting B cells	LAMP1_FAM3C	6.17	0.008		Activated DCs|Stalk-like ECs	CD74_MIF	145.703	0		Cancer cells|Treg	ICAM1_SPN	0.792	0
Cytotoxic CD8+ T|Lymphatic ECs	LAMP1_FAM3C	1.385	0.001		Alveolar Mac|COL13A1+ matrix FBs	HLA-C_FAM3C	12.404	0		CD207+CD1a+ LCs|CD8 low T	CD74_MIF	106.19	0.008		GC B cells in the DZ|mo-Mac	HLA-DPB1_TNFSF13B	8.508	0.004		Alveolar Mac|Lymphatic ECs	LAMP1_FAM3C	2.965	0.044		Activated DCs|Treg	CD74_MIF	143.21	0		Monocytes|MALT B cells	ICAM1_SPN	2.628	0
EPCs|COL13A1+ matrix FBs	LAMP1_FAM3C	1.707	0.018		Alveolar Mac|COL14A1+ matrix FBs	HLA-C_FAM3C	12.405	0		CD207+CD1a+ LCs|COL13A1+ matrix FBs	CD74_MIF	106.073	0.009		GC B cells in the DZ|pDCs	HLA-DPB1_TNFSF13B	7.979	0.016		Alveolar Mac|MALT B cells	LAMP1_FAM3C	1.896	0.008		Activated DCs|Tumor ECs	CD74_MIF	142.39	0		Monocytes|Plasma cells	ICAM1_SPN	2.663	0
EPCs|COL14A1+ matrix FBs	LAMP1_FAM3C	1.691	0.018		Alveolar Mac|GC B cells in the DZ	HLA-C_FAM3C	12.607	0		CD207+CD1a+ LCs|Cytotoxic CD8+ T	CD74_MIF	106.092	0.009		GC B cells in the LZ|Activated DCs	HLA-DPB1_TNFSF13B	19.634	0		Alveolar Mac|Malignant cells	LAMP1_FAM3C	2.731	0		Alveolar Mac|CD4+ Th	CD74_MIF	38.039	0		Monocytes|Treg	ICAM1_SPN	2.969	0
Exhausted CD8+ T|COL13A1+ matrix FBs	LAMP1_FAM3C	1.663	0.015		Alveolar Mac|GC B cells in the LZ	HLA-C_FAM3C	13.826	0		CD207+CD1a+ LCs|Exhausted CD8+ T	CD74_MIF	106.055	0.009		GC B cells in the LZ|CD163+CD14+ DCs	HLA-DPB1_TNFSF13B	19.47	0		Alveolar Mac|Plasma cells	LAMP1_FAM3C	1.809	0.044		Alveolar Mac|CD8+/CD4+ Mixed Th	CD74_MIF	39.483	0		Pleural Mac|MALT B cells	ICAM1_SPN	0.594	0.003
Exhausted CD8+ T|COL14A1+ matrix FBs	LAMP1_FAM3C	1.646	0.014		Alveolar Mac|Lymphatic ECs	HLA-C_FAM3C	12.351	0		CD207+CD1a+ LCs|Exhausted Tfh	CD74_MIF	106.12	0.007		GC B cells in the LZ|CD141+ DCs	HLA-DPB1_TNFSF13B	18.629	0		CD163+CD14+ DCs|GrB-secreting B cells	LAMP1_FAM3C	5.041	0.018		Alveolar Mac|Exhausted CD8+ T	CD74_MIF	38.55	0		Pleural Mac|Treg	ICAM1_SPN	0.935	0
Exhausted CD8+ T|Lymphatic ECs	LAMP1_FAM3C	1.537	0.03		Alveolar Mac|MALT B cells	HLA-C_FAM3C	12.088	0		CD207+CD1a+ LCs|GC B cells in the DZ	CD74_MIF	109.706	0.006		GC B cells in the LZ|CD1c+ DCs	HLA-DPB1_TNFSF13B	19.469	0		CD163+CD14+ DCs|Malignant cells	LAMP1_FAM3C	1.602	0.042		Alveolar Mac|FB-like cells	CD74_MIF	38.781	0		mo-Mac|MALT B cells	ICAM1_SPN	0.913	0.005
GrB-secreting B cells|COL13A1+ matrix FBs	LAMP1_FAM3C	1.542	0.005		Alveolar Mac|Mesothelial cells	HLA-C_FAM3C	11.913	0.008		CD207+CD1a+ LCs|MALT B cells	CD74_MIF	106.17	0.009		GC B cells in the LZ|Monocytes	HLA-DPB1_TNFSF13B	21.071	0		CD207+CD1a+ LCs|GC B cells in the LZ	LAMP1_FAM3C	2.016	0.013		Alveolar Mac|Follicular B cells	CD74_MIF	38.488	0		mo-Mac|Treg	ICAM1_SPN	1.253	0
GrB-secreting B cells|COL14A1+ matrix FBs	LAMP1_FAM3C	1.526	0.005		Alveolar Mac|Myofibroblasts	HLA-C_FAM3C	12.465	0		CD207+CD1a+ LCs|Malignant cells	CD74_MIF	107.167	0.008		GC B cells in the LZ|Pleural Mac	HLA-DPB1_TNFSF13B	21.013	0		CD207+CD1a+ LCs|GrB-secreting B cells	LAMP1_FAM3C	5.398	0.013		Alveolar Mac|Lymphatic ECs	CD74_MIF	39.329	0		Alveolar Mac|GC B cells in the DZ	ICAM1_ITGAL	1.491	0.015
GrB-secreting B cells|Lymphatic ECs	LAMP1_FAM3C	1.416	0.024		Alveolar Mac|Pericytes	HLA-C_FAM3C	12.283	0		CD207+CD1a+ LCs|Myofibroblasts	CD74_MIF	106.533	0.008		GC B cells in the LZ|mo-Mac	HLA-DPB1_TNFSF13B	19.518	0		CD207+CD1a+ LCs|Malignant cells	LAMP1_FAM3C	1.959	0.012		Alveolar Mac|MALT B cells	CD74_MIF	38.981	0		Cancer cells|Alveolar Mac	ICAM1_ITGAL	1.346	0.03
Lymphatic ECs|Alveolar Mac	LAMP1_FAM3C	1.311	0.02		Alveolar Mac|Smooth muscle cells	HLA-C_FAM3C	12.184	0		CD207+CD1a+ LCs|NK	CD74_MIF	105.916	0.009		GC B cells in the LZ|pDCs	HLA-DPB1_TNFSF13B	18.989	0		CD4+ Th|GC B cells in the LZ	LAMP1_FAM3C	2.116	0.005		Alveolar Mac|Malignant cells	CD74_MIF	39.134	0		Cancer cells|CD141+ DCs	ICAM1_ITGAL	0.533	0.031
Lymphatic ECs|COL13A1+ matrix FBs	LAMP1_FAM3C	2.092	0		Alveolar Mac|Tumor ECs	HLA-C_FAM3C	12.237	0		CD207+CD1a+ LCs|Naive CD4+ T	CD74_MIF	106.154	0.009		GrB-secreting B cells|Pleural Mac	HLA-DPB1_TNFSF13B	11.467	0.039		CD4+ Th|GrB-secreting B cells	LAMP1_FAM3C	5.499	0.008		Alveolar Mac|Myofibroblasts	CD74_MIF	37.57	0		Monocytes|GC B cells in the DZ	ICAM1_ITGAL	2.916	0.008
Lymphatic ECs|COL14A1+ matrix FBs	LAMP1_FAM3C	2.076	0		Alveolar Mac|tS1	HLA-C_FAM3C	12.099	0		CD207+CD1a+ LCs|Naive CD8+ T	CD74_MIF	105.936	0.01		GrB-secreting B cells|pDCs	HLA-DPB1_TNFSF13B	9.443	0.019		CD4+ Th|Malignant cells	LAMP1_FAM3C	2.06	0		Alveolar Mac|NK	CD74_MIF	38.464	0		mo-Mac|Cancer cells	NRP1_VEGFA	0.683	0
Lymphatic ECs|Ciliated	LAMP1_FAM3C	1.444	0.002		Alveolar Mac|tS2	HLA-C_FAM3C	13.171	0		CD207+CD1a+ LCs|Pericytes	CD74_MIF	106.162	0.009		MALT B cells|Activated DCs	TNFRSF13B_TNFSF13B	1.538	0		COL13A1+ matrix FBs|GrB-secreting B cells	LAMP1_FAM3C	5.694	0.009		Alveolar Mac|Naive CD8+ T	CD74_MIF	42.153	0		Activated DCs|Cancer cells	NRP2_VEGFA	0.804	0
Lymphatic ECs|Club	LAMP1_FAM3C	1.367	0.008		Alveolar Mac|tS3	HLA-C_FAM3C	12.131	0		CD207+CD1a+ LCs|Smooth muscle cells	CD74_MIF	106.709	0.008		MALT B cells|CD163+CD14+ DCs	TNFRSF13B_TNFSF13B	1.375	0.001		COL14A1+ matrix FBs|GrB-secreting B cells	LAMP1_FAM3C	5.864	0.011		Alveolar Mac|Pericytes	CD74_MIF	37.91	0		mo-Mac|Cancer cells	NRP1_VEGFB	0.544	0.003
Lymphatic ECs|MALT B cells	LAMP1_FAM3C	1.518	0.003		CD163+CD14+ DCs|GC B cells in the LZ	HLA-C_FAM3C	11.253	0		CD207+CD1a+ LCs|Treg	CD74_MIF	106.069	0.009		MALT B cells|CD141+ DCs	TNFRSF13B_TNFSF13B	0.533	0.029		Cytotoxic CD8+ T|GC B cells in the LZ	LAMP1_FAM3C	1.864	0.027		Alveolar Mac|Plasma cells	CD74_MIF	37.485	0		Alveolar Mac|Cancer cells	FLT1_VEGFB	0.408	0.012
Lymphatic ECs|Mesothelial cells	LAMP1_FAM3C	1.634	0.041		CD163+CD14+ DCs|tS2	HLA-C_FAM3C	10.598	0.013		CD207+CD1a+ LCs|Tumor ECs	CD74_MIF	106.191	0.005		MALT B cells|CD1c+ DCs	TNFRSF13B_TNFSF13B	1.374	0		Cytotoxic CD8+ T|GrB-secreting B cells	LAMP1_FAM3C	5.246	0.011		Alveolar Mac|Smooth muscle cells	CD74_MIF	39.409	0		mo-Mac|Cancer cells	NRP1_SEMA3A	0.495	0.001
Monocytes|COL13A1+ matrix FBs	LAMP1_FAM3C	1.345	0		CD141+ DCs|COL13A1+ matrix FBs	HLA-C_FAM3C	13.775	0		Follicular B cells|Activated DCs	CD74_MIF	46.013	0		MALT B cells|Monocytes	TNFRSF13B_TNFSF13B	2.976	0		Cytotoxic CD8+ T|Malignant cells	LAMP1_FAM3C	1.807	0.009		Alveolar Mac|Stalk-like ECs	CD74_MIF	41.02	0		Alveolar Mac|CD4+ Th	CCL4L2_VSIR	11.409	0.032
Monocytes|COL14A1+ matrix FBs	LAMP1_FAM3C	1.329	0		CD141+ DCs|COL14A1+ matrix FBs	HLA-C_FAM3C	13.775	0		Follicular B cells|Alveolar Mac	CD74_MIF	45.667	0		MALT B cells|Pleural Mac	TNFRSF13B_TNFSF13B	2.918	0		Exhausted CD8+ T|GC B cells in the LZ	LAMP1_FAM3C	1.943	0.01		Alveolar Mac|Treg	CD74_MIF	38.526	0		Alveolar Mac|Cancer cells	CCL4L2_VSIR	11.12	0.034
Monocytes|Lymphatic ECs	LAMP1_FAM3C	1.219	0.013		CD141+ DCs|GC B cells in the DZ	HLA-C_FAM3C	13.977	0		Follicular B cells|CD163+CD14+ DCs	CD74_MIF	46.223	0		MALT B cells|mo-Mac	TNFRSF13B_TNFSF13B	1.422	0.001		Exhausted CD8+ T|GrB-secreting B cells	LAMP1_FAM3C	5.325	0.012		Alveolar Mac|Tumor ECs	CD74_MIF	37.707	0		Alveolar Mac|Exhausted CD8+ T	CCL4L2_VSIR	11.274	0.034
Myofibroblasts|Lymphatic ECs	LAMP1_FAM3C	2.098	0.013		CD141+ DCs|GC B cells in the LZ	HLA-C_FAM3C	15.196	0		Follicular B cells|CD141+ DCs	CD74_MIF	46.697	0		Follicular B cells|Activated DCs	CD40_TNFSF13B	1.9	0		Exhausted CD8+ T|Malignant cells	LAMP1_FAM3C	1.886	0		CD163+CD14+ DCs|CD4+ Th	CD74_MIF	80.209	0		Alveolar Mac|MALT B cells	CCL4L2_VSIR	11.232	0.034
NK|COL13A1+ matrix FBs	LAMP1_FAM3C	1.653	0		CD141+ DCs|Lymphatic ECs	HLA-C_FAM3C	13.722	0		Follicular B cells|CD1c+ DCs	CD74_MIF	45.84	0		Follicular B cells|CD163+CD14+ DCs	CD40_TNFSF13B	1.737	0		Exhausted Tfh|GC B cells in the LZ	LAMP1_FAM3C	2.01	0.041		CD163+CD14+ DCs|CD8+/CD4+ Mixed Th	CD74_MIF	81.653	0		Alveolar Mac|Naive CD4+ T	CCL4L2_VSIR	11.425	0.033
NK|COL14A1+ matrix FBs	LAMP1_FAM3C	1.637	0		CD141+ DCs|MALT B cells	HLA-C_FAM3C	13.459	0		Follicular B cells|CD207+CD1a+ LCs	CD74_MIF	46.841	0		Follicular B cells|CD141+ DCs	CD40_TNFSF13B	0.895	0.002		Exhausted Tfh|GrB-secreting B cells	LAMP1_FAM3C	5.392	0.015		CD163+CD14+ DCs|Exhausted CD8+ T	CD74_MIF	80.72	0		Alveolar Mac|Plasma cells	CCL4L2_VSIR	11.084	0.021
NK|Lymphatic ECs	LAMP1_FAM3C	1.527	0		CD141+ DCs|Mesothelial cells	HLA-C_FAM3C	13.284	0.003		Follicular B cells|CD8 low T	CD74_MIF	46.17	0		Follicular B cells|CD1c+ DCs	CD40_TNFSF13B	1.736	0		Exhausted Tfh|Malignant cells	LAMP1_FAM3C	1.953	0.027		CD163+CD14+ DCs|FB-like cells	CD74_MIF	80.951	0		Alveolar Mac|Treg	CCL4L2_VSIR	11.84	0.031
Pericytes|Lymphatic ECs	LAMP1_FAM3C	1.698	0.032		CD141+ DCs|Myofibroblasts	HLA-C_FAM3C	13.835	0		Follicular B cells|COL13A1+ matrix FBs	CD74_MIF	46.054	0		Follicular B cells|Monocytes	CD40_TNFSF13B	3.338	0		Lymphatic ECs|GrB-secreting B cells	LAMP1_FAM3C	5.802	0.016		CD163+CD14+ DCs|Follicular B cells	CD74_MIF	80.658	0		Cytotoxic CD8+ T|Activated DCs	CCL4L2_VSIR	22.658	0
Pleural Mac|COL13A1+ matrix FBs	LAMP1_FAM3C	1.515	0.011		CD141+ DCs|Pericytes	HLA-C_FAM3C	13.654	0		Follicular B cells|Cytotoxic CD8+ T	CD74_MIF	46.072	0		Follicular B cells|Pleural Mac	CD40_TNFSF13B	3.28	0		MALT B cells|Malignant cells	LAMP1_FAM3C	1.443	0.044		CD163+CD14+ DCs|Lymphatic ECs	CD74_MIF	81.499	0		Cytotoxic CD8+ T|Alveolar Mac	CCL4L2_VSIR	22.179	0
Pleural Mac|COL14A1+ matrix FBs	LAMP1_FAM3C	1.498	0.011		CD141+ DCs|Smooth muscle cells	HLA-C_FAM3C	13.555	0		Follicular B cells|Exhausted CD8+ T	CD74_MIF	46.036	0		Follicular B cells|mo-Mac	CD40_TNFSF13B	1.785	0		Malignant cells|GC B cells in the LZ	LAMP1_FAM3C	2.115	0.007		CD163+CD14+ DCs|MALT B cells	CD74_MIF	81.151	0		Cytotoxic CD8+ T|CD163+CD14+ DCs	CCL4L2_VSIR	22.485	0
Smooth muscle cells|Lymphatic ECs	LAMP1_FAM3C	1.786	0.002		CD141+ DCs|Tumor ECs	HLA-C_FAM3C	13.608	0		Follicular B cells|Exhausted Tfh	CD74_MIF	46.1	0		Follicular B cells|pDCs	CD40_TNFSF13B	1.256	0.033		Malignant cells|GrB-secreting B cells	LAMP1_FAM3C	5.498	0.008		CD163+CD14+ DCs|Malignant cells	CD74_MIF	81.304	0		Cytotoxic CD8+ T|CD141+ DCs	CCL4L2_VSIR	23.076	0
Smooth muscle cells|Stalk-like ECs	LAMP1_FAM3C	1.399	0.045		CD141+ DCs|tS1	HLA-C_FAM3C	13.47	0		Follicular B cells|Malignant cells	CD74_MIF	47.148	0		GC B cells in the DZ|Activated DCs	CD40_TNFSF13B	1.822	0		Myofibroblasts|GrB-secreting B cells	LAMP1_FAM3C	5.34	0.012		CD163+CD14+ DCs|Myofibroblasts	CD74_MIF	79.74	0		Cytotoxic CD8+ T|CD1c+ DCs	CCL4L2_VSIR	22.11	0
Stalk-like ECs|COL13A1+ matrix FBs	LAMP1_FAM3C	1.873	0		CD141+ DCs|tS2	HLA-C_FAM3C	14.541	0		Follicular B cells|Monocytes	CD74_MIF	45.76	0		GC B cells in the DZ|CD163+CD14+ DCs	CD40_TNFSF13B	1.659	0.001		NK|GC B cells in the LZ	LAMP1_FAM3C	2.224	0.004		CD163+CD14+ DCs|NK	CD74_MIF	80.634	0		Cytotoxic CD8+ T|Cancer cells	CCL4L2_VSIR	22.139	0
Stalk-like ECs|COL14A1+ matrix FBs	LAMP1_FAM3C	1.857	0		CD141+ DCs|tS3	HLA-C_FAM3C	13.502	0		Follicular B cells|Myofibroblasts	CD74_MIF	46.514	0		GC B cells in the DZ|CD141+ DCs	CD40_TNFSF13B	0.817	0.005		NK|GrB-secreting B cells	LAMP1_FAM3C	5.607	0.008		CD163+CD14+ DCs|Naive CD8+ T	CD74_MIF	84.323	0		Cytotoxic CD8+ T|MALT B cells	CCL4L2_VSIR	22.25	0
Stalk-like ECs|MALT B cells	LAMP1_FAM3C	1.299	0.042		CD1c+ DCs|GC B cells in the LZ	HLA-C_FAM3C	10.364	0.014		Follicular B cells|NK	CD74_MIF	45.897	0		GC B cells in the DZ|CD1c+ DCs	CD40_TNFSF13B	1.658	0		NK|Malignant cells	LAMP1_FAM3C	2.168	0		CD163+CD14+ DCs|Pericytes	CD74_MIF	80.08	0		Cytotoxic CD8+ T|Monocytes	CCL4L2_VSIR	22.714	0
Tip-like ECs|Alveolar Mac	LAMP1_FAM3C	1.896	0		CD4+ Th|Alveolar Mac	HLA-C_FAM3C	14.277	0		Follicular B cells|Naive CD4+ T	CD74_MIF	46.134	0		GC B cells in the DZ|Monocytes	CD40_TNFSF13B	3.26	0		Pleural Mac|GC B cells in the DZ	LAMP1_FAM3C	1.71	0.045		CD163+CD14+ DCs|Plasma cells	CD74_MIF	79.655	0		Cytotoxic CD8+ T|Plasma cells	CCL4L2_VSIR	22.102	0
Tip-like ECs|CD207+CD1a+ LCs	LAMP1_FAM3C	2.289	0.029		CD4+ Th|CD207+CD1a+ LCs	HLA-C_FAM3C	14.271	0		Follicular B cells|Naive CD8+ T	CD74_MIF	45.916	0		GC B cells in the DZ|Pleural Mac	CD40_TNFSF13B	3.202	0		Pleural Mac|GC B cells in the LZ	LAMP1_FAM3C	2.67	0		CD163+CD14+ DCs|Smooth muscle cells	CD74_MIF	81.578	0		Cytotoxic CD8+ T|Pleural Mac	CCL4L2_VSIR	22.622	0
Tip-like ECs|COL13A1+ matrix FBs	LAMP1_FAM3C	2.677	0		CD4+ Th|COL13A1+ matrix FBs	HLA-C_FAM3C	14.795	0		Follicular B cells|Pericytes	CD74_MIF	46.143	0		GC B cells in the DZ|mo-Mac	CD40_TNFSF13B	1.707	0		Pleural Mac|GrB-secreting B cells	LAMP1_FAM3C	6.052	0.007		CD163+CD14+ DCs|Stalk-like ECs	CD74_MIF	83.189	0		Exhausted CD8+ T|Activated DCs	CCL4L2_VSIR	4.959	0.02
Tip-like ECs|COL14A1+ matrix FBs	LAMP1_FAM3C	2.661	0		CD4+ Th|COL14A1+ matrix FBs	HLA-C_FAM3C	14.795	0		Follicular B cells|Pleural Mac	CD74_MIF	45.989	0		GC B cells in the DZ|pDCs	CD40_TNFSF13B	1.178	0.038		Pleural Mac|MALT B cells	LAMP1_FAM3C	1.778	0.008		CD163+CD14+ DCs|Treg	CD74_MIF	80.696	0		Exhausted CD8+ T|Alveolar Mac	CCL4L2_VSIR	4.479	0.043
Tip-like ECs|Ciliated	LAMP1_FAM3C	2.029	0		CD4+ Th|GC B cells in the DZ	HLA-C_FAM3C	14.997	0		Follicular B cells|Smooth muscle cells	CD74_MIF	46.689	0		GC B cells in the LZ|Activated DCs	CD40_TNFSF13B	3.335	0		Pleural Mac|Malignant cells	LAMP1_FAM3C	2.613	0		CD163+CD14+ DCs|Tumor ECs	CD74_MIF	79.877	0		Exhausted CD8+ T|CD163+CD14+ DCs	CCL4L2_VSIR	4.785	0.029
Tip-like ECs|Club	LAMP1_FAM3C	1.952	0		CD4+ Th|GC B cells in the LZ	HLA-C_FAM3C	16.216	0		Follicular B cells|Treg	CD74_MIF	46.049	0		GC B cells in the LZ|CD163+CD14+ DCs	CD40_TNFSF13B	3.172	0		Pleural Mac|Plasma cells	LAMP1_FAM3C	1.691	0.047		CD141+ DCs|CD4+ Th	CD74_MIF	139.768	0		Exhausted CD8+ T|CD141+ DCs	CCL4L2_VSIR	5.376	0.012
Tip-like ECs|MALT B cells	LAMP1_FAM3C	2.103	0		CD4+ Th|Lymphatic ECs	HLA-C_FAM3C	14.742	0		Follicular B cells|Tumor ECs	CD74_MIF	46.171	0		GC B cells in the LZ|CD141+ DCs	CD40_TNFSF13B	2.33	0		Treg|GC B cells in the LZ	LAMP1_FAM3C	2.049	0.008		CD141+ DCs|CD8+/CD4+ Mixed Th	CD74_MIF	141.212	0		Exhausted CD8+ T|CD1c+ DCs	CCL4L2_VSIR	4.411	0.039
Tip-like ECs|Mesothelial cells	LAMP1_FAM3C	2.219	0.007		CD4+ Th|MALT B cells	HLA-C_FAM3C	14.478	0		Follicular B cells|mo-Mac	CD74_MIF	46.821	0		GC B cells in the LZ|CD1c+ DCs	CD40_TNFSF13B	3.171	0		Treg|GrB-secreting B cells	LAMP1_FAM3C	5.432	0.009		CD141+ DCs|Exhausted CD8+ T	CD74_MIF	140.279	0		Exhausted CD8+ T|Cancer cells	CCL4L2_VSIR	4.439	0.036
Tip-like ECs|Myofibroblasts	LAMP1_FAM3C	2.02	0.005		CD4+ Th|Mesothelial cells	HLA-C_FAM3C	14.304	0		Pleural Mac|CD8 low T	CD74_MIF	43.549	0.039		GC B cells in the LZ|Monocytes	CD40_TNFSF13B	4.772	0		Treg|Malignant cells	LAMP1_FAM3C	1.993	0		CD141+ DCs|FB-like cells	CD74_MIF	140.51	0		Exhausted CD8+ T|MALT B cells	CCL4L2_VSIR	4.551	0.034
Tumor ECs|COL13A1+ matrix FBs	LAMP1_FAM3C	1.67	0.033		CD4+ Th|Myofibroblasts	HLA-C_FAM3C	14.855	0		Pleural Mac|COL13A1+ matrix FBs	CD74_MIF	43.432	0.036		GC B cells in the LZ|Pleural Mac	CD40_TNFSF13B	4.715	0		mo-Mac|GC B cells in the DZ	LAMP1_FAM3C	1.592	0.049		CD141+ DCs|Follicular B cells	CD74_MIF	140.217	0		Exhausted CD8+ T|Monocytes	CCL4L2_VSIR	5.015	0.019
Tumor ECs|COL14A1+ matrix FBs	LAMP1_FAM3C	1.653	0.033		CD4+ Th|Pericytes	HLA-C_FAM3C	14.673	0		Pleural Mac|Cytotoxic CD8+ T	CD74_MIF	43.45	0.039		GC B cells in the LZ|mo-Mac	CD40_TNFSF13B	3.219	0		mo-Mac|GC B cells in the LZ	LAMP1_FAM3C	2.552	0		CD141+ DCs|Lymphatic ECs	CD74_MIF	141.058	0		Exhausted CD8+ T|Plasma cells	CCL4L2_VSIR	4.403	0.048
mo-Mac|COL13A1+ matrix FBs	LAMP1_FAM3C	2.056	0		CD4+ Th|Smooth muscle cells	HLA-C_FAM3C	14.574	0		Pleural Mac|Exhausted CD8+ T	CD74_MIF	43.414	0.038		GC B cells in the LZ|pDCs	CD40_TNFSF13B	2.691	0.002		mo-Mac|GrB-secreting B cells	LAMP1_FAM3C	5.934	0.007		CD141+ DCs|MALT B cells	CD74_MIF	140.71	0		Exhausted CD8+ T|Pleural Mac	CCL4L2_VSIR	4.922	0.02
mo-Mac|COL14A1+ matrix FBs	LAMP1_FAM3C	2.04	0		CD4+ Th|Tumor ECs	HLA-C_FAM3C	14.628	0		Pleural Mac|Exhausted Tfh	CD74_MIF	43.478	0.032		MALT B cells|Activated DCs	CD40_TNFSF13B	1.377	0		mo-Mac|MALT B cells	LAMP1_FAM3C	1.66	0		CD141+ DCs|Malignant cells	CD74_MIF	140.863	0		Microglia/Mac|CD4+ Th	CCL4L2_VSIR	10.384	0.035
mo-Mac|Ciliated	LAMP1_FAM3C	1.408	0		CD4+ Th|mo-Mac	HLA-C_FAM3C	14.303	0		Pleural Mac|GC B cells in the DZ	CD74_MIF	47.064	0.014		MALT B cells|CD163+CD14+ DCs	CD40_TNFSF13B	1.214	0.002		mo-Mac|Malignant cells	LAMP1_FAM3C	2.495	0		CD141+ DCs|Myofibroblasts	CD74_MIF	139.299	0		Microglia/Mac|Cancer cells	CCL4L2_VSIR	10.095	0.041
mo-Mac|Club	LAMP1_FAM3C	1.331	0		CD4+ Th|tS1	HLA-C_FAM3C	14.489	0		Pleural Mac|MALT B cells	CD74_MIF	43.528	0.038		MALT B cells|CD1c+ DCs	CD40_TNFSF13B	1.213	0		mo-Mac|Plasma cells	LAMP1_FAM3C	1.573	0.045		CD141+ DCs|NK	CD74_MIF	140.192	0		Microglia/Mac|Exhausted CD8+ T	CCL4L2_VSIR	10.249	0.038
mo-Mac|Lymphatic ECs	LAMP1_FAM3C	1.93	0		CD4+ Th|tS2	HLA-C_FAM3C	15.561	0		Pleural Mac|Malignant cells	CD74_MIF	44.526	0.033		MALT B cells|Monocytes	CD40_TNFSF13B	2.815	0		pDCs|GrB-secreting B cells	LAMP1_FAM3C	5.046	0.02		CD141+ DCs|Naive CD8+ T	CD74_MIF	143.882	0		Microglia/Mac|MALT B cells	CCL4L2_VSIR	10.206	0.039
mo-Mac|MALT B cells	LAMP1_FAM3C	1.482	0		CD4+ Th|tS3	HLA-C_FAM3C	14.521	0		Pleural Mac|Myofibroblasts	CD74_MIF	43.892	0.037		MALT B cells|Pleural Mac	CD40_TNFSF13B	2.757	0		Lymphatic ECs|COL14A1+ matrix FBs	CXADR_FAM3C	1.281	0.047		CD141+ DCs|Pericytes	CD74_MIF	139.639	0		Microglia/Mac|Naive CD4+ T	CCL4L2_VSIR	10.399	0.037
mo-Mac|Mesothelial cells	LAMP1_FAM3C	1.598	0.045		CD8 low T|Alveolar Mac	HLA-C_FAM3C	20.081	0		Pleural Mac|NK	CD74_MIF	43.275	0.039		MALT B cells|mo-Mac	CD40_TNFSF13B	1.262	0.001		Lymphatic ECs|GC B cells in the LZ	CXADR_FAM3C	1.888	0.017		CD141+ DCs|Plasma cells	CD74_MIF	139.214	0		Microglia/Mac|Plasma cells	CCL4L2_VSIR	10.059	0.035
mo-Mac|Stalk-like ECs	LAMP1_FAM3C	1.543	0		CD8 low T|CD207+CD1a+ LCs	HLA-C_FAM3C	20.075	0		Pleural Mac|Naive CD4+ T	CD74_MIF	43.512	0.04		GC B cells in the DZ|Activated DCs	TNFRSF17_TNFSF13B	1.692	0		Lymphatic ECs|GrB-secreting B cells	CXADR_FAM3C	5.271	0.002		CD141+ DCs|Smooth muscle cells	CD74_MIF	141.137	0		Microglia/Mac|Treg	CCL4L2_VSIR	10.815	0.036
AT1|Alveolar Mac	CXADR_FAM3C	1.644	0		CD8 low T|COL13A1+ matrix FBs	HLA-C_FAM3C	20.598	0		Pleural Mac|Naive CD8+ T	CD74_MIF	43.294	0.038		GC B cells in the DZ|CD163+CD14+ DCs	TNFRSF17_TNFSF13B	1.528	0		Lymphatic ECs|Malignant cells	CXADR_FAM3C	1.832	0.016		CD141+ DCs|Stalk-like ECs	CD74_MIF	142.748	0		Monocytes|CD4+ Th	CCL4L2_VSIR	10.532	0.039
AT1|CD207+CD1a+ LCs	CXADR_FAM3C	2.036	0.011		CD8 low T|COL14A1+ matrix FBs	HLA-C_FAM3C	20.599	0		Pleural Mac|Pericytes	CD74_MIF	43.521	0.038		GC B cells in the DZ|CD141+ DCs	TNFRSF17_TNFSF13B	0.687	0.002		Malignant cells|GC B cells in the LZ	CXADR_FAM3C	1.784	0		CD141+ DCs|Treg	CD74_MIF	140.255	0		Monocytes|Cancer cells	CCL4L2_VSIR	10.243	0.043
AT1|COL13A1+ matrix FBs	CXADR_FAM3C	2.425	0		CD8 low T|GC B cells in the DZ	HLA-C_FAM3C	20.8	0		Pleural Mac|Smooth muscle cells	CD74_MIF	44.067	0.032		GC B cells in the DZ|CD1c+ DCs	TNFRSF17_TNFSF13B	1.527	0		Malignant cells|GrB-secreting B cells	CXADR_FAM3C	5.166	0.008		CD141+ DCs|Tumor ECs	CD74_MIF	139.436	0		Monocytes|Exhausted CD8+ T	CCL4L2_VSIR	10.397	0.042
AT1|COL14A1+ matrix FBs	CXADR_FAM3C	2.408	0		CD8 low T|GC B cells in the LZ	HLA-C_FAM3C	22.02	0		Pleural Mac|Treg	CD74_MIF	43.427	0.038		GC B cells in the DZ|Monocytes	TNFRSF17_TNFSF13B	3.129	0		Malignant cells|MALT B cells	CXADR_FAM3C	0.892	0.014		CD1c+ DCs|CD4+ Th	CD74_MIF	101.306	0		Monocytes|MALT B cells	CCL4L2_VSIR	10.355	0.042
AT1|EPCs	CXADR_FAM3C	1.624	0		CD8 low T|Lymphatic ECs	HLA-C_FAM3C	20.545	0		Pleural Mac|Tumor ECs	CD74_MIF	43.549	0.029		GC B cells in the DZ|Pleural Mac	TNFRSF17_TNFSF13B	3.072	0		CD8+/CD4+ Mixed Th|Alveolar Mac	PDCD1_FAM3C	2.643	0.012		CD1c+ DCs|CD8+/CD4+ Mixed Th	CD74_MIF	102.75	0		Monocytes|Naive CD4+ T	CCL4L2_VSIR	10.548	0.038
AT1|Lymphatic ECs	CXADR_FAM3C	2.299	0		CD8 low T|MALT B cells	HLA-C_FAM3C	20.282	0		mo-Mac|CD8 low T	CD74_MIF	55.715	0		GC B cells in the DZ|mo-Mac	TNFRSF17_TNFSF13B	1.576	0		CD8+/CD4+ Mixed Th|CD207+CD1a+ LCs	PDCD1_FAM3C	2.787	0.011		CD1c+ DCs|Exhausted CD8+ T	CD74_MIF	101.817	0		Monocytes|Plasma cells	CCL4L2_VSIR	10.207	0.031
AT1|MALT B cells	CXADR_FAM3C	1.85	0		CD8 low T|Mesothelial cells	HLA-C_FAM3C	20.107	0		mo-Mac|COL13A1+ matrix FBs	CD74_MIF	55.598	0		GC B cells in the DZ|pDCs	TNFRSF17_TNFSF13B	1.048	0.034		CD8+/CD4+ Mixed Th|COL13A1+ matrix FBs	PDCD1_FAM3C	2.982	0.008		CD1c+ DCs|FB-like cells	CD74_MIF	102.048	0		Monocytes|Treg	CCL4L2_VSIR	10.963	0.035
AT1|Mesothelial cells	CXADR_FAM3C	1.967	0.002		CD8 low T|Myofibroblasts	HLA-C_FAM3C	20.659	0		mo-Mac|Cytotoxic CD8+ T	CD74_MIF	55.617	0		GC B cells in the LZ|Activated DCs	TNFRSF17_TNFSF13B	1.841	0		CD8+/CD4+ Mixed Th|COL14A1+ matrix FBs	PDCD1_FAM3C	3.243	0.002		CD1c+ DCs|Follicular B cells	CD74_MIF	101.755	0		NK|Activated DCs	CCL4L2_VSIR	8.316	0
AT1|Myofibroblasts	CXADR_FAM3C	1.768	0.001		CD8 low T|Pericytes	HLA-C_FAM3C	20.477	0		mo-Mac|Exhausted CD8+ T	CD74_MIF	55.581	0		GC B cells in the LZ|CD163+CD14+ DCs	TNFRSF17_TNFSF13B	1.677	0		CD8+/CD4+ Mixed Th|GC B cells in the DZ	PDCD1_FAM3C	2.89	0.01		CD1c+ DCs|Lymphatic ECs	CD74_MIF	102.596	0		NK|Alveolar Mac	CCL4L2_VSIR	7.837	0.001
AT1|Stalk-like ECs	CXADR_FAM3C	1.911	0		CD8 low T|Smooth muscle cells	HLA-C_FAM3C	20.378	0		mo-Mac|Exhausted Tfh	CD74_MIF	55.645	0		GC B cells in the LZ|CD141+ DCs	TNFRSF17_TNFSF13B	0.836	0.002		CD8+/CD4+ Mixed Th|GC B cells in the LZ	PDCD1_FAM3C	3.849	0.003		CD1c+ DCs|MALT B cells	CD74_MIF	102.248	0		NK|CD163+CD14+ DCs	CCL4L2_VSIR	8.143	0.001
AT2|Alveolar Mac	CXADR_FAM3C	0.506	0		CD8 low T|Tumor ECs	HLA-C_FAM3C	20.431	0		mo-Mac|GC B cells in the DZ	CD74_MIF	59.231	0.003		GC B cells in the LZ|CD1c+ DCs	TNFRSF17_TNFSF13B	1.676	0		CD8+/CD4+ Mixed Th|GrB-secreting B cells	PDCD1_FAM3C	7.232	0		CD1c+ DCs|Malignant cells	CD74_MIF	102.401	0		NK|CD141+ DCs	CCL4L2_VSIR	8.733	0
AT2|COL13A1+ matrix FBs	CXADR_FAM3C	1.287	0		CD8 low T|mo-Mac	HLA-C_FAM3C	20.107	0		mo-Mac|MALT B cells	CD74_MIF	55.695	0		GC B cells in the LZ|Monocytes	TNFRSF17_TNFSF13B	3.278	0		CD8+/CD4+ Mixed Th|Lymphatic ECs	PDCD1_FAM3C	4.027	0.004		CD1c+ DCs|Myofibroblasts	CD74_MIF	100.837	0		NK|CD1c+ DCs	CCL4L2_VSIR	7.768	0
AT2|COL14A1+ matrix FBs	CXADR_FAM3C	1.271	0		CD8 low T|tS1	HLA-C_FAM3C	20.293	0		mo-Mac|Malignant cells	CD74_MIF	56.693	0		GC B cells in the LZ|Pleural Mac	TNFRSF17_TNFSF13B	3.221	0		CD8+/CD4+ Mixed Th|MALT B cells	PDCD1_FAM3C	2.958	0.01		CD1c+ DCs|NK	CD74_MIF	101.731	0		NK|Cancer cells	CCL4L2_VSIR	7.797	0
AT2|Lymphatic ECs	CXADR_FAM3C	1.161	0		CD8 low T|tS2	HLA-C_FAM3C	21.365	0		mo-Mac|Myofibroblasts	CD74_MIF	56.059	0		GC B cells in the LZ|mo-Mac	TNFRSF17_TNFSF13B	1.725	0		CD8+/CD4+ Mixed Th|Malignant cells	PDCD1_FAM3C	3.793	0.003		CD1c+ DCs|Naive CD8+ T	CD74_MIF	105.42	0		NK|MALT B cells	CCL4L2_VSIR	7.908	0
AT2|MALT B cells	CXADR_FAM3C	0.713	0		CD8 low T|tS3	HLA-C_FAM3C	20.325	0		mo-Mac|NK	CD74_MIF	55.442	0		GC B cells in the LZ|pDCs	TNFRSF17_TNFSF13B	1.197	0.029		CD8+/CD4+ Mixed Th|Myofibroblasts	PDCD1_FAM3C	3.044	0.007		CD1c+ DCs|Pericytes	CD74_MIF	101.177	0		NK|Monocytes	CCL4L2_VSIR	8.372	0
AT2|Mesothelial cells	CXADR_FAM3C	0.83	0.042		CD8+/CD4+ Mixed Th|Alveolar Mac	HLA-C_FAM3C	18.177	0		mo-Mac|Naive CD4+ T	CD74_MIF	55.679	0		MALT B cells|Activated DCs	TNFRSF17_TNFSF13B	1.864	0		CD8+/CD4+ Mixed Th|Plasma cells	PDCD1_FAM3C	2.87	0.01		CD1c+ DCs|Plasma cells	CD74_MIF	100.752	0		NK|Plasma cells	CCL4L2_VSIR	7.76	0
AT2|Stalk-like ECs	CXADR_FAM3C	0.774	0		CD8+/CD4+ Mixed Th|CD207+CD1a+ LCs	HLA-C_FAM3C	18.171	0		mo-Mac|Naive CD8+ T	CD74_MIF	55.461	0		MALT B cells|CD163+CD14+ DCs	TNFRSF17_TNFSF13B	1.701	0		CD8+/CD4+ Mixed Th|Pleural Mac	PDCD1_FAM3C	2.603	0.012		CD1c+ DCs|Smooth muscle cells	CD74_MIF	102.676	0		NK|Pleural Mac	CCL4L2_VSIR	8.28	0
Ciliated|Alveolar Mac	CXADR_FAM3C	0.616	0		CD8+/CD4+ Mixed Th|COL13A1+ matrix FBs	HLA-C_FAM3C	18.695	0		mo-Mac|Pericytes	CD74_MIF	55.688	0		MALT B cells|CD141+ DCs	TNFRSF17_TNFSF13B	0.859	0.002		Exhausted Tfh|GC B cells in the DZ	PDCD1_FAM3C	0.896	0.048		CD1c+ DCs|Stalk-like ECs	CD74_MIF	104.286	0		Pleural Mac|CD4+ Th	CCL4L2_VSIR	3.513	0.001
Ciliated|COL13A1+ matrix FBs	CXADR_FAM3C	1.397	0		CD8+/CD4+ Mixed Th|COL14A1+ matrix FBs	HLA-C_FAM3C	18.695	0		mo-Mac|Smooth muscle cells	CD74_MIF	56.234	0		MALT B cells|CD1c+ DCs	TNFRSF17_TNFSF13B	1.7	0		Exhausted Tfh|GC B cells in the LZ	PDCD1_FAM3C	1.855	0		CD1c+ DCs|Treg	CD74_MIF	101.793	0		Pleural Mac|Cancer cells	CCL4L2_VSIR	3.224	0.003
Ciliated|COL14A1+ matrix FBs	CXADR_FAM3C	1.381	0		CD8+/CD4+ Mixed Th|GC B cells in the DZ	HLA-C_FAM3C	18.897	0		mo-Mac|Treg	CD74_MIF	55.594	0		MALT B cells|Monocytes	TNFRSF17_TNFSF13B	3.302	0		Exhausted Tfh|GrB-secreting B cells	PDCD1_FAM3C	5.238	0.004		CD1c+ DCs|Tumor ECs	CD74_MIF	100.974	0		Pleural Mac|Exhausted CD8+ T	CCL4L2_VSIR	3.378	0.002
Ciliated|EPCs	CXADR_FAM3C	0.596	0.031		CD8+/CD4+ Mixed Th|GC B cells in the LZ	HLA-C_FAM3C	20.116	0		mo-Mac|Tumor ECs	CD74_MIF	55.716	0		MALT B cells|Pleural Mac	TNFRSF17_TNFSF13B	3.244	0		Exhausted Tfh|Lymphatic ECs	PDCD1_FAM3C	2.033	0.023		CD207+CD1a+ LCs|CD4+ Th	CD74_MIF	111.153	0		Pleural Mac|MALT B cells	CCL4L2_VSIR	3.336	0.002
Ciliated|Lymphatic ECs	CXADR_FAM3C	1.271	0		CD8+/CD4+ Mixed Th|Lymphatic ECs	HLA-C_FAM3C	18.642	0		COL13A1+ matrix FBs|CD163+CD14+ DCs	ICAM1_AREG	2.431	0.044		MALT B cells|mo-Mac	TNFRSF17_TNFSF13B	1.749	0		Exhausted Tfh|MALT B cells	PDCD1_FAM3C	0.964	0.015		CD207+CD1a+ LCs|CD8+/CD4+ Mixed Th	CD74_MIF	112.596	0		Pleural Mac|Naive CD4+ T	CCL4L2_VSIR	3.529	0.001
Ciliated|MALT B cells	CXADR_FAM3C	0.823	0		CD8+/CD4+ Mixed Th|MALT B cells	HLA-C_FAM3C	18.378	0		COL13A1+ matrix FBs|CD1c+ DCs	ICAM1_AREG	4.443	0.007		MALT B cells|pDCs	TNFRSF17_TNFSF13B	1.22	0.024		Exhausted Tfh|Malignant cells	PDCD1_FAM3C	1.799	0		CD207+CD1a+ LCs|Exhausted CD8+ T	CD74_MIF	111.664	0		Pleural Mac|Treg	CCL4L2_VSIR	3.944	0
Ciliated|Mesothelial cells	CXADR_FAM3C	0.939	0.034		CD8+/CD4+ Mixed Th|Mesothelial cells	HLA-C_FAM3C	18.204	0		COL13A1+ matrix FBs|Monocytes	ICAM1_AREG	2.207	0.043		Plasma cells|Activated DCs	TNFRSF17_TNFSF13B	1.718	0		Exhausted Tfh|Plasma cells	PDCD1_FAM3C	0.876	0.043		CD207+CD1a+ LCs|FB-like cells	CD74_MIF	111.895	0		mo-Mac|CD4+ Th	CCL4L2_VSIR	6.827	0.04
Ciliated|Myofibroblasts	CXADR_FAM3C	0.74	0.042		CD8+/CD4+ Mixed Th|Myofibroblasts	HLA-C_FAM3C	18.755	0		MALT B cells|CD1c+ DCs	ICAM1_AREG	3.889	0.004		Plasma cells|CD163+CD14+ DCs	TNFRSF17_TNFSF13B	1.554	0		COL13A1+ matrix FBs|CD8+/CD4+ Mixed Th	ADGRG5_FAM3C	1.281	0.012		CD207+CD1a+ LCs|Follicular B cells	CD74_MIF	111.602	0		mo-Mac|Cancer cells	CCL4L2_VSIR	6.538	0.041
Ciliated|Stalk-like ECs	CXADR_FAM3C	0.883	0		CD8+/CD4+ Mixed Th|Pericytes	HLA-C_FAM3C	18.573	0		MALT B cells|Monocytes	ICAM1_AREG	1.653	0.03		Plasma cells|CD141+ DCs	TNFRSF17_TNFSF13B	0.713	0.002		COL13A1+ matrix FBs|GC B cells in the LZ	ADGRG5_FAM3C	1.391	0.008		CD207+CD1a+ LCs|Lymphatic ECs	CD74_MIF	112.442	0		mo-Mac|Exhausted CD8+ T	CCL4L2_VSIR	6.692	0.039
Club|Alveolar Mac	CXADR_FAM3C	0.499	0		CD8+/CD4+ Mixed Th|Smooth muscle cells	HLA-C_FAM3C	18.474	0		Malignant cells|Alveolar Mac	ICAM1_AREG	1.931	0.041		Plasma cells|CD1c+ DCs	TNFRSF17_TNFSF13B	1.553	0		COL13A1+ matrix FBs|GrB-secreting B cells	ADGRG5_FAM3C	4.774	0.001		CD207+CD1a+ LCs|MALT B cells	CD74_MIF	112.094	0		mo-Mac|MALT B cells	CCL4L2_VSIR	6.65	0.042
Club|COL13A1+ matrix FBs	CXADR_FAM3C	1.28	0		CD8+/CD4+ Mixed Th|Tumor ECs	HLA-C_FAM3C	18.528	0		Malignant cells|CD163+CD14+ DCs	ICAM1_AREG	2.665	0.003		Plasma cells|Monocytes	TNFRSF17_TNFSF13B	3.155	0		COL13A1+ matrix FBs|Lymphatic ECs	ADGRG5_FAM3C	1.569	0.009		CD207+CD1a+ LCs|Malignant cells	CD74_MIF	112.247	0		mo-Mac|Naive CD4+ T	CCL4L2_VSIR	6.843	0.039
Club|COL14A1+ matrix FBs	CXADR_FAM3C	1.263	0		CD8+/CD4+ Mixed Th|mo-Mac	HLA-C_FAM3C	18.203	0		Malignant cells|CD1c+ DCs	ICAM1_AREG	4.677	0.001		Plasma cells|Pleural Mac	TNFRSF17_TNFSF13B	3.098	0		COL13A1+ matrix FBs|Malignant cells	ADGRG5_FAM3C	1.335	0.009		CD207+CD1a+ LCs|Myofibroblasts	CD74_MIF	110.683	0		mo-Mac|Plasma cells	CCL4L2_VSIR	6.502	0.03
Club|Lymphatic ECs	CXADR_FAM3C	1.153	0		CD8+/CD4+ Mixed Th|tS1	HLA-C_FAM3C	18.389	0		Malignant cells|Monocytes	ICAM1_AREG	2.441	0		Plasma cells|mo-Mac	TNFRSF17_TNFSF13B	1.602	0		CD207+CD1a+ LCs|CD8 low T	FFAR2_CCL4L2	24.3	0		CD207+CD1a+ LCs|NK	CD74_MIF	111.577	0		mo-Mac|Treg	CCL4L2_VSIR	7.258	0.037
Club|MALT B cells	CXADR_FAM3C	0.705	0		CD8+/CD4+ Mixed Th|tS2	HLA-C_FAM3C	19.461	0		Myofibroblasts|CD163+CD14+ DCs	ICAM1_AREG	1.999	0.049		Plasma cells|pDCs	TNFRSF17_TNFSF13B	1.074	0.033		CD207+CD1a+ LCs|Exhausted CD8+ T	FFAR2_CCL4L2	27.827	0		CD207+CD1a+ LCs|Naive CD8+ T	CD74_MIF	115.267	0		Microglia/Mac|CD4+ Th	TNF_VSIR	1.428	0.024
Club|Mesothelial cells	CXADR_FAM3C	0.822	0.047		CD8+/CD4+ Mixed Th|tS3	HLA-C_FAM3C	18.421	0		Myofibroblasts|CD1c+ DCs	ICAM1_AREG	4.011	0.005		CD8+/CD4+ Mixed Th|Activated DCs	TNFRSF13C_TNFSF13B	1.596	0.016		CD207+CD1a+ LCs|NK	FFAR2_CCL4L2	27.707	0		CD207+CD1a+ LCs|Pericytes	CD74_MIF	111.023	0		Microglia/Mac|Cancer cells	TNF_VSIR	1.139	0.025
Club|Stalk-like ECs	CXADR_FAM3C	0.766	0		Cytotoxic CD8+ T|Alveolar Mac	HLA-C_FAM3C	23.494	0		Myofibroblasts|Monocytes	ICAM1_AREG	1.775	0.047		CD8+/CD4+ Mixed Th|CD163+CD14+ DCs	TNFRSF13C_TNFSF13B	1.432	0.024		COL14A1+ matrix FBs|CD163+CD14+ DCs	PGRMC2_CCL4L2	14.674	0.008		CD207+CD1a+ LCs|Plasma cells	CD74_MIF	110.598	0		Microglia/Mac|Exhausted CD8+ T	TNF_VSIR	1.293	0.024
Mesothelial cells|Alveolar Mac	CXADR_FAM3C	1.029	0.012		Cytotoxic CD8+ T|CD207+CD1a+ LCs	HLA-C_FAM3C	23.488	0		Pericytes|CD1c+ DCs	ICAM1_AREG	4.053	0.005		CD8+/CD4+ Mixed Th|CD1c+ DCs	TNFRSF13C_TNFSF13B	1.431	0.035		COL14A1+ matrix FBs|CD8 low T	PGRMC2_CCL4L2	24.06	0		CD207+CD1a+ LCs|Smooth muscle cells	CD74_MIF	112.522	0		Microglia/Mac|MALT B cells	TNF_VSIR	1.251	0.024
Mesothelial cells|CD207+CD1a+ LCs	CXADR_FAM3C	1.422	0.014		Cytotoxic CD8+ T|COL13A1+ matrix FBs	HLA-C_FAM3C	24.011	0		Smooth muscle cells|CD1c+ DCs	ICAM1_AREG	4.235	0.011		CD8+/CD4+ Mixed Th|Monocytes	TNFRSF13C_TNFSF13B	3.033	0		COL14A1+ matrix FBs|CD8+/CD4+ Mixed Th	PGRMC2_CCL4L2	7.853	0.024		CD207+CD1a+ LCs|Stalk-like ECs	CD74_MIF	114.133	0		Microglia/Mac|Naive CD4+ T	TNF_VSIR	1.444	0.022
Mesothelial cells|Ciliated	CXADR_FAM3C	1.162	0.005		Cytotoxic CD8+ T|COL14A1+ matrix FBs	HLA-C_FAM3C	24.012	0		Tumor ECs|CD1c+ DCs	ICAM1_AREG	3.945	0.02		CD8+/CD4+ Mixed Th|Pleural Mac	TNFRSF13C_TNFSF13B	2.975	0		COL14A1+ matrix FBs|Cytotoxic CD8+ T	PGRMC2_CCL4L2	9.717	0.031		CD207+CD1a+ LCs|Treg	CD74_MIF	111.64	0		Microglia/Mac|Plasma cells	TNF_VSIR	1.103	0.024
Mesothelial cells|Club	CXADR_FAM3C	1.086	0.01		Cytotoxic CD8+ T|GC B cells in the DZ	HLA-C_FAM3C	24.213	0		COL13A1+ matrix FBs|Alveolar Mac	TNFRSF1A_GRN	15.485	0		CD8+/CD4+ Mixed Th|mo-Mac	TNFRSF13C_TNFSF13B	1.48	0.022		COL14A1+ matrix FBs|Exhausted CD8+ T	PGRMC2_CCL4L2	27.587	0		CD207+CD1a+ LCs|Tumor ECs	CD74_MIF	110.82	0		Microglia/Mac|Treg	TNF_VSIR	1.859	0.017
Mesothelial cells|EPCs	CXADR_FAM3C	1.009	0.014		Cytotoxic CD8+ T|GC B cells in the LZ	HLA-C_FAM3C	25.433	0		COL13A1+ matrix FBs|CD163+CD14+ DCs	TNFRSF1A_GRN	5.391	0		Follicular B cells|Activated DCs	TNFRSF13C_TNFSF13B	2.493	0		COL14A1+ matrix FBs|Microglia/Mac	PGRMC2_CCL4L2	44.758	0.003		Follicular B cells|Activated DCs	CD74_MIF	45.263	0		CD4+ Th|Pleural Mac	HLA-F_LILRB2	2.271	0.001
Mesothelial cells|Lymphatic ECs	CXADR_FAM3C	1.684	0.003		Cytotoxic CD8+ T|Lymphatic ECs	HLA-C_FAM3C	23.958	0		COL13A1+ matrix FBs|Monocytes	TNFRSF1A_GRN	3.127	0.002		Follicular B cells|CD163+CD14+ DCs	TNFRSF13C_TNFSF13B	2.329	0		COL14A1+ matrix FBs|Monocytes	PGRMC2_CCL4L2	12.358	0.003		Follicular B cells|CD163+CD14+ DCs	CD74_MIF	45.576	0		CD8 low T|Pleural Mac	HLA-F_LILRB2	1.96	0
Mesothelial cells|MALT B cells	CXADR_FAM3C	1.236	0.004		Cytotoxic CD8+ T|MALT B cells	HLA-C_FAM3C	23.695	0		COL13A1+ matrix FBs|Pleural Mac	TNFRSF1A_GRN	4.901	0.049		Follicular B cells|CD141+ DCs	TNFRSF13C_TNFSF13B	1.488	0		COL14A1+ matrix FBs|NK	PGRMC2_CCL4L2	27.467	0		Follicular B cells|CD141+ DCs	CD74_MIF	45.356	0		Cytotoxic CD8+ T|Pleural Mac	HLA-F_LILRB2	2.094	0
Mesothelial cells|Stalk-like ECs	CXADR_FAM3C	1.297	0.003		Cytotoxic CD8+ T|Mesothelial cells	HLA-C_FAM3C	23.52	0		COL13A1+ matrix FBs|mo-Mac	TNFRSF1A_GRN	6.586	0		Follicular B cells|CD1c+ DCs	TNFRSF13C_TNFSF13B	2.328	0		COL14A1+ matrix FBs|mo-Mac	PGRMC2_CCL4L2	10.399	0.001		Follicular B cells|CD1c+ DCs	CD74_MIF	45.185	0		Exhausted CD8+ T|Pleural Mac	HLA-F_LILRB2	2.084	0
CD8+/CD4+ Mixed Th|Alveolar Mac	PDCD1_FAM3C	0.737	0.012		Cytotoxic CD8+ T|Myofibroblasts	HLA-C_FAM3C	24.072	0		Malignant cells|Alveolar Mac	TNFRSF1A_GRN	15.307	0		Follicular B cells|Monocytes	TNFRSF13C_TNFSF13B	3.93	0		Lymphatic ECs|CD163+CD14+ DCs	PGRMC2_CCL4L2	15.302	0.01		Follicular B cells|CD207+CD1a+ LCs	CD74_MIF	46.268	0		Follicular B cells|Pleural Mac	HLA-F_LILRB2	1.323	0
CD8+/CD4+ Mixed Th|CD207+CD1a+ LCs	PDCD1_FAM3C	1.13	0.005		Cytotoxic CD8+ T|Pericytes	HLA-C_FAM3C	23.89	0		Malignant cells|CD163+CD14+ DCs	TNFRSF1A_GRN	5.212	0		Follicular B cells|Pleural Mac	TNFRSF13C_TNFSF13B	3.872	0		Lymphatic ECs|CD8 low T	PGRMC2_CCL4L2	24.688	0		Follicular B cells|CD4+ Th	CD74_MIF	45.622	0		NK|Pleural Mac	HLA-F_LILRB2	2.147	0
CD8+/CD4+ Mixed Th|COL13A1+ matrix FBs	PDCD1_FAM3C	1.519	0		Cytotoxic CD8+ T|Smooth muscle cells	HLA-C_FAM3C	23.791	0		Malignant cells|Monocytes	TNFRSF1A_GRN	2.949	0		Follicular B cells|mo-Mac	TNFRSF13C_TNFSF13B	2.377	0		Lymphatic ECs|CD8+/CD4+ Mixed Th	PGRMC2_CCL4L2	8.481	0.042		Follicular B cells|CD8+/CD4+ Mixed Th	CD74_MIF	47.066	0		Naive CD4+ T|Pleural Mac	HLA-F_LILRB2	1.309	0
CD8+/CD4+ Mixed Th|COL14A1+ matrix FBs	PDCD1_FAM3C	1.502	0		Cytotoxic CD8+ T|Tumor ECs	HLA-C_FAM3C	23.844	0		Malignant cells|mo-Mac	TNFRSF1A_GRN	6.408	0		Follicular B cells|pDCs	TNFRSF13C_TNFSF13B	1.848	0.018		Lymphatic ECs|Cytotoxic CD8+ T	PGRMC2_CCL4L2	10.345	0.031		Follicular B cells|Exhausted CD8+ T	CD74_MIF	46.133	0		Naive CD8+ T|Pleural Mac	HLA-F_LILRB2	2.091	0
CD8+/CD4+ Mixed Th|Ciliated	PDCD1_FAM3C	0.871	0.009		Cytotoxic CD8+ T|mo-Mac	HLA-C_FAM3C	23.52	0		Myofibroblasts|Alveolar Mac	TNFRSF1A_GRN	15.759	0		GC B cells in the DZ|Activated DCs	TNFRSF13C_TNFSF13B	1.759	0		Lymphatic ECs|Exhausted CD8+ T	PGRMC2_CCL4L2	28.216	0		Follicular B cells|FB-like cells	CD74_MIF	46.364	0		Treg|Pleural Mac	HLA-F_LILRB2	1.843	0
CD8+/CD4+ Mixed Th|Club	PDCD1_FAM3C	0.794	0.011		Cytotoxic CD8+ T|tS1	HLA-C_FAM3C	23.706	0		Myofibroblasts|CD163+CD14+ DCs	TNFRSF1A_GRN	5.664	0		GC B cells in the DZ|CD163+CD14+ DCs	TNFRSF13C_TNFSF13B	1.595	0.001		Lymphatic ECs|Microglia/Mac	PGRMC2_CCL4L2	45.386	0.003		Follicular B cells|Lymphatic ECs	CD74_MIF	46.912	0		Plasma cells|Pleural Mac	CD1D_LILRB2	0.99	0.01
CD8+/CD4+ Mixed Th|EPCs	PDCD1_FAM3C	0.718	0.011		Cytotoxic CD8+ T|tS2	HLA-C_FAM3C	24.778	0		Myofibroblasts|Monocytes	TNFRSF1A_GRN	3.401	0		GC B cells in the DZ|CD1c+ DCs	TNFRSF13C_TNFSF13B	1.594	0		Lymphatic ECs|Monocytes	PGRMC2_CCL4L2	12.986	0		Follicular B cells|Malignant cells	CD74_MIF	46.716	0		CD4+ Th|CD1c+ DCs	HLA-F_LILRB1	2.002	0.009
CD8+/CD4+ Mixed Th|Lymphatic ECs	PDCD1_FAM3C	1.392	0		Cytotoxic CD8+ T|tS3	HLA-C_FAM3C	23.738	0		Myofibroblasts|Pleural Mac	TNFRSF1A_GRN	5.174	0.046		GC B cells in the DZ|Monocytes	TNFRSF13C_TNFSF13B	3.196	0		Lymphatic ECs|NK	PGRMC2_CCL4L2	28.095	0		Follicular B cells|Microglia/Mac	CD74_MIF	46.064	0		CD4+ Th|Monocytes	HLA-F_LILRB1	2.039	0.014
CD8+/CD4+ Mixed Th|MALT B cells	PDCD1_FAM3C	0.944	0.005		Exhausted CD8+ T|Alveolar Mac	HLA-C_FAM3C	21.967	0		Myofibroblasts|mo-Mac	TNFRSF1A_GRN	6.86	0		GC B cells in the DZ|Pleural Mac	TNFRSF13C_TNFSF13B	3.138	0		Lymphatic ECs|mo-Mac	PGRMC2_CCL4L2	11.027	0		Follicular B cells|Monocytes	CD74_MIF	45.673	0		CD4+ Th|Pleural Mac	HLA-F_LILRB1	2.21	0.002
CD8+/CD4+ Mixed Th|Mesothelial cells	PDCD1_FAM3C	1.061	0.007		Exhausted CD8+ T|CD207+CD1a+ LCs	HLA-C_FAM3C	21.962	0		Pericytes|Alveolar Mac	TNFRSF1A_GRN	15.659	0		GC B cells in the DZ|mo-Mac	TNFRSF13C_TNFSF13B	1.643	0.001		MALT B cells|CD163+CD14+ DCs	PGRMC2_CCL4L2	14.467	0.039		Follicular B cells|Myofibroblasts	CD74_MIF	45.153	0		CD8 low T|CD1c+ DCs	HLA-F_LILRB1	1.69	0
CD8+/CD4+ Mixed Th|Myofibroblasts	PDCD1_FAM3C	0.862	0.01		Exhausted CD8+ T|COL13A1+ matrix FBs	HLA-C_FAM3C	22.485	0		Pericytes|CD163+CD14+ DCs	TNFRSF1A_GRN	5.565	0		GC B cells in the LZ|Activated DCs	TNFRSF13C_TNFSF13B	2.815	0		MALT B cells|CD8 low T	PGRMC2_CCL4L2	23.853	0		Follicular B cells|NK	CD74_MIF	46.046	0		CD8 low T|Monocytes	HLA-F_LILRB1	1.727	0.009
CD8+/CD4+ Mixed Th|Stalk-like ECs	PDCD1_FAM3C	1.005	0.005		Exhausted CD8+ T|COL14A1+ matrix FBs	HLA-C_FAM3C	22.486	0		Pericytes|Monocytes	TNFRSF1A_GRN	3.301	0.001		GC B cells in the LZ|CD163+CD14+ DCs	TNFRSF13C_TNFSF13B	2.651	0		MALT B cells|Exhausted CD8+ T	PGRMC2_CCL4L2	27.38	0		Follicular B cells|Naive CD8+ T	CD74_MIF	49.736	0		CD8 low T|Pleural Mac	HLA-F_LILRB1	1.898	0
Exhausted Tfh|Alveolar Mac	PDCD1_FAM3C	1.204	0.002		Exhausted CD8+ T|GC B cells in the DZ	HLA-C_FAM3C	22.687	0		Pericytes|Pleural Mac	TNFRSF1A_GRN	5.075	0.037		GC B cells in the LZ|CD141+ DCs	TNFRSF13C_TNFSF13B	1.81	0		MALT B cells|Microglia/Mac	PGRMC2_CCL4L2	44.55	0.01		Follicular B cells|Pericytes	CD74_MIF	45.492	0		Cytotoxic CD8+ T|CD1c+ DCs	HLA-F_LILRB1	1.824	0
Exhausted Tfh|CD207+CD1a+ LCs	PDCD1_FAM3C	1.597	0		Exhausted CD8+ T|GC B cells in the LZ	HLA-C_FAM3C	23.906	0		Pericytes|mo-Mac	TNFRSF1A_GRN	6.76	0		GC B cells in the LZ|CD1c+ DCs	TNFRSF13C_TNFSF13B	2.65	0		MALT B cells|Monocytes	PGRMC2_CCL4L2	12.151	0.003		Follicular B cells|Pleural Mac	CD74_MIF	45.895	0		Cytotoxic CD8+ T|Monocytes	HLA-F_LILRB1	1.861	0.011
Exhausted Tfh|COL13A1+ matrix FBs	PDCD1_FAM3C	1.985	0.001		Exhausted CD8+ T|Lymphatic ECs	HLA-C_FAM3C	22.432	0		Smooth muscle cells|Alveolar Mac	TNFRSF1A_GRN	15.613	0		GC B cells in the LZ|Monocytes	TNFRSF13C_TNFSF13B	4.252	0		MALT B cells|NK	PGRMC2_CCL4L2	27.259	0		Follicular B cells|Smooth muscle cells	CD74_MIF	46.991	0		Cytotoxic CD8+ T|Pleural Mac	HLA-F_LILRB1	2.032	0
Exhausted Tfh|COL14A1+ matrix FBs	PDCD1_FAM3C	1.969	0.001		Exhausted CD8+ T|MALT B cells	HLA-C_FAM3C	22.169	0		Smooth muscle cells|CD163+CD14+ DCs	TNFRSF1A_GRN	5.518	0		GC B cells in the LZ|Pleural Mac	TNFRSF13C_TNFSF13B	4.195	0		MALT B cells|mo-Mac	PGRMC2_CCL4L2	10.192	0		Follicular B cells|Stalk-like ECs	CD74_MIF	48.602	0		Exhausted CD8+ T|CD1c+ DCs	HLA-F_LILRB1	1.815	0
Exhausted Tfh|Ciliated	PDCD1_FAM3C	1.337	0.002		Exhausted CD8+ T|Mesothelial cells	HLA-C_FAM3C	21.994	0		Smooth muscle cells|Monocytes	TNFRSF1A_GRN	3.255	0.004		GC B cells in the LZ|mo-Mac	TNFRSF13C_TNFSF13B	2.699	0		Malignant cells|CD163+CD14+ DCs	PGRMC2_CCL4L2	14.467	0.039		Follicular B cells|Treg	CD74_MIF	46.109	0		Exhausted CD8+ T|Monocytes	HLA-F_LILRB1	1.852	0.004
Exhausted Tfh|Club	PDCD1_FAM3C	1.261	0.002		Exhausted CD8+ T|Myofibroblasts	HLA-C_FAM3C	22.545	0		Smooth muscle cells|Pleural Mac	TNFRSF1A_GRN	5.028	0.04		GC B cells in the LZ|pDCs	TNFRSF13C_TNFSF13B	2.17	0.015		Malignant cells|CD8 low T	PGRMC2_CCL4L2	23.853	0		Follicular B cells|Tumor ECs	CD74_MIF	45.29	0		Exhausted CD8+ T|Pleural Mac	HLA-F_LILRB1	2.023	0
Exhausted Tfh|EPCs	PDCD1_FAM3C	1.184	0.002		Exhausted CD8+ T|Pericytes	HLA-C_FAM3C	22.364	0		Smooth muscle cells|mo-Mac	TNFRSF1A_GRN	6.714	0		MALT B cells|Activated DCs	TNFRSF13C_TNFSF13B	1.348	0		Malignant cells|Exhausted CD8+ T	PGRMC2_CCL4L2	27.38	0		Follicular B cells|mo-Mac	CD74_MIF	46.512	0		Follicular B cells|Pleural Mac	HLA-F_LILRB1	1.261	0
Exhausted Tfh|Lymphatic ECs	PDCD1_FAM3C	1.859	0.001		Exhausted CD8+ T|Smooth muscle cells	HLA-C_FAM3C	22.265	0		Tumor ECs|Alveolar Mac	TNFRSF1A_GRN	15.697	0		MALT B cells|CD163+CD14+ DCs	TNFRSF13C_TNFSF13B	1.184	0.01		Malignant cells|Microglia/Mac	PGRMC2_CCL4L2	44.55	0.01		Microglia/Mac|CD4+ Th	CD74_MIF	25.95	0		NK|CD1c+ DCs	HLA-F_LILRB1	1.877	0
Exhausted Tfh|MALT B cells	PDCD1_FAM3C	1.411	0.001		Exhausted CD8+ T|Tumor ECs	HLA-C_FAM3C	22.318	0		Tumor ECs|CD163+CD14+ DCs	TNFRSF1A_GRN	5.602	0.003		MALT B cells|CD1c+ DCs	TNFRSF13C_TNFSF13B	1.183	0		Malignant cells|Monocytes	PGRMC2_CCL4L2	12.151	0.003		Microglia/Mac|CD8+/CD4+ Mixed Th	CD74_MIF	27.394	0		NK|Monocytes	HLA-F_LILRB1	1.915	0.004
Exhausted Tfh|Mesothelial cells	PDCD1_FAM3C	1.527	0		Exhausted CD8+ T|mo-Mac	HLA-C_FAM3C	21.994	0		Tumor ECs|Monocytes	TNFRSF1A_GRN	3.338	0.021		MALT B cells|Monocytes	TNFRSF13C_TNFSF13B	2.785	0		Malignant cells|NK	PGRMC2_CCL4L2	27.259	0		Microglia/Mac|Exhausted CD8+ T	CD74_MIF	26.461	0		NK|Pleural Mac	HLA-F_LILRB1	2.085	0
Exhausted Tfh|Myofibroblasts	PDCD1_FAM3C	1.328	0.002		Exhausted CD8+ T|tS1	HLA-C_FAM3C	22.18	0		Tumor ECs|Pleural Mac	TNFRSF1A_GRN	5.112	0.035		MALT B cells|Pleural Mac	TNFRSF13C_TNFSF13B	2.728	0		Malignant cells|mo-Mac	PGRMC2_CCL4L2	10.192	0		Microglia/Mac|FB-like cells	CD74_MIF	26.693	0		Naive CD4+ T|Pleural Mac	HLA-F_LILRB1	1.247	0
Exhausted Tfh|Stalk-like ECs	PDCD1_FAM3C	1.472	0.001		Exhausted CD8+ T|tS2	HLA-C_FAM3C	23.252	0		Tumor ECs|mo-Mac	TNFRSF1A_GRN	6.798	0		MALT B cells|mo-Mac	TNFRSF13C_TNFSF13B	1.232	0.001		CD207+CD1a+ LCs|Cytotoxic CD8+ T	FFAR2_TNF	1.619	0.007		Microglia/Mac|Follicular B cells	CD74_MIF	26.4	0		Naive CD8+ T|CD1c+ DCs	HLA-F_LILRB1	1.821	0
pDCs|COL13A1+ matrix FBs	ADGRG5_FAM3C	3.705	0		Exhausted CD8+ T|tS3	HLA-C_FAM3C	22.212	0		CD4+ Th|Alveolar Mac	TNFRSF1B_GRN	15.782	0		Activated DCs|GrB-secreting B cells	CD74_APP	68.59	0		CD4+ Th|Activated DCs	CXCR3_CXCL9	3.186	0		Microglia/Mac|Lymphatic ECs	CD74_MIF	27.24	0		Naive CD8+ T|Monocytes	HLA-F_LILRB1	1.859	0.005
pDCs|COL14A1+ matrix FBs	ADGRG5_FAM3C	3.689	0		Exhausted Tfh|Alveolar Mac	HLA-C_FAM3C	21.636	0		CD4+ Th|CD163+CD14+ DCs	TNFRSF1B_GRN	5.687	0		CD163+CD14+ DCs|GrB-secreting B cells	CD74_APP	78.473	0		CD4+ Th|CD141+ DCs	CXCR3_CXCL9	2.112	0.006		Microglia/Mac|MALT B cells	CD74_MIF	26.892	0		Naive CD8+ T|Pleural Mac	HLA-F_LILRB1	2.029	0
pDCs|Ciliated	ADGRG5_FAM3C	3.058	0.001		Exhausted Tfh|CD207+CD1a+ LCs	HLA-C_FAM3C	21.63	0		CD4+ Th|Monocytes	TNFRSF1B_GRN	3.424	0		CD141+ DCs|GrB-secreting B cells	CD74_APP	157.713	0		CD4+ Th|COL13A1+ matrix FBs	CXCR3_CXCL9	2.024	0.037		Microglia/Mac|Malignant cells	CD74_MIF	27.045	0		Treg|CD1c+ DCs	HLA-F_LILRB1	1.573	0
pDCs|Club	ADGRG5_FAM3C	2.981	0.001		Exhausted Tfh|COL13A1+ matrix FBs	HLA-C_FAM3C	22.153	0		CD4+ Th|Pleural Mac	TNFRSF1B_GRN	5.197	0.047		CD1c+ DCs|GrB-secreting B cells	CD74_APP	102.147	0		CD4+ Th|Myofibroblasts	CXCR3_CXCL9	4.465	0.003		Microglia/Mac|Myofibroblasts	CD74_MIF	25.481	0		Treg|Monocytes	HLA-F_LILRB1	1.61	0.012
pDCs|EPCs	ADGRG5_FAM3C	2.905	0.002		Exhausted Tfh|COL14A1+ matrix FBs	HLA-C_FAM3C	22.154	0		CD4+ Th|mo-Mac	TNFRSF1B_GRN	6.883	0		Follicular B cells|CD141+ DCs	CD74_APP	62.834	0		CD4+ Th|Pleural Mac	CXCR3_CXCL9	2.019	0		Microglia/Mac|NK	CD74_MIF	26.375	0		Treg|Pleural Mac	HLA-F_LILRB1	1.781	0
pDCs|Lymphatic ECs	ADGRG5_FAM3C	3.579	0		Exhausted Tfh|GC B cells in the DZ	HLA-C_FAM3C	22.356	0		NK|Alveolar Mac	TNFRSF1B_GRN	15.518	0		Follicular B cells|pDCs	CD74_APP	65.862	0		Exhausted CD8+ T|Activated DCs	CXCR3_CXCL9	3.079	0		Microglia/Mac|Naive CD8+ T	CD74_MIF	30.065	0		Alveolar Mac|CD4+ Th	CCL4_CCR5	12.177	0.047
pDCs|MALT B cells	ADGRG5_FAM3C	3.131	0		Exhausted Tfh|GC B cells in the LZ	HLA-C_FAM3C	23.575	0		NK|CD163+CD14+ DCs	TNFRSF1B_GRN	5.424	0		GC B cells in the DZ|CD141+ DCs	CD74_APP	39.243	0		Exhausted CD8+ T|CD141+ DCs	CXCR3_CXCL9	2.006	0.009		Microglia/Mac|Pericytes	CD74_MIF	25.821	0		Alveolar Mac|GC B cells in the DZ	CCL4_CCR5	12.5	0.005
pDCs|Mesothelial cells	ADGRG5_FAM3C	3.248	0		Exhausted Tfh|Lymphatic ECs	HLA-C_FAM3C	22.1	0		NK|Monocytes	TNFRSF1B_GRN	3.16	0		GC B cells in the DZ|pDCs	CD74_APP	42.271	0.001		Exhausted CD8+ T|COL13A1+ matrix FBs	CXCR3_CXCL9	1.917	0.039		Microglia/Mac|Plasma cells	CD74_MIF	25.396	0		CD163+CD14+ DCs|CD4+ Th	CCL4_CCR5	9.786	0.041
pDCs|Myofibroblasts	ADGRG5_FAM3C	3.049	0		Exhausted Tfh|MALT B cells	HLA-C_FAM3C	21.837	0		NK|mo-Mac	TNFRSF1B_GRN	6.619	0		GC B cells in the LZ|CD141+ DCs	CD74_APP	96.029	0		Exhausted CD8+ T|Myofibroblasts	CXCR3_CXCL9	4.359	0.003		Microglia/Mac|Smooth muscle cells	CD74_MIF	27.32	0		CD163+CD14+ DCs|GC B cells in the DZ	CCL4_CCR5	10.108	0.007
pDCs|Stalk-like ECs	ADGRG5_FAM3C	3.192	0		Exhausted Tfh|Mesothelial cells	HLA-C_FAM3C	21.662	0		Treg|Alveolar Mac	TNFRSF1B_GRN	16.655	0		GC B cells in the LZ|pDCs	CD74_APP	99.057	0		Exhausted CD8+ T|Pleural Mac	CXCR3_CXCL9	1.912	0		Microglia/Mac|Stalk-like ECs	CD74_MIF	28.931	0		CD8 low T|GC B cells in the DZ	CCL4_CCR5	4.466	0.019
COL14A1+ matrix FBs|CD163+CD14+ DCs	PGRMC2_CCL4L2	6.748	0.026		Exhausted Tfh|Myofibroblasts	HLA-C_FAM3C	22.214	0		Treg|CD163+CD14+ DCs	TNFRSF1B_GRN	6.56	0		GrB-secreting B cells|CD141+ DCs	CD74_APP	56.679	0.014		Exhausted Tfh|Activated DCs	CXCR3_CXCL9	3.059	0		Microglia/Mac|Treg	CD74_MIF	26.437	0		Cytotoxic CD8+ T|GC B cells in the DZ	CCL4_CCR5	18.062	0
COL14A1+ matrix FBs|CD8 low T	PGRMC2_CCL4L2	14.646	0		Exhausted Tfh|Pericytes	HLA-C_FAM3C	22.032	0		Treg|CD1c+ DCs	TNFRSF1B_GRN	3.856	0.02		GrB-secreting B cells|pDCs	CD74_APP	59.707	0.001		Exhausted Tfh|CD141+ DCs	CXCR3_CXCL9	1.985	0.007		Microglia/Mac|Tumor ECs	CD74_MIF	25.618	0		Exhausted CD8+ T|GC B cells in the DZ	CCL4_CCR5	7.331	0.001
COL14A1+ matrix FBs|Cytotoxic CD8+ T	PGRMC2_CCL4L2	10.13	0		Exhausted Tfh|Smooth muscle cells	HLA-C_FAM3C	21.933	0		Treg|Malignant cells	TNFRSF1B_GRN	2.2	0		Monocytes|GrB-secreting B cells	CD74_APP	35.434	0.038		Exhausted Tfh|COL13A1+ matrix FBs	CXCR3_CXCL9	1.896	0.022		Pleural Mac|CD4+ Th	CD74_MIF	29.991	0		Microglia/Mac|CD4+ Th	CCL4_CCR5	15.616	0.032
COL14A1+ matrix FBs|NK	PGRMC2_CCL4L2	11.518	0		Exhausted Tfh|Tumor ECs	HLA-C_FAM3C	21.986	0		Treg|Monocytes	TNFRSF1B_GRN	4.296	0		Pleural Mac|GrB-secreting B cells	CD74_APP	79.83	0		Exhausted Tfh|Myofibroblasts	CXCR3_CXCL9	4.338	0.003		Pleural Mac|CD8+/CD4+ Mixed Th	CD74_MIF	31.434	0		Microglia/Mac|GC B cells in the DZ	CCL4_CCR5	15.939	0.003
COL14A1+ matrix FBs|mo-Mac	PGRMC2_CCL4L2	11.231	0		Exhausted Tfh|mo-Mac	HLA-C_FAM3C	21.662	0		Treg|Myofibroblasts	TNFRSF1B_GRN	3.102	0.041		mo-Mac|GrB-secreting B cells	CD74_APP	58.961	0		Exhausted Tfh|Pleural Mac	CXCR3_CXCL9	1.892	0		Pleural Mac|Exhausted CD8+ T	CD74_MIF	30.502	0		Monocytes|CD4+ Th	CCL4_CCR5	20.404	0.013
COL14A1+ matrix FBs|pDCs	PGRMC2_CCL4L2	11.363	0.044		Exhausted Tfh|tS1	HLA-C_FAM3C	21.848	0		Treg|Pleural Mac	TNFRSF1B_GRN	6.07	0.027		Activated DCs|CD8+/CD4+ Mixed Th	ICAM1_SPN	1.294	0.005		GrB-secreting B cells|Activated DCs	CXCR3_CXCL9	6.797	0.002		Pleural Mac|FB-like cells	CD74_MIF	30.733	0		Monocytes|GC B cells in the DZ	CCL4_CCR5	20.726	0.002
Mesothelial cells|CD163+CD14+ DCs	PGRMC2_CCL4L2	6.724	0.013		Exhausted Tfh|tS2	HLA-C_FAM3C	22.92	0		Treg|mo-Mac	TNFRSF1B_GRN	7.756	0		CD163+CD14+ DCs|CD8+/CD4+ Mixed Th	ICAM1_SPN	1.235	0.007		GrB-secreting B cells|CD141+ DCs	CXCR3_CXCL9	5.723	0.001		Pleural Mac|Follicular B cells	CD74_MIF	30.44	0		NK|GC B cells in the DZ	CCL4_CCR5	15.111	0
Mesothelial cells|CD8 low T	PGRMC2_CCL4L2	14.622	0		Exhausted Tfh|tS3	HLA-C_FAM3C	21.88	0		Activated DCs|Smooth muscle cells	ERBB3_BTC	0.305	0.027		CD141+ DCs|CD8+/CD4+ Mixed Th	ICAM1_SPN	1.032	0.015		GrB-secreting B cells|COL13A1+ matrix FBs	CXCR3_CXCL9	5.634	0.002		Pleural Mac|Lymphatic ECs	CD74_MIF	31.281	0.002		Pleural Mac|CD4+ Th	CCL4_CCR5	5.525	0
Mesothelial cells|Cytotoxic CD8+ T	PGRMC2_CCL4L2	10.105	0		Follicular B cells|tS2	HLA-C_FAM3C	9.785	0.044		Malignant cells|Smooth muscle cells	ERBB3_BTC	0.671	0.005		CD1c+ DCs|CD8+/CD4+ Mixed Th	ICAM1_SPN	1.16	0.011		GrB-secreting B cells|Myofibroblasts	CXCR3_CXCL9	8.076	0.001		Pleural Mac|MALT B cells	CD74_MIF	30.932	0		Pleural Mac|GC B cells in the DZ	CCL4_CCR5	5.848	0.002
Mesothelial cells|NK	PGRMC2_CCL4L2	11.493	0		Lymphatic ECs|GC B cells in the LZ	HLA-C_FAM3C	13.352	0.031		Activated DCs|Myofibroblasts	CD74_COPA	96.581	0.006		Monocytes|CD8+/CD4+ Mixed Th	ICAM1_SPN	1.538	0.001		GrB-secreting B cells|Pleural Mac	CXCR3_CXCL9	5.63	0.004		Pleural Mac|Malignant cells	CD74_MIF	31.085	0		mo-Mac|CD4+ Th	CCL4_CCR5	9.871	0.023
Mesothelial cells|mo-Mac	PGRMC2_CCL4L2	11.206	0		NK|Alveolar Mac	HLA-C_FAM3C	22.942	0		Activated DCs|Smooth muscle cells	CD74_COPA	96.458	0.005		Pleural Mac|CD8+/CD4+ Mixed Th	ICAM1_SPN	1.191	0.008		Naive CD8+ T|Activated DCs	CXCR3_CXCL9	3.082	0		Pleural Mac|Myofibroblasts	CD74_MIF	29.521	0		mo-Mac|GC B cells in the DZ	CCL4_CCR5	10.194	0.005
Mesothelial cells|pDCs	PGRMC2_CCL4L2	11.338	0.014		NK|CD207+CD1a+ LCs	HLA-C_FAM3C	22.936	0		Activated DCs|Tumor ECs	CD74_COPA	96.542	0.002		mo-Mac|CD8+/CD4+ Mixed Th	ICAM1_SPN	2.036	0		Naive CD8+ T|CD141+ DCs	CXCR3_CXCL9	2.008	0.01		Pleural Mac|NK	CD74_MIF	30.415	0		Alveolar Mac|GC B cells in the DZ	CCL3_CCR5	11.649	0.006
Myofibroblasts|CD163+CD14+ DCs	PGRMC2_CCL4L2	6.947	0.009		NK|COL13A1+ matrix FBs	HLA-C_FAM3C	23.459	0		Alveolar Mac|Myofibroblasts	CD74_COPA	67.041	0		pDCs|CD8+/CD4+ Mixed Th	ICAM1_SPN	1.369	0.013		Naive CD8+ T|COL13A1+ matrix FBs	CXCR3_CXCL9	1.92	0.037		Pleural Mac|Naive CD8+ T	CD74_MIF	34.105	0		CD163+CD14+ DCs|CD4+ Th	CCL3_CCR5	13.925	0.024
Myofibroblasts|CD8 low T	PGRMC2_CCL4L2	14.845	0		NK|COL14A1+ matrix FBs	HLA-C_FAM3C	23.46	0		Alveolar Mac|Smooth muscle cells	CD74_COPA	66.919	0		GrB-secreting B cells|Monocytes	NRP1_VEGFA	2.418	0		Naive CD8+ T|Myofibroblasts	CXCR3_CXCL9	4.361	0.004		Pleural Mac|Pericytes	CD74_MIF	29.861	0		CD163+CD14+ DCs|GC B cells in the DZ	CCL3_CCR5	14.248	0.005
Myofibroblasts|Cytotoxic CD8+ T	PGRMC2_CCL4L2	10.329	0		NK|GC B cells in the DZ	HLA-C_FAM3C	23.661	0		Alveolar Mac|Tumor ECs	CD74_COPA	67.002	0		GrB-secreting B cells|pDCs	NRP1_VEGFB	2.182	0		Naive CD8+ T|Pleural Mac	CXCR3_CXCL9	1.915	0		Pleural Mac|Plasma cells	CD74_MIF	29.436	0		Cytotoxic CD8+ T|GC B cells in the DZ	CCL3_CCR5	8.611	0.002
Myofibroblasts|NK	PGRMC2_CCL4L2	11.717	0		NK|GC B cells in the LZ	HLA-C_FAM3C	24.881	0		CD163+CD14+ DCs|Myofibroblasts	CD74_COPA	77.854	0		CD163+CD14+ DCs|CD4+ Th	CCL4L2_VSIR	13.437	0.02		Treg|Activated DCs	CXCR3_CXCL9	3.081	0		Pleural Mac|Smooth muscle cells	CD74_MIF	31.36	0		Microglia/Mac|CD4+ Th	CCL3_CCR5	19.198	0.019
Myofibroblasts|mo-Mac	PGRMC2_CCL4L2	11.429	0		NK|Lymphatic ECs	HLA-C_FAM3C	23.406	0		CD163+CD14+ DCs|Smooth muscle cells	CD74_COPA	77.732	0		CD163+CD14+ DCs|CD8+/CD4+ Mixed Th	CCL4L2_VSIR	13.12	0.02		Treg|CD141+ DCs	CXCR3_CXCL9	2.007	0.01		Pleural Mac|Stalk-like ECs	CD74_MIF	32.971	0		Microglia/Mac|GC B cells in the DZ	CCL3_CCR5	19.521	0.001
Myofibroblasts|pDCs	PGRMC2_CCL4L2	11.561	0.026		NK|MALT B cells	HLA-C_FAM3C	23.143	0		CD163+CD14+ DCs|Tumor ECs	CD74_COPA	77.816	0		CD163+CD14+ DCs|MALT B cells	CCL4L2_VSIR	12.989	0.02		Treg|COL13A1+ matrix FBs	CXCR3_CXCL9	1.919	0.039		Pleural Mac|Treg	CD74_MIF	30.478	0		Monocytes|GC B cells in the DZ	CCL3_CCR5	10.046	0.006
Exhausted CD8+ T|CD141+ DCs	CXCR3_CXCL9	2.456	0		NK|Mesothelial cells	HLA-C_FAM3C	22.968	0		CD141+ DCs|Myofibroblasts	CD74_COPA	122.164	0.001		CD163+CD14+ DCs|Naive CD4+ T	CCL4L2_VSIR	13.36	0.02		Treg|Myofibroblasts	CXCR3_CXCL9	4.36	0.003		Pleural Mac|Tumor ECs	CD74_MIF	29.658	0		NK|GC B cells in the DZ	CCL3_CCR5	7.229	0.001
Exhausted Tfh|CD141+ DCs	CXCR3_CXCL9	2.928	0.004		NK|Myofibroblasts	HLA-C_FAM3C	23.52	0		CD141+ DCs|Smooth muscle cells	CD74_COPA	122.042	0.001		CD163+CD14+ DCs|Treg	CCL4L2_VSIR	13.473	0.02		Treg|Pleural Mac	CXCR3_CXCL9	1.914	0		mo-Mac|CD4+ Th	CD74_MIF	24.723	0		Pleural Mac|CD4+ Th	CCL3_CCR5	7.024	0
GrB-secreting B cells|CD141+ DCs	CXCR3_CXCL9	2.193	0		NK|Pericytes	HLA-C_FAM3C	23.338	0		CD141+ DCs|Tumor ECs	CD74_COPA	122.125	0		CD8 low T|Activated DCs	CCL4L2_VSIR	7.892	0		pDCs|COL13A1+ matrix FBs	CXCR3_CXCL9	1.798	0.026		mo-Mac|CD8+/CD4+ Mixed Th	CD74_MIF	26.167	0		Pleural Mac|GC B cells in the DZ	CCL3_CCR5	7.347	0
Naive CD8+ T|CD141+ DCs	CXCR3_CXCL9	1.957	0.001		NK|Smooth muscle cells	HLA-C_FAM3C	23.239	0		CD1c+ DCs|Myofibroblasts	CD74_COPA	71.91	0		CD8 low T|CD163+CD14+ DCs	CCL4L2_VSIR	8.481	0		pDCs|Myofibroblasts	CXCR3_CXCL9	4.239	0.001		mo-Mac|Exhausted CD8+ T	CD74_MIF	25.234	0		mo-Mac|CD4+ Th	CCL3_CCR5	16.575	0
Mesothelial cells|CD141+ DCs	DPP4_CXCL9	1.958	0.001		NK|Tumor ECs	HLA-C_FAM3C	23.292	0		CD1c+ DCs|Smooth muscle cells	CD74_COPA	71.788	0		CD8 low T|CD141+ DCs	CCL4L2_VSIR	8.213	0		Malignant cells|Activated DCs	DPP4_CXCL9	2.449	0		mo-Mac|FB-like cells	CD74_MIF	25.465	0		mo-Mac|GC B cells in the DZ	CCL3_CCR5	16.898	0
EPCs|CD141+ DCs	FCGR2A_CXCL9	2.093	0.003		NK|mo-Mac	HLA-C_FAM3C	22.968	0		CD1c+ DCs|Tumor ECs	CD74_COPA	71.871	0		CD8 low T|CD1c+ DCs	CCL4L2_VSIR	8.731	0		Malignant cells|CD141+ DCs	DPP4_CXCL9	1.375	0.029		mo-Mac|Follicular B cells	CD74_MIF	25.172	0		Alveolar Mac|GC B cells in the DZ	CCL5_CCR5	0.997	0.049
Mesothelial cells|CD141+ DCs	FCGR2A_CXCL9	1.675	0.034		NK|tS1	HLA-C_FAM3C	23.154	0		CD207+CD1a+ LCs|Myofibroblasts	CD74_COPA	105.595	0.009		CD8 low T|MALT B cells	CCL4L2_VSIR	7.418	0		Malignant cells|Myofibroblasts	DPP4_CXCL9	3.728	0.008		mo-Mac|Lymphatic ECs	CD74_MIF	26.013	0.001		CD163+CD14+ DCs|GC B cells in the DZ	CCL5_CCR5	5.564	0.04
CD8+/CD4+ Mixed Th|Activated DCs	PDCD1_CD274	0.824	0.006		NK|tS2	HLA-C_FAM3C	24.226	0		CD207+CD1a+ LCs|Smooth muscle cells	CD74_COPA	105.473	0.008		CD8 low T|Monocytes	CCL4L2_VSIR	8.617	0		Malignant cells|Pleural Mac	DPP4_CXCL9	1.282	0.001		mo-Mac|MALT B cells	CD74_MIF	25.665	0		CD4+ Th|GC B cells in the DZ	CCL5_CCR5	15.681	0.006
Exhausted Tfh|Activated DCs	PDCD1_CD274	1.29	0		NK|tS3	HLA-C_FAM3C	23.186	0		CD207+CD1a+ LCs|Tumor ECs	CD74_COPA	105.557	0		CD8 low T|Pleural Mac	CCL4L2_VSIR	8.709	0		Alveolar Mac|Myofibroblasts	FCGR2A_CXCL9	4.207	0.009		mo-Mac|Malignant cells	CD74_MIF	25.818	0		CD8 low T|GC B cells in the DZ	CCL5_CCR5	20.906	0
AT2|Alveolar Mac	EGFR_TGFB1	0.709	0		Naive CD4+ T|Alveolar Mac	HLA-C_FAM3C	10.65	0.005		Follicular B cells|Alveolar Mac	CD74_COPA	45.587	0		CD8 low T|mo-Mac	CCL4L2_VSIR	8.428	0		CD163+CD14+ DCs|Myofibroblasts	FCGR2A_CXCL9	4.29	0.008		mo-Mac|Myofibroblasts	CD74_MIF	24.254	0		Cytotoxic CD8+ T|GC B cells in the DZ	CCL5_CCR5	42.746	0
AT2|CD1c+ DCs	EGFR_TGFB1	1.004	0		Naive CD4+ T|CD207+CD1a+ LCs	HLA-C_FAM3C	10.645	0.007		Follicular B cells|CD141+ DCs	CD74_COPA	45.482	0		CD8 low T|pDCs	CCL4L2_VSIR	7.791	0.001		CD1c+ DCs|Myofibroblasts	FCGR2A_CXCL9	3.842	0.01		mo-Mac|NK	CD74_MIF	25.147	0		Exhausted CD8+ T|GC B cells in the DZ	CCL5_CCR5	51.664	0
AT2|CD4+ Th	EGFR_TGFB1	1.09	0		Naive CD4+ T|COL13A1+ matrix FBs	HLA-C_FAM3C	11.168	0		Follicular B cells|CD1c+ DCs	CD74_COPA	45.643	0		Cytotoxic CD8+ T|Activated DCs	CCL4L2_VSIR	19.245	0		CD207+CD1a+ LCs|Myofibroblasts	FCGR2A_CXCL9	3.71	0.011		mo-Mac|Naive CD8+ T	CD74_MIF	28.837	0		Microglia/Mac|GC B cells in the DZ	CCL5_CCR5	3.401	0.027
AT2|CD8 low T	EGFR_TGFB1	1.266	0		Naive CD4+ T|COL14A1+ matrix FBs	HLA-C_FAM3C	11.168	0		Follicular B cells|Myofibroblasts	CD74_COPA	45.576	0		Cytotoxic CD8+ T|CD163+CD14+ DCs	CCL4L2_VSIR	19.833	0		Malignant cells|Activated DCs	FCGR2A_CXCL9	2.267	0.001		mo-Mac|Pericytes	CD74_MIF	24.594	0		NK|GC B cells in the DZ	CCL5_CCR5	34.101	0
AT2|CD8+/CD4+ Mixed Th	EGFR_TGFB1	2.191	0.022		Naive CD4+ T|GC B cells in the DZ	HLA-C_FAM3C	11.37	0		Follicular B cells|Pleural Mac	CD74_COPA	45.481	0		Cytotoxic CD8+ T|CD141+ DCs	CCL4L2_VSIR	19.566	0		Malignant cells|Myofibroblasts	FCGR2A_CXCL9	3.546	0.011		mo-Mac|Plasma cells	CD74_MIF	24.169	0		Naive CD8+ T|GC B cells in the DZ	CCL5_CCR5	31.895	0
AT2|Cytotoxic CD8+ T	EGFR_TGFB1	1.026	0		Naive CD4+ T|GC B cells in the LZ	HLA-C_FAM3C	12.589	0		Follicular B cells|Smooth muscle cells	CD74_COPA	45.453	0		Cytotoxic CD8+ T|CD1c+ DCs	CCL4L2_VSIR	20.084	0		Monocytes|Myofibroblasts	FCGR2A_CXCL9	4.37	0.008		mo-Mac|Smooth muscle cells	CD74_MIF	26.092	0		Alveolar Mac|GC B cells in the DZ	CCL4_SLC7A1	12.143	0.002
AT2|Exhausted CD8+ T	EGFR_TGFB1	1.055	0.015		Naive CD4+ T|Lymphatic ECs	HLA-C_FAM3C	11.115	0		Follicular B cells|Tumor ECs	CD74_COPA	45.537	0		Cytotoxic CD8+ T|MALT B cells	CCL4L2_VSIR	18.771	0		Pleural Mac|COL13A1+ matrix FBs	FCGR2A_CXCL9	2.354	0.044		mo-Mac|Stalk-like ECs	CD74_MIF	27.703	0.001		CD163+CD14+ DCs|GC B cells in the DZ	CCL4_SLC7A1	9.751	0.005
AT2|Exhausted Tfh	EGFR_TGFB1	2.612	0.023		Naive CD4+ T|MALT B cells	HLA-C_FAM3C	10.852	0.003		Follicular B cells|mo-Mac	CD74_COPA	45.597	0		Cytotoxic CD8+ T|Monocytes	CCL4L2_VSIR	19.969	0		Pleural Mac|Myofibroblasts	FCGR2A_CXCL9	4.796	0.003		mo-Mac|Treg	CD74_MIF	25.21	0		CD4+ Th|GC B cells in the DZ	CCL4_SLC7A1	1.323	0.031
AT2|GrB-secreting B cells	EGFR_TGFB1	1.006	0		Naive CD4+ T|Mesothelial cells	HLA-C_FAM3C	10.677	0.046		Pleural Mac|Myofibroblasts	CD74_COPA	42.954	0.035		Cytotoxic CD8+ T|Pleural Mac	CCL4L2_VSIR	20.061	0		mo-Mac|COL13A1+ matrix FBs	FCGR2A_CXCL9	2.827	0.035		mo-Mac|Tumor ECs	CD74_MIF	24.391	0		CD8 low T|GC B cells in the DZ	CCL4_SLC7A1	4.109	0.015
AT2|Monocytes	EGFR_TGFB1	0.845	0		Naive CD4+ T|Myofibroblasts	HLA-C_FAM3C	11.228	0		Pleural Mac|Smooth muscle cells	CD74_COPA	42.832	0.019		Cytotoxic CD8+ T|mo-Mac	CCL4L2_VSIR	19.781	0		mo-Mac|Myofibroblasts	FCGR2A_CXCL9	5.269	0.002		Cytotoxic CD8+ T|CD163+CD14+ DCs	EGFR_AREG	25.226	0		Cancer cells|GC B cells in the DZ	CCL4_SLC7A1	0.49	0.045
AT2|NK	EGFR_TGFB1	1.508	0		Naive CD4+ T|Pericytes	HLA-C_FAM3C	11.047	0.001		Pleural Mac|Tumor ECs	CD74_COPA	42.915	0.01		Cytotoxic CD8+ T|pDCs	CCL4L2_VSIR	19.143	0		CD8+/CD4+ Mixed Th|Activated DCs	PDCD1_CD274	2.916	0.006		Cytotoxic CD8+ T|CD141+ DCs	EGFR_AREG	6.565	0.014		Cytotoxic CD8+ T|Cancer cells	CCL4_SLC7A1	17.443	0
AT2|Treg	EGFR_TGFB1	0.794	0.042		Naive CD4+ T|Smooth muscle cells	HLA-C_FAM3C	10.948	0.003		mo-Mac|Myofibroblasts	CD74_COPA	55.121	0		Exhausted CD8+ T|Activated DCs	CCL4L2_VSIR	20.516	0		CD8+/CD4+ Mixed Th|CD207+CD1a+ LCs	PDCD1_CD274	2.66	0.004		Cytotoxic CD8+ T|CD1c+ DCs	EGFR_AREG	6.357	0.015		Cytotoxic CD8+ T|GC B cells in the DZ	CCL4_SLC7A1	17.705	0
AT2|mo-Mac	EGFR_TGFB1	0.752	0		Naive CD4+ T|Tumor ECs	HLA-C_FAM3C	11.001	0.002		mo-Mac|Smooth muscle cells	CD74_COPA	54.998	0		Exhausted CD8+ T|CD163+CD14+ DCs	CCL4L2_VSIR	21.105	0		CD8+/CD4+ Mixed Th|COL13A1+ matrix FBs	PDCD1_CD274	2.596	0.002		Cytotoxic CD8+ T|MAST	EGFR_AREG	12.816	0		Exhausted CD8+ T|Cancer cells	CCL4_SLC7A1	6.712	0.005
COL14A1+ matrix FBs|Alveolar Mac	EGFR_TGFB1	0.751	0		Naive CD4+ T|mo-Mac	HLA-C_FAM3C	10.676	0.005		mo-Mac|Tumor ECs	CD74_COPA	55.082	0		Exhausted CD8+ T|CD141+ DCs	CCL4L2_VSIR	20.837	0		CD8+/CD4+ Mixed Th|Pleural Mac	PDCD1_CD274	2.686	0.007		Cytotoxic CD8+ T|Monocytes	EGFR_AREG	17.595	0		Exhausted CD8+ T|GC B cells in the DZ	CCL4_SLC7A1	6.974	0.001
COL14A1+ matrix FBs|CD1c+ DCs	EGFR_TGFB1	1.046	0		Naive CD4+ T|tS1	HLA-C_FAM3C	10.863	0.002		CD4+ Th|Alveolar Mac	CD44_HBEGF	3.675	0		Exhausted CD8+ T|CD1c+ DCs	CCL4L2_VSIR	21.355	0		Exhausted Tfh|Activated DCs	PDCD1_CD274	0.922	0.001		Cytotoxic CD8+ T|mo-Mac	EGFR_AREG	3.026	0.027		Microglia/Mac|Cancer cells	CCL4_SLC7A1	15.319	0.048
COL14A1+ matrix FBs|CD4+ Th	EGFR_TGFB1	1.132	0		Naive CD4+ T|tS2	HLA-C_FAM3C	11.934	0		CD4+ Th|CD163+CD14+ DCs	CD44_HBEGF	3.798	0		Exhausted CD8+ T|MALT B cells	CCL4L2_VSIR	20.042	0		Exhausted Tfh|CD207+CD1a+ LCs	PDCD1_CD274	0.666	0.002		FB-like cells|CD163+CD14+ DCs	EGFR_AREG	24.098	0		Microglia/Mac|GC B cells in the DZ	CCL4_SLC7A1	15.582	0.003
COL14A1+ matrix FBs|CD8 low T	EGFR_TGFB1	1.308	0		Naive CD4+ T|tS3	HLA-C_FAM3C	10.894	0.01		CD4+ Th|CD1c+ DCs	CD44_HBEGF	3.04	0		Exhausted CD8+ T|Monocytes	CCL4L2_VSIR	21.241	0		Exhausted Tfh|COL13A1+ matrix FBs	PDCD1_CD274	0.602	0.004		FB-like cells|CD141+ DCs	EGFR_AREG	5.437	0.035		Monocytes|Cancer cells	CCL4_SLC7A1	20.107	0.023
COL14A1+ matrix FBs|CD8+/CD4+ Mixed Th	EGFR_TGFB1	2.233	0.02		Naive CD8+ T|Alveolar Mac	HLA-C_FAM3C	21.789	0		CD4+ Th|Monocytes	CD44_HBEGF	2.871	0		Exhausted CD8+ T|Pleural Mac	CCL4L2_VSIR	21.332	0		Exhausted Tfh|Pleural Mac	PDCD1_CD274	0.692	0.002		FB-like cells|CD1c+ DCs	EGFR_AREG	5.23	0.03		Monocytes|GC B cells in the DZ	CCL4_SLC7A1	20.369	0.001
COL14A1+ matrix FBs|Cytotoxic CD8+ T	EGFR_TGFB1	1.067	0		Naive CD8+ T|CD207+CD1a+ LCs	HLA-C_FAM3C	21.783	0		CD4+ Th|mo-Mac	CD44_HBEGF	2.897	0		Exhausted CD8+ T|mo-Mac	CCL4L2_VSIR	21.052	0		Activated DCs|COL13A1+ matrix FBs	CD80_CD274	0.419	0.021		FB-like cells|MAST	EGFR_AREG	11.688	0		NK|Cancer cells	CCL4_SLC7A1	14.491	0
COL14A1+ matrix FBs|Exhausted CD8+ T	EGFR_TGFB1	1.097	0.011		Naive CD8+ T|COL13A1+ matrix FBs	HLA-C_FAM3C	22.307	0		CD8 low T|Alveolar Mac	CD44_HBEGF	3.404	0		Exhausted CD8+ T|pDCs	CCL4L2_VSIR	20.414	0		CD8+/CD4+ Mixed Th|Activated DCs	PDCD1_PDCD1LG2	2.825	0.006		FB-like cells|Monocytes	EGFR_AREG	16.467	0		NK|GC B cells in the DZ	CCL4_SLC7A1	14.754	0
COL14A1+ matrix FBs|Exhausted Tfh	EGFR_TGFB1	2.654	0.021		Naive CD8+ T|COL14A1+ matrix FBs	HLA-C_FAM3C	22.307	0		CD8 low T|CD163+CD14+ DCs	CD44_HBEGF	3.527	0		Monocytes|CD4+ Th	CCL4L2_VSIR	9.263	0.013		CD8+/CD4+ Mixed Th|COL13A1+ matrix FBs	PDCD1_PDCD1LG2	2.793	0.001		FB-like cells|NK	EGFR_AREG	8.066	0.004		Naive CD8+ T|GC B cells in the DZ	CCL4_SLC7A1	2.26	0.041
COL14A1+ matrix FBs|GrB-secreting B cells	EGFR_TGFB1	1.048	0		Naive CD8+ T|GC B cells in the DZ	HLA-C_FAM3C	22.509	0		CD8 low T|CD1c+ DCs	CD44_HBEGF	2.769	0		Monocytes|CD8+/CD4+ Mixed Th	CCL4L2_VSIR	8.946	0.013		Exhausted Tfh|Activated DCs	PDCD1_PDCD1LG2	0.831	0.001		FB-like cells|mo-Mac	EGFR_AREG	1.898	0.014		Pleural Mac|Cancer cells	CCL4_SLC7A1	5.229	0
COL14A1+ matrix FBs|Monocytes	EGFR_TGFB1	0.887	0		Naive CD8+ T|GC B cells in the LZ	HLA-C_FAM3C	23.728	0		CD8 low T|Monocytes	CD44_HBEGF	2.6	0		Monocytes|MALT B cells	CCL4L2_VSIR	8.815	0.015		Exhausted Tfh|COL13A1+ matrix FBs	PDCD1_PDCD1LG2	0.799	0.001		Malignant cells|CD163+CD14+ DCs	EGFR_AREG	24.54	0		Pleural Mac|GC B cells in the DZ	CCL4_SLC7A1	5.491	0.002
COL14A1+ matrix FBs|NK	EGFR_TGFB1	1.55	0		Naive CD8+ T|Lymphatic ECs	HLA-C_FAM3C	22.254	0		CD8 low T|mo-Mac	CD44_HBEGF	2.626	0		Monocytes|Naive CD4+ T	CCL4L2_VSIR	9.186	0.013		COL13A1+ matrix FBs|Monocytes	EGFR_NRG1	0.851	0.003		Malignant cells|CD141+ DCs	EGFR_AREG	5.879	0.025		mo-Mac|Cancer cells	CCL4_SLC7A1	9.575	0.033
COL14A1+ matrix FBs|Pleural Mac	EGFR_TGFB1	0.815	0.044		Naive CD8+ T|MALT B cells	HLA-C_FAM3C	21.99	0		Cytotoxic CD8+ T|Alveolar Mac	CD44_HBEGF	2.621	0		Monocytes|Treg	CCL4L2_VSIR	9.299	0.013		COL14A1+ matrix FBs|Monocytes	EGFR_NRG1	1.343	0.013		Malignant cells|CD1c+ DCs	EGFR_AREG	5.672	0.022		mo-Mac|GC B cells in the DZ	CCL4_SLC7A1	9.837	0.003
COL14A1+ matrix FBs|Treg	EGFR_TGFB1	0.836	0.023		Naive CD8+ T|Mesothelial cells	HLA-C_FAM3C	21.816	0		Cytotoxic CD8+ T|CD163+CD14+ DCs	CD44_HBEGF	2.744	0		NK|Activated DCs	CCL4L2_VSIR	4.87	0.002		Malignant cells|Monocytes	EGFR_NRG1	0.855	0		Malignant cells|MAST	EGFR_AREG	12.13	0		Alveolar Mac|Cancer cells	CSF1_SLC7A1	0.945	0.014
COL14A1+ matrix FBs|mo-Mac	EGFR_TGFB1	0.794	0		Naive CD8+ T|Myofibroblasts	HLA-C_FAM3C	22.367	0		Exhausted CD8+ T|Alveolar Mac	CD44_HBEGF	4.644	0		NK|CD163+CD14+ DCs	CCL4L2_VSIR	5.458	0		Follicular B cells|Monocytes	HLA-DPB1_NRG1	16.851	0		Malignant cells|Monocytes	EGFR_AREG	16.91	0		Alveolar Mac|GC B cells in the DZ	CSF1_SLC7A1	1.208	0.002
AT2|Alveolar Mac	EGFR_MIF	0.616	0		Naive CD8+ T|Pericytes	HLA-C_FAM3C	22.185	0		Exhausted CD8+ T|CD163+CD14+ DCs	CD44_HBEGF	4.766	0		NK|CD141+ DCs	CCL4L2_VSIR	5.191	0		GC B cells in the LZ|Monocytes	HLA-DPB1_NRG1	17.826	0		Malignant cells|NK	EGFR_AREG	8.508	0.004		Alveolar Mac|GC B cells in the DZ	CCL4_CNR2	12.143	0
AT2|CD163+CD14+ DCs	EGFR_MIF	0.704	0.04		Naive CD8+ T|Smooth muscle cells	HLA-C_FAM3C	22.086	0		Exhausted CD8+ T|CD1c+ DCs	CD44_HBEGF	4.008	0		NK|CD1c+ DCs	CCL4L2_VSIR	5.709	0		Malignant cells|Monocytes	ERBB3_NRG1	1.286	0		Malignant cells|mo-Mac	EGFR_AREG	2.34	0		CD163+CD14+ DCs|GC B cells in the DZ	CCL4_CNR2	9.751	0.001
AT2|CD141+ DCs	EGFR_MIF	0.832	0.02		Naive CD8+ T|Tumor ECs	HLA-C_FAM3C	22.14	0		Exhausted CD8+ T|Monocytes	CD44_HBEGF	3.839	0		NK|MALT B cells	CCL4L2_VSIR	4.396	0.009		COL13A1+ matrix FBs|Alveolar Mac	EGFR_TGFB1	0.953	0.013		Myofibroblasts|CD163+CD14+ DCs	EGFR_AREG	24.371	0		CD4+ Th|GC B cells in the DZ	CCL4_CNR2	1.323	0.016
AT2|CD1c+ DCs	EGFR_MIF	0.647	0.001		Naive CD8+ T|mo-Mac	HLA-C_FAM3C	21.815	0		Exhausted CD8+ T|mo-Mac	CD44_HBEGF	3.865	0		NK|Monocytes	CCL4L2_VSIR	5.595	0		COL13A1+ matrix FBs|CD163+CD14+ DCs	EGFR_TGFB1	0.74	0.029		Myofibroblasts|CD141+ DCs	EGFR_AREG	5.71	0.026		CD8 low T|GC B cells in the DZ	CCL4_CNR2	4.109	0.01
AT2|CD4+ Th	EGFR_MIF	0.87	0		Naive CD8+ T|tS1	HLA-C_FAM3C	22.001	0		Follicular B cells|Alveolar Mac	CD44_HBEGF	2.584	0		NK|Pleural Mac	CCL4L2_VSIR	5.686	0		COL13A1+ matrix FBs|CD1c+ DCs	EGFR_TGFB1	0.713	0.04		Myofibroblasts|CD1c+ DCs	EGFR_AREG	5.503	0.026		Cancer cells|GC B cells in the DZ	CCL4_CNR2	0.49	0.017
AT2|CD8+/CD4+ Mixed Th	EGFR_MIF	3.659	0		Naive CD8+ T|tS2	HLA-C_FAM3C	23.073	0		Follicular B cells|CD163+CD14+ DCs	CD44_HBEGF	2.707	0		NK|mo-Mac	CCL4L2_VSIR	5.406	0		COL13A1+ matrix FBs|CD4+ Th	EGFR_TGFB1	0.815	0.016		Myofibroblasts|MAST	EGFR_AREG	11.961	0		Cytotoxic CD8+ T|GC B cells in the DZ	CCL4_CNR2	17.705	0
AT2|COL13A1+ matrix FBs	EGFR_MIF	0.812	0		Naive CD8+ T|tS3	HLA-C_FAM3C	22.033	0		Follicular B cells|CD1c+ DCs	CD44_HBEGF	1.948	0.03		NK|pDCs	CCL4L2_VSIR	4.768	0.011		COL13A1+ matrix FBs|Cytotoxic CD8+ T	EGFR_TGFB1	0.864	0.013		Myofibroblasts|Monocytes	EGFR_AREG	16.74	0		Exhausted CD8+ T|GC B cells in the DZ	CCL4_CNR2	6.974	0.001
AT2|COL14A1+ matrix FBs	EGFR_MIF	0.732	0		Pericytes|GC B cells in the LZ	HLA-C_FAM3C	13.546	0.042		Follicular B cells|Monocytes	CD44_HBEGF	1.779	0.042		Naive CD8+ T|Activated DCs	CCL4L2_VSIR	5.827	0		COL13A1+ matrix FBs|Exhausted Tfh	EGFR_TGFB1	0.866	0.034		Myofibroblasts|NK	EGFR_AREG	8.339	0.004		Microglia/Mac|GC B cells in the DZ	CCL4_CNR2	15.582	0.001
AT2|Exhausted Tfh	EGFR_MIF	2.397	0.014		Pleural Mac|GC B cells in the LZ	HLA-C_FAM3C	12.447	0.049		Follicular B cells|mo-Mac	CD44_HBEGF	1.805	0.033		Naive CD8+ T|CD163+CD14+ DCs	CCL4L2_VSIR	6.415	0		COL13A1+ matrix FBs|Lymphatic ECs	EGFR_TGFB1	1.261	0.019		Myofibroblasts|mo-Mac	EGFR_AREG	2.171	0.047		Monocytes|GC B cells in the DZ	CCL4_CNR2	20.369	0
AT2|GC B cells in the DZ	EGFR_MIF	5.735	0.002		Smooth muscle cells|GC B cells in the LZ	HLA-C_FAM3C	12.816	0.033		MALT B cells|Alveolar Mac	CD44_HBEGF	2.291	0.013		Naive CD8+ T|CD141+ DCs	CCL4L2_VSIR	6.148	0		COL13A1+ matrix FBs|Monocytes	EGFR_TGFB1	1.303	0.002		Activated DCs|MAST	ICAM1_AREG	13.312	0		NK|GC B cells in the DZ	CCL4_CNR2	14.754	0
AT2|Lymphatic ECs	EGFR_MIF	0.905	0		Stalk-like ECs|Alveolar Mac	HLA-C_FAM3C	17.339	0		MALT B cells|CD163+CD14+ DCs	CD44_HBEGF	2.414	0.005		Naive CD8+ T|CD1c+ DCs	CCL4L2_VSIR	6.666	0		COL13A1+ matrix FBs|NK	EGFR_TGFB1	0.83	0.017		Activated DCs|NK	ICAM1_AREG	9.69	0.002		Naive CD8+ T|GC B cells in the DZ	CCL4_CNR2	2.26	0.017
AT2|MALT B cells	EGFR_MIF	0.746	0.014		Stalk-like ECs|CD207+CD1a+ LCs	HLA-C_FAM3C	17.333	0		Myofibroblasts|Alveolar Mac	CD44_HBEGF	2.729	0.015		Naive CD8+ T|MALT B cells	CCL4L2_VSIR	5.353	0		COL13A1+ matrix FBs|Pleural Mac	EGFR_TGFB1	0.799	0.02		Alveolar Mac|MAST	ICAM1_AREG	11.852	0		Pleural Mac|GC B cells in the DZ	CCL4_CNR2	5.491	0.002
AT2|Mesothelial cells	EGFR_MIF	1.705	0.007		Stalk-like ECs|COL13A1+ matrix FBs	HLA-C_FAM3C	17.857	0		Myofibroblasts|CD163+CD14+ DCs	CD44_HBEGF	2.851	0.009		Naive CD8+ T|Monocytes	CCL4L2_VSIR	6.551	0		COL13A1+ matrix FBs|mo-Mac	EGFR_TGFB1	0.658	0.039		Alveolar Mac|NK	ICAM1_AREG	8.23	0.004		mo-Mac|GC B cells in the DZ	CCL4_CNR2	9.837	0
AT2|Myofibroblasts	EGFR_MIF	1.269	0.016		Stalk-like ECs|COL14A1+ matrix FBs	HLA-C_FAM3C	17.857	0		NK|Alveolar Mac	CD44_HBEGF	2.415	0		Naive CD8+ T|Pleural Mac	CCL4L2_VSIR	6.643	0		COL14A1+ matrix FBs|Activated DCs	EGFR_TGFB1	0.927	0.036		CD163+CD14+ DCs|MAST	ICAM1_AREG	12.489	0		MALT B cells|Cancer cells	IGF1_IGF1R	0.243	0
AT2|Naive CD4+ T	EGFR_MIF	0.849	0.001		Stalk-like ECs|GC B cells in the DZ	HLA-C_FAM3C	18.059	0		NK|CD163+CD14+ DCs	CD44_HBEGF	2.538	0		Naive CD8+ T|mo-Mac	CCL4L2_VSIR	6.363	0		COL14A1+ matrix FBs|Alveolar Mac	EGFR_TGFB1	1.445	0.015		CD163+CD14+ DCs|NK	ICAM1_AREG	8.867	0.003		Microglia/Mac|Cancer cells	IGF1_IGF1R	1.015	0.005
AT2|Naive CD8+ T	EGFR_MIF	1.036	0.023		Stalk-like ECs|GC B cells in the LZ	HLA-C_FAM3C	19.278	0		Naive CD4+ T|Alveolar Mac	CD44_HBEGF	2.847	0		Naive CD8+ T|pDCs	CCL4L2_VSIR	5.725	0.002		COL14A1+ matrix FBs|CD163+CD14+ DCs	EGFR_TGFB1	1.232	0.023		CD141+ DCs|MAST	ICAM1_AREG	12.036	0		Activated DCs|Cancer cells	GRN_SORT1	2.343	0.001
COL14A1+ matrix FBs|AT2	EGFR_MIF	0.843	0		Stalk-like ECs|MALT B cells	HLA-C_FAM3C	17.54	0		Naive CD4+ T|CD163+CD14+ DCs	CD44_HBEGF	2.969	0		mo-Mac|CD4+ Th	CCL4L2_VSIR	15.614	0		COL14A1+ matrix FBs|CD1c+ DCs	EGFR_TGFB1	1.205	0.02		CD141+ DCs|NK	ICAM1_AREG	8.414	0.003		CD141+ DCs|Cancer cells	GRN_SORT1	3.261	0
COL14A1+ matrix FBs|Alveolar Mac	EGFR_MIF	0.658	0		Stalk-like ECs|Mesothelial cells	HLA-C_FAM3C	17.366	0		Naive CD4+ T|CD1c+ DCs	CD44_HBEGF	2.211	0.008		mo-Mac|CD8+/CD4+ Mixed Th	CCL4L2_VSIR	15.297	0		COL14A1+ matrix FBs|CD207+CD1a+ LCs	EGFR_TGFB1	1.056	0.025		CD1c+ DCs|MAST	ICAM1_AREG	11.969	0		Microglia/Mac|Cancer cells	GRN_SORT1	17.167	0
COL14A1+ matrix FBs|CD163+CD14+ DCs	EGFR_MIF	0.746	0.019		Stalk-like ECs|Myofibroblasts	HLA-C_FAM3C	17.917	0		Naive CD4+ T|Monocytes	CD44_HBEGF	2.042	0.005		mo-Mac|MALT B cells	CCL4L2_VSIR	15.165	0		COL14A1+ matrix FBs|CD4+ Th	EGFR_TGFB1	1.307	0.016		CD1c+ DCs|NK	ICAM1_AREG	8.347	0.004		Monocytes|Cancer cells	GRN_SORT1	2.84	0.046
COL14A1+ matrix FBs|CD141+ DCs	EGFR_MIF	0.874	0.012		Stalk-like ECs|Pericytes	HLA-C_FAM3C	17.736	0		Naive CD4+ T|mo-Mac	CD44_HBEGF	2.068	0.003		mo-Mac|Naive CD4+ T	CCL4L2_VSIR	15.536	0		COL14A1+ matrix FBs|Cytotoxic CD8+ T	EGFR_TGFB1	1.356	0.02		CD207+CD1a+ LCs|MAST	ICAM1_AREG	11.949	0		Pleural Mac|Cancer cells	GRN_SORT1	3.387	0
COL14A1+ matrix FBs|CD1c+ DCs	EGFR_MIF	0.688	0		Stalk-like ECs|Smooth muscle cells	HLA-C_FAM3C	17.637	0		Naive CD8+ T|Alveolar Mac	CD44_HBEGF	3.914	0		mo-Mac|Treg	CCL4L2_VSIR	15.65	0		COL14A1+ matrix FBs|Exhausted Tfh	EGFR_TGFB1	1.358	0.015		CD207+CD1a+ LCs|NK	ICAM1_AREG	8.327	0.004		mo-Mac|Cancer cells	GRN_SORT1	2.956	0.001
COL14A1+ matrix FBs|CD4+ Th	EGFR_MIF	0.912	0		Stalk-like ECs|mo-Mac	HLA-C_FAM3C	17.365	0		Naive CD8+ T|CD163+CD14+ DCs	CD44_HBEGF	4.036	0		mo-Mac|CD4+ Th	TNF_VSIR	1.017	0.03		COL14A1+ matrix FBs|Lymphatic ECs	EGFR_TGFB1	1.753	0.014		FB-like cells|CD163+CD14+ DCs	ICAM1_AREG	24.167	0		CD4+ Th|Monocytes	COPA_SORT1	0.678	0.019
COL14A1+ matrix FBs|CD8+/CD4+ Mixed Th	EGFR_MIF	3.7	0		Stalk-like ECs|tS1	HLA-C_FAM3C	17.552	0		Naive CD8+ T|CD1c+ DCs	CD44_HBEGF	3.278	0		mo-Mac|Naive CD4+ T	TNF_VSIR	0.94	0.04		COL14A1+ matrix FBs|MALT B cells	EGFR_TGFB1	0.851	0.039		FB-like cells|CD141+ DCs	ICAM1_AREG	5.506	0.035		Cancer cells|Monocytes	COPA_SORT1	0.696	0.008
COL14A1+ matrix FBs|Ciliated	EGFR_MIF	1.048	0		Stalk-like ECs|tS2	HLA-C_FAM3C	18.623	0		Naive CD8+ T|Monocytes	CD44_HBEGF	3.109	0		mo-Mac|Treg	TNF_VSIR	1.053	0.02		COL14A1+ matrix FBs|Monocytes	EGFR_TGFB1	1.795	0.01		FB-like cells|CD1c+ DCs	ICAM1_AREG	5.299	0.03		GC B cells in the DZ|Monocytes	COPA_SORT1	0.685	0.044
COL14A1+ matrix FBs|Club	EGFR_MIF	0.805	0		Stalk-like ECs|tS3	HLA-C_FAM3C	17.583	0		Naive CD8+ T|mo-Mac	CD44_HBEGF	3.135	0		CD4+ Th|CD163+CD14+ DCs	HLA-F_LILRB2	1.434	0.001		COL14A1+ matrix FBs|NK	EGFR_TGFB1	1.322	0.016		FB-like cells|MAST	ICAM1_AREG	11.757	0		MALT B cells|Monocytes	COPA_SORT1	0.468	0.032
COL14A1+ matrix FBs|Exhausted Tfh	EGFR_MIF	2.439	0.014		Tip-like ECs|Alveolar Mac	HLA-C_FAM3C	29.215	0		Plasma cells|CD163+CD14+ DCs	CD44_HBEGF	2.256	0.04		CD4+ Th|CD1c+ DCs	HLA-F_LILRB2	1.349	0		COL14A1+ matrix FBs|Pleural Mac	EGFR_TGFB1	1.291	0.02		FB-like cells|Monocytes	ICAM1_AREG	16.536	0		Pleural Mac|Cancer cells	COPA_SORT1	0.465	0
COL14A1+ matrix FBs|GC B cells in the DZ	EGFR_MIF	5.777	0.002		Tip-like ECs|CD207+CD1a+ LCs	HLA-C_FAM3C	29.209	0		Treg|Alveolar Mac	CD44_HBEGF	3.733	0		CD4+ Th|Monocytes	HLA-F_LILRB2	1.43	0		COL14A1+ matrix FBs|mo-Mac	EGFR_TGFB1	1.15	0.021		FB-like cells|NK	ICAM1_AREG	8.135	0.004		CD4+ Th|Follicular B cells	KLRB1_CLEC2D	9.582	0
COL14A1+ matrix FBs|Lymphatic ECs	EGFR_MIF	0.947	0		Tip-like ECs|COL13A1+ matrix FBs	HLA-C_FAM3C	29.733	0		Treg|CD163+CD14+ DCs	CD44_HBEGF	3.856	0		CD4+ Th|Pleural Mac	HLA-F_LILRB2	1.597	0		COL14A1+ matrix FBs|pDCs	EGFR_TGFB1	1.163	0.024		FB-like cells|mo-Mac	ICAM1_AREG	1.967	0.004		CD4+ Th|GC B cells in the DZ	KLRB1_CLEC2D	8.971	0.006
COL14A1+ matrix FBs|MALT B cells	EGFR_MIF	0.788	0.005		Tip-like ECs|COL14A1+ matrix FBs	HLA-C_FAM3C	29.733	0		Treg|CD1c+ DCs	CD44_HBEGF	3.098	0		CD4+ Th|mo-Mac	HLA-F_LILRB2	1.28	0		Malignant cells|Alveolar Mac	EGFR_TGFB1	0.957	0.001		Lymphatic ECs|CD163+CD14+ DCs	ICAM1_AREG	26.151	0		CD4+ Th|MALT B cells	KLRB1_CLEC2D	8.789	0.001
COL14A1+ matrix FBs|Naive CD4+ T	EGFR_MIF	0.89	0		Tip-like ECs|GC B cells in the DZ	HLA-C_FAM3C	29.935	0		Treg|Monocytes	CD44_HBEGF	2.928	0		CD4+ Th|pDCs	HLA-F_LILRB2	1.372	0.007		Malignant cells|CD163+CD14+ DCs	EGFR_TGFB1	0.744	0.004		Lymphatic ECs|CD141+ DCs	ICAM1_AREG	7.49	0.008		CD8 low T|Follicular B cells	KLRB1_CLEC2D	4.158	0
COL14A1+ matrix FBs|Naive CD8+ T	EGFR_MIF	1.077	0.015		Tip-like ECs|GC B cells in the LZ	HLA-C_FAM3C	31.154	0		Treg|mo-Mac	CD44_HBEGF	2.955	0		CD8 low T|CD163+CD14+ DCs	HLA-F_LILRB2	1.772	0		Malignant cells|CD1c+ DCs	EGFR_TGFB1	0.717	0.024		Lymphatic ECs|CD1c+ DCs	ICAM1_AREG	7.283	0.006		CD8 low T|MALT B cells	KLRB1_CLEC2D	3.366	0
COL14A1+ matrix FBs|Pleural Mac	EGFR_MIF	0.761	0.026		Tip-like ECs|MALT B cells	HLA-C_FAM3C	29.416	0		Activated DCs|COL13A1+ matrix FBs	HLA-DPB1_TNFSF13B	46.951	0		CD8 low T|CD1c+ DCs	HLA-F_LILRB2	1.688	0		Malignant cells|CD4+ Th	EGFR_TGFB1	0.819	0		Lymphatic ECs|MAST	ICAM1_AREG	13.741	0.001		Cytotoxic CD8+ T|Follicular B cells	KLRB1_CLEC2D	4.774	0
COL14A1+ matrix FBs|mo-Mac	EGFR_MIF	0.611	0.008		Tip-like ECs|Mesothelial cells	HLA-C_FAM3C	29.242	0		Alveolar Mac|COL13A1+ matrix FBs	HLA-DPB1_TNFSF13B	21.048	0		CD8 low T|Monocytes	HLA-F_LILRB2	1.768	0		Malignant cells|Cytotoxic CD8+ T	EGFR_TGFB1	0.868	0		Lymphatic ECs|Monocytes	ICAM1_AREG	18.52	0		Cytotoxic CD8+ T|MALT B cells	KLRB1_CLEC2D	3.981	0.006
Activated DCs|AT2	CD74_MIF	62.174	0		Tip-like ECs|Myofibroblasts	HLA-C_FAM3C	29.793	0		CD163+CD14+ DCs|COL13A1+ matrix FBs	HLA-DPB1_TNFSF13B	24.866	0		CD8 low T|Pleural Mac	HLA-F_LILRB2	1.935	0		Malignant cells|Exhausted Tfh	EGFR_TGFB1	0.87	0.04		Lymphatic ECs|NK	ICAM1_AREG	10.119	0.002		NK|Follicular B cells	KLRB1_CLEC2D	9.62	0
Activated DCs|CD4+ Th	CD74_MIF	62.243	0		Tip-like ECs|Pericytes	HLA-C_FAM3C	29.612	0		CD141+ DCs|COL13A1+ matrix FBs	HLA-DPB1_TNFSF13B	44.181	0.001		CD8 low T|mo-Mac	HLA-F_LILRB2	1.618	0		Malignant cells|Monocytes	EGFR_TGFB1	1.307	0		Lymphatic ECs|mo-Mac	ICAM1_AREG	3.951	0.031		NK|GC B cells in the DZ	KLRB1_CLEC2D	9.009	0.003
Activated DCs|CD8+/CD4+ Mixed Th	CD74_MIF	65.031	0		Tip-like ECs|Smooth muscle cells	HLA-C_FAM3C	29.513	0		CD1c+ DCs|COL13A1+ matrix FBs	HLA-DPB1_TNFSF13B	38.852	0		CD8 low T|pDCs	HLA-F_LILRB2	1.711	0.002		Malignant cells|NK	EGFR_TGFB1	0.834	0		Microglia/Mac|MAST	ICAM1_AREG	12.573	0		NK|MALT B cells	KLRB1_CLEC2D	8.827	0
Activated DCs|COL13A1+ matrix FBs	CD74_MIF	62.185	0		Tip-like ECs|mo-Mac	HLA-C_FAM3C	29.241	0		CD207+CD1a+ LCs|COL13A1+ matrix FBs	HLA-DPB1_TNFSF13B	45.404	0.002		Cytotoxic CD8+ T|CD163+CD14+ DCs	HLA-F_LILRB2	1.64	0		Malignant cells|Pleural Mac	EGFR_TGFB1	0.803	0		Microglia/Mac|NK	ICAM1_AREG	8.951	0.003		Naive CD4+ T|Follicular B cells	KLRB1_CLEC2D	2.278	0.004
Activated DCs|COL14A1+ matrix FBs	CD74_MIF	62.105	0		Tip-like ECs|tS1	HLA-C_FAM3C	29.428	0		Exhausted CD8+ T|Activated DCs	HLA-DPB1_TNFSF13B	6.777	0.027		Cytotoxic CD8+ T|CD1c+ DCs	HLA-F_LILRB2	1.555	0		Malignant cells|mo-Mac	EGFR_TGFB1	0.662	0		Monocytes|MAST	ICAM1_AREG	12.428	0		Naive CD8+ T|Follicular B cells	KLRB1_CLEC2D	4.526	0
Activated DCs|Ciliated	CD74_MIF	62.379	0		Tip-like ECs|tS2	HLA-C_FAM3C	30.499	0		Exhausted CD8+ T|Alveolar Mac	HLA-DPB1_TNFSF13B	6.259	0.021		Cytotoxic CD8+ T|Monocytes	HLA-F_LILRB2	1.636	0		COL13A1+ matrix FBs|Malignant cells	EGFR_MIF	2.748	0.001		Monocytes|NK	ICAM1_AREG	8.806	0.003		Naive CD8+ T|MALT B cells	KLRB1_CLEC2D	3.734	0
Activated DCs|Club	CD74_MIF	62.135	0		Tip-like ECs|tS3	HLA-C_FAM3C	29.459	0		Exhausted CD8+ T|CD163+CD14+ DCs	HLA-DPB1_TNFSF13B	6.203	0.02		Cytotoxic CD8+ T|Pleural Mac	HLA-F_LILRB2	1.803	0		COL13A1+ matrix FBs|Microglia/Mac	EGFR_MIF	2.854	0.048		Tumor ECs|CD163+CD14+ DCs	ICAM1_AREG	24.32	0		Treg|Follicular B cells	KLRB1_CLEC2D	2.953	0.001
Activated DCs|EPCs	CD74_MIF	61.896	0		Treg|Alveolar Mac	HLA-C_FAM3C	20.056	0		Exhausted CD8+ T|CD1c+ DCs	HLA-DPB1_TNFSF13B	6.219	0.023		Cytotoxic CD8+ T|mo-Mac	HLA-F_LILRB2	1.486	0		COL13A1+ matrix FBs|mo-Mac	EGFR_MIF	2.871	0.002		Tumor ECs|CD141+ DCs	ICAM1_AREG	5.659	0.031		Alveolar Mac|Exhausted CD8+ T	FAM3C_CLEC2D	1.776	0.046
Activated DCs|Exhausted Tfh	CD74_MIF	63.77	0		Treg|CD207+CD1a+ LCs	HLA-C_FAM3C	20.05	0		Exhausted CD8+ T|COL13A1+ matrix FBs	HLA-DPB1_TNFSF13B	6.601	0.016		Cytotoxic CD8+ T|pDCs	HLA-F_LILRB2	1.579	0.003		COL14A1+ matrix FBs|CD8+/CD4+ Mixed Th	EGFR_MIF	4.489	0.017		Tumor ECs|CD1c+ DCs	ICAM1_AREG	5.451	0.025		Cancer cells|CD4+ Th	FAM3C_CLEC2D	1.971	0.007
Activated DCs|GC B cells in the DZ	CD74_MIF	67.108	0		Treg|COL13A1+ matrix FBs	HLA-C_FAM3C	20.573	0		Exhausted CD8+ T|Monocytes	HLA-DPB1_TNFSF13B	6.884	0.002		Exhausted CD8+ T|CD163+CD14+ DCs	HLA-F_LILRB2	1.878	0		COL14A1+ matrix FBs|Lymphatic ECs	EGFR_MIF	2.284	0.049		Tumor ECs|MAST	ICAM1_AREG	11.91	0		Cancer cells|CD8 low T	FAM3C_CLEC2D	1.629	0
Activated DCs|GrB-secreting B cells	CD74_MIF	61.885	0		Treg|COL14A1+ matrix FBs	HLA-C_FAM3C	20.574	0		Exhausted CD8+ T|Pleural Mac	HLA-DPB1_TNFSF13B	7.277	0.007		Exhausted CD8+ T|CD1c+ DCs	HLA-F_LILRB2	1.793	0		COL14A1+ matrix FBs|Malignant cells	EGFR_MIF	3.239	0.011		Tumor ECs|Monocytes	ICAM1_AREG	16.689	0		Cancer cells|Cytotoxic CD8+ T	FAM3C_CLEC2D	1.539	0.001
Activated DCs|Lymphatic ECs	CD74_MIF	62.277	0		Treg|GC B cells in the DZ	HLA-C_FAM3C	20.776	0		Exhausted CD8+ T|mo-Mac	HLA-DPB1_TNFSF13B	6.426	0.009		Exhausted CD8+ T|Monocytes	HLA-F_LILRB2	1.874	0		COL14A1+ matrix FBs|Microglia/Mac	EGFR_MIF	3.345	0.02		Tumor ECs|NK	ICAM1_AREG	8.288	0.004		Cancer cells|Exhausted CD8+ T	FAM3C_CLEC2D	1.925	0
Activated DCs|MALT B cells	CD74_MIF	62.119	0		Treg|GC B cells in the LZ	HLA-C_FAM3C	21.995	0		Follicular B cells|Activated DCs	HLA-DPB1_TNFSF13B	12.466	0		Exhausted CD8+ T|Pleural Mac	HLA-F_LILRB2	2.041	0		COL14A1+ matrix FBs|mo-Mac	EGFR_MIF	3.363	0.008		Tumor ECs|mo-Mac	ICAM1_AREG	2.12	0.013		Cancer cells|Follicular B cells	FAM3C_CLEC2D	1.401	0
Activated DCs|Mesothelial cells	CD74_MIF	63.077	0		Treg|Lymphatic ECs	HLA-C_FAM3C	20.52	0		Follicular B cells|Alveolar Mac	HLA-DPB1_TNFSF13B	11.949	0		Exhausted CD8+ T|mo-Mac	HLA-F_LILRB2	1.724	0		Malignant cells|mo-Mac	EGFR_MIF	2.875	0		mo-Mac|MAST	ICAM1_AREG	12.111	0		Cancer cells|Naive CD4+ T	FAM3C_CLEC2D	1.552	0
Activated DCs|Myofibroblasts	CD74_MIF	62.641	0		Treg|MALT B cells	HLA-C_FAM3C	20.257	0		Follicular B cells|CD163+CD14+ DCs	HLA-DPB1_TNFSF13B	11.893	0		Exhausted CD8+ T|pDCs	HLA-F_LILRB2	1.816	0.001		Activated DCs|CD4+ Th	CD74_MIF	49.079	0		mo-Mac|NK	ICAM1_AREG	8.489	0.004		Cancer cells|Naive CD8+ T	FAM3C_CLEC2D	1.564	0
Activated DCs|Naive CD4+ T	CD74_MIF	62.221	0		Treg|Mesothelial cells	HLA-C_FAM3C	20.082	0		Follicular B cells|CD141+ DCs	HLA-DPB1_TNFSF13B	11.281	0.001		Follicular B cells|CD163+CD14+ DCs	HLA-F_LILRB2	1.022	0.007		Activated DCs|CD8 low T	CD74_MIF	48.899	0		Cytotoxic CD8+ T|Alveolar Mac	EGFR_GRN	14.956	0		Cancer cells|Treg	FAM3C_CLEC2D	1.417	0
Activated DCs|Naive CD8+ T	CD74_MIF	62.408	0		Treg|Myofibroblasts	HLA-C_FAM3C	20.634	0		Follicular B cells|CD1c+ DCs	HLA-DPB1_TNFSF13B	11.908	0		Follicular B cells|CD1c+ DCs	HLA-F_LILRB2	0.937	0		Activated DCs|CD8+/CD4+ Mixed Th	CD74_MIF	51.888	0		Cytotoxic CD8+ T|CD163+CD14+ DCs	EGFR_GRN	5.838	0.004		MALT B cells|CD4+ Th	FAM3C_CLEC2D	2	0.007
Activated DCs|Smooth muscle cells	CD74_MIF	62.084	0		Treg|Pericytes	HLA-C_FAM3C	20.452	0		Follicular B cells|COL13A1+ matrix FBs	HLA-DPB1_TNFSF13B	12.291	0		Follicular B cells|Monocytes	HLA-F_LILRB2	1.018	0.001		Activated DCs|COL13A1+ matrix FBs	CD74_MIF	49.695	0		Cytotoxic CD8+ T|CD1c+ DCs	EGFR_GRN	4.223	0.048		MALT B cells|CD8 low T	FAM3C_CLEC2D	1.658	0
Activated DCs|Stalk-like ECs	CD74_MIF	61.991	0		Treg|Smooth muscle cells	HLA-C_FAM3C	20.353	0		Follicular B cells|Monocytes	HLA-DPB1_TNFSF13B	12.574	0		Follicular B cells|Pleural Mac	HLA-F_LILRB2	1.185	0.003		Activated DCs|COL14A1+ matrix FBs	CD74_MIF	48.9	0.001		Cytotoxic CD8+ T|CD207+CD1a+ LCs	EGFR_GRN	4.986	0.03		MALT B cells|Cytotoxic CD8+ T	FAM3C_CLEC2D	1.568	0
Alveolar Mac|AT2	CD74_MIF	43.053	0		Treg|Tumor ECs	HLA-C_FAM3C	20.406	0		Follicular B cells|Pleural Mac	HLA-DPB1_TNFSF13B	12.966	0		Follicular B cells|pDCs	HLA-F_LILRB2	0.96	0.019		Activated DCs|Exhausted CD8+ T	CD74_MIF	49.193	0		Cytotoxic CD8+ T|Microglia/Mac	EGFR_GRN	4.989	0.006		MALT B cells|Exhausted CD8+ T	FAM3C_CLEC2D	1.953	0
Alveolar Mac|CD4+ Th	CD74_MIF	43.122	0		Treg|mo-Mac	HLA-C_FAM3C	20.082	0		Follicular B cells|mo-Mac	HLA-DPB1_TNFSF13B	12.116	0		GC B cells in the DZ|pDCs	HLA-F_LILRB2	0.653	0.019		Activated DCs|GC B cells in the DZ	CD74_MIF	49.136	0		Cytotoxic CD8+ T|Pleural Mac	EGFR_GRN	5.748	0.005		MALT B cells|Naive CD4+ T	FAM3C_CLEC2D	1.581	0
Alveolar Mac|CD8+/CD4+ Mixed Th	CD74_MIF	45.91	0		Treg|tS1	HLA-C_FAM3C	20.268	0		Monocytes|COL13A1+ matrix FBs	HLA-DPB1_TNFSF13B	6.757	0.006		GC B cells in the LZ|CD163+CD14+ DCs	HLA-F_LILRB2	0.886	0.036		Activated DCs|GC B cells in the LZ	CD74_MIF	48.965	0		Cytotoxic CD8+ T|mo-Mac	EGFR_GRN	5.672	0.004		MALT B cells|Naive CD8+ T	FAM3C_CLEC2D	1.593	0
Alveolar Mac|COL13A1+ matrix FBs	CD74_MIF	43.064	0		Treg|tS2	HLA-C_FAM3C	21.34	0		Pleural Mac|COL13A1+ matrix FBs	HLA-DPB1_TNFSF13B	28.187	0.001		GC B cells in the LZ|Pleural Mac	HLA-F_LILRB2	1.049	0.016		Activated DCs|Lymphatic ECs	CD74_MIF	49.684	0		FB-like cells|Alveolar Mac	EGFR_GRN	13.828	0		MALT B cells|Treg	FAM3C_CLEC2D	1.445	0
Alveolar Mac|COL14A1+ matrix FBs	CD74_MIF	42.984	0		Treg|tS3	HLA-C_FAM3C	20.3	0		mo-Mac|COL13A1+ matrix FBs	HLA-DPB1_TNFSF13B	17.693	0		GC B cells in the LZ|pDCs	HLA-F_LILRB2	0.825	0.019		Activated DCs|MALT B cells	CD74_MIF	48.984	0		FB-like cells|CD163+CD14+ DCs	EGFR_GRN	4.71	0		Microglia/Mac|Cancer cells	TNF_DAG1	1.149	0.019
Alveolar Mac|Ciliated	CD74_MIF	43.258	0		Tumor ECs|Alveolar Mac	HLA-C_FAM3C	16.422	0		Activated DCs|COL13A1+ matrix FBs	TFRC_TNFSF13B	1.41	0.036		MALT B cells|pDCs	HLA-F_LILRB2	0.492	0.019		Activated DCs|Malignant cells	CD74_MIF	50.639	0		FB-like cells|Microglia/Mac	EGFR_GRN	3.861	0		Activated DCs|Cancer cells	LGALS9_DAG1	1.809	0
Alveolar Mac|Club	CD74_MIF	43.014	0		Tumor ECs|CD207+CD1a+ LCs	HLA-C_FAM3C	16.416	0		Alveolar Mac|COL13A1+ matrix FBs	TFRC_TNFSF13B	2.122	0.007		NK|CD163+CD14+ DCs	HLA-F_LILRB2	1.757	0		Activated DCs|Myofibroblasts	CD74_MIF	49.3	0		FB-like cells|Pleural Mac	EGFR_GRN	4.621	0		CD141+ DCs|Cancer cells	LGALS9_DAG1	1.417	0
Alveolar Mac|EPCs	CD74_MIF	42.775	0		Tumor ECs|COL13A1+ matrix FBs	HLA-C_FAM3C	16.939	0		CD163+CD14+ DCs|COL13A1+ matrix FBs	TFRC_TNFSF13B	1.518	0.018		NK|CD1c+ DCs	HLA-F_LILRB2	1.673	0		Activated DCs|Naive CD4+ T	CD74_MIF	48.747	0		FB-like cells|mo-Mac	EGFR_GRN	4.545	0		CD1c+ DCs|Cancer cells	LGALS9_DAG1	2.169	0
Alveolar Mac|Exhausted Tfh	CD74_MIF	44.649	0		Tumor ECs|COL14A1+ matrix FBs	HLA-C_FAM3C	16.94	0		CD141+ DCs|COL13A1+ matrix FBs	TFRC_TNFSF13B	1.361	0.046		NK|Monocytes	HLA-F_LILRB2	1.753	0		Activated DCs|Plasma cells	CD74_MIF	49.023	0		Malignant cells|Alveolar Mac	EGFR_GRN	14.27	0		Pleural Mac|Cancer cells	LGALS9_DAG1	1.588	0
Alveolar Mac|GC B cells in the DZ	CD74_MIF	47.987	0		Tumor ECs|GC B cells in the DZ	HLA-C_FAM3C	17.142	0		Pericytes|Activated DCs	TFRC_TNFSF13B	1.617	0.035		NK|Pleural Mac	HLA-F_LILRB2	1.92	0		Activated DCs|Treg	CD74_MIF	48.854	0		Malignant cells|CD163+CD14+ DCs	EGFR_GRN	5.152	0		mo-Mac|Cancer cells	LGALS9_DAG1	1.139	0.02
Alveolar Mac|GrB-secreting B cells	CD74_MIF	42.764	0		Tumor ECs|GC B cells in the LZ	HLA-C_FAM3C	18.361	0		Pericytes|Alveolar Mac	TFRC_TNFSF13B	1.1	0.032		NK|mo-Mac	HLA-F_LILRB2	1.603	0		Alveolar Mac|CD4+ Th	CD74_MIF	43.16	0.001		Malignant cells|Microglia/Mac	EGFR_GRN	4.304	0		Microglia/Mac|Cancer cells	TNF_TNFRSF1A	1.32	0.02
Alveolar Mac|Lymphatic ECs	CD74_MIF	43.156	0		Tumor ECs|MALT B cells	HLA-C_FAM3C	16.623	0		Pericytes|CD163+CD14+ DCs	TFRC_TNFSF13B	1.044	0.036		NK|pDCs	HLA-F_LILRB2	1.696	0.002		Alveolar Mac|CD8 low T	CD74_MIF	42.98	0.001		Malignant cells|Pleural Mac	EGFR_GRN	5.063	0		Microglia/Mac|Plasma cells	TNF_TNFRSF1A	0.999	0.014
Alveolar Mac|MALT B cells	CD74_MIF	42.998	0		Tumor ECs|Mesothelial cells	HLA-C_FAM3C	16.448	0		Pericytes|Monocytes	TFRC_TNFSF13B	1.725	0.011		Naive CD4+ T|CD163+CD14+ DCs	HLA-F_LILRB2	1.198	0.003		Alveolar Mac|CD8+/CD4+ Mixed Th	CD74_MIF	45.969	0.001		Malignant cells|mo-Mac	EGFR_GRN	4.987	0		Microglia/Mac|CD4+ Th	TNF_TNFRSF1B	1.563	0.017
Alveolar Mac|Mesothelial cells	CD74_MIF	43.957	0		Tumor ECs|Myofibroblasts	HLA-C_FAM3C	17	0		Pericytes|Pleural Mac	TFRC_TNFSF13B	2.118	0.015		Naive CD4+ T|CD1c+ DCs	HLA-F_LILRB2	1.114	0		Alveolar Mac|COL13A1+ matrix FBs	CD74_MIF	43.776	0.001		Myofibroblasts|Alveolar Mac	EGFR_GRN	14.101	0		Microglia/Mac|GC B cells in the DZ	TNF_TNFRSF1B	1.252	0.005
Alveolar Mac|Myofibroblasts	CD74_MIF	43.52	0		Tumor ECs|Pericytes	HLA-C_FAM3C	16.818	0		Pericytes|mo-Mac	TFRC_TNFSF13B	1.267	0.023		Naive CD4+ T|Monocytes	HLA-F_LILRB2	1.195	0		Alveolar Mac|COL14A1+ matrix FBs	CD74_MIF	42.981	0.006		Myofibroblasts|CD163+CD14+ DCs	EGFR_GRN	4.983	0.001		Microglia/Mac|Treg	TNF_TNFRSF1B	1.866	0.014
Alveolar Mac|Naive CD4+ T	CD74_MIF	43.1	0		Tumor ECs|Smooth muscle cells	HLA-C_FAM3C	16.719	0		Pleural Mac|COL13A1+ matrix FBs	TFRC_TNFSF13B	1.435	0.035		Naive CD4+ T|Pleural Mac	HLA-F_LILRB2	1.361	0		Alveolar Mac|Exhausted CD8+ T	CD74_MIF	43.274	0.001		Myofibroblasts|Microglia/Mac	EGFR_GRN	4.134	0.002		Microglia/Mac|Cancer cells	TNF_PTPRS	0.981	0.021
Alveolar Mac|Naive CD8+ T	CD74_MIF	43.287	0		Tumor ECs|mo-Mac	HLA-C_FAM3C	16.448	0		mo-Mac|COL13A1+ matrix FBs	TFRC_TNFSF13B	1.772	0.011		Naive CD4+ T|mo-Mac	HLA-F_LILRB2	1.045	0		Alveolar Mac|GC B cells in the DZ	CD74_MIF	43.217	0.001		Myofibroblasts|Pleural Mac	EGFR_GRN	4.893	0.003		CD4+ Th|Activated DCs	CXCR3_CCL19	9.581	0
Alveolar Mac|Smooth muscle cells	CD74_MIF	42.964	0		Tumor ECs|tS1	HLA-C_FAM3C	16.634	0		Activated DCs|COL13A1+ matrix FBs	CD40_TNFSF13B	2.996	0.001		Naive CD4+ T|pDCs	HLA-F_LILRB2	1.137	0.012		Alveolar Mac|GC B cells in the LZ	CD74_MIF	43.046	0.001		Myofibroblasts|mo-Mac	EGFR_GRN	4.818	0.001		CD8 low T|Activated DCs	CXCR3_CCL19	9.337	0
Alveolar Mac|Stalk-like ECs	CD74_MIF	42.871	0		Tumor ECs|tS2	HLA-C_FAM3C	17.706	0		Alveolar Mac|COL13A1+ matrix FBs	CD40_TNFSF13B	1.593	0.016		Naive CD8+ T|CD163+CD14+ DCs	HLA-F_LILRB2	1.924	0		Alveolar Mac|Lymphatic ECs	CD74_MIF	43.765	0.001		FB-like cells|Alveolar Mac	TNFRSF1A_GRN	14.285	0		Cytotoxic CD8+ T|Activated DCs	CXCR3_CCL19	9.28	0
CD163+CD14+ DCs|AT2	CD74_MIF	55.711	0		Tumor ECs|tS3	HLA-C_FAM3C	16.666	0		CD163+CD14+ DCs|COL13A1+ matrix FBs	CD40_TNFSF13B	2.118	0.007		Naive CD8+ T|CD1c+ DCs	HLA-F_LILRB2	1.84	0		Alveolar Mac|MALT B cells	CD74_MIF	43.065	0.001		FB-like cells|CD163+CD14+ DCs	TNFRSF1A_GRN	5.167	0		Exhausted CD8+ T|Activated DCs	CXCR3_CCL19	9.485	0
CD163+CD14+ DCs|CD4+ Th	CD74_MIF	55.78	0		mo-Mac|COL13A1+ matrix FBs	HLA-C_FAM3C	10.441	0		CD141+ DCs|COL13A1+ matrix FBs	CD40_TNFSF13B	1.522	0.038		Naive CD8+ T|Monocytes	HLA-F_LILRB2	1.921	0		Alveolar Mac|Malignant cells	CD74_MIF	44.72	0		FB-like cells|Microglia/Mac	TNFRSF1A_GRN	4.318	0		GC B cells in the DZ|Activated DCs	CXCR3_CCL19	9.609	0
CD163+CD14+ DCs|CD8+/CD4+ Mixed Th	CD74_MIF	58.568	0		mo-Mac|COL14A1+ matrix FBs	HLA-C_FAM3C	10.442	0		CD1c+ DCs|COL13A1+ matrix FBs	CD40_TNFSF13B	1.632	0.014		Naive CD8+ T|Pleural Mac	HLA-F_LILRB2	2.088	0		Alveolar Mac|Myofibroblasts	CD74_MIF	43.381	0.001		FB-like cells|Pleural Mac	TNFRSF1A_GRN	5.077	0		MALT B cells|Activated DCs	CXCR3_CCL19	8.74	0
CD163+CD14+ DCs|COL13A1+ matrix FBs	CD74_MIF	55.722	0		mo-Mac|GC B cells in the DZ	HLA-C_FAM3C	10.644	0		Follicular B cells|Activated DCs	CD40_TNFSF13B	2.265	0.028		Naive CD8+ T|mo-Mac	HLA-F_LILRB2	1.771	0		Alveolar Mac|Naive CD4+ T	CD74_MIF	42.828	0.002		FB-like cells|mo-Mac	TNFRSF1A_GRN	5.001	0		Naive CD8+ T|Activated DCs	CXCR3_CCL19	9.289	0
CD163+CD14+ DCs|COL14A1+ matrix FBs	CD74_MIF	55.642	0		mo-Mac|GC B cells in the LZ	HLA-C_FAM3C	11.863	0		Follicular B cells|Alveolar Mac	CD40_TNFSF13B	1.748	0		Naive CD8+ T|pDCs	HLA-F_LILRB2	1.863	0.001		Alveolar Mac|Plasma cells	CD74_MIF	43.104	0.001		Malignant cells|Alveolar Mac	TNFRSF1A_GRN	14.111	0		Treg|Activated DCs	CXCR3_CCL19	9.195	0
CD163+CD14+ DCs|Ciliated	CD74_MIF	55.916	0		mo-Mac|Lymphatic ECs	HLA-C_FAM3C	10.388	0.004		Follicular B cells|CD163+CD14+ DCs	CD40_TNFSF13B	1.692	0		Treg|CD163+CD14+ DCs	HLA-F_LILRB2	1.7	0		Alveolar Mac|Treg	CD74_MIF	42.935	0.001		Malignant cells|CD163+CD14+ DCs	TNFRSF1A_GRN	4.993	0		Follicular B cells|Activated DCs	CCR7_CCL19	9.705	0
CD163+CD14+ DCs|Club	CD74_MIF	55.672	0		mo-Mac|MALT B cells	HLA-C_FAM3C	10.125	0		Follicular B cells|CD1c+ DCs	CD40_TNFSF13B	1.708	0		Treg|CD1c+ DCs	HLA-F_LILRB2	1.615	0		CD163+CD14+ DCs|CD4+ Th	CD74_MIF	63.632	0		Malignant cells|Microglia/Mac	TNFRSF1A_GRN	4.144	0		Naive CD4+ T|Activated DCs	CCR7_CCL19	10.497	0
CD163+CD14+ DCs|EPCs	CD74_MIF	55.433	0		mo-Mac|Myofibroblasts	HLA-C_FAM3C	10.502	0		Follicular B cells|COL13A1+ matrix FBs	CD40_TNFSF13B	2.09	0.008		Treg|Monocytes	HLA-F_LILRB2	1.696	0		CD163+CD14+ DCs|CD8 low T	CD74_MIF	63.451	0		Malignant cells|Pleural Mac	TNFRSF1A_GRN	4.904	0		CD4+ Th|Alveolar Mac	CXCR3_CCL20	3.932	0.004
CD163+CD14+ DCs|Exhausted Tfh	CD74_MIF	57.307	0		mo-Mac|Pericytes	HLA-C_FAM3C	10.32	0.003		Follicular B cells|Monocytes	CD40_TNFSF13B	2.373	0		Treg|Pleural Mac	HLA-F_LILRB2	1.863	0		CD163+CD14+ DCs|CD8+/CD4+ Mixed Th	CD74_MIF	66.441	0		Malignant cells|mo-Mac	TNFRSF1A_GRN	4.828	0		CD8 low T|Alveolar Mac	CXCR3_CCL20	3.688	0.006
CD163+CD14+ DCs|GC B cells in the DZ	CD74_MIF	60.645	0		mo-Mac|Smooth muscle cells	HLA-C_FAM3C	10.221	0		Follicular B cells|Pleural Mac	CD40_TNFSF13B	2.766	0.006		Treg|mo-Mac	HLA-F_LILRB2	1.546	0		CD163+CD14+ DCs|COL13A1+ matrix FBs	CD74_MIF	64.248	0		Myofibroblasts|Alveolar Mac	TNFRSF1A_GRN	13.917	0		Cytotoxic CD8+ T|Alveolar Mac	CXCR3_CCL20	3.631	0.006
CD163+CD14+ DCs|GrB-secreting B cells	CD74_MIF	55.422	0		mo-Mac|Tumor ECs	HLA-C_FAM3C	10.274	0		Follicular B cells|mo-Mac	CD40_TNFSF13B	1.915	0		Treg|pDCs	HLA-F_LILRB2	1.638	0.003		CD163+CD14+ DCs|COL14A1+ matrix FBs	CD74_MIF	63.452	0		Myofibroblasts|CD163+CD14+ DCs	TNFRSF1A_GRN	4.799	0		Exhausted CD8+ T|Alveolar Mac	CXCR3_CCL20	3.837	0.006
CD163+CD14+ DCs|Lymphatic ECs	CD74_MIF	55.814	0		mo-Mac|tS1	HLA-C_FAM3C	10.136	0		Myofibroblasts|Alveolar Mac	CD40_TNFSF13B	1.064	0.005		CD4+ Th|CD163+CD14+ DCs	HLA-F_LILRB1	1.235	0.036		CD163+CD14+ DCs|Exhausted CD8+ T	CD74_MIF	63.746	0		Myofibroblasts|Microglia/Mac	TNFRSF1A_GRN	3.95	0.001		GC B cells in the DZ|Alveolar Mac	CXCR3_CCL20	3.96	0.003
CD163+CD14+ DCs|MALT B cells	CD74_MIF	55.656	0		mo-Mac|tS2	HLA-C_FAM3C	11.208	0		Myofibroblasts|CD163+CD14+ DCs	CD40_TNFSF13B	1.008	0.003		CD4+ Th|CD1c+ DCs	HLA-F_LILRB1	1.318	0		CD163+CD14+ DCs|GC B cells in the DZ	CD74_MIF	63.689	0		Myofibroblasts|Pleural Mac	TNFRSF1A_GRN	4.71	0.002		MALT B cells|Alveolar Mac	CXCR3_CCL20	3.091	0.007
CD163+CD14+ DCs|Mesothelial cells	CD74_MIF	56.615	0		mo-Mac|tS3	HLA-C_FAM3C	10.168	0.029		Myofibroblasts|CD1c+ DCs	CD40_TNFSF13B	1.024	0.041		CD4+ Th|mo-Mac	HLA-F_LILRB1	1.425	0		CD163+CD14+ DCs|GC B cells in the LZ	CD74_MIF	63.518	0		Myofibroblasts|mo-Mac	TNFRSF1A_GRN	4.634	0		Naive CD8+ T|Alveolar Mac	CXCR3_CCL20	3.64	0.006
CD163+CD14+ DCs|Myofibroblasts	CD74_MIF	56.178	0		Activated DCs|GC B cells in the LZ	LAMP1_FAM3C	2.279	0		Myofibroblasts|Monocytes	CD40_TNFSF13B	1.689	0		CD8 low T|CD163+CD14+ DCs	HLA-F_LILRB1	1.573	0.002		CD163+CD14+ DCs|Lymphatic ECs	CD74_MIF	64.236	0		Pericytes|Alveolar Mac	TNFRSF1A_GRN	14.445	0		Treg|Alveolar Mac	CXCR3_CCL20	3.546	0.006
CD163+CD14+ DCs|Naive CD4+ T	CD74_MIF	55.758	0		Activated DCs|tS2	LAMP1_FAM3C	1.624	0		Myofibroblasts|Pleural Mac	CD40_TNFSF13B	2.081	0.013		CD8 low T|CD1c+ DCs	HLA-F_LILRB1	1.656	0		CD163+CD14+ DCs|MALT B cells	CD74_MIF	63.536	0		Pericytes|CD163+CD14+ DCs	TNFRSF1A_GRN	5.326	0		Cancer cells|Microglia/Mac	DPP4_CXCL12	3.723	0
CD163+CD14+ DCs|Naive CD8+ T	CD74_MIF	55.945	0		Alveolar Mac|COL13A1+ matrix FBs	LAMP1_FAM3C	2.099	0		Myofibroblasts|mo-Mac	CD40_TNFSF13B	1.231	0		CD8 low T|mo-Mac	HLA-F_LILRB1	1.763	0		CD163+CD14+ DCs|Malignant cells	CD74_MIF	65.191	0		Pericytes|CD207+CD1a+ LCs	TNFRSF1A_GRN	4.475	0.046		CD4+ Th|Microglia/Mac	HLA-DRB1_OGN	2.515	0.008
CD163+CD14+ DCs|Smooth muscle cells	CD74_MIF	55.622	0		Alveolar Mac|COL14A1+ matrix FBs	LAMP1_FAM3C	2.099	0		Pericytes|Activated DCs	CD40_TNFSF13B	1.939	0.033		CD8 low T|pDCs	HLA-F_LILRB1	1.711	0.038		CD163+CD14+ DCs|Myofibroblasts	CD74_MIF	63.852	0		Pericytes|Microglia/Mac	TNFRSF1A_GRN	4.478	0		CD8 low T|Microglia/Mac	HLA-DRB1_OGN	3.141	0.008
CD163+CD14+ DCs|Stalk-like ECs	CD74_MIF	55.529	0		Alveolar Mac|GC B cells in the DZ	LAMP1_FAM3C	2.301	0		Pericytes|Alveolar Mac	CD40_TNFSF13B	1.422	0.01		Cytotoxic CD8+ T|CD163+CD14+ DCs	HLA-F_LILRB1	1.441	0.008		CD163+CD14+ DCs|Naive CD4+ T	CD74_MIF	63.299	0		Pericytes|Monocytes	TNFRSF1A_GRN	3.075	0.044		Cancer cells|Microglia/Mac	HLA-DRB1_OGN	1.87	0.008
CD141+ DCs|AT2	CD74_MIF	125.465	0		Alveolar Mac|GC B cells in the LZ	LAMP1_FAM3C	3.52	0		Pericytes|CD163+CD14+ DCs	CD40_TNFSF13B	1.366	0.013		Cytotoxic CD8+ T|CD1c+ DCs	HLA-F_LILRB1	1.524	0		CD163+CD14+ DCs|Plasma cells	CD74_MIF	63.576	0		Pericytes|Pleural Mac	TNFRSF1A_GRN	5.237	0		Cytotoxic CD8+ T|Microglia/Mac	HLA-DRB1_OGN	5.575	0.008
CD141+ DCs|CD4+ Th	CD74_MIF	125.534	0		Alveolar Mac|Lymphatic ECs	LAMP1_FAM3C	2.046	0.001		Pericytes|CD1c+ DCs	CD40_TNFSF13B	1.382	0.02		Cytotoxic CD8+ T|mo-Mac	HLA-F_LILRB1	1.631	0		CD163+CD14+ DCs|Treg	CD74_MIF	63.406	0		Pericytes|mo-Mac	TNFRSF1A_GRN	5.161	0		Exhausted CD8+ T|Microglia/Mac	HLA-DRB1_OGN	6.207	0.008
CD141+ DCs|CD8+/CD4+ Mixed Th	CD74_MIF	128.322	0		Alveolar Mac|MALT B cells	LAMP1_FAM3C	1.782	0		Pericytes|Monocytes	CD40_TNFSF13B	2.047	0.001		Cytotoxic CD8+ T|pDCs	HLA-F_LILRB1	1.579	0.042		CD141+ DCs|CD4+ Th	CD74_MIF	122.357	0		Tumor ECs|Alveolar Mac	TNFRSF1A_GRN	14.272	0		Follicular B cells|Microglia/Mac	HLA-DRB1_OGN	10.433	0
CD141+ DCs|COL13A1+ matrix FBs	CD74_MIF	125.475	0		Alveolar Mac|Myofibroblasts	LAMP1_FAM3C	2.159	0		Pericytes|Pleural Mac	CD40_TNFSF13B	2.439	0.004		Exhausted CD8+ T|CD163+CD14+ DCs	HLA-F_LILRB1	1.679	0.003		CD141+ DCs|CD8 low T	CD74_MIF	122.177	0		Tumor ECs|CD163+CD14+ DCs	TNFRSF1A_GRN	5.154	0		GC B cells in the DZ|Microglia/Mac	HLA-DRB1_OGN	11.246	0.001
CD141+ DCs|COL14A1+ matrix FBs	CD74_MIF	125.396	0		Alveolar Mac|Pericytes	LAMP1_FAM3C	1.977	0.003		Pericytes|mo-Mac	CD40_TNFSF13B	1.589	0.004		Exhausted CD8+ T|CD1c+ DCs	HLA-F_LILRB1	1.762	0		CD141+ DCs|CD8+/CD4+ Mixed Th	CD74_MIF	125.166	0		Tumor ECs|Microglia/Mac	TNFRSF1A_GRN	4.305	0		GrB-secreting B cells|Microglia/Mac	HLA-DRB1_OGN	13.158	0.002
CD141+ DCs|Ciliated	CD74_MIF	125.669	0		Alveolar Mac|Smooth muscle cells	LAMP1_FAM3C	1.878	0		Pleural Mac|COL13A1+ matrix FBs	CD40_TNFSF13B	2.272	0.005		Exhausted CD8+ T|mo-Mac	HLA-F_LILRB1	1.869	0		CD141+ DCs|COL13A1+ matrix FBs	CD74_MIF	122.973	0		Tumor ECs|Pleural Mac	TNFRSF1A_GRN	5.065	0		MALT B cells|Microglia/Mac	HLA-DRB1_OGN	1.678	0.008
CD141+ DCs|Club	CD74_MIF	125.426	0		Alveolar Mac|Tumor ECs	LAMP1_FAM3C	1.932	0		Smooth muscle cells|Activated DCs	CD40_TNFSF13B	1.93	0.032		Exhausted CD8+ T|pDCs	HLA-F_LILRB1	1.816	0.033		CD141+ DCs|COL14A1+ matrix FBs	CD74_MIF	122.177	0		Tumor ECs|mo-Mac	TNFRSF1A_GRN	4.989	0		NK|Microglia/Mac	HLA-DRB1_OGN	2.674	0.008
CD141+ DCs|EPCs	CD74_MIF	125.186	0		Alveolar Mac|tS1	LAMP1_FAM3C	1.793	0		Smooth muscle cells|Alveolar Mac	CD40_TNFSF13B	1.412	0.023		NK|CD163+CD14+ DCs	HLA-F_LILRB1	1.558	0.002		CD141+ DCs|Exhausted CD8+ T	CD74_MIF	122.471	0		Activated DCs|FB-like cells	TNFRSF1B_GRN	3.767	0.018		Naive CD8+ T|Microglia/Mac	HLA-DRB1_OGN	3.345	0.008
CD141+ DCs|Exhausted Tfh	CD74_MIF	127.06	0		Alveolar Mac|tS2	LAMP1_FAM3C	2.865	0		Smooth muscle cells|CD163+CD14+ DCs	CD40_TNFSF13B	1.356	0.022		NK|CD1c+ DCs	HLA-F_LILRB1	1.641	0		CD141+ DCs|GC B cells in the DZ	CD74_MIF	122.414	0		Activated DCs|MAST	TNFRSF1B_GRN	3.041	0.045		Plasma cells|Microglia/Mac	HLA-DRB1_OGN	1.481	0.007
CD141+ DCs|GC B cells in the DZ	CD74_MIF	130.399	0		Alveolar Mac|tS3	LAMP1_FAM3C	1.825	0.034		Smooth muscle cells|CD1c+ DCs	CD40_TNFSF13B	1.372	0.032		NK|mo-Mac	HLA-F_LILRB1	1.748	0		CD141+ DCs|GC B cells in the LZ	CD74_MIF	122.243	0		Activated DCs|Malignant cells	TNFRSF1B_GRN	3.46	0.025		Treg|Microglia/Mac	HLA-DRB1_OGN	3.549	0.008
CD141+ DCs|GrB-secreting B cells	CD74_MIF	125.176	0		CD163+CD14+ DCs|GC B cells in the LZ	LAMP1_FAM3C	2.558	0		Smooth muscle cells|Monocytes	CD40_TNFSF13B	2.037	0.002		NK|pDCs	HLA-F_LILRB1	1.696	0.036		CD141+ DCs|Lymphatic ECs	CD74_MIF	122.962	0		Activated DCs|Myofibroblasts	TNFRSF1B_GRN	3.716	0.037		Cytotoxic CD8+ T|Alveolar Mac	CCL3_CCR1	8.181	0.004
CD141+ DCs|Lymphatic ECs	CD74_MIF	125.568	0		CD163+CD14+ DCs|tS2	LAMP1_FAM3C	1.903	0		Smooth muscle cells|Pleural Mac	CD40_TNFSF13B	2.43	0.003		Naive CD4+ T|CD1c+ DCs	HLA-F_LILRB1	1.082	0		CD141+ DCs|MALT B cells	CD74_MIF	122.262	0		Activated DCs|Pericytes	TNFRSF1B_GRN	3.617	0.025		Cytotoxic CD8+ T|Pleural Mac	CCL3_CCR1	8.783	0.002
CD141+ DCs|MALT B cells	CD74_MIF	125.409	0		CD1c+ DCs|GC B cells in the LZ	LAMP1_FAM3C	2.324	0		Smooth muscle cells|mo-Mac	CD40_TNFSF13B	1.579	0.007		Naive CD4+ T|mo-Mac	HLA-F_LILRB1	1.19	0.002		CD141+ DCs|Malignant cells	CD74_MIF	123.917	0		Activated DCs|Tumor ECs	TNFRSF1B_GRN	4.617	0.013		Cytotoxic CD8+ T|mo-Mac	CCL3_CCR1	8.47	0.004
CD141+ DCs|Mesothelial cells	CD74_MIF	126.368	0		CD1c+ DCs|tS2	LAMP1_FAM3C	1.669	0		Tumor ECs|Activated DCs	CD40_TNFSF13B	1.685	0.036		Naive CD8+ T|CD163+CD14+ DCs	HLA-F_LILRB1	1.726	0.001		CD141+ DCs|Myofibroblasts	CD74_MIF	122.577	0		CD4+ Th|Alveolar Mac	TNFRSF1B_GRN	14.116	0		NK|Alveolar Mac	CCL3_CCR1	6.799	0.002
CD141+ DCs|Myofibroblasts	CD74_MIF	125.932	0		CD207+CD1a+ LCs|GC B cells in the LZ	LAMP1_FAM3C	2.424	0		Tumor ECs|COL13A1+ matrix FBs	CD40_TNFSF13B	1.51	0.043		Naive CD8+ T|CD1c+ DCs	HLA-F_LILRB1	1.809	0		CD141+ DCs|Naive CD4+ T	CD74_MIF	122.025	0		CD4+ Th|CD163+CD14+ DCs	TNFRSF1B_GRN	4.998	0		NK|Pleural Mac	CCL3_CCR1	7.401	0
CD141+ DCs|Naive CD4+ T	CD74_MIF	125.512	0		CD207+CD1a+ LCs|tS2	LAMP1_FAM3C	1.769	0		Tumor ECs|Monocytes	CD40_TNFSF13B	1.793	0.026		Naive CD8+ T|mo-Mac	HLA-F_LILRB1	1.916	0		CD141+ DCs|Plasma cells	CD74_MIF	122.301	0		CD4+ Th|Microglia/Mac	TNFRSF1B_GRN	4.149	0		NK|mo-Mac	CCL3_CCR1	7.088	0
CD141+ DCs|Naive CD8+ T	CD74_MIF	125.699	0		COL13A1+ matrix FBs|Alveolar Mac	LAMP1_FAM3C	1.254	0.01		Tumor ECs|Pleural Mac	CD40_TNFSF13B	2.186	0.017		Naive CD8+ T|pDCs	HLA-F_LILRB1	1.863	0.025		CD141+ DCs|Treg	CD74_MIF	122.131	0		CD4+ Th|Pleural Mac	TNFRSF1B_GRN	4.908	0		CD4+ Th|Alveolar Mac	CCL5_CCR1	15.251	0.025
CD141+ DCs|Smooth muscle cells	CD74_MIF	125.375	0		COL13A1+ matrix FBs|GC B cells in the DZ	LAMP1_FAM3C	1.974	0		Tumor ECs|mo-Mac	CD40_TNFSF13B	1.335	0.048		Treg|CD163+CD14+ DCs	HLA-F_LILRB1	1.501	0.003		CD1c+ DCs|CD4+ Th	CD74_MIF	73.71	0		CD4+ Th|mo-Mac	TNFRSF1B_GRN	4.832	0		CD4+ Th|Pleural Mac	CCL5_CCR1	15.852	0.046
CD141+ DCs|Stalk-like ECs	CD74_MIF	125.282	0		COL13A1+ matrix FBs|GC B cells in the LZ	LAMP1_FAM3C	3.193	0		mo-Mac|COL13A1+ matrix FBs	CD40_TNFSF13B	1.61	0.016		Treg|CD1c+ DCs	HLA-F_LILRB1	1.584	0		CD1c+ DCs|CD8 low T	CD74_MIF	73.53	0		CD8+/CD4+ Mixed Th|Alveolar Mac	TNFRSF1B_GRN	14.767	0		CD8 low T|Alveolar Mac	CCL5_CCR1	20.475	0
CD1c+ DCs|AT2	CD74_MIF	79.959	0		COL13A1+ matrix FBs|Lymphatic ECs	LAMP1_FAM3C	1.719	0.013		MALT B cells|Activated DCs	TNFRSF17_TNFSF13B	2.596	0.004		Treg|mo-Mac	HLA-F_LILRB1	1.691	0		CD1c+ DCs|CD8+/CD4+ Mixed Th	CD74_MIF	76.519	0		CD8+/CD4+ Mixed Th|CD163+CD14+ DCs	TNFRSF1B_GRN	5.649	0		CD8 low T|Pleural Mac	CCL5_CCR1	21.077	0
CD1c+ DCs|CD4+ Th	CD74_MIF	80.028	0		COL13A1+ matrix FBs|MALT B cells	LAMP1_FAM3C	1.455	0		MALT B cells|Alveolar Mac	TNFRSF17_TNFSF13B	2.078	0		Treg|pDCs	HLA-F_LILRB1	1.638	0.042		CD1c+ DCs|COL13A1+ matrix FBs	CD74_MIF	74.326	0		CD8+/CD4+ Mixed Th|CD141+ DCs	TNFRSF1B_GRN	3.806	0.026		CD8 low T|mo-Mac	CCL5_CCR1	20.765	0
CD1c+ DCs|CD8+/CD4+ Mixed Th	CD74_MIF	82.816	0		COL13A1+ matrix FBs|Tumor ECs	LAMP1_FAM3C	1.605	0		MALT B cells|CD163+CD14+ DCs	TNFRSF17_TNFSF13B	2.022	0		CD4+ Th|CD163+CD14+ DCs	CCL4_CCR5	4.328	0.001		CD1c+ DCs|COL14A1+ matrix FBs	CD74_MIF	73.531	0		CD8+/CD4+ Mixed Th|CD1c+ DCs	TNFRSF1B_GRN	4.034	0.021		Cytotoxic CD8+ T|Alveolar Mac	CCL5_CCR1	42.316	0
CD1c+ DCs|COL13A1+ matrix FBs	CD74_MIF	79.97	0		COL13A1+ matrix FBs|mo-Mac	LAMP1_FAM3C	1.28	0.001		MALT B cells|CD141+ DCs	TNFRSF17_TNFSF13B	1.411	0.036		CD8 low T|CD163+CD14+ DCs	CCL4_CCR5	11.683	0		CD1c+ DCs|Exhausted CD8+ T	CD74_MIF	73.824	0		CD8+/CD4+ Mixed Th|CD207+CD1a+ LCs	TNFRSF1B_GRN	4.797	0.015		Cytotoxic CD8+ T|Pleural Mac	CCL5_CCR1	42.917	0
CD1c+ DCs|COL14A1+ matrix FBs	CD74_MIF	79.89	0		COL13A1+ matrix FBs|tS1	LAMP1_FAM3C	1.467	0		MALT B cells|CD1c+ DCs	TNFRSF17_TNFSF13B	2.038	0		Cytotoxic CD8+ T|CD163+CD14+ DCs	CCL4_CCR5	31.827	0		CD1c+ DCs|GC B cells in the DZ	CD74_MIF	73.767	0		CD8+/CD4+ Mixed Th|Microglia/Mac	TNFRSF1B_GRN	4.8	0.001		Cytotoxic CD8+ T|mo-Mac	CCL5_CCR1	42.605	0
CD1c+ DCs|Ciliated	CD74_MIF	80.164	0		COL13A1+ matrix FBs|tS2	LAMP1_FAM3C	2.538	0		MALT B cells|COL13A1+ matrix FBs	TNFRSF17_TNFSF13B	2.42	0.004		Exhausted CD8+ T|CD163+CD14+ DCs	CCL4_CCR5	20.492	0		CD1c+ DCs|GC B cells in the LZ	CD74_MIF	73.596	0		CD8+/CD4+ Mixed Th|Monocytes	TNFRSF1B_GRN	3.398	0.018		Exhausted CD8+ T|Alveolar Mac	CCL5_CCR1	51.234	0
CD1c+ DCs|Club	CD74_MIF	79.92	0		COL14A1+ matrix FBs|Alveolar Mac	LAMP1_FAM3C	1.29	0.012		MALT B cells|Monocytes	TNFRSF17_TNFSF13B	2.703	0		NK|CD163+CD14+ DCs	CCL4_CCR5	22.964	0		CD1c+ DCs|Lymphatic ECs	CD74_MIF	74.315	0		CD8+/CD4+ Mixed Th|Pleural Mac	TNFRSF1B_GRN	5.559	0		Exhausted CD8+ T|Pleural Mac	CCL5_CCR1	51.835	0
CD1c+ DCs|EPCs	CD74_MIF	79.68	0		COL14A1+ matrix FBs|GC B cells in the DZ	LAMP1_FAM3C	2.01	0		MALT B cells|Pleural Mac	TNFRSF17_TNFSF13B	3.096	0.001		Naive CD8+ T|CD163+CD14+ DCs	CCL4_CCR5	9.077	0		CD1c+ DCs|MALT B cells	CD74_MIF	73.615	0		CD8+/CD4+ Mixed Th|Tumor ECs	TNFRSF1B_GRN	3.166	0.048		Exhausted CD8+ T|mo-Mac	CCL5_CCR1	51.523	0
CD1c+ DCs|Exhausted Tfh	CD74_MIF	81.555	0		COL14A1+ matrix FBs|GC B cells in the LZ	LAMP1_FAM3C	3.229	0		MALT B cells|mo-Mac	TNFRSF17_TNFSF13B	2.245	0		Cytotoxic CD8+ T|CD163+CD14+ DCs	CCL3_CCR5	5.746	0		CD1c+ DCs|Malignant cells	CD74_MIF	75.27	0		CD8+/CD4+ Mixed Th|mo-Mac	TNFRSF1B_GRN	5.484	0		NK|Alveolar Mac	CCL5_CCR1	33.671	0
CD1c+ DCs|GC B cells in the DZ	CD74_MIF	84.893	0		COL14A1+ matrix FBs|Lymphatic ECs	LAMP1_FAM3C	1.755	0.009		Plasma cells|Activated DCs	TNFRSF17_TNFSF13B	1.993	0.009		Exhausted CD8+ T|CD163+CD14+ DCs	CCL3_CCR5	5.562	0.001		CD1c+ DCs|Myofibroblasts	CD74_MIF	73.931	0		Exhausted CD8+ T|Alveolar Mac	TNFRSF1B_GRN	14.415	0		NK|Pleural Mac	CCL5_CCR1	34.273	0
CD1c+ DCs|GrB-secreting B cells	CD74_MIF	79.67	0		COL14A1+ matrix FBs|MALT B cells	LAMP1_FAM3C	1.491	0		Plasma cells|Alveolar Mac	TNFRSF17_TNFSF13B	1.476	0		NK|CD163+CD14+ DCs	CCL3_CCR5	14.44	0		CD1c+ DCs|Naive CD4+ T	CD74_MIF	73.378	0		Exhausted CD8+ T|CD163+CD14+ DCs	TNFRSF1B_GRN	5.297	0		NK|mo-Mac	CCL5_CCR1	33.96	0
CD1c+ DCs|Lymphatic ECs	CD74_MIF	80.062	0		COL14A1+ matrix FBs|Tumor ECs	LAMP1_FAM3C	1.641	0		Plasma cells|CD163+CD14+ DCs	TNFRSF17_TNFSF13B	1.42	0		CD4+ Th|CD163+CD14+ DCs	CCL5_CCR5	14.671	0		CD1c+ DCs|Plasma cells	CD74_MIF	73.654	0		Exhausted CD8+ T|CD207+CD1a+ LCs	TNFRSF1B_GRN	4.445	0.038		Naive CD8+ T|Alveolar Mac	CCL5_CCR1	31.464	0
CD1c+ DCs|MALT B cells	CD74_MIF	79.904	0		COL14A1+ matrix FBs|mo-Mac	LAMP1_FAM3C	1.316	0.002		Plasma cells|CD1c+ DCs	TNFRSF17_TNFSF13B	1.436	0.001		CD8 low T|CD163+CD14+ DCs	CCL5_CCR5	23.255	0		CD1c+ DCs|Treg	CD74_MIF	73.485	0		Exhausted CD8+ T|Microglia/Mac	TNFRSF1B_GRN	4.448	0		Naive CD8+ T|Pleural Mac	CCL5_CCR1	32.066	0
CD1c+ DCs|Mesothelial cells	CD74_MIF	80.862	0		COL14A1+ matrix FBs|tS1	LAMP1_FAM3C	1.503	0		Plasma cells|COL13A1+ matrix FBs	TNFRSF17_TNFSF13B	1.818	0.003		Cytotoxic CD8+ T|CD163+CD14+ DCs	CCL5_CCR5	33.435	0		CD207+CD1a+ LCs|CD4+ Th	CD74_MIF	106.803	0		Exhausted CD8+ T|Monocytes	TNFRSF1B_GRN	3.045	0.017		Naive CD8+ T|mo-Mac	CCL5_CCR1	31.754	0
CD1c+ DCs|Myofibroblasts	CD74_MIF	80.426	0		COL14A1+ matrix FBs|tS2	LAMP1_FAM3C	2.574	0		Plasma cells|Monocytes	TNFRSF17_TNFSF13B	2.101	0		Exhausted CD8+ T|CD163+CD14+ DCs	CCL5_CCR5	29.392	0		CD207+CD1a+ LCs|CD8 low T	CD74_MIF	106.622	0		Exhausted CD8+ T|Pleural Mac	TNFRSF1B_GRN	5.207	0		Cytotoxic CD8+ T|Alveolar Mac	CCL3L1_CCR1	6.3	0.002
CD1c+ DCs|Naive CD4+ T	CD74_MIF	80.006	0		Cytotoxic CD8+ T|COL13A1+ matrix FBs	LAMP1_FAM3C	1.475	0.02		Plasma cells|Pleural Mac	TNFRSF17_TNFSF13B	2.493	0.002		NK|CD163+CD14+ DCs	CCL5_CCR5	19.116	0		CD207+CD1a+ LCs|CD8+/CD4+ Mixed Th	CD74_MIF	109.612	0		Exhausted CD8+ T|mo-Mac	TNFRSF1B_GRN	5.131	0		Cytotoxic CD8+ T|Pleural Mac	CCL3L1_CCR1	6.901	0
CD1c+ DCs|Naive CD8+ T	CD74_MIF	80.193	0		Cytotoxic CD8+ T|COL14A1+ matrix FBs	LAMP1_FAM3C	1.476	0.022		Plasma cells|mo-Mac	TNFRSF17_TNFSF13B	1.643	0		Naive CD8+ T|CD163+CD14+ DCs	CCL5_CCR5	32.082	0		CD207+CD1a+ LCs|COL13A1+ matrix FBs	CD74_MIF	107.419	0		Monocytes|Tumor ECs	TNFRSF1B_GRN	3.317	0.044		Cytotoxic CD8+ T|mo-Mac	CCL3L1_CCR1	6.589	0.001
CD1c+ DCs|Smooth muscle cells	CD74_MIF	79.869	0		Cytotoxic CD8+ T|GC B cells in the DZ	LAMP1_FAM3C	1.677	0.007		Follicular B cells|Activated DCs	TNFRSF13C_TNFSF13B	2.641	0.013		CD4+ Th|CD163+CD14+ DCs	KLRB1_CLEC2D	7.887	0		CD207+CD1a+ LCs|COL14A1+ matrix FBs	CD74_MIF	106.623	0		Treg|Alveolar Mac	TNFRSF1B_GRN	15.256	0		Exhausted CD8+ T|Pleural Mac	CCL3L1_CCR1	2.268	0.015
CD1c+ DCs|Stalk-like ECs	CD74_MIF	79.776	0		Cytotoxic CD8+ T|GC B cells in the LZ	LAMP1_FAM3C	2.897	0		Follicular B cells|Alveolar Mac	TNFRSF13C_TNFSF13B	2.124	0		CD4+ Th|GC B cells in the DZ	KLRB1_CLEC2D	7.338	0		CD207+CD1a+ LCs|Exhausted CD8+ T	CD74_MIF	106.917	0		Treg|CD163+CD14+ DCs	TNFRSF1B_GRN	6.138	0		NK|Pleural Mac	CCL3L1_CCR1	3.134	0.001
CD207+CD1a+ LCs|AT2	CD74_MIF	152.001	0		Cytotoxic CD8+ T|Myofibroblasts	LAMP1_FAM3C	1.536	0.013		Follicular B cells|CD163+CD14+ DCs	TNFRSF13C_TNFSF13B	2.068	0		CD4+ Th|GC B cells in the LZ	KLRB1_CLEC2D	7.535	0		CD207+CD1a+ LCs|GC B cells in the DZ	CD74_MIF	106.859	0		Treg|CD141+ DCs	TNFRSF1B_GRN	4.295	0.029		NK|mo-Mac	CCL3L1_CCR1	2.822	0.002
CD207+CD1a+ LCs|CD4+ Th	CD74_MIF	152.07	0		Cytotoxic CD8+ T|tS2	LAMP1_FAM3C	2.242	0		Follicular B cells|CD1c+ DCs	TNFRSF13C_TNFSF13B	2.084	0		Cytotoxic CD8+ T|CD163+CD14+ DCs	KLRB1_CLEC2D	3.865	0.034		CD207+CD1a+ LCs|GC B cells in the LZ	CD74_MIF	106.689	0		Treg|CD1c+ DCs	TNFRSF1B_GRN	4.523	0.023		Naive CD8+ T|Pleural Mac	CCL3L1_CCR1	2.189	0.003
CD207+CD1a+ LCs|CD8+/CD4+ Mixed Th	CD74_MIF	154.858	0		GC B cells in the DZ|tS2	LAMP1_FAM3C	1.641	0.007		Follicular B cells|COL13A1+ matrix FBs	TNFRSF13C_TNFSF13B	2.466	0.005		Cytotoxic CD8+ T|GC B cells in the DZ	KLRB1_CLEC2D	3.315	0.049		CD207+CD1a+ LCs|Lymphatic ECs	CD74_MIF	107.407	0		Treg|CD207+CD1a+ LCs	TNFRSF1B_GRN	5.286	0.021		CD163+CD14+ DCs|MALT B cells	CCL2_CCR10	22.672	0.002
CD207+CD1a+ LCs|COL13A1+ matrix FBs	CD74_MIF	152.012	0		Lymphatic ECs|GC B cells in the DZ	LAMP1_FAM3C	1.813	0.024		Follicular B cells|Monocytes	TNFRSF13C_TNFSF13B	2.749	0		Cytotoxic CD8+ T|GC B cells in the LZ	KLRB1_CLEC2D	3.513	0.029		CD207+CD1a+ LCs|MALT B cells	CD74_MIF	106.707	0		Treg|FB-like cells	TNFRSF1B_GRN	2.805	0.027		Pleural Mac|MALT B cells	CCL2_CCR10	11.798	0
CD207+CD1a+ LCs|COL14A1+ matrix FBs	CD74_MIF	151.932	0		Lymphatic ECs|GC B cells in the LZ	LAMP1_FAM3C	3.032	0		Follicular B cells|Pleural Mac	TNFRSF13C_TNFSF13B	3.141	0.002		NK|CD163+CD14+ DCs	KLRB1_CLEC2D	13.259	0		CD207+CD1a+ LCs|Malignant cells	CD74_MIF	108.362	0		Treg|Malignant cells	TNFRSF1B_GRN	2.498	0.001		mo-Mac|MALT B cells	CCL2_CCR10	17.406	0
CD207+CD1a+ LCs|Ciliated	CD74_MIF	152.206	0		Lymphatic ECs|Myofibroblasts	LAMP1_FAM3C	1.671	0.04		Follicular B cells|mo-Mac	TNFRSF13C_TNFSF13B	2.291	0		NK|GC B cells in the DZ	KLRB1_CLEC2D	12.71	0		CD207+CD1a+ LCs|Myofibroblasts	CD74_MIF	107.023	0		Treg|Microglia/Mac	TNFRSF1B_GRN	5.289	0		CD163+CD14+ DCs|Cancer cells	CCL3L1_DPP4	15.075	0.003
CD207+CD1a+ LCs|Club	CD74_MIF	151.962	0		Lymphatic ECs|tS2	LAMP1_FAM3C	2.377	0.002		Activated DCs|COL13A1+ matrix FBs	CD74_APP	97.204	0.006		NK|GC B cells in the LZ	KLRB1_CLEC2D	12.907	0		CD207+CD1a+ LCs|Naive CD4+ T	CD74_MIF	106.47	0		Treg|Monocytes	TNFRSF1B_GRN	3.886	0.001		Cytotoxic CD8+ T|CD141+ DCs	CCL3L1_DPP4	6.224	0.001
CD207+CD1a+ LCs|EPCs	CD74_MIF	151.723	0		MALT B cells|tS2	LAMP1_FAM3C	1.546	0		Activated DCs|Malignant cells	CD74_APP	96.706	0.006		CD1c+ DCs|CD4+ Th	FAM3C_CLEC2D	1.514	0.002		CD207+CD1a+ LCs|Plasma cells	CD74_MIF	106.747	0		Treg|Pleural Mac	TNFRSF1B_GRN	6.048	0		Cytotoxic CD8+ T|Cancer cells	CCL3L1_DPP4	6.157	0.001
CD207+CD1a+ LCs|Exhausted Tfh	CD74_MIF	153.597	0		Mesothelial cells|GC B cells in the LZ	LAMP1_FAM3C	2.48	0.046		Activated DCs|Myofibroblasts	CD74_APP	97.118	0.006		CD1c+ DCs|CD8 low T	FAM3C_CLEC2D	1.686	0		CD207+CD1a+ LCs|Treg	CD74_MIF	106.577	0		Treg|Tumor ECs	TNFRSF1B_GRN	3.654	0.022		Microglia/Mac|Cancer cells	CCL3L1_DPP4	9.096	0.034
CD207+CD1a+ LCs|GC B cells in the DZ	CD74_MIF	156.935	0		Monocytes|GC B cells in the LZ	LAMP1_FAM3C	2.519	0		Activated DCs|Pericytes	CD74_APP	97.146	0.005		CD1c+ DCs|Cytotoxic CD8+ T	FAM3C_CLEC2D	1.609	0.022		Follicular B cells|Activated DCs	CD74_MIF	47.879	0		Treg|mo-Mac	TNFRSF1B_GRN	5.972	0		NK|CD141+ DCs	CCL3L1_DPP4	2.457	0.003
CD207+CD1a+ LCs|GrB-secreting B cells	CD74_MIF	151.712	0		Monocytes|tS2	LAMP1_FAM3C	1.865	0		Activated DCs|Smooth muscle cells	CD74_APP	96.758	0.006		CD1c+ DCs|Exhausted CD8+ T	FAM3C_CLEC2D	2.158	0		Follicular B cells|Alveolar Mac	CD74_MIF	47.95	0		Malignant cells|FB-like cells	EGFR_COPA	0.937	0		NK|Cancer cells	CCL3L1_DPP4	2.39	0.005
CD207+CD1a+ LCs|Lymphatic ECs	CD74_MIF	152.104	0		Myofibroblasts|GC B cells in the DZ	LAMP1_FAM3C	1.883	0		Activated DCs|Tumor ECs	CD74_APP	99.944	0.002		CD1c+ DCs|Naive CD4+ T	FAM3C_CLEC2D	1.403	0.003		Follicular B cells|CD163+CD14+ DCs	CD74_MIF	48.169	0		Malignant cells|Pericytes	EGFR_COPA	0.958	0		Pleural Mac|Cancer cells	CCL3L1_DPP4	2.562	0
CD207+CD1a+ LCs|MALT B cells	CD74_MIF	151.946	0		Myofibroblasts|GC B cells in the LZ	LAMP1_FAM3C	3.102	0		Alveolar Mac|COL13A1+ matrix FBs	CD74_APP	67.665	0		CD1c+ DCs|Naive CD8+ T	FAM3C_CLEC2D	1.593	0		Follicular B cells|CD141+ DCs	CD74_MIF	47.674	0		Malignant cells|Pleural Mac	EGFR_COPA	1.009	0.006		mo-Mac|Cancer cells	CCL3L1_DPP4	5.657	0.007
CD207+CD1a+ LCs|Mesothelial cells	CD74_MIF	152.904	0		Myofibroblasts|Lymphatic ECs	LAMP1_FAM3C	1.628	0.021		Alveolar Mac|Malignant cells	CD74_APP	67.166	0		CD1c+ DCs|Treg	FAM3C_CLEC2D	1.6	0.001		Follicular B cells|CD1c+ DCs	CD74_MIF	47.781	0		Malignant cells|mo-Mac	EGFR_COPA	0.807	0		Activated DCs|Cancer cells	CCL22_DPP4	2.621	0
CD207+CD1a+ LCs|Myofibroblasts	CD74_MIF	152.468	0		Myofibroblasts|MALT B cells	LAMP1_FAM3C	1.364	0.01		Alveolar Mac|Myofibroblasts	CD74_APP	67.578	0		GC B cells in the DZ|CD4+ Th	FAM3C_CLEC2D	2.127	0		Follicular B cells|CD207+CD1a+ LCs	CD74_MIF	48.038	0		Activated DCs|FB-like cells	CD74_COPA	142.241	0		Cancer cells|CD141+ DCs	CXCL2_DPP4	0.523	0.008
CD207+CD1a+ LCs|Naive CD4+ T	CD74_MIF	152.048	0		Myofibroblasts|Tumor ECs	LAMP1_FAM3C	1.514	0.012		Alveolar Mac|Pericytes	CD74_APP	67.607	0		GC B cells in the DZ|CD8 low T	FAM3C_CLEC2D	2.299	0		Follicular B cells|CD4+ Th	CD74_MIF	48.126	0		Activated DCs|Malignant cells	CD74_COPA	142.264	0		Monocytes|Cancer cells	CXCL2_DPP4	3.322	0.001
CD207+CD1a+ LCs|Naive CD8+ T	CD74_MIF	152.235	0		Myofibroblasts|tS1	LAMP1_FAM3C	1.376	0.01		Alveolar Mac|Smooth muscle cells	CD74_APP	67.218	0		GC B cells in the DZ|CD8+/CD4+ Mixed Th	FAM3C_CLEC2D	2.242	0.047		Follicular B cells|CD8 low T	CD74_MIF	47.946	0		Activated DCs|Pericytes	CD74_COPA	142.261	0		Pleural Mac|Cancer cells	CXCL2_DPP4	0.769	0
CD207+CD1a+ LCs|Smooth muscle cells	CD74_MIF	151.911	0		Myofibroblasts|tS2	LAMP1_FAM3C	2.447	0		Alveolar Mac|Tumor ECs	CD74_APP	70.405	0		GC B cells in the DZ|Cytotoxic CD8+ T	FAM3C_CLEC2D	2.222	0		Follicular B cells|CD8+/CD4+ Mixed Th	CD74_MIF	50.935	0		Alveolar Mac|FB-like cells	CD74_COPA	37.558	0		mo-Mac|Cancer cells	CXCL2_DPP4	6.071	0
CD207+CD1a+ LCs|Stalk-like ECs	CD74_MIF	151.818	0		NK|COL13A1+ matrix FBs	LAMP1_FAM3C	1.36	0.005		CD163+CD14+ DCs|COL13A1+ matrix FBs	CD74_APP	78.478	0		GC B cells in the DZ|Exhausted CD8+ T	FAM3C_CLEC2D	2.771	0		Follicular B cells|COL13A1+ matrix FBs	CD74_MIF	48.742	0		Alveolar Mac|Malignant cells	CD74_COPA	37.581	0		Microglia/Mac|CD4+ Th	CXCL12_CXCR3	4.626	0
EPCs|GC B cells in the DZ	CD74_MIF	36.216	0.034		NK|COL14A1+ matrix FBs	LAMP1_FAM3C	1.361	0.004		CD163+CD14+ DCs|Malignant cells	CD74_APP	77.979	0		GC B cells in the DZ|Naive CD4+ T	FAM3C_CLEC2D	2.016	0		Follicular B cells|COL14A1+ matrix FBs	CD74_MIF	47.946	0.001		Alveolar Mac|Pericytes	CD74_COPA	37.578	0		Microglia/Mac|CD8 low T	CXCL12_CXCR3	4.381	0
Follicular B cells|AT2	CD74_MIF	40.43	0		NK|GC B cells in the DZ	LAMP1_FAM3C	1.563	0.008		CD163+CD14+ DCs|Myofibroblasts	CD74_APP	78.391	0		GC B cells in the DZ|Naive CD8+ T	FAM3C_CLEC2D	2.206	0		Follicular B cells|Exhausted CD8+ T	CD74_MIF	48.24	0		CD163+CD14+ DCs|FB-like cells	CD74_COPA	79.727	0		Microglia/Mac|Cytotoxic CD8+ T	CXCL12_CXCR3	4.325	0
Follicular B cells|Activated DCs	CD74_MIF	40.243	0		NK|GC B cells in the LZ	LAMP1_FAM3C	2.782	0		CD163+CD14+ DCs|Pericytes	CD74_APP	78.42	0		GC B cells in the DZ|Treg	FAM3C_CLEC2D	2.213	0		Follicular B cells|Lymphatic ECs	CD74_MIF	48.731	0		CD163+CD14+ DCs|Malignant cells	CD74_COPA	79.751	0		Microglia/Mac|Exhausted CD8+ T	CXCL12_CXCR3	4.53	0
Follicular B cells|Alveolar Mac	CD74_MIF	40.245	0		NK|Myofibroblasts	LAMP1_FAM3C	1.421	0.006		CD163+CD14+ DCs|Smooth muscle cells	CD74_APP	78.031	0		GC B cells in the LZ|CD163+CD14+ DCs	FAM3C_CLEC2D	2.57	0.026		Follicular B cells|Malignant cells	CD74_MIF	49.686	0		CD163+CD14+ DCs|Pericytes	CD74_COPA	79.748	0		Microglia/Mac|GC B cells in the DZ	CXCL12_CXCR3	4.653	0
Follicular B cells|CD163+CD14+ DCs	CD74_MIF	40.333	0		NK|tS2	LAMP1_FAM3C	2.127	0		CD163+CD14+ DCs|Tumor ECs	CD74_APP	81.218	0		GC B cells in the LZ|CD4+ Th	FAM3C_CLEC2D	2.71	0		Follicular B cells|Microglia/Mac	CD74_MIF	49.792	0		CD141+ DCs|FB-like cells	CD74_COPA	139.286	0		Microglia/Mac|MALT B cells	CXCL12_CXCR3	3.784	0
Follicular B cells|CD141+ DCs	CD74_MIF	40.461	0		Naive CD4+ T|GC B cells in the LZ	LAMP1_FAM3C	2.606	0		CD141+ DCs|COL13A1+ matrix FBs	CD74_APP	122.788	0		GC B cells in the LZ|CD8 low T	FAM3C_CLEC2D	2.882	0		Follicular B cells|Myofibroblasts	CD74_MIF	48.346	0		CD141+ DCs|Malignant cells	CD74_COPA	139.31	0		Microglia/Mac|Naive CD8+ T	CXCL12_CXCR3	4.333	0
Follicular B cells|CD1c+ DCs	CD74_MIF	40.276	0		Naive CD4+ T|tS2	LAMP1_FAM3C	1.951	0		CD141+ DCs|Malignant cells	CD74_APP	122.289	0.001		GC B cells in the LZ|CD8+/CD4+ Mixed Th	FAM3C_CLEC2D	2.824	0.011		Follicular B cells|Naive CD4+ T	CD74_MIF	47.794	0		CD141+ DCs|Pericytes	CD74_COPA	139.306	0		Microglia/Mac|Treg	CXCL12_CXCR3	4.24	0
Follicular B cells|CD207+CD1a+ LCs	CD74_MIF	40.411	0		Naive CD8+ T|GC B cells in the DZ	LAMP1_FAM3C	1.706	0.038		CD141+ DCs|Myofibroblasts	CD74_APP	122.701	0.001		GC B cells in the LZ|Cytotoxic CD8+ T	FAM3C_CLEC2D	2.805	0		Follicular B cells|Pleural Mac	CD74_MIF	48.341	0		CD1c+ DCs|FB-like cells	CD74_COPA	100.824	0		Activated DCs|Cancer cells	LGALS9_MET	1.643	0
Follicular B cells|CD4+ Th	CD74_MIF	40.499	0		Naive CD8+ T|GC B cells in the LZ	LAMP1_FAM3C	2.925	0		CD141+ DCs|Pericytes	CD74_APP	122.73	0		GC B cells in the LZ|Exhausted CD8+ T	FAM3C_CLEC2D	3.354	0		Follicular B cells|Treg	CD74_MIF	47.9	0		CD1c+ DCs|Malignant cells	CD74_COPA	100.848	0		CD141+ DCs|Cancer cells	LGALS9_MET	1.251	0.004
Follicular B cells|CD8+/CD4+ Mixed Th	CD74_MIF	43.288	0		Naive CD8+ T|tS2	LAMP1_FAM3C	2.27	0		CD141+ DCs|Smooth muscle cells	CD74_APP	122.341	0.001		GC B cells in the LZ|Naive CD4+ T	FAM3C_CLEC2D	2.598	0		Follicular B cells|mo-Mac	CD74_MIF	49.809	0		CD1c+ DCs|Pericytes	CD74_COPA	100.845	0		CD1c+ DCs|Cancer cells	LGALS9_MET	2.003	0
Follicular B cells|COL13A1+ matrix FBs	CD74_MIF	40.441	0		Pericytes|GC B cells in the DZ	LAMP1_FAM3C	1.84	0.023		CD141+ DCs|Tumor ECs	CD74_APP	125.528	0		GC B cells in the LZ|Naive CD8+ T	FAM3C_CLEC2D	2.789	0		Follicular B cells|pDCs	CD74_MIF	47.619	0		CD207+CD1a+ LCs|FB-like cells	CD74_COPA	110.671	0		Pleural Mac|Cancer cells	LGALS9_MET	1.422	0
Follicular B cells|COL14A1+ matrix FBs	CD74_MIF	40.361	0		Pericytes|GC B cells in the LZ	LAMP1_FAM3C	3.059	0		CD1c+ DCs|COL13A1+ matrix FBs	CD74_APP	72.534	0		GC B cells in the LZ|Treg	FAM3C_CLEC2D	2.796	0		GC B cells in the LZ|Activated DCs	CD74_MIF	69.493	0		CD207+CD1a+ LCs|Malignant cells	CD74_COPA	110.694	0		Activated DCs|Cancer cells	LGALS9_LRP1	1.671	0
Follicular B cells|Ciliated	CD74_MIF	40.635	0		Pericytes|tS2	LAMP1_FAM3C	2.404	0		CD1c+ DCs|Malignant cells	CD74_APP	72.035	0		MALT B cells|CD4+ Th	FAM3C_CLEC2D	1.84	0		GC B cells in the LZ|Alveolar Mac	CD74_MIF	69.564	0		CD207+CD1a+ LCs|Pericytes	CD74_COPA	110.691	0		CD141+ DCs|Cancer cells	LGALS9_LRP1	1.279	0.009
Follicular B cells|Club	CD74_MIF	40.392	0		Pleural Mac|GC B cells in the LZ	LAMP1_FAM3C	2.632	0		CD1c+ DCs|Myofibroblasts	CD74_APP	72.447	0		MALT B cells|CD8 low T	FAM3C_CLEC2D	2.011	0		GC B cells in the LZ|CD163+CD14+ DCs	CD74_MIF	69.783	0		Follicular B cells|CD163+CD14+ DCs	CD74_COPA	44.915	0		CD1c+ DCs|Cancer cells	LGALS9_LRP1	2.031	0
Follicular B cells|EPCs	CD74_MIF	40.152	0		Pleural Mac|tS2	LAMP1_FAM3C	1.977	0.005		CD1c+ DCs|Pericytes	CD74_APP	72.476	0		MALT B cells|Cytotoxic CD8+ T	FAM3C_CLEC2D	1.935	0.001		GC B cells in the LZ|CD141+ DCs	CD74_MIF	69.287	0		Follicular B cells|CD141+ DCs	CD74_COPA	44.897	0		CD4+ Th|Pleural Mac	LGALS9_LRP1	1.269	0.032
Follicular B cells|Exhausted Tfh	CD74_MIF	42.026	0		Smooth muscle cells|GC B cells in the LZ	LAMP1_FAM3C	2.576	0		CD1c+ DCs|Smooth muscle cells	CD74_APP	72.087	0		MALT B cells|Exhausted CD8+ T	FAM3C_CLEC2D	2.484	0		GC B cells in the LZ|CD1c+ DCs	CD74_MIF	69.395	0		Follicular B cells|CD207+CD1a+ LCs	CD74_COPA	44.991	0		Pleural Mac|Cancer cells	LGALS9_LRP1	1.45	0
Follicular B cells|Lymphatic ECs	CD74_MIF	40.534	0		Smooth muscle cells|tS2	LAMP1_FAM3C	1.921	0.002		CD1c+ DCs|Tumor ECs	CD74_APP	75.274	0		MALT B cells|Naive CD4+ T	FAM3C_CLEC2D	1.728	0		GC B cells in the LZ|CD207+CD1a+ LCs	CD74_MIF	69.652	0		Follicular B cells|FB-like cells	CD74_COPA	45.14	0		Alveolar Mac|Cancer cells	PDGFB_LRP1	0.683	0.005
Follicular B cells|Mesothelial cells	CD74_MIF	41.334	0		Stalk-like ECs|COL13A1+ matrix FBs	LAMP1_FAM3C	1.669	0.011		CD207+CD1a+ LCs|COL13A1+ matrix FBs	CD74_APP	106.219	0.006		MALT B cells|Naive CD8+ T	FAM3C_CLEC2D	1.919	0		GC B cells in the LZ|CD4+ Th	CD74_MIF	69.74	0		Follicular B cells|Malignant cells	CD74_COPA	45.163	0		Cancer cells|Monocytes	MDK_LRP1	3.402	0
Follicular B cells|Myofibroblasts	CD74_MIF	40.898	0		Stalk-like ECs|COL14A1+ matrix FBs	LAMP1_FAM3C	1.67	0.012		CD207+CD1a+ LCs|Malignant cells	CD74_APP	105.72	0.008		MALT B cells|Treg	FAM3C_CLEC2D	1.926	0		GC B cells in the LZ|CD8 low T	CD74_MIF	69.559	0		Follicular B cells|Pericytes	CD74_COPA	45.16	0		Cancer cells|Pleural Mac	MDK_LRP1	3.536	0
Follicular B cells|Naive CD4+ T	CD74_MIF	40.478	0		Stalk-like ECs|GC B cells in the DZ	LAMP1_FAM3C	1.871	0.008		CD207+CD1a+ LCs|Myofibroblasts	CD74_APP	106.132	0.008		GC B cells in the LZ|CD163+CD14+ DCs	LGALS9_DAG1	0.754	0.002		GC B cells in the LZ|CD8+/CD4+ Mixed Th	CD74_MIF	72.549	0		Follicular B cells|Pleural Mac	CD74_COPA	45.212	0		Activated DCs|CD4+ Th	LGALS9_CD47	2.707	0.001
Follicular B cells|Naive CD8+ T	CD74_MIF	40.664	0		Stalk-like ECs|GC B cells in the LZ	LAMP1_FAM3C	3.09	0		CD207+CD1a+ LCs|Pericytes	CD74_APP	106.161	0.006		GC B cells in the LZ|pDCs	LGALS9_DAG1	0.958	0.002		GC B cells in the LZ|COL13A1+ matrix FBs	CD74_MIF	70.356	0		Follicular B cells|mo-Mac	CD74_COPA	45.009	0		Activated DCs|CD8 low T	LGALS9_CD47	2.332	0
Follicular B cells|Pleural Mac	CD74_MIF	40.348	0		Stalk-like ECs|Myofibroblasts	LAMP1_FAM3C	1.729	0.007		CD207+CD1a+ LCs|Smooth muscle cells	CD74_APP	105.772	0.006		CD163+CD14+ DCs|CD8+/CD4+ Mixed Th	TNF_ICOS	1.233	0.033		GC B cells in the LZ|COL14A1+ matrix FBs	CD74_MIF	69.56	0		Microglia/Mac|FB-like cells	CD74_COPA	25.469	0		Activated DCs|Cancer cells	LGALS9_CD47	2.891	0
Follicular B cells|Smooth muscle cells	CD74_MIF	40.341	0		Stalk-like ECs|tS2	LAMP1_FAM3C	2.436	0		CD207+CD1a+ LCs|Tumor ECs	CD74_APP	108.959	0.002		CD163+CD14+ DCs|Exhausted CD8+ T	TNF_ICOS	1.322	0.024		GC B cells in the LZ|Exhausted CD8+ T	CD74_MIF	69.854	0		Microglia/Mac|Malignant cells	CD74_COPA	25.492	0		Activated DCs|Cytotoxic CD8+ T	LGALS9_CD47	2.406	0
Follicular B cells|Stalk-like ECs	CD74_MIF	40.248	0		Tip-like ECs|Alveolar Mac	LAMP1_FAM3C	1.626	0		Follicular B cells|Activated DCs	CD74_APP	46.013	0		CD163+CD14+ DCs|Treg	TNF_ICOS	1.571	0.015		GC B cells in the LZ|Lymphatic ECs	CD74_MIF	70.345	0		Microglia/Mac|Pericytes	CD74_COPA	25.489	0		Activated DCs|Exhausted CD8+ T	LGALS9_CD47	2.313	0
Follicular B cells|mo-Mac	CD74_MIF	40.198	0		Tip-like ECs|CD207+CD1a+ LCs	LAMP1_FAM3C	1.621	0.004		Follicular B cells|Alveolar Mac	CD74_APP	45.621	0		mo-Mac|CD8+/CD4+ Mixed Th	TNF_ICOS	1.351	0.019		GC B cells in the LZ|Malignant cells	CD74_MIF	71.299	0		Pleural Mac|FB-like cells	CD74_COPA	29.509	0		Activated DCs|Follicular B cells	LGALS9_CD47	2.183	0
GrB-secreting B cells|AT2	CD74_MIF	55.317	0		Tip-like ECs|COL13A1+ matrix FBs	LAMP1_FAM3C	2.144	0		Follicular B cells|CD163+CD14+ DCs	CD74_APP	45.505	0		mo-Mac|Exhausted CD8+ T	TNF_ICOS	1.439	0.001		GC B cells in the LZ|Microglia/Mac	CD74_MIF	71.405	0		Pleural Mac|Malignant cells	CD74_COPA	29.532	0		Activated DCs|MALT B cells	LGALS9_CD47	1.904	0.004
GrB-secreting B cells|Activated DCs	CD74_MIF	55.13	0		Tip-like ECs|COL14A1+ matrix FBs	LAMP1_FAM3C	2.144	0		Follicular B cells|CD141+ DCs	CD74_APP	45.71	0		mo-Mac|Treg	TNF_ICOS	1.689	0		GC B cells in the LZ|Myofibroblasts	CD74_MIF	69.96	0		Pleural Mac|Pericytes	CD74_COPA	29.529	0		Activated DCs|NK	LGALS9_CD47	2.143	0
GrB-secreting B cells|Alveolar Mac	CD74_MIF	55.132	0		Tip-like ECs|GC B cells in the DZ	LAMP1_FAM3C	2.346	0		Follicular B cells|COL13A1+ matrix FBs	CD74_APP	46.2	0		CD163+CD14+ DCs|CD8+/CD4+ Mixed Th	TNF_TNFRSF1B	1.04	0.04		GC B cells in the LZ|Naive CD4+ T	CD74_MIF	69.407	0		mo-Mac|FB-like cells	CD74_COPA	24.241	0		Activated DCs|Naive CD4+ T	LGALS9_CD47	2.249	0
GrB-secreting B cells|CD163+CD14+ DCs	CD74_MIF	55.22	0		Tip-like ECs|GC B cells in the LZ	LAMP1_FAM3C	3.565	0		Follicular B cells|Malignant cells	CD74_APP	45.701	0		CD163+CD14+ DCs|Treg	TNF_TNFRSF1B	1.636	0.013		GC B cells in the LZ|Pleural Mac	CD74_MIF	69.955	0		mo-Mac|Malignant cells	CD74_COPA	24.265	0		Activated DCs|Naive CD8+ T	LGALS9_CD47	2.141	0
GrB-secreting B cells|CD141+ DCs	CD74_MIF	55.348	0		Tip-like ECs|MALT B cells	LAMP1_FAM3C	1.827	0		Follicular B cells|Myofibroblasts	CD74_APP	46.113	0		mo-Mac|CD8+/CD4+ Mixed Th	TNF_TNFRSF1B	1.158	0.028		GC B cells in the LZ|Treg	CD74_MIF	69.514	0		mo-Mac|Pericytes	CD74_COPA	24.262	0		Activated DCs|Treg	LGALS9_CD47	2.676	0
GrB-secreting B cells|CD1c+ DCs	CD74_MIF	55.162	0		Tip-like ECs|Myofibroblasts	LAMP1_FAM3C	2.204	0		Follicular B cells|Pericytes	CD74_APP	46.141	0		mo-Mac|Treg	TNF_TNFRSF1B	1.754	0		GC B cells in the LZ|mo-Mac	CD74_MIF	71.423	0		Cytotoxic CD8+ T|Alveolar Mac	EGFR_HBEGF	2.302	0.018		CD141+ DCs|CD4+ Th	LGALS9_CD47	2.315	0.008
GrB-secreting B cells|CD207+CD1a+ LCs	CD74_MIF	55.298	0		Tip-like ECs|Pericytes	LAMP1_FAM3C	2.023	0.005		Follicular B cells|Pleural Mac	CD74_APP	45.522	0		CD163+CD14+ DCs|GrB-secreting B cells	TNF_PTPRS	3.06	0		GC B cells in the LZ|pDCs	CD74_MIF	69.233	0		Cytotoxic CD8+ T|CD163+CD14+ DCs	EGFR_HBEGF	2.704	0.009		CD141+ DCs|CD8 low T	LGALS9_CD47	1.94	0.006
GrB-secreting B cells|CD4+ Th	CD74_MIF	55.386	0		Tip-like ECs|Smooth muscle cells	LAMP1_FAM3C	1.924	0.001		Follicular B cells|Smooth muscle cells	CD74_APP	45.753	0		mo-Mac|GrB-secreting B cells	TNF_PTPRS	3.178	0		Microglia/Mac|CD4+ Th	CD74_MIF	47.326	0.042		Cytotoxic CD8+ T|Monocytes	EGFR_HBEGF	2.257	0.018		CD141+ DCs|Cancer cells	LGALS9_CD47	2.499	0
GrB-secreting B cells|CD8+/CD4+ Mixed Th	CD74_MIF	58.174	0		Tip-like ECs|mo-Mac	LAMP1_FAM3C	1.652	0		Follicular B cells|Tumor ECs	CD74_APP	48.94	0		CD8+/CD4+ Mixed Th|Activated DCs	CXCR3_CCL19	5.953	0		Microglia/Mac|CD8 low T	CD74_MIF	47.146	0.042		Cytotoxic CD8+ T|Tumor ECs	EGFR_HBEGF	2.534	0.012		CD141+ DCs|Cytotoxic CD8+ T	LGALS9_CD47	2.013	0.006
GrB-secreting B cells|COL13A1+ matrix FBs	CD74_MIF	55.328	0		Tip-like ECs|tS1	LAMP1_FAM3C	1.839	0		Pleural Mac|COL13A1+ matrix FBs	CD74_APP	43.578	0.027		Exhausted CD8+ T|Activated DCs	CXCR3_CCL19	6.22	0		Microglia/Mac|CD8+/CD4+ Mixed Th	CD74_MIF	50.135	0.024		Cytotoxic CD8+ T|mo-Mac	EGFR_HBEGF	1.747	0.042		CD141+ DCs|Exhausted CD8+ T	LGALS9_CD47	1.92	0.008
GrB-secreting B cells|COL14A1+ matrix FBs	CD74_MIF	55.248	0		Tip-like ECs|tS2	LAMP1_FAM3C	2.91	0		Pleural Mac|Malignant cells	CD74_APP	43.079	0.036		Treg|Activated DCs	CXCR3_CCL19	6.108	0		Microglia/Mac|COL13A1+ matrix FBs	CD74_MIF	47.942	0.037		FB-like cells|Alveolar Mac	EGFR_HBEGF	1.175	0		CD141+ DCs|Follicular B cells	LGALS9_CD47	1.79	0.017
GrB-secreting B cells|Ciliated	CD74_MIF	55.522	0		Tip-like ECs|tS3	LAMP1_FAM3C	1.87	0.037		Pleural Mac|Myofibroblasts	CD74_APP	43.491	0.033		CD8+/CD4+ Mixed Th|Activated DCs	CCR7_CCL19	6.067	0		Microglia/Mac|COL14A1+ matrix FBs	CD74_MIF	47.146	0.03		FB-like cells|CD163+CD14+ DCs	EGFR_HBEGF	1.577	0		CD141+ DCs|NK	LGALS9_CD47	1.75	0.027
GrB-secreting B cells|Club	CD74_MIF	55.279	0		Tumor ECs|COL13A1+ matrix FBs	LAMP1_FAM3C	1.388	0.039		Pleural Mac|Pericytes	CD74_APP	43.52	0.025		Naive CD4+ T|Activated DCs	CCR7_CCL19	6.833	0		Microglia/Mac|Exhausted CD8+ T	CD74_MIF	47.44	0.041		FB-like cells|Monocytes	EGFR_HBEGF	1.13	0		CD141+ DCs|Naive CD4+ T	LGALS9_CD47	1.857	0.009
GrB-secreting B cells|EPCs	CD74_MIF	55.039	0		Tumor ECs|COL14A1+ matrix FBs	LAMP1_FAM3C	1.388	0.038		Pleural Mac|Smooth muscle cells	CD74_APP	43.131	0.024		Activated DCs|CD4+ Th	CD40_CD40LG	2.233	0		Microglia/Mac|GC B cells in the DZ	CD74_MIF	47.383	0.04		FB-like cells|Tumor ECs	EGFR_HBEGF	1.406	0.002		CD141+ DCs|Naive CD8+ T	LGALS9_CD47	1.748	0.025
GrB-secreting B cells|Exhausted Tfh	CD74_MIF	56.913	0		Tumor ECs|GC B cells in the DZ	LAMP1_FAM3C	1.59	0.02		Pleural Mac|Tumor ECs	CD74_APP	46.318	0.008		Activated DCs|CD8+/CD4+ Mixed Th	CD40_CD40LG	3.097	0		Microglia/Mac|GC B cells in the LZ	CD74_MIF	47.212	0.04		Malignant cells|Alveolar Mac	EGFR_HBEGF	1.617	0		CD141+ DCs|Treg	LGALS9_CD47	2.284	0
GrB-secreting B cells|Lymphatic ECs	CD74_MIF	55.42	0		Tumor ECs|GC B cells in the LZ	LAMP1_FAM3C	2.809	0		mo-Mac|COL13A1+ matrix FBs	CD74_APP	55.744	0		Activated DCs|Naive CD4+ T	CD40_CD40LG	2.346	0		Microglia/Mac|Lymphatic ECs	CD74_MIF	47.931	0.035		Malignant cells|CD163+CD14+ DCs	EGFR_HBEGF	2.019	0		CD1c+ DCs|CD4+ Th	LGALS9_CD47	3.067	0.001
GrB-secreting B cells|Mesothelial cells	CD74_MIF	56.221	0		Tumor ECs|Myofibroblasts	LAMP1_FAM3C	1.448	0.022		mo-Mac|Malignant cells	CD74_APP	55.246	0		CD163+CD14+ DCs|CD8+/CD4+ Mixed Th	CD40_CD40LG	1.782	0.018		Microglia/Mac|MALT B cells	CD74_MIF	47.231	0.041		Malignant cells|Monocytes	EGFR_HBEGF	1.572	0		CD1c+ DCs|CD8 low T	LGALS9_CD47	2.692	0
GrB-secreting B cells|Myofibroblasts	CD74_MIF	55.784	0		Tumor ECs|tS2	LAMP1_FAM3C	2.154	0		mo-Mac|Myofibroblasts	CD74_APP	55.658	0		CD141+ DCs|CD4+ Th	CD40_CD40LG	1.119	0.016		Microglia/Mac|Malignant cells	CD74_MIF	48.886	0.034		Malignant cells|Tumor ECs	EGFR_HBEGF	1.848	0		CD1c+ DCs|Cancer cells	LGALS9_CD47	3.251	0
GrB-secreting B cells|Naive CD4+ T	CD74_MIF	55.364	0		mo-Mac|COL13A1+ matrix FBs	LAMP1_FAM3C	2.183	0		mo-Mac|Pericytes	CD74_APP	55.686	0		CD141+ DCs|CD8+/CD4+ Mixed Th	CD40_CD40LG	1.983	0.007		Microglia/Mac|Myofibroblasts	CD74_MIF	47.547	0.039		Malignant cells|mo-Mac	EGFR_HBEGF	1.062	0		CD1c+ DCs|Cytotoxic CD8+ T	LGALS9_CD47	2.765	0
GrB-secreting B cells|Naive CD8+ T	CD74_MIF	55.551	0		mo-Mac|COL14A1+ matrix FBs	LAMP1_FAM3C	2.183	0		mo-Mac|Smooth muscle cells	CD74_APP	55.298	0		CD141+ DCs|Naive CD4+ T	CD40_CD40LG	1.232	0.004		Microglia/Mac|Naive CD4+ T	CD74_MIF	46.994	0.043		Myofibroblasts|Alveolar Mac	EGFR_HBEGF	1.448	0.019		CD1c+ DCs|Exhausted CD8+ T	LGALS9_CD47	2.673	0
GrB-secreting B cells|Pleural Mac	CD74_MIF	55.235	0		mo-Mac|GC B cells in the DZ	LAMP1_FAM3C	2.385	0		mo-Mac|Tumor ECs	CD74_APP	58.485	0		CD1c+ DCs|CD4+ Th	CD40_CD40LG	0.989	0		Microglia/Mac|Plasma cells	CD74_MIF	47.27	0.041		Myofibroblasts|CD163+CD14+ DCs	EGFR_HBEGF	1.849	0.008		CD1c+ DCs|Follicular B cells	LGALS9_CD47	2.542	0
GrB-secreting B cells|Smooth muscle cells	CD74_MIF	55.228	0		mo-Mac|GC B cells in the LZ	LAMP1_FAM3C	3.604	0		Alveolar Mac|NK	ICAM1_SPN	1.657	0.003		CD1c+ DCs|CD8+/CD4+ Mixed Th	CD40_CD40LG	1.853	0.01		Microglia/Mac|Treg	CD74_MIF	47.1	0.042		Myofibroblasts|Monocytes	EGFR_HBEGF	1.403	0.018		CD1c+ DCs|MALT B cells	LGALS9_CD47	2.264	0.001
GrB-secreting B cells|Stalk-like ECs	CD74_MIF	55.135	0		mo-Mac|Lymphatic ECs	LAMP1_FAM3C	2.13	0		CD163+CD14+ DCs|CD8 low T	ICAM1_SPN	1.629	0.005		CD1c+ DCs|Naive CD4+ T	CD40_CD40LG	1.102	0		Pleural Mac|CD4+ Th	CD74_MIF	44.102	0		Myofibroblasts|Tumor ECs	EGFR_HBEGF	1.679	0.01		CD1c+ DCs|NK	LGALS9_CD47	2.502	0
GrB-secreting B cells|mo-Mac	CD74_MIF	55.085	0		mo-Mac|MALT B cells	LAMP1_FAM3C	1.866	0		CD163+CD14+ DCs|Cytotoxic CD8+ T	ICAM1_SPN	1.665	0.003		Follicular B cells|CD4+ Th	CD40_CD40LG	1.341	0		Pleural Mac|CD8 low T	CD74_MIF	43.922	0		Activated DCs|Tumor ECs	CD44_HBEGF	5.782	0.004		CD1c+ DCs|Naive CD4+ T	LGALS9_CD47	2.609	0
Pleural Mac|AT2	CD74_MIF	61.857	0		mo-Mac|Myofibroblasts	LAMP1_FAM3C	2.243	0		CD163+CD14+ DCs|Exhausted Tfh	ICAM1_SPN	2.357	0.037		Follicular B cells|CD8+/CD4+ Mixed Th	CD40_CD40LG	2.205	0.003		Pleural Mac|CD8+/CD4+ Mixed Th	CD74_MIF	46.912	0		Alveolar Mac|Tumor ECs	CD44_HBEGF	2.703	0		CD1c+ DCs|Naive CD8+ T	LGALS9_CD47	2.5	0
Pleural Mac|CD4+ Th	CD74_MIF	61.926	0		mo-Mac|Pericytes	LAMP1_FAM3C	2.062	0.003		CD163+CD14+ DCs|NK	ICAM1_SPN	2.295	0		Follicular B cells|Naive CD4+ T	CD40_CD40LG	1.454	0		Pleural Mac|COL13A1+ matrix FBs	CD74_MIF	44.718	0		CD163+CD14+ DCs|Tumor ECs	CD44_HBEGF	2.535	0.001		CD1c+ DCs|Treg	LGALS9_CD47	3.036	0
Pleural Mac|CD8+/CD4+ Mixed Th	CD74_MIF	64.714	0		mo-Mac|Smooth muscle cells	LAMP1_FAM3C	1.963	0		CD1c+ DCs|CD8 low T	ICAM1_SPN	1.602	0.036		GC B cells in the DZ|CD4+ Th	CD40_CD40LG	1.263	0		Pleural Mac|COL14A1+ matrix FBs	CD74_MIF	43.923	0.002		CD4+ Th|Alveolar Mac	CD44_HBEGF	2.899	0		CD4+ Th|Cancer cells	LGALS9_CD47	2.097	0.009
Pleural Mac|COL13A1+ matrix FBs	CD74_MIF	61.868	0		mo-Mac|Tumor ECs	LAMP1_FAM3C	2.016	0		CD1c+ DCs|Cytotoxic CD8+ T	ICAM1_SPN	1.638	0.028		GC B cells in the DZ|CD8+/CD4+ Mixed Th	CD40_CD40LG	2.127	0.004		Pleural Mac|Exhausted CD8+ T	CD74_MIF	44.216	0		CD4+ Th|CD163+CD14+ DCs	CD44_HBEGF	3.301	0		Microglia/Mac|CD4+ Th	LGALS9_CD47	3.838	0.041
Pleural Mac|COL14A1+ matrix FBs	CD74_MIF	61.788	0		mo-Mac|tS1	LAMP1_FAM3C	1.878	0		CD1c+ DCs|Exhausted Tfh	ICAM1_SPN	2.33	0.039		GC B cells in the DZ|Naive CD4+ T	CD40_CD40LG	1.376	0		Pleural Mac|GC B cells in the DZ	CD74_MIF	44.159	0		CD4+ Th|Monocytes	CD44_HBEGF	2.855	0.001		Microglia/Mac|Cancer cells	LGALS9_CD47	4.022	0.035
Pleural Mac|Ciliated	CD74_MIF	62.062	0		mo-Mac|tS2	LAMP1_FAM3C	2.949	0		CD1c+ DCs|NK	ICAM1_SPN	2.269	0.001		GC B cells in the LZ|CD4+ Th	CD40_CD40LG	2.776	0		Pleural Mac|GC B cells in the LZ	CD74_MIF	43.988	0		CD4+ Th|Tumor ECs	CD44_HBEGF	3.131	0		Microglia/Mac|GC B cells in the DZ	LGALS9_CD47	4.114	0.038
Pleural Mac|Club	CD74_MIF	61.819	0		mo-Mac|tS3	LAMP1_FAM3C	1.909	0.027		CD207+CD1a+ LCs|Exhausted Tfh	ICAM1_SPN	2.186	0.046		GC B cells in the LZ|CD8+/CD4+ Mixed Th	CD40_CD40LG	3.64	0		Pleural Mac|Lymphatic ECs	CD74_MIF	44.707	0		CD4+ Th|mo-Mac	CD44_HBEGF	2.344	0.004		Microglia/Mac|Treg	LGALS9_CD47	3.807	0.042
Pleural Mac|EPCs	CD74_MIF	61.579	0		pDCs|GC B cells in the LZ	LAMP1_FAM3C	2.4	0		COL13A1+ matrix FBs|NK	ICAM1_SPN	2.093	0.028		GC B cells in the LZ|Naive CD4+ T	CD40_CD40LG	2.889	0		Pleural Mac|MALT B cells	CD74_MIF	44.007	0		Exhausted CD8+ T|Alveolar Mac	CD44_HBEGF	1.917	0.01		Pleural Mac|CD4+ Th	LGALS9_CD47	2.486	0.002
Pleural Mac|Exhausted Tfh	CD74_MIF	63.453	0		pDCs|tS2	LAMP1_FAM3C	1.745	0.004		MALT B cells|NK	ICAM1_SPN	1.539	0.007		MALT B cells|CD4+ Th	CD40_CD40LG	0.818	0.001		Pleural Mac|Malignant cells	CD74_MIF	45.662	0		Exhausted CD8+ T|CD163+CD14+ DCs	CD44_HBEGF	2.318	0.001		Pleural Mac|CD8 low T	LGALS9_CD47	2.111	0
Pleural Mac|GC B cells in the DZ	CD74_MIF	66.791	0		tS1|GC B cells in the LZ	LAMP1_FAM3C	2.498	0		Malignant cells|Alveolar Mac	ICAM1_SPN	1.653	0		MALT B cells|CD8+/CD4+ Mixed Th	CD40_CD40LG	1.682	0.016		Pleural Mac|Myofibroblasts	CD74_MIF	44.323	0		Exhausted CD8+ T|Monocytes	CD44_HBEGF	1.872	0.011		Pleural Mac|Cancer cells	LGALS9_CD47	2.67	0
Pleural Mac|GrB-secreting B cells	CD74_MIF	61.568	0		tS2|COL13A1+ matrix FBs	LAMP1_FAM3C	1.365	0		Malignant cells|CD1c+ DCs	ICAM1_SPN	1.26	0.041		MALT B cells|Naive CD4+ T	CD40_CD40LG	0.931	0		Pleural Mac|Naive CD4+ T	CD74_MIF	43.77	0		Exhausted CD8+ T|Tumor ECs	CD44_HBEGF	2.148	0.003		Pleural Mac|Cytotoxic CD8+ T	LGALS9_CD47	2.185	0
Pleural Mac|Lymphatic ECs	CD74_MIF	61.96	0		tS2|COL14A1+ matrix FBs	LAMP1_FAM3C	1.365	0		Malignant cells|CD8 low T	ICAM1_SPN	1.66	0		Pleural Mac|CD4+ Th	CD40_CD40LG	1.125	0.04		Pleural Mac|Plasma cells	CD74_MIF	44.047	0		FB-like cells|Alveolar Mac	CD44_HBEGF	1.875	0		Pleural Mac|Exhausted CD8+ T	LGALS9_CD47	2.092	0
Pleural Mac|MALT B cells	CD74_MIF	61.802	0		tS2|GC B cells in the DZ	LAMP1_FAM3C	1.567	0.013		Malignant cells|Cytotoxic CD8+ T	ICAM1_SPN	1.696	0		Pleural Mac|CD8+/CD4+ Mixed Th	CD40_CD40LG	1.989	0.008		Pleural Mac|Treg	CD74_MIF	43.877	0		FB-like cells|CD163+CD14+ DCs	CD44_HBEGF	2.276	0		Pleural Mac|Follicular B cells	LGALS9_CD47	1.962	0
Pleural Mac|Mesothelial cells	CD74_MIF	62.761	0		tS2|GC B cells in the LZ	LAMP1_FAM3C	2.786	0		Malignant cells|Exhausted Tfh	ICAM1_SPN	2.388	0.03		Pleural Mac|Naive CD4+ T	CD40_CD40LG	1.237	0.026		mo-Mac|CD4+ Th	CD74_MIF	31.58	0		FB-like cells|Monocytes	CD44_HBEGF	1.83	0		Pleural Mac|MALT B cells	LGALS9_CD47	1.683	0.006
Pleural Mac|Myofibroblasts	CD74_MIF	62.324	0		tS2|Myofibroblasts	LAMP1_FAM3C	1.425	0.001		Malignant cells|NK	ICAM1_SPN	2.327	0		Cytotoxic CD8+ T|CD163+CD14+ DCs	CCL3_CCR1	5.841	0		mo-Mac|CD8 low T	CD74_MIF	31.399	0		FB-like cells|Tumor ECs	CD44_HBEGF	2.106	0		Pleural Mac|NK	LGALS9_CD47	1.922	0
Pleural Mac|Naive CD4+ T	CD74_MIF	61.904	0		tS3|GC B cells in the LZ	LAMP1_FAM3C	2.549	0.007		Monocytes|CD8 low T	ICAM1_SPN	1.942	0		Cytotoxic CD8+ T|Pleural Mac	CCL3_CCR1	6.229	0		mo-Mac|CD8+/CD4+ Mixed Th	CD74_MIF	34.389	0.012		Follicular B cells|Alveolar Mac	CD44_HBEGF	1.96	0		Pleural Mac|Naive CD4+ T	LGALS9_CD47	2.028	0
Pleural Mac|Naive CD8+ T	CD74_MIF	62.091	0		Mesothelial cells|Alveolar Mac	CXADR_FAM3C	1.093	0.024		Monocytes|Cytotoxic CD8+ T	ICAM1_SPN	1.978	0		Cytotoxic CD8+ T|mo-Mac	CCL3_CCR1	5.891	0		mo-Mac|COL13A1+ matrix FBs	CD74_MIF	32.196	0.003		Follicular B cells|CD163+CD14+ DCs	CD44_HBEGF	2.362	0		Pleural Mac|Naive CD8+ T	LGALS9_CD47	1.92	0
Pleural Mac|Smooth muscle cells	CD74_MIF	61.768	0		Mesothelial cells|CD207+CD1a+ LCs	CXADR_FAM3C	1.088	0.033		Monocytes|Exhausted Tfh	ICAM1_SPN	2.67	0.022		Exhausted CD8+ T|CD163+CD14+ DCs	CCL3_CCR1	5.658	0		mo-Mac|COL14A1+ matrix FBs	CD74_MIF	31.4	0.023		Follicular B cells|Monocytes	CD44_HBEGF	1.916	0		Pleural Mac|Treg	LGALS9_CD47	2.455	0
Pleural Mac|Stalk-like ECs	CD74_MIF	61.675	0		Mesothelial cells|GC B cells in the DZ	CXADR_FAM3C	1.813	0.004		Monocytes|NK	ICAM1_SPN	2.609	0		Exhausted CD8+ T|Pleural Mac	CCL3_CCR1	6.046	0		mo-Mac|Exhausted CD8+ T	CD74_MIF	31.694	0		Follicular B cells|Tumor ECs	CD44_HBEGF	2.192	0		mo-Mac|CD4+ Th	LGALS9_CD47	2.037	0.047
Tip-like ECs|AT2	CD74_MIF	33.136	0		Mesothelial cells|GC B cells in the LZ	CXADR_FAM3C	3.032	0.002		Myofibroblasts|NK	ICAM1_SPN	1.66	0.02		Exhausted CD8+ T|mo-Mac	CCL3_CCR1	5.707	0.001		mo-Mac|GC B cells in the DZ	CD74_MIF	31.636	0		Follicular B cells|mo-Mac	CD44_HBEGF	1.405	0.038		mo-Mac|Cancer cells	LGALS9_CD47	2.221	0.003
Tip-like ECs|Activated DCs	CD74_MIF	32.949	0		Mesothelial cells|Lymphatic ECs	CXADR_FAM3C	1.558	0.011		mo-Mac|CD8 low T	ICAM1_SPN	1.559	0		MALT B cells|CD163+CD14+ DCs	CCL3_CCR1	0.834	0.044		mo-Mac|GC B cells in the LZ	CD74_MIF	31.466	0		MALT B cells|Alveolar Mac	CD44_HBEGF	1.45	0.03		mo-Mac|Treg	LGALS9_CD47	2.006	0.008
Tip-like ECs|Alveolar Mac	CD74_MIF	32.951	0		Mesothelial cells|MALT B cells	CXADR_FAM3C	1.295	0.019		mo-Mac|Cytotoxic CD8+ T	ICAM1_SPN	1.594	0		MALT B cells|Pleural Mac	CCL3_CCR1	1.221	0.021		mo-Mac|Lymphatic ECs	CD74_MIF	32.184	0.003		MALT B cells|CD163+CD14+ DCs	CD44_HBEGF	1.851	0.002		Activated DCs|CD8 low T	SIRPA_CD47	1.052	0.028
Tip-like ECs|CD163+CD14+ DCs	CD74_MIF	33.039	0		Mesothelial cells|Tumor ECs	CXADR_FAM3C	1.444	0.014		mo-Mac|Exhausted Tfh	ICAM1_SPN	2.286	0.038		NK|CD163+CD14+ DCs	CCL3_CCR1	14.536	0		mo-Mac|MALT B cells	CD74_MIF	31.484	0		MALT B cells|Monocytes	CD44_HBEGF	1.405	0.04		Activated DCs|Cancer cells	SIRPA_CD47	1.611	0
Tip-like ECs|CD141+ DCs	CD74_MIF	33.166	0		Mesothelial cells|mo-Mac	CXADR_FAM3C	1.119	0.025		mo-Mac|NK	ICAM1_SPN	2.225	0		NK|Pleural Mac	CCL3_CCR1	14.923	0		mo-Mac|Malignant cells	CD74_MIF	33.139	0		MALT B cells|Tumor ECs	CD44_HBEGF	1.681	0.007		Activated DCs|Treg	SIRPA_CD47	1.395	0
Tip-like ECs|CD1c+ DCs	CD74_MIF	32.981	0		Mesothelial cells|tS1	CXADR_FAM3C	1.306	0.017		CD163+CD14+ DCs|Cytotoxic CD8+ T	ICAM1_ITGAL	1.581	0.003		NK|mo-Mac	CCL3_CCR1	14.585	0		mo-Mac|Myofibroblasts	CD74_MIF	31.8	0		MAST|Alveolar Mac	CD44_HBEGF	4.406	0		Alveolar Mac|CD4+ Th	SIRPA_CD47	2.286	0.012
Tip-like ECs|CD207+CD1a+ LCs	CD74_MIF	33.117	0		Mesothelial cells|tS2	CXADR_FAM3C	2.377	0.002		CD163+CD14+ DCs|NK	ICAM1_ITGAL	1.61	0.002		CD4+ Th|CD163+CD14+ DCs	CCL5_CCR1	14.766	0		mo-Mac|Naive CD4+ T	CD74_MIF	31.247	0		MAST|CD163+CD14+ DCs	CD44_HBEGF	4.808	0		Alveolar Mac|CD8 low T	SIRPA_CD47	1.911	0.015
Tip-like ECs|CD4+ Th	CD74_MIF	33.205	0		Mesothelial cells|tS3	CXADR_FAM3C	1.337	0.027		CD1c+ DCs|Cytotoxic CD8+ T	ICAM1_ITGAL	1.554	0.025		CD4+ Th|Pleural Mac	CCL5_CCR1	15.154	0		mo-Mac|Plasma cells	CD74_MIF	31.524	0		MAST|Monocytes	CD44_HBEGF	4.361	0		Alveolar Mac|Cancer cells	SIRPA_CD47	2.47	0.006
Tip-like ECs|CD8+/CD4+ Mixed Th	CD74_MIF	35.993	0		tS1|Alveolar Mac	CXADR_FAM3C	0.518	0.009		CD1c+ DCs|NK	ICAM1_ITGAL	1.583	0.021		CD4+ Th|mo-Mac	CCL5_CCR1	14.815	0		mo-Mac|Treg	CD74_MIF	31.354	0		MAST|Tumor ECs	CD44_HBEGF	4.637	0		Alveolar Mac|Cytotoxic CD8+ T	SIRPA_CD47	1.984	0.013
Tip-like ECs|COL13A1+ matrix FBs	CD74_MIF	33.147	0		tS1|COL13A1+ matrix FBs	CXADR_FAM3C	1.035	0		Malignant cells|Alveolar Mac	ICAM1_ITGAL	1.158	0		CD8 low T|CD163+CD14+ DCs	CCL5_CCR1	23.351	0		pDCs|CD4+ Th	CD74_MIF	53.129	0.009		MAST|mo-Mac	CD44_HBEGF	3.851	0		Alveolar Mac|Exhausted CD8+ T	SIRPA_CD47	1.891	0.018
Tip-like ECs|COL14A1+ matrix FBs	CD74_MIF	33.067	0		tS1|COL14A1+ matrix FBs	CXADR_FAM3C	1.036	0		Malignant cells|Cytotoxic CD8+ T	ICAM1_ITGAL	1.612	0		CD8 low T|Pleural Mac	CCL5_CCR1	23.738	0		pDCs|CD8 low T	CD74_MIF	52.948	0.009		Malignant cells|Alveolar Mac	CD44_HBEGF	1.609	0.001		Alveolar Mac|Follicular B cells	SIRPA_CD47	1.761	0.032
Tip-like ECs|Ciliated	CD74_MIF	33.341	0		tS1|GC B cells in the DZ	CXADR_FAM3C	1.237	0		Malignant cells|NK	ICAM1_ITGAL	1.641	0		CD8 low T|mo-Mac	CCL5_CCR1	23.4	0		pDCs|CD8+/CD4+ Mixed Th	CD74_MIF	55.938	0.004		Malignant cells|CD163+CD14+ DCs	CD44_HBEGF	2.011	0		Alveolar Mac|GC B cells in the DZ	SIRPA_CD47	2.562	0.027
Tip-like ECs|Club	CD74_MIF	33.097	0		tS1|GC B cells in the LZ	CXADR_FAM3C	2.457	0		Monocytes|Cytotoxic CD8+ T	ICAM1_ITGAL	1.894	0		CD8+/CD4+ Mixed Th|CD163+CD14+ DCs	CCL5_CCR1	5.006	0.027		pDCs|COL13A1+ matrix FBs	CD74_MIF	53.745	0.007		Malignant cells|Monocytes	CD44_HBEGF	1.564	0		Alveolar Mac|NK	SIRPA_CD47	1.721	0.033
Tip-like ECs|Exhausted Tfh	CD74_MIF	34.732	0		tS1|Lymphatic ECs	CXADR_FAM3C	0.982	0.019		Monocytes|NK	ICAM1_ITGAL	1.923	0		CD8+/CD4+ Mixed Th|Pleural Mac	CCL5_CCR1	5.393	0.047		pDCs|COL14A1+ matrix FBs	CD74_MIF	52.949	0.007		Malignant cells|Tumor ECs	CD44_HBEGF	1.841	0.002		Alveolar Mac|Naive CD4+ T	SIRPA_CD47	1.827	0.022
Tip-like ECs|GC B cells in the DZ	CD74_MIF	38.07	0		tS1|MALT B cells	CXADR_FAM3C	0.719	0		mo-Mac|Cytotoxic CD8+ T	ICAM1_ITGAL	1.51	0		Cytotoxic CD8+ T|CD163+CD14+ DCs	CCL5_CCR1	33.531	0		pDCs|Exhausted CD8+ T	CD74_MIF	53.243	0.009		Microglia/Mac|Tumor ECs	CD44_HBEGF	2.353	0		Alveolar Mac|Naive CD8+ T	SIRPA_CD47	1.719	0.029
Tip-like ECs|GrB-secreting B cells	CD74_MIF	32.847	0		tS1|Myofibroblasts	CXADR_FAM3C	1.096	0		mo-Mac|NK	ICAM1_ITGAL	1.54	0		Cytotoxic CD8+ T|Pleural Mac	CCL5_CCR1	33.918	0		pDCs|GC B cells in the DZ	CD74_MIF	53.186	0.009		Monocytes|Tumor ECs	CD44_HBEGF	4.803	0		Alveolar Mac|Treg	SIRPA_CD47	2.254	0.007
Tip-like ECs|MALT B cells	CD74_MIF	33.081	0		tS1|Pericytes	CXADR_FAM3C	0.914	0.026		Alveolar Mac|Malignant cells	NRP1_VEGFA	0.684	0.002		Cytotoxic CD8+ T|mo-Mac	CCL5_CCR1	33.58	0		pDCs|GC B cells in the LZ	CD74_MIF	53.015	0.009		Myofibroblasts|Alveolar Mac	CD44_HBEGF	2.251	0.037		Monocytes|CD4+ Th	SIRPA_CD47	2.259	0.002
Tip-like ECs|Mesothelial cells	CD74_MIF	34.039	0		tS1|Smooth muscle cells	CXADR_FAM3C	0.815	0.037		COL13A1+ matrix FBs|CD163+CD14+ DCs	NRP1_VEGFA	0.891	0.041		Exhausted CD8+ T|CD163+CD14+ DCs	CCL5_CCR1	29.488	0		pDCs|Lymphatic ECs	CD74_MIF	53.734	0.008		Myofibroblasts|CD163+CD14+ DCs	CD44_HBEGF	2.652	0.017		Monocytes|CD8 low T	SIRPA_CD47	1.884	0
Tip-like ECs|Myofibroblasts	CD74_MIF	33.603	0		tS1|Tumor ECs	CXADR_FAM3C	0.868	0.001		COL13A1+ matrix FBs|Exhausted Tfh	NRP1_VEGFA	1.255	0.045		Exhausted CD8+ T|Pleural Mac	CCL5_CCR1	29.876	0		pDCs|MALT B cells	CD74_MIF	53.034	0.009		Myofibroblasts|Monocytes	CD44_HBEGF	2.206	0.042		Monocytes|Cancer cells	SIRPA_CD47	2.443	0
Tip-like ECs|Naive CD4+ T	CD74_MIF	33.183	0		tS1|mo-Mac	CXADR_FAM3C	0.544	0		COL13A1+ matrix FBs|Malignant cells	NRP1_VEGFA	0.958	0.016		Exhausted CD8+ T|mo-Mac	CCL5_CCR1	29.537	0		pDCs|Malignant cells	CD74_MIF	54.689	0.006		Myofibroblasts|Tumor ECs	CD44_HBEGF	2.482	0.024		Monocytes|Cytotoxic CD8+ T	SIRPA_CD47	1.957	0
Tip-like ECs|Naive CD8+ T	CD74_MIF	33.37	0		tS2|Alveolar Mac	CXADR_FAM3C	0.609	0		Pericytes|Malignant cells	NRP1_VEGFA	0.863	0.043		NK|CD163+CD14+ DCs	CCL5_CCR1	19.211	0		pDCs|Myofibroblasts	CD74_MIF	53.349	0.009		NK|Alveolar Mac	CD44_HBEGF	2.267	0		Monocytes|Exhausted CD8+ T	SIRPA_CD47	1.865	0.001
Tip-like ECs|Pleural Mac	CD74_MIF	33.054	0		tS2|COL13A1+ matrix FBs	CXADR_FAM3C	1.127	0		Smooth muscle cells|Exhausted Tfh	NRP1_VEGFA	1.181	0.042		NK|Pleural Mac	CCL5_CCR1	19.599	0		pDCs|Naive CD4+ T	CD74_MIF	52.796	0.009		NK|CD163+CD14+ DCs	CD44_HBEGF	2.669	0		Monocytes|Follicular B cells	SIRPA_CD47	1.735	0
Tip-like ECs|Smooth muscle cells	CD74_MIF	33.046	0		tS2|COL14A1+ matrix FBs	CXADR_FAM3C	1.127	0		Tumor ECs|Exhausted Tfh	NRP1_VEGFA	1.052	0.04		NK|mo-Mac	CCL5_CCR1	19.26	0		pDCs|Plasma cells	CD74_MIF	53.073	0.009		NK|Monocytes	CD44_HBEGF	2.222	0		Monocytes|MALT B cells	SIRPA_CD47	1.456	0.015
Tip-like ECs|mo-Mac	CD74_MIF	32.903	0		tS2|GC B cells in the DZ	CXADR_FAM3C	1.329	0		mo-Mac|Malignant cells	NRP1_VEGFA	0.866	0		Naive CD8+ T|CD163+CD14+ DCs	CCL5_CCR1	32.177	0		pDCs|Treg	CD74_MIF	52.903	0.009		NK|Tumor ECs	CD44_HBEGF	2.498	0		Monocytes|NK	SIRPA_CD47	1.695	0.002
mo-Mac|AT2	CD74_MIF	62.763	0		tS2|GC B cells in the LZ	CXADR_FAM3C	2.548	0		Myofibroblasts|Malignant cells	NRP2_VEGFA	0.789	0.045		Naive CD8+ T|Pleural Mac	CCL5_CCR1	32.565	0		COL13A1+ matrix FBs|Malignant cells	EGFR_AREG	3.222	0		NK|mo-Mac	CD44_HBEGF	1.712	0.024		Monocytes|Naive CD4+ T	SIRPA_CD47	1.801	0
mo-Mac|CD4+ Th	CD74_MIF	62.832	0		tS2|Lymphatic ECs	CXADR_FAM3C	1.074	0.012		Tumor ECs|CD163+CD14+ DCs	NRP2_VEGFA	1.389	0.047		Naive CD8+ T|mo-Mac	CCL5_CCR1	32.226	0		COL13A1+ matrix FBs|Monocytes	EGFR_AREG	2.445	0.005		Naive CD4+ T|Alveolar Mac	CD44_HBEGF	2.233	0.001		Monocytes|Naive CD8+ T	SIRPA_CD47	1.692	0.001
mo-Mac|CD8+/CD4+ Mixed Th	CD74_MIF	65.62	0		tS2|MALT B cells	CXADR_FAM3C	0.81	0		Tumor ECs|CD1c+ DCs	NRP2_VEGFA	1.365	0.048		CD8 low T|CD163+CD14+ DCs	CCL3L1_CCR1	2.651	0		COL14A1+ matrix FBs|CD163+CD14+ DCs	EGFR_AREG	1.878	0.041		Naive CD4+ T|CD163+CD14+ DCs	CD44_HBEGF	2.635	0.001		Monocytes|Treg	SIRPA_CD47	2.228	0
mo-Mac|COL13A1+ matrix FBs	CD74_MIF	62.774	0		tS2|Myofibroblasts	CXADR_FAM3C	1.187	0		Tumor ECs|Exhausted Tfh	NRP2_VEGFA	1.752	0.023		CD8 low T|Pleural Mac	CCL3L1_CCR1	3.039	0		COL14A1+ matrix FBs|CD1c+ DCs	EGFR_AREG	1.701	0.037		Naive CD4+ T|Monocytes	CD44_HBEGF	2.188	0.001		Pleural Mac|CD4+ Th	SIRPA_CD47	1.598	0.02
mo-Mac|COL14A1+ matrix FBs	CD74_MIF	62.694	0		tS2|Pericytes	CXADR_FAM3C	1.006	0.015		Tumor ECs|Malignant cells	NRP2_VEGFA	1.456	0.039		CD8 low T|mo-Mac	CCL3L1_CCR1	2.7	0		COL14A1+ matrix FBs|Malignant cells	EGFR_AREG	3.714	0.001		Naive CD4+ T|Tumor ECs	CD44_HBEGF	2.465	0.001		Pleural Mac|CD8 low T	SIRPA_CD47	1.223	0
mo-Mac|Ciliated	CD74_MIF	62.968	0		tS2|Smooth muscle cells	CXADR_FAM3C	0.907	0.018		Tumor ECs|Pleural Mac	NRP2_VEGFA	1.662	0.029		CD8+/CD4+ Mixed Th|CD163+CD14+ DCs	CCL3L1_CCR1	0.971	0.02		COL14A1+ matrix FBs|Monocytes	EGFR_AREG	2.937	0.005		Naive CD4+ T|mo-Mac	CD44_HBEGF	1.678	0.039		Pleural Mac|Cancer cells	SIRPA_CD47	1.782	0
mo-Mac|Club	CD74_MIF	62.724	0		tS2|Tumor ECs	CXADR_FAM3C	0.96	0		mo-Mac|Malignant cells	NRP2_VEGFA	0.98	0		CD8+/CD4+ Mixed Th|Pleural Mac	CCL3L1_CCR1	1.358	0.031		COL14A1+ matrix FBs|pDCs	EGFR_AREG	1.296	0.044		Pericytes|CD163+CD14+ DCs	CD44_HBEGF	1.867	0.002		Pleural Mac|Cytotoxic CD8+ T	SIRPA_CD47	1.296	0.017
mo-Mac|EPCs	CD74_MIF	62.485	0		tS2|mo-Mac	CXADR_FAM3C	0.635	0		Alveolar Mac|Pericytes	NRP1_PGF	3.139	0		Cytotoxic CD8+ T|CD163+CD14+ DCs	CCL3L1_CCR1	5.908	0		Malignant cells|Monocytes	EGFR_AREG	2.449	0.002		Pericytes|Tumor ECs	CD44_HBEGF	1.696	0.011		Pleural Mac|Exhausted CD8+ T	SIRPA_CD47	1.204	0.001
mo-Mac|Exhausted Tfh	CD74_MIF	64.359	0		tS3|COL13A1+ matrix FBs	CXADR_FAM3C	1.067	0.008		Alveolar Mac|Tumor ECs	NRP1_PGF	3.108	0		Cytotoxic CD8+ T|Pleural Mac	CCL3L1_CCR1	6.295	0		Activated DCs|Malignant cells	ICAM1_AREG	3.422	0		Plasma cells|CD163+CD14+ DCs	CD44_HBEGF	1.683	0.009		Pleural Mac|Follicular B cells	SIRPA_CD47	1.073	0
mo-Mac|GC B cells in the DZ	CD74_MIF	67.697	0		tS3|COL14A1+ matrix FBs	CXADR_FAM3C	1.067	0.006		COL13A1+ matrix FBs|Tumor ECs	NRP1_PGF	3.381	0		Cytotoxic CD8+ T|mo-Mac	CCL3L1_CCR1	5.957	0		Alveolar Mac|Malignant cells	ICAM1_AREG	3.089	0		Plasma cells|Tumor ECs	CD44_HBEGF	1.513	0.035		Pleural Mac|Naive CD4+ T	SIRPA_CD47	1.14	0
mo-Mac|GrB-secreting B cells	CD74_MIF	62.474	0		tS3|GC B cells in the DZ	CXADR_FAM3C	1.269	0.002		Pericytes|Tumor ECs	NRP1_PGF	3.286	0		Exhausted CD8+ T|CD163+CD14+ DCs	CCL3L1_CCR1	5.257	0		CD163+CD14+ DCs|Malignant cells	ICAM1_AREG	4.227	0		Pleural Mac|Tumor ECs	CD44_HBEGF	2.583	0		Pleural Mac|Naive CD8+ T	SIRPA_CD47	1.031	0.031
mo-Mac|Lymphatic ECs	CD74_MIF	62.866	0		tS3|GC B cells in the LZ	CXADR_FAM3C	2.488	0		Pleural Mac|Pericytes	NRP1_PGF	3.364	0		Exhausted CD8+ T|Pleural Mac	CCL3L1_CCR1	5.644	0		CD141+ DCs|Malignant cells	ICAM1_AREG	3.306	0.001		Treg|Alveolar Mac	CD44_HBEGF	2.793	0		Pleural Mac|Treg	SIRPA_CD47	1.567	0
mo-Mac|MALT B cells	CD74_MIF	62.708	0		tS3|Lymphatic ECs	CXADR_FAM3C	1.014	0.02		Pleural Mac|Tumor ECs	NRP1_PGF	3.332	0		Exhausted CD8+ T|mo-Mac	CCL3L1_CCR1	5.306	0		CD1c+ DCs|Malignant cells	ICAM1_AREG	3.494	0		Treg|CD163+CD14+ DCs	CD44_HBEGF	3.195	0		mo-Mac|CD4+ Th	SIRPA_CD47	1.642	0.016
mo-Mac|Mesothelial cells	CD74_MIF	63.667	0		tS3|MALT B cells	CXADR_FAM3C	0.75	0.039		Smooth muscle cells|Tumor ECs	NRP1_PGF	3.308	0		NK|CD163+CD14+ DCs	CCL3L1_CCR1	3.824	0		CD207+CD1a+ LCs|Malignant cells	ICAM1_AREG	3.169	0		Treg|Monocytes	CD44_HBEGF	2.748	0		mo-Mac|CD8 low T	SIRPA_CD47	1.267	0.003
mo-Mac|Myofibroblasts	CD74_MIF	63.23	0		tS3|Myofibroblasts	CXADR_FAM3C	1.127	0.005		Tumor ECs|Pericytes	NRP1_PGF	3.21	0		NK|Pleural Mac	CCL3L1_CCR1	4.211	0		COL13A1+ matrix FBs|Malignant cells	ICAM1_AREG	3.989	0.003		Treg|Tumor ECs	CD44_HBEGF	3.025	0		mo-Mac|Cancer cells	SIRPA_CD47	1.826	0
mo-Mac|Naive CD4+ T	CD74_MIF	62.81	0		tS3|Pericytes	CXADR_FAM3C	0.946	0.044		mo-Mac|Pericytes	NRP1_PGF	3.32	0		NK|mo-Mac	CCL3L1_CCR1	3.873	0		COL13A1+ matrix FBs|Monocytes	ICAM1_AREG	3.212	0.035		Treg|mo-Mac	CD44_HBEGF	2.238	0		mo-Mac|Cytotoxic CD8+ T	SIRPA_CD47	1.34	0.02
mo-Mac|Naive CD8+ T	CD74_MIF	62.997	0		tS3|Smooth muscle cells	CXADR_FAM3C	0.847	0.048		mo-Mac|Tumor ECs	NRP1_PGF	3.289	0		Naive CD8+ T|CD163+CD14+ DCs	CCL3L1_CCR1	2.97	0		Malignant cells|Monocytes	ICAM1_AREG	3.018	0.002		mo-Mac|Tumor ECs	CD44_HBEGF	3.058	0		mo-Mac|Exhausted CD8+ T	SIRPA_CD47	1.248	0.009
mo-Mac|Smooth muscle cells	CD74_MIF	62.674	0		tS3|Tumor ECs	CXADR_FAM3C	0.9	0.021		Activated DCs|Pericytes	NRP2_PGF	3.11	0		Naive CD8+ T|Pleural Mac	CCL3L1_CCR1	3.357	0		Microglia/Mac|Malignant cells	ICAM1_AREG	3.772	0.003		Activated DCs|CD8+/CD4+ Mixed Th	HLA-DPB1_TNFSF13B	58.158	0		mo-Mac|Follicular B cells	SIRPA_CD47	1.118	0.027
mo-Mac|Stalk-like ECs	CD74_MIF	62.581	0		Exhausted Tfh|Alveolar Mac	PDCD1_FAM3C	0.831	0.001		Activated DCs|Tumor ECs	NRP2_PGF	3.078	0		Naive CD8+ T|mo-Mac	CCL3L1_CCR1	3.019	0		Monocytes|Malignant cells	ICAM1_AREG	4.545	0		Activated DCs|FB-like cells	HLA-DPB1_TNFSF13B	57.443	0		mo-Mac|Naive CD4+ T	SIRPA_CD47	1.184	0.01
pDCs|AT2	CD74_MIF	99.968	0.022		Exhausted Tfh|CD207+CD1a+ LCs	PDCD1_FAM3C	0.825	0.005		CD141+ DCs|Pericytes	NRP2_PGF	3.061	0		mo-Mac|MALT B cells	CCL2_CCR10	4.684	0		Pleural Mac|Malignant cells	ICAM1_AREG	3.751	0		Alveolar Mac|CD8+/CD4+ Mixed Th	HLA-DPB1_TNFSF13B	11.723	0		mo-Mac|Treg	SIRPA_CD47	1.611	0
pDCs|CD4+ Th	CD74_MIF	100.037	0.022		Exhausted Tfh|COL13A1+ matrix FBs	PDCD1_FAM3C	1.348	0		CD141+ DCs|Tumor ECs	NRP2_PGF	3.029	0		CD4+ Th|pDCs	CCL5_ACKR4	16.128	0		mo-Mac|Malignant cells	ICAM1_AREG	3.811	0		Alveolar Mac|FB-like cells	HLA-DPB1_TNFSF13B	11.008	0		Activated DCs|Cancer cells	LGALS9_SLC1A5	1.705	0
pDCs|CD8+/CD4+ Mixed Th	CD74_MIF	102.826	0.018		Exhausted Tfh|COL14A1+ matrix FBs	PDCD1_FAM3C	1.349	0		Myofibroblasts|Tumor ECs	NRP2_PGF	3.212	0		CD8 low T|pDCs	CCL5_ACKR4	24.713	0		pDCs|Malignant cells	ICAM1_AREG	3.767	0.002		CD163+CD14+ DCs|CD8+/CD4+ Mixed Th	HLA-DPB1_TNFSF13B	39.422	0		Activated DCs|MALT B cells	LGALS9_SLC1A5	1.757	0
pDCs|COL13A1+ matrix FBs	CD74_MIF	99.979	0.022		Exhausted Tfh|GC B cells in the DZ	PDCD1_FAM3C	1.55	0		Pleural Mac|Pericytes	NRP2_PGF	3.513	0		CD8+/CD4+ Mixed Th|pDCs	CCL5_ACKR4	6.368	0.001		COL13A1+ matrix FBs|Alveolar Mac	EGFR_GRN	6.851	0		CD163+CD14+ DCs|FB-like cells	HLA-DPB1_TNFSF13B	38.707	0		CD141+ DCs|Cancer cells	LGALS9_SLC1A5	1.312	0.003
pDCs|COL14A1+ matrix FBs	CD74_MIF	99.899	0.022		Exhausted Tfh|GC B cells in the LZ	PDCD1_FAM3C	2.77	0		Pleural Mac|Tumor ECs	NRP2_PGF	3.482	0		Cytotoxic CD8+ T|pDCs	CCL5_ACKR4	34.892	0		COL13A1+ matrix FBs|CD163+CD14+ DCs	EGFR_GRN	4.26	0		CD141+ DCs|CD8+/CD4+ Mixed Th	HLA-DPB1_TNFSF13B	63.976	0		CD141+ DCs|MALT B cells	LGALS9_SLC1A5	1.364	0.001
pDCs|Ciliated	CD74_MIF	100.173	0.021		Exhausted Tfh|Lymphatic ECs	PDCD1_FAM3C	1.295	0.001		Smooth muscle cells|Tumor ECs	NRP2_PGF	3.095	0.001		Exhausted CD8+ T|pDCs	CCL5_ACKR4	30.85	0		COL13A1+ matrix FBs|CD1c+ DCs	EGFR_GRN	3.161	0.01		CD141+ DCs|FB-like cells	HLA-DPB1_TNFSF13B	63.26	0		CD1c+ DCs|Cancer cells	LGALS9_SLC1A5	2.064	0
pDCs|Club	CD74_MIF	99.93	0.022		Exhausted Tfh|MALT B cells	PDCD1_FAM3C	1.032	0		Tumor ECs|Pericytes	NRP2_PGF	3.911	0		MALT B cells|pDCs	CCL5_ACKR4	1.817	0.003		COL13A1+ matrix FBs|CD207+CD1a+ LCs	EGFR_GRN	2.768	0.037		CD1c+ DCs|CD8+/CD4+ Mixed Th	HLA-DPB1_TNFSF13B	41.721	0		CD1c+ DCs|MALT B cells	LGALS9_SLC1A5	2.116	0
pDCs|EPCs	CD74_MIF	99.69	0.025		Exhausted Tfh|Myofibroblasts	PDCD1_FAM3C	1.409	0		mo-Mac|Pericytes	NRP2_PGF	3.434	0		NK|pDCs	CCL5_ACKR4	20.573	0		COL13A1+ matrix FBs|Microglia/Mac	EGFR_GRN	4.829	0.012		CD1c+ DCs|FB-like cells	HLA-DPB1_TNFSF13B	41.006	0		CD4+ Th|Alveolar Mac	LGALS9_SLC1A5	1.724	0.009
pDCs|Exhausted Tfh	CD74_MIF	101.564	0.009		Exhausted Tfh|Pericytes	PDCD1_FAM3C	1.227	0.001		mo-Mac|Tumor ECs	NRP2_PGF	3.403	0		Naive CD8+ T|pDCs	CCL5_ACKR4	33.539	0		COL13A1+ matrix FBs|Monocytes	EGFR_GRN	2.369	0.042		CD207+CD1a+ LCs|CD8+/CD4+ Mixed Th	HLA-DPB1_TNFSF13B	48.278	0		Cancer cells|Alveolar Mac	LGALS9_SLC1A5	1.204	0.029
pDCs|GC B cells in the DZ	CD74_MIF	104.902	0.006		Exhausted Tfh|Smooth muscle cells	PDCD1_FAM3C	1.128	0		Tumor ECs|Pericytes	FLT1_PGF	3.422	0		CD8 low T|CD141+ DCs	CCL3L1_DPP4	2.568	0		COL13A1+ matrix FBs|Pleural Mac	EGFR_GRN	4.848	0		CD207+CD1a+ LCs|FB-like cells	HLA-DPB1_TNFSF13B	47.563	0		GC B cells in the DZ|Alveolar Mac	LGALS9_SLC1A5	1.32	0.03
pDCs|GrB-secreting B cells	CD74_MIF	99.679	0.025		Exhausted Tfh|Tumor ECs	PDCD1_FAM3C	1.181	0		COL13A1+ matrix FBs|Activated DCs	NRP1_VEGFB	0.591	0.048		Cytotoxic CD8+ T|CD141+ DCs	CCL3L1_DPP4	5.825	0		COL13A1+ matrix FBs|mo-Mac	EGFR_GRN	4.584	0		Follicular B cells|Activated DCs	HLA-DPB1_TNFSF13B	9.192	0		Pleural Mac|Cancer cells	LGALS9_SLC1A5	1.483	0
pDCs|Lymphatic ECs	CD74_MIF	100.072	0.022		Exhausted Tfh|mo-Mac	PDCD1_FAM3C	0.857	0.001		COL13A1+ matrix FBs|Pleural Mac	NRP1_VEGFB	0.616	0.041		Exhausted CD8+ T|CD141+ DCs	CCL3L1_DPP4	5.173	0		COL13A1+ matrix FBs|pDCs	EGFR_GRN	4.667	0.012		Follicular B cells|Alveolar Mac	HLA-DPB1_TNFSF13B	9.535	0		Pleural Mac|MALT B cells	LGALS9_SLC1A5	1.536	0
pDCs|MALT B cells	CD74_MIF	99.913	0.022		Exhausted Tfh|tS1	PDCD1_FAM3C	1.043	0		COL13A1+ matrix FBs|mo-Mac	NRP1_VEGFB	0.662	0.024		NK|CD141+ DCs	CCL3L1_DPP4	3.74	0		COL14A1+ matrix FBs|Activated DCs	EGFR_GRN	2.585	0.047		Follicular B cells|CD163+CD14+ DCs	HLA-DPB1_TNFSF13B	9.486	0		mo-Mac|MALT B cells	LGALS9_SLC1A5	1.086	0.031
pDCs|Mesothelial cells	CD74_MIF	100.872	0.019		Exhausted Tfh|tS2	PDCD1_FAM3C	2.115	0		Pericytes|Activated DCs	NRP1_VEGFB	0.496	0.046		Naive CD8+ T|CD141+ DCs	CCL3L1_DPP4	2.887	0		COL14A1+ matrix FBs|Alveolar Mac	EGFR_GRN	7.343	0		Follicular B cells|CD141+ DCs	HLA-DPB1_TNFSF13B	9.224	0		CD4+ Th|Monocytes	LGALS9_HAVCR2	1.5	0.017
pDCs|Myofibroblasts	CD74_MIF	100.436	0.021		Exhausted Tfh|tS3	PDCD1_FAM3C	1.075	0.023		Pleural Mac|Smooth muscle cells	NRP1_VEGFB	0.559	0.049		GC B cells in the LZ|mo-Mac	LGALS9_LRP1	1.094	0		COL14A1+ matrix FBs|CD163+CD14+ DCs	EGFR_GRN	4.751	0		Follicular B cells|CD1c+ DCs	HLA-DPB1_TNFSF13B	9.529	0		Activated DCs|GrB-secreting B cells	LGALS9_SORL1	4.621	0.007
pDCs|Naive CD4+ T	CD74_MIF	100.015	0.022		COL13A1+ matrix FBs|CD163+CD14+ DCs	PGRMC2_CCL4L2	18.941	0		Smooth muscle cells|Activated DCs	NRP1_VEGFB	0.518	0.048		MALT B cells|mo-Mac	MDK_LRP1	0.756	0		COL14A1+ matrix FBs|CD141+ DCs	EGFR_GRN	3.364	0.018		Follicular B cells|CD8+/CD4+ Mixed Th	HLA-DPB1_TNFSF13B	9.927	0		Alveolar Mac|GrB-secreting B cells	LGALS9_SORL1	3.349	0.021
pDCs|Naive CD8+ T	CD74_MIF	100.202	0.021		COL13A1+ matrix FBs|CD207+CD1a+ LCs	PGRMC2_CCL4L2	9.396	0.013		Tumor ECs|Activated DCs	NRP1_VEGFB	0.389	0.038		Activated DCs|CD4+ Th	LGALS9_CD47	1.486	0		COL14A1+ matrix FBs|CD1c+ DCs	EGFR_GRN	3.653	0.008		Follicular B cells|FB-like cells	HLA-DPB1_TNFSF13B	9.212	0		CD141+ DCs|GrB-secreting B cells	LGALS9_SORL1	4.229	0.01
pDCs|Smooth muscle cells	CD74_MIF	99.879	0.022		COL13A1+ matrix FBs|CD8 low T	PGRMC2_CCL4L2	17.338	0		Tumor ECs|Pleural Mac	NRP1_VEGFB	0.414	0.048		Activated DCs|CD8+/CD4+ Mixed Th	LGALS9_CD47	1.779	0.009		COL14A1+ matrix FBs|CD207+CD1a+ LCs	EGFR_GRN	3.26	0.019		Follicular B cells|Monocytes	HLA-DPB1_TNFSF13B	10.188	0		CD1c+ DCs|GrB-secreting B cells	LGALS9_SORL1	4.981	0.006
pDCs|Stalk-like ECs	CD74_MIF	99.786	0.024		COL13A1+ matrix FBs|Cytotoxic CD8+ T	PGRMC2_CCL4L2	27.838	0		Tumor ECs|Activated DCs	FLT1_VEGFB	0.6	0.009		Activated DCs|Exhausted CD8+ T	LGALS9_CD47	1.422	0		COL14A1+ matrix FBs|Lymphatic ECs	EGFR_GRN	2.344	0.048		Follicular B cells|Pleural Mac	HLA-DPB1_TNFSF13B	9.805	0		CD4+ Th|CD163+CD14+ DCs	LGALS9_SORL1	1.83	0.022
AT2|CD163+CD14+ DCs	EGFR_AREG	3.45	0.025		COL13A1+ matrix FBs|Exhausted CD8+ T	PGRMC2_CCL4L2	18.8	0		Tumor ECs|Pleural Mac	FLT1_VEGFB	0.625	0.008		Activated DCs|GC B cells in the DZ	LGALS9_CD47	1.178	0.001		COL14A1+ matrix FBs|Microglia/Mac	EGFR_GRN	5.321	0.001		Follicular B cells|mo-Mac	HLA-DPB1_TNFSF13B	9.563	0		CD4+ Th|GrB-secreting B cells	LGALS9_SORL1	3.827	0.012
AT2|CD1c+ DCs	EGFR_AREG	4.576	0		COL13A1+ matrix FBs|NK	PGRMC2_CCL4L2	15.808	0		Tumor ECs|Smooth muscle cells	FLT1_VEGFB	0.617	0.014		Activated DCs|GC B cells in the LZ	LGALS9_CD47	1.501	0		COL14A1+ matrix FBs|Monocytes	EGFR_GRN	2.861	0.025		Microglia/Mac|CD8+/CD4+ Mixed Th	HLA-DPB1_TNFSF13B	8.167	0		CD4+ Th|Microglia/Mac	LGALS9_SORL1	2.552	0.043
AT2|MAST	EGFR_AREG	6.821	0		COL13A1+ matrix FBs|Naive CD8+ T	PGRMC2_CCL4L2	36.237	0		Tumor ECs|mo-Mac	FLT1_VEGFB	0.671	0.016		Activated DCs|MALT B cells	LGALS9_CD47	1.029	0		COL14A1+ matrix FBs|Pleural Mac	EGFR_GRN	5.34	0		Microglia/Mac|FB-like cells	HLA-DPB1_TNFSF13B	7.451	0		Cancer cells|GrB-secreting B cells	LGALS9_SORL1	3.306	0.022
AT2|Monocytes	EGFR_AREG	4.19	0		COL13A1+ matrix FBs|mo-Mac	PGRMC2_CCL4L2	7.297	0		NK|Activated DCs	ADRB2_VEGFB	0.785	0.035		Activated DCs|NK	LGALS9_CD47	1.551	0		COL14A1+ matrix FBs|mo-Mac	EGFR_GRN	5.076	0		Pleural Mac|CD8+/CD4+ Mixed Th	HLA-DPB1_TNFSF13B	12.202	0		Microglia/Mac|GrB-secreting B cells	LGALS9_SORL1	5.752	0.007
COL14A1+ matrix FBs|AT2	EGFR_AREG	2.195	0		COL14A1+ matrix FBs|CD163+CD14+ DCs	PGRMC2_CCL4L2	18.954	0		NK|Pleural Mac	ADRB2_VEGFB	0.81	0.023		Activated DCs|Treg	LGALS9_CD47	1.38	0		COL14A1+ matrix FBs|pDCs	EGFR_GRN	5.159	0.001		Pleural Mac|FB-like cells	HLA-DPB1_TNFSF13B	11.486	0		Monocytes|GrB-secreting B cells	LGALS9_SORL1	3.777	0.017
COL14A1+ matrix FBs|CD163+CD14+ DCs	EGFR_AREG	3.491	0.025		COL14A1+ matrix FBs|CD207+CD1a+ LCs	PGRMC2_CCL4L2	9.409	0.013		NK|Smooth muscle cells	ADRB2_VEGFB	0.802	0.023		CD163+CD14+ DCs|CD4+ Th	LGALS9_CD47	1.556	0.007		Malignant cells|Alveolar Mac	EGFR_GRN	6.855	0		mo-Mac|CD8+/CD4+ Mixed Th	HLA-DPB1_TNFSF13B	8.697	0		Pleural Mac|GrB-secreting B cells	LGALS9_SORL1	4.4	0.009
COL14A1+ matrix FBs|CD1c+ DCs	EGFR_AREG	4.618	0		COL14A1+ matrix FBs|CD8 low T	PGRMC2_CCL4L2	17.352	0		NK|mo-Mac	ADRB2_VEGFB	0.856	0		CD163+CD14+ DCs|CD8+/CD4+ Mixed Th	LGALS9_CD47	1.849	0.01		Malignant cells|CD163+CD14+ DCs	EGFR_GRN	4.264	0		mo-Mac|FB-like cells	HLA-DPB1_TNFSF13B	7.981	0		mo-Mac|GrB-secreting B cells	LGALS9_SORL1	3.951	0.014
COL14A1+ matrix FBs|GrB-secreting B cells	EGFR_AREG	2.853	0.049		COL14A1+ matrix FBs|Cytotoxic CD8+ T	PGRMC2_CCL4L2	27.851	0		Activated DCs|Smooth muscle cells	NRP2_SEMA3C	0.627	0.038		CD163+CD14+ DCs|Exhausted CD8+ T	LGALS9_CD47	1.492	0.012		Malignant cells|CD1c+ DCs	EGFR_GRN	3.165	0.027		CD163+CD14+ DCs|CD8+/CD4+ Mixed Th	TFRC_TNFSF13B	1.271	0.04		Activated DCs|GrB-secreting B cells	MDK_SORL1	3.327	0.017
COL14A1+ matrix FBs|MAST	EGFR_AREG	6.863	0		COL14A1+ matrix FBs|Exhausted CD8+ T	PGRMC2_CCL4L2	18.813	0		CD141+ DCs|Smooth muscle cells	NRP2_SEMA3C	0.578	0.038		CD163+CD14+ DCs|GC B cells in the DZ	LGALS9_CD47	1.248	0.026		Malignant cells|Microglia/Mac	EGFR_GRN	4.833	0.031		GC B cells in the DZ|Activated DCs	TFRC_TNFSF13B	0.563	0.048		Cancer cells|CD163+CD14+ DCs	MDK_SORL1	4.096	0
COL14A1+ matrix FBs|Monocytes	EGFR_AREG	4.232	0		COL14A1+ matrix FBs|NK	PGRMC2_CCL4L2	15.821	0		Pleural Mac|Smooth muscle cells	NRP2_SEMA3C	1.03	0.015		CD163+CD14+ DCs|GC B cells in the LZ	LGALS9_CD47	1.571	0.006		Malignant cells|Monocytes	EGFR_GRN	2.373	0.047		GC B cells in the DZ|CD8+/CD4+ Mixed Th	TFRC_TNFSF13B	1.298	0.029		Cancer cells|GrB-secreting B cells	MDK_SORL1	6.093	0.002
AT1|CD163+CD14+ DCs	ICAM1_AREG	5.358	0.003		COL14A1+ matrix FBs|Naive CD8+ T	PGRMC2_CCL4L2	36.25	0		Tumor ECs|Smooth muscle cells	NRP2_SEMA3C	1.428	0.008		CD163+CD14+ DCs|NK	LGALS9_CD47	1.621	0.005		Malignant cells|Pleural Mac	EGFR_GRN	4.852	0		GC B cells in the DZ|Monocytes	TFRC_TNFSF13B	1.559	0.029		Cancer cells|Microglia/Mac	MDK_SORL1	4.819	0.001
AT1|CD1c+ DCs	ICAM1_AREG	6.485	0		COL14A1+ matrix FBs|mo-Mac	PGRMC2_CCL4L2	7.31	0		mo-Mac|Smooth muscle cells	NRP2_SEMA3C	0.951	0.01		CD163+CD14+ DCs|Treg	LGALS9_CD47	1.45	0.011		Malignant cells|mo-Mac	EGFR_GRN	4.588	0		GC B cells in the DZ|Pleural Mac	TFRC_TNFSF13B	1.176	0.046		Cancer cells|Monocytes	MDK_SORL1	3.487	0
AT1|GrB-secreting B cells	ICAM1_AREG	4.72	0.014		MALT B cells|CD163+CD14+ DCs	PGRMC2_CCL4L2	18.841	0		CD8 low T|Activated DCs	CCL4L2_VSIR	12.082	0.003		CD141+ DCs|CD4+ Th	LGALS9_CD47	2.156	0		Malignant cells|pDCs	EGFR_GRN	4.671	0.024		mo-Mac|CD8+/CD4+ Mixed Th	TFRC_TNFSF13B	1.393	0.025		Cancer cells|Pleural Mac	MDK_SORL1	3.292	0
AT1|MAST	ICAM1_AREG	8.729	0		MALT B cells|CD207+CD1a+ LCs	PGRMC2_CCL4L2	9.296	0.013		CD8 low T|Alveolar Mac	CCL4L2_VSIR	12.261	0.002		CD141+ DCs|CD8+/CD4+ Mixed Th	LGALS9_CD47	2.449	0.001		COL13A1+ matrix FBs|Alveolar Mac	TNFRSF1A_GRN	7.368	0		mo-Mac|FB-like cells	TFRC_TNFSF13B	0.677	0.002		CD4+ Th|Alveolar Mac	LGALS9_MRC2	1.045	0.008
AT1|Monocytes	ICAM1_AREG	6.099	0		MALT B cells|CD8 low T	PGRMC2_CCL4L2	17.238	0		CD8 low T|CD163+CD14+ DCs	CCL4L2_VSIR	12.966	0		CD141+ DCs|Exhausted CD8+ T	LGALS9_CD47	2.091	0		COL13A1+ matrix FBs|CD163+CD14+ DCs	TNFRSF1A_GRN	4.776	0.003		Activated DCs|CD8+/CD4+ Mixed Th	CD40_TNFSF13B	2.144	0.003		Cancer cells|Alveolar Mac	LGALS9_MRC2	0.524	0.036
AT2|CD163+CD14+ DCs	ICAM1_AREG	3.873	0.025		MALT B cells|Cytotoxic CD8+ T	PGRMC2_CCL4L2	27.738	0		CD8 low T|CD141+ DCs	CCL4L2_VSIR	13.389	0.001		CD141+ DCs|GC B cells in the DZ	LGALS9_CD47	1.847	0		COL13A1+ matrix FBs|CD1c+ DCs	TNFRSF1A_GRN	3.678	0.033		Activated DCs|FB-like cells	CD40_TNFSF13B	1.429	0.016		GC B cells in the DZ|Alveolar Mac	LGALS9_MRC2	0.64	0.009
AT2|CD1c+ DCs	ICAM1_AREG	4.999	0		MALT B cells|Exhausted CD8+ T	PGRMC2_CCL4L2	18.7	0		CD8 low T|CD1c+ DCs	CCL4L2_VSIR	12.777	0.001		CD141+ DCs|GC B cells in the LZ	LGALS9_CD47	2.171	0		COL13A1+ matrix FBs|Microglia/Mac	TNFRSF1A_GRN	5.345	0.02		Alveolar Mac|CD8+/CD4+ Mixed Th	CD40_TNFSF13B	1.192	0.036		Cancer cells|Pleural Mac	TNFRSF10B_TNFSF10	0.73	0
AT2|MAST	ICAM1_AREG	7.244	0		MALT B cells|NK	PGRMC2_CCL4L2	15.708	0		CD8 low T|MALT B cells	CCL4L2_VSIR	12.117	0.003		CD141+ DCs|MALT B cells	LGALS9_CD47	1.699	0		COL13A1+ matrix FBs|Pleural Mac	TNFRSF1A_GRN	5.364	0		Alveolar Mac|FB-like cells	CD40_TNFSF13B	0.477	0.043		CD4+ Th|Activated DCs	CD96_NECTIN1	0.624	0.032
AT2|Monocytes	ICAM1_AREG	4.614	0		MALT B cells|Naive CD8+ T	PGRMC2_CCL4L2	36.137	0		CD8 low T|Monocytes	CCL4L2_VSIR	13.746	0		CD141+ DCs|NK	LGALS9_CD47	2.221	0		COL13A1+ matrix FBs|mo-Mac	TNFRSF1A_GRN	5.1	0		CD141+ DCs|CD8+/CD4+ Mixed Th	CD40_TNFSF13B	2.113	0.004		CD8 low T|Activated DCs	CD96_NECTIN1	0.795	0
Activated DCs|AT2	ICAM1_AREG	2.516	0.006		MALT B cells|mo-Mac	PGRMC2_CCL4L2	7.196	0		CD8 low T|Myofibroblasts	CCL4L2_VSIR	11.983	0.005		CD141+ DCs|Treg	LGALS9_CD47	2.049	0		COL13A1+ matrix FBs|pDCs	TNFRSF1A_GRN	5.183	0.017		CD141+ DCs|FB-like cells	CD40_TNFSF13B	1.398	0		Exhausted CD8+ T|Activated DCs	CD96_NECTIN1	1.373	0
Activated DCs|MAST	ICAM1_AREG	7.184	0		Mesothelial cells|CD163+CD14+ DCs	PGRMC2_CCL4L2	19.549	0		CD8 low T|Pericytes	CCL4L2_VSIR	12.227	0.004		CD1c+ DCs|CD4+ Th	LGALS9_CD47	1.762	0		COL14A1+ matrix FBs|Alveolar Mac	TNFRSF1A_GRN	7.343	0		FB-like cells|Alveolar Mac	CD40_TNFSF13B	0.736	0.001		GC B cells in the DZ|Activated DCs	CD96_NECTIN1	1.892	0.033
CD163+CD14+ DCs|AT2	ICAM1_AREG	2.734	0		Mesothelial cells|CD207+CD1a+ LCs	PGRMC2_CCL4L2	10.004	0.008		CD8 low T|Pleural Mac	CCL4L2_VSIR	12.381	0.001		CD1c+ DCs|CD8+/CD4+ Mixed Th	LGALS9_CD47	2.054	0.004		COL14A1+ matrix FBs|CD163+CD14+ DCs	TNFRSF1A_GRN	4.751	0.007		FB-like cells|CD163+CD14+ DCs	CD40_TNFSF13B	0.688	0.014		Alveolar Mac|Plasma cells	PLXNB2_SEMA4D	1.444	0.007
CD163+CD14+ DCs|GrB-secreting B cells	ICAM1_AREG	3.392	0.047		Mesothelial cells|CD8 low T	PGRMC2_CCL4L2	17.946	0		CD8 low T|Smooth muscle cells	CCL4L2_VSIR	12.283	0.004		CD1c+ DCs|Exhausted CD8+ T	LGALS9_CD47	1.697	0		COL14A1+ matrix FBs|CD1c+ DCs	TNFRSF1A_GRN	3.653	0.039		FB-like cells|CD1c+ DCs	CD40_TNFSF13B	0.731	0.049		CD163+CD14+ DCs|Plasma cells	PLXNB2_SEMA4D	0.942	0.019
CD163+CD14+ DCs|MAST	ICAM1_AREG	7.401	0		Mesothelial cells|Cytotoxic CD8+ T	PGRMC2_CCL4L2	28.445	0		CD8 low T|Tumor ECs	CCL4L2_VSIR	12.739	0.002		CD1c+ DCs|GC B cells in the DZ	LGALS9_CD47	1.453	0		COL14A1+ matrix FBs|Microglia/Mac	TNFRSF1A_GRN	5.321	0.018		FB-like cells|CD8+/CD4+ Mixed Th	CD40_TNFSF13B	1.129	0.046		Cancer cells|CD163+CD14+ DCs	PLXNB2_SEMA4D	0.814	0.024
CD141+ DCs|MAST	ICAM1_AREG	6.87	0		Mesothelial cells|Exhausted CD8+ T	PGRMC2_CCL4L2	19.407	0		CD8 low T|mo-Mac	CCL4L2_VSIR	12.159	0.002		CD1c+ DCs|GC B cells in the LZ	LGALS9_CD47	1.777	0		COL14A1+ matrix FBs|Pleural Mac	TNFRSF1A_GRN	5.34	0.005		FB-like cells|Monocytes	CD40_TNFSF13B	1.39	0		Microglia/Mac|Plasma cells	PLXNB2_SEMA4D	1.377	0.012
CD1c+ DCs|AT2	ICAM1_AREG	2.504	0		Mesothelial cells|NK	PGRMC2_CCL4L2	16.415	0		Exhausted CD8+ T|Activated DCs	CCL4L2_VSIR	25.901	0		CD1c+ DCs|MALT B cells	LGALS9_CD47	1.304	0		COL14A1+ matrix FBs|mo-Mac	TNFRSF1A_GRN	5.076	0.006		FB-like cells|Pleural Mac	CD40_TNFSF13B	1.007	0		Monocytes|Plasma cells	PLXNB2_SEMA4D	0.757	0.04
CD1c+ DCs|MAST	ICAM1_AREG	7.172	0		Mesothelial cells|Naive CD8+ T	PGRMC2_CCL4L2	36.844	0		Exhausted CD8+ T|Alveolar Mac	CCL4L2_VSIR	26.08	0		CD1c+ DCs|NK	LGALS9_CD47	1.827	0		COL14A1+ matrix FBs|pDCs	TNFRSF1A_GRN	5.159	0.017		FB-like cells|mo-Mac	CD40_TNFSF13B	0.765	0		Cancer cells|CD163+CD14+ DCs	PLXNB1_SEMA4D	0.605	0.047
COL14A1+ matrix FBs|AT2	ICAM1_AREG	2.781	0		Mesothelial cells|mo-Mac	PGRMC2_CCL4L2	7.904	0		Exhausted CD8+ T|CD163+CD14+ DCs	CCL4L2_VSIR	26.784	0		CD1c+ DCs|Treg	LGALS9_CD47	1.655	0		Lymphatic ECs|Alveolar Mac	TNFRSF1A_GRN	7.655	0		Pericytes|Alveolar Mac	CD40_TNFSF13B	0.985	0		CD1c+ DCs|Plasma cells	CD72_SEMA4D	1.59	0.008
COL14A1+ matrix FBs|CD163+CD14+ DCs	ICAM1_AREG	4.078	0.016		Myofibroblasts|CD163+CD14+ DCs	PGRMC2_CCL4L2	19.003	0		Exhausted CD8+ T|CD141+ DCs	CCL4L2_VSIR	27.207	0		GC B cells in the LZ|CD141+ DCs	LGALS9_CD47	1.233	0.016		Lymphatic ECs|CD163+CD14+ DCs	TNFRSF1A_GRN	5.064	0.001		Pericytes|CD163+CD14+ DCs	CD40_TNFSF13B	0.936	0		Cancer cells|Activated DCs	MIF_TNFRSF14	4.178	0
COL14A1+ matrix FBs|CD1c+ DCs	ICAM1_AREG	5.204	0		Myofibroblasts|CD207+CD1a+ LCs	PGRMC2_CCL4L2	9.458	0.013		Exhausted CD8+ T|CD1c+ DCs	CCL4L2_VSIR	26.596	0		GC B cells in the LZ|CD1c+ DCs	LGALS9_CD47	1.076	0.001		Lymphatic ECs|CD141+ DCs	TNFRSF1A_GRN	3.677	0.04		Pericytes|CD1c+ DCs	CD40_TNFSF13B	0.98	0.011		Cancer cells|Alveolar Mac	MIF_TNFRSF14	4.659	0.001
COL14A1+ matrix FBs|GrB-secreting B cells	ICAM1_AREG	3.439	0.047		Myofibroblasts|CD8 low T	PGRMC2_CCL4L2	17.401	0		Exhausted CD8+ T|MALT B cells	CCL4L2_VSIR	25.935	0		GC B cells in the LZ|CD4+ Th	LGALS9_CD47	1.284	0		Lymphatic ECs|CD1c+ DCs	TNFRSF1A_GRN	3.966	0.012		Pericytes|CD8+/CD4+ Mixed Th	CD40_TNFSF13B	1.378	0.02		Cancer cells|CD163+CD14+ DCs	MIF_TNFRSF14	4.219	0
COL14A1+ matrix FBs|MAST	ICAM1_AREG	7.449	0		Myofibroblasts|Cytotoxic CD8+ T	PGRMC2_CCL4L2	27.9	0		Exhausted CD8+ T|Monocytes	CCL4L2_VSIR	27.564	0		GC B cells in the LZ|CD8+/CD4+ Mixed Th	LGALS9_CD47	1.576	0.018		Lymphatic ECs|CD207+CD1a+ LCs	TNFRSF1A_GRN	3.573	0.035		Pericytes|Monocytes	CD40_TNFSF13B	1.638	0		Cancer cells|CD141+ DCs	MIF_TNFRSF14	3.967	0
COL14A1+ matrix FBs|Monocytes	ICAM1_AREG	4.818	0		Myofibroblasts|Exhausted CD8+ T	PGRMC2_CCL4L2	18.862	0		Exhausted CD8+ T|Myofibroblasts	CCL4L2_VSIR	25.801	0		GC B cells in the LZ|Exhausted CD8+ T	LGALS9_CD47	1.219	0		Lymphatic ECs|Microglia/Mac	TNFRSF1A_GRN	5.633	0.015		Pericytes|Pleural Mac	CD40_TNFSF13B	1.255	0		Cancer cells|CD1c+ DCs	MIF_TNFRSF14	4.109	0
Ciliated|CD163+CD14+ DCs	ICAM1_AREG	3.745	0.028		Myofibroblasts|NK	PGRMC2_CCL4L2	15.87	0		Exhausted CD8+ T|Pericytes	CCL4L2_VSIR	26.046	0		GC B cells in the LZ|NK	LGALS9_CD47	1.348	0		Lymphatic ECs|Monocytes	TNFRSF1A_GRN	3.174	0.042		Pericytes|mo-Mac	CD40_TNFSF13B	1.013	0		Cancer cells|CD4+ Th	MIF_TNFRSF14	4.377	0
Ciliated|CD1c+ DCs	ICAM1_AREG	4.871	0		Myofibroblasts|Naive CD8+ T	PGRMC2_CCL4L2	36.299	0		Exhausted CD8+ T|Pleural Mac	CCL4L2_VSIR	26.2	0		GC B cells in the LZ|Treg	LGALS9_CD47	1.177	0		Lymphatic ECs|Pleural Mac	TNFRSF1A_GRN	5.652	0.001		Stalk-like ECs|Activated DCs	CD40_TNFSF13B	2.822	0.007		Cancer cells|CD8 low T	MIF_TNFRSF14	4.263	0
Ciliated|MAST	ICAM1_AREG	7.116	0		Myofibroblasts|mo-Mac	PGRMC2_CCL4L2	7.359	0		Exhausted CD8+ T|Smooth muscle cells	CCL4L2_VSIR	26.101	0		GC B cells in the LZ|mo-Mac	LGALS9_CD47	1.149	0.035		Lymphatic ECs|mo-Mac	TNFRSF1A_GRN	5.388	0.001		Stalk-like ECs|Alveolar Mac	CD40_TNFSF13B	3.164	0.004		Cancer cells|Exhausted CD8+ T	MIF_TNFRSF14	4.326	0
Ciliated|Monocytes	ICAM1_AREG	4.486	0		Smooth muscle cells|CD163+CD14+ DCs	PGRMC2_CCL4L2	19.17	0		Exhausted CD8+ T|Tumor ECs	CCL4L2_VSIR	26.558	0		Monocytes|CD4+ Th	LGALS9_CD47	1.543	0		Lymphatic ECs|pDCs	TNFRSF1A_GRN	5.471	0.013		Stalk-like ECs|CD163+CD14+ DCs	CD40_TNFSF13B	3.116	0.005		Cancer cells|Follicular B cells	MIF_TNFRSF14	4.306	0
Club|CD163+CD14+ DCs	ICAM1_AREG	4.115	0.016		Smooth muscle cells|CD207+CD1a+ LCs	PGRMC2_CCL4L2	9.625	0.012		Exhausted CD8+ T|mo-Mac	CCL4L2_VSIR	25.977	0		Monocytes|CD8+/CD4+ Mixed Th	LGALS9_CD47	1.836	0.01		Malignant cells|Alveolar Mac	TNFRSF1A_GRN	6.88	0		Stalk-like ECs|CD141+ DCs	CD40_TNFSF13B	2.854	0.008		Cancer cells|GC B cells in the DZ	MIF_TNFRSF14	4.053	0.027
Club|CD1c+ DCs	ICAM1_AREG	5.241	0		Smooth muscle cells|CD8 low T	PGRMC2_CCL4L2	17.567	0		Monocytes|Cytotoxic CD8+ T	CCL4L2_VSIR	9.443	0.001		Monocytes|Exhausted CD8+ T	LGALS9_CD47	1.479	0		Malignant cells|CD163+CD14+ DCs	TNFRSF1A_GRN	4.288	0		Stalk-like ECs|CD1c+ DCs	CD40_TNFSF13B	3.159	0.005		Cancer cells|MALT B cells	MIF_TNFRSF14	3.916	0
Club|GrB-secreting B cells	ICAM1_AREG	3.477	0.045		Smooth muscle cells|Cytotoxic CD8+ T	PGRMC2_CCL4L2	28.067	0		Monocytes|Exhausted Tfh	CCL4L2_VSIR	10.419	0.003		Monocytes|GC B cells in the DZ	LGALS9_CD47	1.234	0		Malignant cells|Microglia/Mac	TNFRSF1A_GRN	4.858	0.04		Stalk-like ECs|CD8+/CD4+ Mixed Th	CD40_TNFSF13B	3.557	0.003		Cancer cells|Naive CD4+ T	MIF_TNFRSF14	4.198	0
Club|MAST	ICAM1_AREG	7.486	0		Smooth muscle cells|Exhausted CD8+ T	PGRMC2_CCL4L2	19.029	0		Monocytes|MALT B cells	CCL4L2_VSIR	9.126	0.001		Monocytes|GC B cells in the LZ	LGALS9_CD47	1.558	0		Malignant cells|Pleural Mac	TNFRSF1A_GRN	4.877	0		Stalk-like ECs|FB-like cells	CD40_TNFSF13B	2.842	0.007		Cancer cells|Plasma cells	MIF_TNFRSF14	4.491	0
Club|Monocytes	ICAM1_AREG	4.855	0		Smooth muscle cells|NK	PGRMC2_CCL4L2	16.037	0		Monocytes|Myofibroblasts	CCL4L2_VSIR	8.992	0.003		Monocytes|MALT B cells	LGALS9_CD47	1.086	0.003		Malignant cells|mo-Mac	TNFRSF1A_GRN	4.613	0		Stalk-like ECs|Monocytes	CD40_TNFSF13B	3.818	0.004		Cancer cells|Pleural Mac	MIF_TNFRSF14	4.02	0
GrB-secreting B cells|AT2	ICAM1_AREG	2.237	0.049		Smooth muscle cells|Naive CD8+ T	PGRMC2_CCL4L2	36.465	0		Monocytes|NK	CCL4L2_VSIR	9.58	0.001		Monocytes|NK	LGALS9_CD47	1.608	0		Malignant cells|pDCs	TNFRSF1A_GRN	4.695	0.03		Stalk-like ECs|Pleural Mac	CD40_TNFSF13B	3.435	0.004		Cancer cells|Treg	MIF_TNFRSF14	4.718	0
GrB-secreting B cells|CD163+CD14+ DCs	ICAM1_AREG	3.534	0.039		Smooth muscle cells|mo-Mac	PGRMC2_CCL4L2	7.525	0		Monocytes|Naive CD4+ T	CCL4L2_VSIR	9.328	0.001		Monocytes|Treg	LGALS9_CD47	1.436	0		Myofibroblasts|Alveolar Mac	TNFRSF1A_GRN	6.875	0		Stalk-like ECs|mo-Mac	CD40_TNFSF13B	3.192	0.004		Follicular B cells|Treg	MIF_TNFRSF14	1.868	0.001
GrB-secreting B cells|CD1c+ DCs	ICAM1_AREG	4.66	0		tS2|CD163+CD14+ DCs	PGRMC2_CCL4L2	18.888	0		Monocytes|Pericytes	CCL4L2_VSIR	9.236	0.001		Pleural Mac|CD4+ Th	LGALS9_CD47	2.3	0		Myofibroblasts|CD163+CD14+ DCs	TNFRSF1A_GRN	4.283	0		Tumor ECs|Alveolar Mac	CD40_TNFSF13B	1.186	0		MALT B cells|Activated DCs	MIF_TNFRSF14	2.079	0.022
GrB-secreting B cells|MAST	ICAM1_AREG	6.905	0		tS2|CD207+CD1a+ LCs	PGRMC2_CCL4L2	9.343	0.013		Monocytes|Smooth muscle cells	CCL4L2_VSIR	9.292	0.002		Pleural Mac|CD8+/CD4+ Mixed Th	LGALS9_CD47	2.592	0		Myofibroblasts|Microglia/Mac	TNFRSF1A_GRN	4.852	0.038		Tumor ECs|CD163+CD14+ DCs	CD40_TNFSF13B	1.137	0		MALT B cells|CD4+ Th	MIF_TNFRSF14	2.278	0.023
GrB-secreting B cells|Monocytes	ICAM1_AREG	4.274	0		tS2|CD8 low T	PGRMC2_CCL4L2	17.285	0		Monocytes|Tumor ECs	CCL4L2_VSIR	9.749	0.003		Pleural Mac|Exhausted CD8+ T	LGALS9_CD47	2.235	0		Myofibroblasts|Pleural Mac	TNFRSF1A_GRN	4.871	0		Tumor ECs|CD141+ DCs	CD40_TNFSF13B	0.875	0.028		MALT B cells|CD8 low T	MIF_TNFRSF14	2.164	0.001
Lymphatic ECs|AT2	ICAM1_AREG	2.482	0.005		tS2|Cytotoxic CD8+ T	PGRMC2_CCL4L2	27.784	0		NK|Activated DCs	CCL4L2_VSIR	17.812	0		Pleural Mac|GC B cells in the DZ	LGALS9_CD47	1.991	0		Myofibroblasts|mo-Mac	TNFRSF1A_GRN	4.607	0		Tumor ECs|CD1c+ DCs	CD40_TNFSF13B	1.18	0.004		MALT B cells|Exhausted CD8+ T	MIF_TNFRSF14	2.227	0.001
Lymphatic ECs|CD163+CD14+ DCs	ICAM1_AREG	3.778	0.025		tS2|Exhausted CD8+ T	PGRMC2_CCL4L2	18.746	0		NK|Alveolar Mac	CCL4L2_VSIR	17.991	0		Pleural Mac|GC B cells in the LZ	LGALS9_CD47	2.315	0		Myofibroblasts|pDCs	TNFRSF1A_GRN	4.69	0.027		Tumor ECs|CD8+/CD4+ Mixed Th	CD40_TNFSF13B	1.578	0.011		MALT B cells|Naive CD4+ T	MIF_TNFRSF14	2.099	0.004
Lymphatic ECs|CD1c+ DCs	ICAM1_AREG	4.905	0		tS2|NK	PGRMC2_CCL4L2	15.754	0		NK|CD163+CD14+ DCs	CCL4L2_VSIR	18.695	0		Pleural Mac|MALT B cells	LGALS9_CD47	1.843	0		Naive CD8+ T|Alveolar Mac	TNFRSF1A_GRN	7.356	0		Tumor ECs|FB-like cells	CD40_TNFSF13B	0.863	0		MALT B cells|Treg	MIF_TNFRSF14	2.619	0
Lymphatic ECs|MAST	ICAM1_AREG	7.149	0		tS2|Naive CD8+ T	PGRMC2_CCL4L2	36.183	0		NK|CD141+ DCs	CCL4L2_VSIR	19.119	0		Pleural Mac|NK	LGALS9_CD47	2.365	0		Naive CD8+ T|CD163+CD14+ DCs	TNFRSF1A_GRN	4.764	0		Tumor ECs|Monocytes	CD40_TNFSF13B	1.839	0		Microglia/Mac|CD4+ Th	MIF_TNFRSF14	8.741	0.009
Lymphatic ECs|Monocytes	ICAM1_AREG	4.519	0		tS2|mo-Mac	PGRMC2_CCL4L2	7.243	0		NK|CD1c+ DCs	CCL4L2_VSIR	18.507	0		Pleural Mac|Treg	LGALS9_CD47	2.193	0		Naive CD8+ T|CD1c+ DCs	TNFRSF1A_GRN	3.666	0.015		Tumor ECs|Pleural Mac	CD40_TNFSF13B	1.456	0		Microglia/Mac|CD8 low T	MIF_TNFRSF14	8.627	0.01
Monocytes|AT2	ICAM1_AREG	2.819	0		tS3|CD163+CD14+ DCs	PGRMC2_CCL4L2	18.899	0		NK|MALT B cells	CCL4L2_VSIR	17.846	0		mo-Mac|CD4+ Th	LGALS9_CD47	1.591	0		Naive CD8+ T|CD207+CD1a+ LCs	TNFRSF1A_GRN	3.273	0.038		Tumor ECs|mo-Mac	CD40_TNFSF13B	1.214	0		Microglia/Mac|Cancer cells	MIF_TNFRSF14	8.157	0.015
Monocytes|GrB-secreting B cells	ICAM1_AREG	3.477	0.044		tS3|CD207+CD1a+ LCs	PGRMC2_CCL4L2	9.354	0.011		NK|Monocytes	CCL4L2_VSIR	19.475	0		mo-Mac|CD8+/CD4+ Mixed Th	LGALS9_CD47	1.884	0.006		Naive CD8+ T|Microglia/Mac	TNFRSF1A_GRN	5.333	0.027		MALT B cells|Alveolar Mac	TNFRSF17_TNFSF13B	1.011	0		Microglia/Mac|Exhausted CD8+ T	MIF_TNFRSF14	8.69	0.01
Monocytes|MAST	ICAM1_AREG	7.487	0		tS3|CD8 low T	PGRMC2_CCL4L2	17.297	0		NK|Myofibroblasts	CCL4L2_VSIR	17.712	0		mo-Mac|Exhausted CD8+ T	LGALS9_CD47	1.527	0		Naive CD8+ T|Monocytes	TNFRSF1A_GRN	2.874	0.006		MALT B cells|CD163+CD14+ DCs	TNFRSF17_TNFSF13B	0.962	0		Microglia/Mac|Follicular B cells	MIF_TNFRSF14	8.67	0.01
Myofibroblasts|CD163+CD14+ DCs	ICAM1_AREG	3.742	0.04		tS3|Cytotoxic CD8+ T	PGRMC2_CCL4L2	27.796	0		NK|Pericytes	CCL4L2_VSIR	17.957	0		mo-Mac|GC B cells in the DZ	LGALS9_CD47	1.282	0.005		Naive CD8+ T|Pleural Mac	TNFRSF1A_GRN	5.352	0		MALT B cells|CD141+ DCs	TNFRSF17_TNFSF13B	0.7	0.048		Microglia/Mac|GC B cells in the DZ	MIF_TNFRSF14	8.417	0.006
Myofibroblasts|CD1c+ DCs	ICAM1_AREG	4.869	0.002		tS3|Exhausted CD8+ T	PGRMC2_CCL4L2	18.758	0		NK|Pleural Mac	CCL4L2_VSIR	18.111	0		mo-Mac|GC B cells in the LZ	LGALS9_CD47	1.606	0		Naive CD8+ T|mo-Mac	TNFRSF1A_GRN	5.088	0		MALT B cells|CD1c+ DCs	TNFRSF17_TNFSF13B	1.006	0.008		Microglia/Mac|MALT B cells	MIF_TNFRSF14	8.28	0.013
Myofibroblasts|MAST	ICAM1_AREG	7.114	0		tS3|NK	PGRMC2_CCL4L2	15.766	0		NK|Smooth muscle cells	CCL4L2_VSIR	18.013	0		mo-Mac|MALT B cells	LGALS9_CD47	1.134	0.004		Naive CD8+ T|pDCs	TNFRSF1A_GRN	5.171	0.019		MALT B cells|CD8+/CD4+ Mixed Th	TNFRSF17_TNFSF13B	1.403	0.015		Microglia/Mac|Naive CD4+ T	MIF_TNFRSF14	8.562	0.011
Myofibroblasts|Monocytes	ICAM1_AREG	4.483	0.002		tS3|Naive CD8+ T	PGRMC2_CCL4L2	36.195	0		NK|Tumor ECs	CCL4L2_VSIR	18.469	0		mo-Mac|NK	LGALS9_CD47	1.656	0		CD4+ Th|Alveolar Mac	TNFRSF1B_GRN	7.202	0		MALT B cells|FB-like cells	TNFRSF17_TNFSF13B	0.688	0		Microglia/Mac|Plasma cells	MIF_TNFRSF14	8.855	0.008
Stalk-like ECs|AT2	ICAM1_AREG	3.471	0		tS3|mo-Mac	PGRMC2_CCL4L2	7.255	0		NK|mo-Mac	CCL4L2_VSIR	17.888	0		mo-Mac|Treg	LGALS9_CD47	1.484	0		CD4+ Th|CD163+CD14+ DCs	TNFRSF1B_GRN	4.61	0		MALT B cells|Monocytes	TNFRSF17_TNFSF13B	1.664	0		Microglia/Mac|Treg	MIF_TNFRSF14	9.082	0.009
Stalk-like ECs|CD163+CD14+ DCs	ICAM1_AREG	4.767	0.007		Exhausted Tfh|Activated DCs	PDCD1_CD274	1.119	0		Naive CD8+ T|Activated DCs	CCL4L2_VSIR	16.541	0		Activated DCs|CD4+ Th	SIRPA_CD47	0.88	0		CD4+ Th|CD1c+ DCs	TNFRSF1B_GRN	3.512	0.027		MALT B cells|Pleural Mac	TNFRSF17_TNFSF13B	1.281	0		Naive CD4+ T|Follicular B cells	MIF_TNFRSF14	1.88	0
Stalk-like ECs|CD1c+ DCs	ICAM1_AREG	5.893	0		Exhausted Tfh|Activated DCs	PDCD1_PDCD1LG2	0.883	0		Naive CD8+ T|Alveolar Mac	CCL4L2_VSIR	16.721	0.004		Activated DCs|CD8+/CD4+ Mixed Th	SIRPA_CD47	1.173	0.042		CD4+ Th|Microglia/Mac	TNFRSF1B_GRN	5.18	0.03		MALT B cells|mo-Mac	TNFRSF17_TNFSF13B	1.039	0		Pleural Mac|CD8 low T	MIF_TNFRSF14	1.787	0.003
Stalk-like ECs|Ciliated	ICAM1_AREG	2.676	0.011		tS2|Mesothelial cells	EGFR_NRG1	0.421	0.01		Naive CD8+ T|CD163+CD14+ DCs	CCL4L2_VSIR	17.425	0.003		Activated DCs|Exhausted CD8+ T	SIRPA_CD47	0.816	0.009		CD4+ Th|Monocytes	TNFRSF1B_GRN	2.72	0.048		Plasma cells|Alveolar Mac	TNFRSF17_TNFSF13B	1.465	0		Pleural Mac|Exhausted CD8+ T	MIF_TNFRSF14	1.849	0.009
Stalk-like ECs|Club	ICAM1_AREG	2.426	0.044		Activated DCs|Mesothelial cells	HLA-DPB1_NRG1	43.969	0		Naive CD8+ T|CD141+ DCs	CCL4L2_VSIR	17.848	0.003		Activated DCs|GC B cells in the LZ	SIRPA_CD47	0.895	0.001		CD4+ Th|Pleural Mac	TNFRSF1B_GRN	5.199	0		Plasma cells|CD163+CD14+ DCs	TNFRSF17_TNFSF13B	1.416	0		Pleural Mac|Follicular B cells	MIF_TNFRSF14	1.829	0.001
Stalk-like ECs|GrB-secreting B cells	ICAM1_AREG	4.129	0.023		Alveolar Mac|Mesothelial cells	HLA-DPB1_NRG1	14.799	0		Naive CD8+ T|CD1c+ DCs	CCL4L2_VSIR	17.236	0.003		Activated DCs|NK	SIRPA_CD47	0.945	0		CD4+ Th|mo-Mac	TNFRSF1B_GRN	4.935	0		Plasma cells|CD141+ DCs	TNFRSF17_TNFSF13B	1.154	0.002		Pleural Mac|Treg	MIF_TNFRSF14	2.241	0
Stalk-like ECs|MAST	ICAM1_AREG	8.138	0		CD163+CD14+ DCs|Mesothelial cells	HLA-DPB1_NRG1	36.996	0		Naive CD8+ T|MALT B cells	CCL4L2_VSIR	16.576	0.004		Activated DCs|Treg	SIRPA_CD47	0.773	0		CD4+ Th|pDCs	TNFRSF1B_GRN	5.018	0.021		Plasma cells|CD1c+ DCs	TNFRSF17_TNFSF13B	1.46	0		mo-Mac|CD4+ Th	MIF_TNFRSF14	3.49	0
Stalk-like ECs|Monocytes	ICAM1_AREG	5.508	0		CD141+ DCs|Mesothelial cells	HLA-DPB1_NRG1	84.796	0		Naive CD8+ T|Monocytes	CCL4L2_VSIR	18.205	0.001		CD163+CD14+ DCs|CD4+ Th	SIRPA_CD47	0.878	0.006		CD8+/CD4+ Mixed Th|Activated DCs	TNFRSF1B_GRN	5.573	0.033		Plasma cells|CD8+/CD4+ Mixed Th	TNFRSF17_TNFSF13B	1.857	0.008		mo-Mac|CD8 low T	MIF_TNFRSF14	3.376	0
mo-Mac|AT2	ICAM1_AREG	3.379	0		CD1c+ DCs|Mesothelial cells	HLA-DPB1_NRG1	56.508	0		Naive CD8+ T|Myofibroblasts	CCL4L2_VSIR	16.442	0.004		CD163+CD14+ DCs|CD8+/CD4+ Mixed Th	SIRPA_CD47	1.171	0.012		CD8+/CD4+ Mixed Th|Alveolar Mac	TNFRSF1B_GRN	10.332	0		Plasma cells|FB-like cells	TNFRSF17_TNFSF13B	1.142	0		mo-Mac|Cancer cells	MIF_TNFRSF14	2.906	0.002
mo-Mac|Ciliated	ICAM1_AREG	2.584	0.016		CD207+CD1a+ LCs|Mesothelial cells	HLA-DPB1_NRG1	55.115	0		Naive CD8+ T|Pericytes	CCL4L2_VSIR	16.686	0.004		CD163+CD14+ DCs|Exhausted CD8+ T	SIRPA_CD47	0.814	0.017		CD8+/CD4+ Mixed Th|CD163+CD14+ DCs	TNFRSF1B_GRN	7.74	0.009		Plasma cells|Monocytes	TNFRSF17_TNFSF13B	2.118	0		mo-Mac|Exhausted CD8+ T	MIF_TNFRSF14	3.439	0
mo-Mac|GrB-secreting B cells	ICAM1_AREG	4.038	0.027		CD4+ Th|Mesothelial cells	HLA-DPB1_NRG1	1.622	0.025		Naive CD8+ T|Pleural Mac	CCL4L2_VSIR	16.84	0.003		CD163+CD14+ DCs|GC B cells in the LZ	SIRPA_CD47	0.893	0.012		CD8+/CD4+ Mixed Th|CD141+ DCs	TNFRSF1B_GRN	6.353	0.017		Plasma cells|Pleural Mac	TNFRSF17_TNFSF13B	1.735	0		mo-Mac|Follicular B cells	MIF_TNFRSF14	3.419	0
mo-Mac|MAST	ICAM1_AREG	8.047	0		CD8 low T|Mesothelial cells	HLA-DPB1_NRG1	3.801	0.025		Naive CD8+ T|Smooth muscle cells	CCL4L2_VSIR	16.742	0.004		CD163+CD14+ DCs|NK	SIRPA_CD47	0.943	0.011		CD8+/CD4+ Mixed Th|CD1c+ DCs	TNFRSF1B_GRN	6.642	0.018		Plasma cells|mo-Mac	TNFRSF17_TNFSF13B	1.493	0		mo-Mac|MALT B cells	MIF_TNFRSF14	3.029	0
AT2|Alveolar Mac	EGFR_GRN	8.585	0		CD8+/CD4+ Mixed Th|Mesothelial cells	HLA-DPB1_NRG1	2.887	0.025		Naive CD8+ T|Tumor ECs	CCL4L2_VSIR	17.198	0.003		CD163+CD14+ DCs|Treg	SIRPA_CD47	0.772	0.021		CD8+/CD4+ Mixed Th|CD207+CD1a+ LCs	TNFRSF1B_GRN	6.249	0.018		Activated DCs|FB-like cells	CD74_APP	142.808	0		mo-Mac|Naive CD4+ T	MIF_TNFRSF14	3.311	0
AT2|EPCs	EGFR_GRN	5.458	0.039		Cytotoxic CD8+ T|Mesothelial cells	HLA-DPB1_NRG1	3.419	0.025		Naive CD8+ T|mo-Mac	CCL4L2_VSIR	16.618	0.004		CD1c+ DCs|CD4+ Th	SIRPA_CD47	0.83	0		CD8+/CD4+ Mixed Th|Lymphatic ECs	TNFRSF1B_GRN	5.332	0.047		Activated DCs|Malignant cells	CD74_APP	143.187	0		mo-Mac|Plasma cells	MIF_TNFRSF14	3.604	0.008
AT2|mo-Mac	EGFR_GRN	4.046	0.002		Exhausted CD8+ T|Mesothelial cells	HLA-DPB1_NRG1	4.12	0.025		mo-Mac|Cytotoxic CD8+ T	CCL4L2_VSIR	12.297	0		CD1c+ DCs|Exhausted CD8+ T	SIRPA_CD47	0.765	0.02		CD8+/CD4+ Mixed Th|Microglia/Mac	TNFRSF1B_GRN	8.309	0.006		Activated DCs|Myofibroblasts	CD74_APP	142.594	0		mo-Mac|Treg	MIF_TNFRSF14	3.831	0
COL14A1+ matrix FBs|Alveolar Mac	EGFR_GRN	8.627	0		Exhausted Tfh|Mesothelial cells	HLA-DPB1_NRG1	2.854	0.025		mo-Mac|Exhausted Tfh	CCL4L2_VSIR	13.272	0		CD1c+ DCs|GC B cells in the LZ	SIRPA_CD47	0.845	0.001		CD8+/CD4+ Mixed Th|Monocytes	TNFRSF1B_GRN	5.85	0.023		Activated DCs|Pericytes	CD74_APP	143.395	0		Activated DCs|CD8 low T	BTLA_TNFRSF14	0.697	0
COL14A1+ matrix FBs|EPCs	EGFR_GRN	5.5	0.034		Follicular B cells|Mesothelial cells	HLA-DPB1_NRG1	13.605	0		mo-Mac|MALT B cells	CCL4L2_VSIR	11.98	0		CD1c+ DCs|NK	SIRPA_CD47	0.894	0		CD8+/CD4+ Mixed Th|Pleural Mac	TNFRSF1B_GRN	8.328	0.005		Activated DCs|Stalk-like ECs	CD74_APP	146.986	0		Activated DCs|Exhausted CD8+ T	BTLA_TNFRSF14	0.76	0.002
COL14A1+ matrix FBs|mo-Mac	EGFR_GRN	4.088	0.001		GC B cells in the DZ|Mesothelial cells	HLA-DPB1_NRG1	10.548	0.007		mo-Mac|Myofibroblasts	CCL4L2_VSIR	11.846	0		CD1c+ DCs|Treg	SIRPA_CD47	0.723	0		CD8+/CD4+ Mixed Th|mo-Mac	TNFRSF1B_GRN	8.064	0.005		Activated DCs|Tumor ECs	CD74_APP	145.902	0		Activated DCs|Follicular B cells	BTLA_TNFRSF14	0.74	0
AT2|Alveolar Mac	TNFRSF1A_GRN	8.639	0		GC B cells in the LZ|Mesothelial cells	HLA-DPB1_NRG1	17.805	0		mo-Mac|NK	CCL4L2_VSIR	12.434	0		Pleural Mac|CD4+ Th	SIRPA_CD47	1.168	0		CD8+/CD4+ Mixed Th|pDCs	TNFRSF1B_GRN	8.147	0.008		Alveolar Mac|FB-like cells	CD74_APP	38.124	0		Activated DCs|Naive CD4+ T	BTLA_TNFRSF14	0.632	0.009
AT2|mo-Mac	TNFRSF1A_GRN	4.1	0.022		MALT B cells|Mesothelial cells	HLA-DPB1_NRG1	0.422	0.025		mo-Mac|Naive CD4+ T	CCL4L2_VSIR	12.182	0		Pleural Mac|CD8+/CD4+ Mixed Th	SIRPA_CD47	1.461	0.004		COL13A1+ matrix FBs|Alveolar Mac	TNFRSF1B_GRN	6.662	0		Alveolar Mac|Malignant cells	CD74_APP	38.504	0		Activated DCs|Treg	BTLA_TNFRSF14	1.152	0
CD1c+ DCs|EPCs	TNFRSF1A_GRN	5.614	0.046		MAST|Mesothelial cells	HLA-DPB1_NRG1	0.804	0.025		mo-Mac|Pericytes	CCL4L2_VSIR	12.09	0		Pleural Mac|Exhausted CD8+ T	SIRPA_CD47	1.103	0.001		COL13A1+ matrix FBs|CD163+CD14+ DCs	TNFRSF1B_GRN	4.07	0.029		Alveolar Mac|Myofibroblasts	CD74_APP	37.911	0		CD141+ DCs|CD4+ Th	BTLA_TNFRSF14	0.933	0.043
CD8+/CD4+ Mixed Th|Alveolar Mac	TNFRSF1A_GRN	8.933	0		Monocytes|Mesothelial cells	HLA-DPB1_NRG1	9.832	0.007		mo-Mac|Smooth muscle cells	CCL4L2_VSIR	12.146	0		Pleural Mac|GC B cells in the DZ	SIRPA_CD47	0.859	0.007		COL13A1+ matrix FBs|Pleural Mac	TNFRSF1B_GRN	4.659	0.009		Alveolar Mac|Pericytes	CD74_APP	38.711	0		CD141+ DCs|CD8 low T	BTLA_TNFRSF14	0.819	0
CD8+/CD4+ Mixed Th|EPCs	TNFRSF1A_GRN	5.806	0.036		NK|Mesothelial cells	HLA-DPB1_NRG1	2.43	0.025		mo-Mac|Tumor ECs	CCL4L2_VSIR	12.602	0		Pleural Mac|GC B cells in the LZ	SIRPA_CD47	1.183	0.001		COL13A1+ matrix FBs|mo-Mac	TNFRSF1B_GRN	4.395	0.012		Alveolar Mac|Stalk-like ECs	CD74_APP	42.303	0		CD141+ DCs|Exhausted CD8+ T	BTLA_TNFRSF14	0.882	0.001
COL13A1+ matrix FBs|Alveolar Mac	TNFRSF1A_GRN	9.09	0		Naive CD4+ T|Mesothelial cells	HLA-DPB1_NRG1	0.724	0.025		CD163+CD14+ DCs|Cytotoxic CD8+ T	TNF_VSIR	1.858	0		Pleural Mac|MALT B cells	SIRPA_CD47	0.711	0.021		COL13A1+ matrix FBs|pDCs	TNFRSF1B_GRN	4.478	0.043		Alveolar Mac|Tumor ECs	CD74_APP	41.218	0		CD141+ DCs|Follicular B cells	BTLA_TNFRSF14	0.862	0
COL13A1+ matrix FBs|EPCs	TNFRSF1A_GRN	5.964	0.027		Naive CD8+ T|Mesothelial cells	HLA-DPB1_NRG1	2.964	0.023		CD163+CD14+ DCs|Exhausted Tfh	TNF_VSIR	2.834	0.034		Pleural Mac|NK	SIRPA_CD47	1.233	0		Exhausted CD8+ T|Alveolar Mac	TNFRSF1B_GRN	7.409	0		CD163+CD14+ DCs|FB-like cells	CD74_APP	80.294	0		CD141+ DCs|Naive CD4+ T	BTLA_TNFRSF14	0.754	0
COL13A1+ matrix FBs|mo-Mac	TNFRSF1A_GRN	4.551	0		Pleural Mac|Mesothelial cells	HLA-DPB1_NRG1	39.05	0		CD163+CD14+ DCs|MALT B cells	TNF_VSIR	1.541	0.012		Pleural Mac|Treg	SIRPA_CD47	1.061	0		Exhausted CD8+ T|CD163+CD14+ DCs	TNFRSF1B_GRN	4.818	0		CD163+CD14+ DCs|Malignant cells	CD74_APP	80.674	0		CD141+ DCs|Treg	BTLA_TNFRSF14	1.274	0
COL14A1+ matrix FBs|Alveolar Mac	TNFRSF1A_GRN	8.966	0		Stalk-like ECs|Mesothelial cells	HLA-DPB1_NRG1	3.274	0.025		CD163+CD14+ DCs|NK	TNF_VSIR	1.995	0		mo-Mac|CD4+ Th	SIRPA_CD47	1.012	0		Exhausted CD8+ T|CD1c+ DCs	TNFRSF1B_GRN	3.719	0.016		CD163+CD14+ DCs|Myofibroblasts	CD74_APP	80.081	0		CD4+ Th|Activated DCs	CXCR6_CXCL16	2.73	0
COL14A1+ matrix FBs|EPCs	TNFRSF1A_GRN	5.839	0.032		Tip-like ECs|Mesothelial cells	HLA-DPB1_NRG1	4.486	0.025		CD163+CD14+ DCs|Naive CD4+ T	TNF_VSIR	1.743	0		mo-Mac|CD8+/CD4+ Mixed Th	SIRPA_CD47	1.305	0.013		Exhausted CD8+ T|CD207+CD1a+ LCs	TNFRSF1B_GRN	3.326	0.041		CD163+CD14+ DCs|Pericytes	CD74_APP	80.881	0		CD4+ Th|Alveolar Mac	CXCR6_CXCL16	5.276	0
COL14A1+ matrix FBs|mo-Mac	TNFRSF1A_GRN	4.427	0		Treg|Mesothelial cells	HLA-DPB1_NRG1	2.105	0.025		Cytotoxic CD8+ T|Alveolar Mac	TNF_VSIR	1.807	0		mo-Mac|Exhausted CD8+ T	SIRPA_CD47	0.948	0.001		Exhausted CD8+ T|Microglia/Mac	TNFRSF1B_GRN	5.387	0.026		CD163+CD14+ DCs|Stalk-like ECs	CD74_APP	84.473	0		CD4+ Th|CD141+ DCs	CXCR6_CXCL16	4.334	0
EPCs|Alveolar Mac	TNFRSF1A_GRN	8.763	0		Tumor ECs|Mesothelial cells	HLA-DPB1_NRG1	2.618	0.025		Cytotoxic CD8+ T|CD163+CD14+ DCs	TNF_VSIR	2.511	0		mo-Mac|GC B cells in the DZ	SIRPA_CD47	0.704	0.023		Exhausted CD8+ T|Monocytes	TNFRSF1B_GRN	2.927	0.008		CD163+CD14+ DCs|Tumor ECs	CD74_APP	83.388	0		CD4+ Th|Cancer cells	CXCR6_CXCL16	1.359	0.003
EPCs|mo-Mac	TNFRSF1A_GRN	4.224	0.025		mo-Mac|Mesothelial cells	HLA-DPB1_NRG1	16.593	0		Cytotoxic CD8+ T|CD141+ DCs	TNF_VSIR	2.934	0.017		mo-Mac|GC B cells in the LZ	SIRPA_CD47	1.027	0		Exhausted CD8+ T|Pleural Mac	TNFRSF1B_GRN	5.406	0		CD141+ DCs|FB-like cells	CD74_APP	139.853	0		CD4+ Th|Microglia/Mac	CXCR6_CXCL16	2.814	0.015
Lymphatic ECs|Alveolar Mac	TNFRSF1A_GRN	8.749	0		pDCs|Mesothelial cells	HLA-DPB1_NRG1	10.785	0.007		Cytotoxic CD8+ T|CD1c+ DCs	TNF_VSIR	2.323	0		mo-Mac|NK	SIRPA_CD47	1.077	0		Exhausted CD8+ T|mo-Mac	TNFRSF1B_GRN	5.142	0		CD141+ DCs|Malignant cells	CD74_APP	140.233	0		CD4+ Th|Monocytes	CXCR6_CXCL16	1.496	0.013
Lymphatic ECs|mo-Mac	TNFRSF1A_GRN	4.211	0.01		tS1|Mesothelial cells	HLA-DPB1_NRG1	1.666	0.025		Cytotoxic CD8+ T|MALT B cells	TNF_VSIR	1.662	0.002		mo-Mac|Treg	SIRPA_CD47	0.906	0		Exhausted CD8+ T|pDCs	TNFRSF1B_GRN	5.225	0.019		CD141+ DCs|Myofibroblasts	CD74_APP	139.64	0		CD4+ Th|Pleural Mac	CXCR6_CXCL16	1.641	0.003
Mesothelial cells|Alveolar Mac	TNFRSF1A_GRN	8.908	0		tS2|Mesothelial cells	HLA-DPB1_NRG1	0.628	0.025		Cytotoxic CD8+ T|Monocytes	TNF_VSIR	3.291	0		Activated DCs|MALT B cells	LGALS9_SLC1A5	0.989	0		Exhausted Tfh|Alveolar Mac	TNFRSF1B_GRN	7.547	0		CD141+ DCs|Pericytes	CD74_APP	140.44	0		CD4+ Th|mo-Mac	CXCR6_CXCL16	2.332	0.003
Mesothelial cells|EPCs	TNFRSF1A_GRN	5.781	0.032		tS3|Mesothelial cells	HLA-DPB1_NRG1	1.327	0.025		Cytotoxic CD8+ T|Myofibroblasts	TNF_VSIR	1.528	0.016		CD163+CD14+ DCs|MALT B cells	LGALS9_SLC1A5	1.059	0.007		Exhausted Tfh|CD163+CD14+ DCs	TNFRSF1B_GRN	4.955	0		CD141+ DCs|Stalk-like ECs	CD74_APP	144.032	0		Exhausted CD8+ T|Activated DCs	CXCR6_CXCL16	2.725	0
Myofibroblasts|Alveolar Mac	TNFRSF1A_GRN	9.026	0		tS3|Mesothelial cells	ADGRL1_NRG1	0.24	0.008		Cytotoxic CD8+ T|Pericytes	TNF_VSIR	1.772	0.047		CD141+ DCs|MALT B cells	LGALS9_SLC1A5	1.659	0		Exhausted Tfh|CD1c+ DCs	TNFRSF1B_GRN	3.857	0.015		CD141+ DCs|Tumor ECs	CD74_APP	142.947	0		Exhausted CD8+ T|Alveolar Mac	CXCR6_CXCL16	5.272	0
Myofibroblasts|EPCs	TNFRSF1A_GRN	5.899	0.029		tS1|Mesothelial cells	ERBB3_NRG1	0.542	0.007		Cytotoxic CD8+ T|Pleural Mac	TNF_VSIR	1.927	0.047		CD1c+ DCs|MALT B cells	LGALS9_SLC1A5	1.264	0		Exhausted Tfh|CD207+CD1a+ LCs	TNFRSF1B_GRN	3.464	0.045		CD1c+ DCs|FB-like cells	CD74_APP	101.391	0		Exhausted CD8+ T|CD141+ DCs	CXCR6_CXCL16	4.33	0
Myofibroblasts|mo-Mac	TNFRSF1A_GRN	4.487	0.023		tS2|Mesothelial cells	ERBB3_NRG1	0.627	0.007		Cytotoxic CD8+ T|mo-Mac	TNF_VSIR	1.704	0		GC B cells in the LZ|CD163+CD14+ DCs	LGALS9_SLC1A5	1.067	0		Exhausted Tfh|Microglia/Mac	TNFRSF1B_GRN	5.525	0.025		CD1c+ DCs|Malignant cells	CD74_APP	101.771	0		Exhausted CD8+ T|Cancer cells	CXCR6_CXCL16	1.355	0
Stalk-like ECs|Alveolar Mac	TNFRSF1A_GRN	8.979	0		tS3|Mesothelial cells	ERBB3_NRG1	0.5	0.009		Monocytes|Cytotoxic CD8+ T	TNF_VSIR	1.993	0		GC B cells in the LZ|CD141+ DCs	LGALS9_SLC1A5	1.231	0		Exhausted Tfh|Monocytes	TNFRSF1B_GRN	3.065	0.032		CD1c+ DCs|Myofibroblasts	CD74_APP	101.178	0		Exhausted CD8+ T|Microglia/Mac	CXCR6_CXCL16	2.81	0.023
Stalk-like ECs|mo-Mac	TNFRSF1A_GRN	4.44	0.001		Mesothelial cells|Alveolar Mac	EGFR_TGFB1	0.787	0.031		Monocytes|Exhausted Tfh	TNF_VSIR	2.969	0.025		GC B cells in the LZ|CD1c+ DCs	LGALS9_SLC1A5	0.863	0		Exhausted Tfh|Pleural Mac	TNFRSF1B_GRN	5.544	0		CD1c+ DCs|Pericytes	CD74_APP	101.978	0		Exhausted CD8+ T|Monocytes	CXCR6_CXCL16	1.491	0.014
Tip-like ECs|Alveolar Mac	TNFRSF1A_GRN	9.259	0		Mesothelial cells|CD163+CD14+ DCs	EGFR_TGFB1	0.942	0.023		Monocytes|MALT B cells	TNF_VSIR	1.676	0		GC B cells in the LZ|Pleural Mac	LGALS9_SLC1A5	0.835	0		Exhausted Tfh|mo-Mac	TNFRSF1B_GRN	5.28	0		CD1c+ DCs|Stalk-like ECs	CD74_APP	105.57	0		Exhausted CD8+ T|Pleural Mac	CXCR6_CXCL16	1.636	0
Tip-like ECs|mo-Mac	TNFRSF1A_GRN	4.72	0		Mesothelial cells|CD1c+ DCs	EGFR_TGFB1	0.963	0.019		Monocytes|Myofibroblasts	TNF_VSIR	1.542	0.009		GC B cells in the LZ|pDCs	LGALS9_SLC1A5	1.267	0.013		Exhausted Tfh|pDCs	TNFRSF1B_GRN	5.363	0.02		CD1c+ DCs|Tumor ECs	CD74_APP	104.485	0		Exhausted CD8+ T|mo-Mac	CXCR6_CXCL16	2.327	0
Tumor ECs|Alveolar Mac	TNFRSF1A_GRN	8.931	0		Mesothelial cells|CD4+ Th	EGFR_TGFB1	0.987	0.016		Monocytes|NK	TNF_VSIR	2.131	0		Monocytes|MALT B cells	LGALS9_SLC1A5	1.046	0		Treg|Activated DCs	TNFRSF1B_GRN	3.845	0.011		CD207+CD1a+ LCs|FB-like cells	CD74_APP	111.238	0		GC B cells in the DZ|Activated DCs	CXCR6_CXCL16	3.491	0.011
Tumor ECs|mo-Mac	TNFRSF1A_GRN	4.392	0.008		Mesothelial cells|CD8+/CD4+ Mixed Th	EGFR_TGFB1	1.12	0.007		Monocytes|Naive CD4+ T	TNF_VSIR	1.878	0		Pleural Mac|MALT B cells	LGALS9_SLC1A5	1.802	0		Treg|Alveolar Mac	TNFRSF1B_GRN	8.603	0		CD207+CD1a+ LCs|Malignant cells	CD74_APP	111.617	0		GC B cells in the DZ|Alveolar Mac	CXCR6_CXCL16	6.038	0.002
mo-Mac|EPCs	TNFRSF1A_GRN	5.646	0.042		Mesothelial cells|Exhausted CD8+ T	EGFR_TGFB1	0.994	0.016		Monocytes|Pericytes	TNF_VSIR	1.787	0.037		mo-Mac|MALT B cells	LGALS9_SLC1A5	1.094	0		Treg|CD163+CD14+ DCs	TNFRSF1B_GRN	6.011	0		CD207+CD1a+ LCs|Myofibroblasts	CD74_APP	111.024	0		GC B cells in the DZ|CD141+ DCs	CXCR6_CXCL16	5.096	0.004
Activated DCs|EPCs	TNFRSF1B_GRN	6.002	0.029		Mesothelial cells|Exhausted Tfh	EGFR_TGFB1	1.017	0.013		mo-Mac|Cytotoxic CD8+ T	TNF_VSIR	1.54	0		GC B cells in the LZ|CD163+CD14+ DCs	LGALS9_HAVCR2	0.844	0.014		Treg|CD141+ DCs	TNFRSF1B_GRN	4.624	0.011		CD207+CD1a+ LCs|Pericytes	CD74_APP	111.825	0		GC B cells in the DZ|Cancer cells	CXCR6_CXCL16	2.121	0.027
CD163+CD14+ DCs|EPCs	TNFRSF1B_GRN	5.768	0.041		Mesothelial cells|Lymphatic ECs	EGFR_TGFB1	0.935	0.025		mo-Mac|MALT B cells	TNF_VSIR	1.223	0.019		GC B cells in the LZ|CD141+ DCs	LGALS9_HAVCR2	1.14	0		Treg|CD1c+ DCs	TNFRSF1B_GRN	4.913	0		CD207+CD1a+ LCs|Stalk-like ECs	CD74_APP	115.416	0		GC B cells in the DZ|Microglia/Mac	CXCR6_CXCL16	3.576	0.001
CD1c+ DCs|EPCs	TNFRSF1B_GRN	6.034	0.027		Mesothelial cells|Monocytes	EGFR_TGFB1	0.839	0.029		mo-Mac|NK	TNF_VSIR	1.677	0		GC B cells in the LZ|CD1c+ DCs	LGALS9_HAVCR2	1.071	0		Treg|CD207+CD1a+ LCs	TNFRSF1B_GRN	4.52	0.003		CD207+CD1a+ LCs|Tumor ECs	CD74_APP	114.332	0		GC B cells in the DZ|Monocytes	CXCR6_CXCL16	2.257	0.023
CD4+ Th|Alveolar Mac	TNFRSF1B_GRN	9.031	0		Mesothelial cells|NK	EGFR_TGFB1	1.725	0.004		mo-Mac|Naive CD4+ T	TNF_VSIR	1.425	0		Activated DCs|GC B cells in the DZ	LGALS9_SORL1	1.141	0		Treg|Malignant cells	TNFRSF1B_GRN	2.766	0		Follicular B cells|Activated DCs	CD74_APP	45.329	0		GC B cells in the DZ|Pleural Mac	CXCR6_CXCL16	2.402	0.024
CD4+ Th|EPCs	TNFRSF1B_GRN	5.905	0.033		Mesothelial cells|Pleural Mac	EGFR_TGFB1	0.938	0.031		CD4+ Th|Activated DCs	HLA-F_LILRB2	1.647	0.021		Activated DCs|GC B cells in the LZ	LGALS9_SORL1	1.428	0		Treg|Microglia/Mac	TNFRSF1B_GRN	6.581	0.008		Follicular B cells|CD141+ DCs	CD74_APP	44.943	0		GC B cells in the DZ|mo-Mac	CXCR6_CXCL16	3.093	0.016
CD4+ Th|mo-Mac	TNFRSF1B_GRN	4.493	0		Mesothelial cells|Tumor ECs	EGFR_TGFB1	0.756	0.037		CD4+ Th|Alveolar Mac	HLA-F_LILRB2	1.341	0		Activated DCs|GrB-secreting B cells	LGALS9_SORL1	1.793	0.003		Treg|Monocytes	TNFRSF1B_GRN	4.121	0		Follicular B cells|FB-like cells	CD74_APP	45.707	0		CD4+ Th|Alveolar Mac	CCR5_CCL7	1.354	0
CD8 low T|Alveolar Mac	TNFRSF1B_GRN	9.185	0		Mesothelial cells|pDCs	EGFR_TGFB1	0.903	0.026		CD4+ Th|Monocytes	HLA-F_LILRB2	1.785	0		CD163+CD14+ DCs|GC B cells in the DZ	LGALS9_SORL1	1.211	0.012		Treg|Pleural Mac	TNFRSF1B_GRN	6.6	0		Follicular B cells|Malignant cells	CD74_APP	46.087	0		CD4+ Th|Monocytes	CCR5_CCL7	0.766	0.008
CD8 low T|EPCs	TNFRSF1B_GRN	6.059	0.028		tS2|Alveolar Mac	EGFR_TGFB1	0.799	0		CD4+ Th|Pleural Mac	HLA-F_LILRB2	2.349	0		CD163+CD14+ DCs|GC B cells in the LZ	LGALS9_SORL1	1.499	0.004		Treg|mo-Mac	TNFRSF1B_GRN	6.336	0		Follicular B cells|Myofibroblasts	CD74_APP	45.494	0		GC B cells in the DZ|Alveolar Mac	CCR5_CCL7	1.677	0
CD8 low T|mo-Mac	TNFRSF1B_GRN	4.646	0		tS2|CD163+CD14+ DCs	EGFR_TGFB1	0.954	0		CD8 low T|Activated DCs	HLA-F_LILRB2	1.643	0.021		CD163+CD14+ DCs|GrB-secreting B cells	LGALS9_SORL1	1.864	0.004		Treg|pDCs	TNFRSF1B_GRN	6.419	0.006		Follicular B cells|Pericytes	CD74_APP	46.294	0		GC B cells in the DZ|Monocytes	CCR5_CCL7	1.088	0.005
CD8+/CD4+ Mixed Th|Alveolar Mac	TNFRSF1B_GRN	10.401	0		tS2|CD141+ DCs	EGFR_TGFB1	0.621	0.017		CD8 low T|Alveolar Mac	HLA-F_LILRB2	1.337	0		CD141+ DCs|GC B cells in the DZ	LGALS9_SORL1	1.811	0		COL13A1+ matrix FBs|Pleural Mac	EGFR_COPA	0.759	0.017		Follicular B cells|Stalk-like ECs	CD74_APP	49.885	0		MALT B cells|Alveolar Mac	CCR10_CCL7	1.098	0.002
CD8+/CD4+ Mixed Th|CD163+CD14+ DCs	TNFRSF1B_GRN	5.459	0.044		tS2|CD1c+ DCs	EGFR_TGFB1	0.975	0		CD8 low T|Monocytes	HLA-F_LILRB2	1.782	0		CD141+ DCs|GC B cells in the LZ	LGALS9_SORL1	2.098	0		COL14A1+ matrix FBs|Activated DCs	EGFR_COPA	0.947	0.029		Follicular B cells|Tumor ECs	CD74_APP	48.801	0		MALT B cells|Monocytes	CCR10_CCL7	0.509	0.007
CD8+/CD4+ Mixed Th|EPCs	TNFRSF1B_GRN	7.274	0.008		tS2|CD207+CD1a+ LCs	EGFR_TGFB1	0.685	0.007		CD8 low T|Pleural Mac	HLA-F_LILRB2	2.345	0		CD141+ DCs|GrB-secreting B cells	LGALS9_SORL1	2.463	0		COL14A1+ matrix FBs|Alveolar Mac	EGFR_COPA	0.964	0.027		Follicular B cells|mo-Mac	CD74_APP	45.078	0		Microglia/Mac|CD4+ Th	CXCL12_CXCR4	5.331	0
CD8+/CD4+ Mixed Th|Pleural Mac	TNFRSF1B_GRN	5.596	0.041		tS2|CD4+ Th	EGFR_TGFB1	0.999	0		COL13A1+ matrix FBs|Pleural Mac	HLA-F_LILRB2	1.436	0.032		CD1c+ DCs|GC B cells in the DZ	LGALS9_SORL1	1.417	0		COL14A1+ matrix FBs|CD163+CD14+ DCs	EGFR_COPA	0.927	0.029		Microglia/Mac|FB-like cells	CD74_APP	26.035	0		Microglia/Mac|CD8 low T	CXCL12_CXCR4	6.388	0
CD8+/CD4+ Mixed Th|mo-Mac	TNFRSF1B_GRN	5.862	0.013		tS2|CD8+/CD4+ Mixed Th	EGFR_TGFB1	1.132	0		Cytotoxic CD8+ T|Activated DCs	HLA-F_LILRB2	1.544	0.025		CD1c+ DCs|GC B cells in the LZ	LGALS9_SORL1	1.704	0		COL14A1+ matrix FBs|GC B cells in the DZ	EGFR_COPA	0.928	0.029		Microglia/Mac|Malignant cells	CD74_APP	26.415	0		Microglia/Mac|Cytotoxic CD8+ T	CXCL12_CXCR4	6.101	0
Cytotoxic CD8+ T|Alveolar Mac	TNFRSF1B_GRN	9.13	0		tS2|COL14A1+ matrix FBs	EGFR_TGFB1	0.608	0		Cytotoxic CD8+ T|Alveolar Mac	HLA-F_LILRB2	1.237	0		CD1c+ DCs|GrB-secreting B cells	LGALS9_SORL1	2.069	0.002		COL14A1+ matrix FBs|MALT B cells	EGFR_COPA	0.907	0.031		Microglia/Mac|Myofibroblasts	CD74_APP	25.822	0		Microglia/Mac|Exhausted CD8+ T	CXCL12_CXCR4	7.046	0
Cytotoxic CD8+ T|EPCs	TNFRSF1B_GRN	6.004	0.029		tS2|Exhausted CD8+ T	EGFR_TGFB1	1.006	0		Cytotoxic CD8+ T|Monocytes	HLA-F_LILRB2	1.682	0		Monocytes|GC B cells in the DZ	LGALS9_SORL1	1.198	0		COL14A1+ matrix FBs|Malignant cells	EGFR_COPA	0.992	0.025		Microglia/Mac|Pericytes	CD74_APP	26.622	0		Microglia/Mac|Follicular B cells	CXCL12_CXCR4	9.822	0
Cytotoxic CD8+ T|mo-Mac	TNFRSF1B_GRN	4.591	0		tS2|Exhausted Tfh	EGFR_TGFB1	1.029	0		Cytotoxic CD8+ T|Pleural Mac	HLA-F_LILRB2	2.246	0		Monocytes|GC B cells in the LZ	LGALS9_SORL1	1.485	0		COL14A1+ matrix FBs|Pleural Mac	EGFR_COPA	1.251	0.019		Microglia/Mac|Stalk-like ECs	CD74_APP	30.214	0		Microglia/Mac|GC B cells in the DZ	CXCL12_CXCR4	4.653	0.001
EPCs|Alveolar Mac	TNFRSF1B_GRN	8.801	0		tS2|Lymphatic ECs	EGFR_TGFB1	0.947	0.016		Exhausted CD8+ T|Activated DCs	HLA-F_LILRB2	1.505	0.029		Monocytes|GrB-secreting B cells	LGALS9_SORL1	1.85	0.004		COL14A1+ matrix FBs|mo-Mac	EGFR_COPA	0.978	0.026		Microglia/Mac|Tumor ECs	CD74_APP	29.13	0		Microglia/Mac|GrB-secreting B cells	CXCL12_CXCR4	6.648	0.001
Exhausted CD8+ T|Alveolar Mac	TNFRSF1B_GRN	9.1	0		tS2|Monocytes	EGFR_TGFB1	0.851	0		Exhausted CD8+ T|Alveolar Mac	HLA-F_LILRB2	1.199	0		Pleural Mac|GC B cells in the DZ	LGALS9_SORL1	1.955	0		COL14A1+ matrix FBs|pDCs	EGFR_COPA	0.966	0.024		Pleural Mac|FB-like cells	CD74_APP	30.076	0		Microglia/Mac|MALT B cells	CXCL12_CXCR4	3.842	0
Exhausted CD8+ T|EPCs	TNFRSF1B_GRN	5.974	0.036		tS2|Myofibroblasts	EGFR_TGFB1	0.748	0		Exhausted CD8+ T|Monocytes	HLA-F_LILRB2	1.644	0		Pleural Mac|GC B cells in the LZ	LGALS9_SORL1	2.242	0		Malignant cells|Alveolar Mac	EGFR_COPA	0.477	0.037		Pleural Mac|Malignant cells	CD74_APP	30.455	0		Microglia/Mac|NK	CXCL12_CXCR4	5.51	0
Exhausted CD8+ T|mo-Mac	TNFRSF1B_GRN	4.562	0.012		tS2|NK	EGFR_TGFB1	1.737	0		Exhausted CD8+ T|Pleural Mac	HLA-F_LILRB2	2.207	0		Pleural Mac|GrB-secreting B cells	LGALS9_SORL1	2.607	0		Malignant cells|CD163+CD14+ DCs	EGFR_COPA	0.439	0.036		Pleural Mac|Myofibroblasts	CD74_APP	29.862	0		Microglia/Mac|Naive CD4+ T	CXCL12_CXCR4	6.378	0
Exhausted Tfh|Alveolar Mac	TNFRSF1B_GRN	8.879	0.002		tS2|Pleural Mac	EGFR_TGFB1	0.95	0.008		Exhausted Tfh|Activated DCs	HLA-F_LILRB2	1.24	0.031		mo-Mac|GC B cells in the DZ	LGALS9_SORL1	1.246	0		Malignant cells|GC B cells in the DZ	EGFR_COPA	0.44	0.028		Pleural Mac|Pericytes	CD74_APP	30.663	0		Microglia/Mac|Naive CD8+ T	CXCL12_CXCR4	6.477	0
Exhausted Tfh|pDCs	TNFRSF1B_GRN	8.803	0.049		tS2|Smooth muscle cells	EGFR_TGFB1	0.863	0.013		Exhausted Tfh|Pleural Mac	HLA-F_LILRB2	1.942	0.022		mo-Mac|GC B cells in the LZ	LGALS9_SORL1	1.533	0		Malignant cells|MALT B cells	EGFR_COPA	0.42	0		Pleural Mac|Stalk-like ECs	CD74_APP	34.254	0		Microglia/Mac|Plasma cells	CXCL12_CXCR4	3.686	0
GrB-secreting B cells|Alveolar Mac	TNFRSF1B_GRN	8.977	0		tS2|Tumor ECs	EGFR_TGFB1	0.768	0.003		Follicular B cells|Monocytes	HLA-F_LILRB2	1.149	0		mo-Mac|GrB-secreting B cells	LGALS9_SORL1	1.898	0.001		Malignant cells|Pleural Mac	EGFR_COPA	0.763	0		Pleural Mac|Tumor ECs	CD74_APP	33.17	0		Microglia/Mac|Treg	CXCL12_CXCR4	5.471	0
GrB-secreting B cells|EPCs	TNFRSF1B_GRN	5.85	0.035		tS2|mo-Mac	EGFR_TGFB1	0.67	0		Follicular B cells|Pleural Mac	HLA-F_LILRB2	1.712	0.002		GC B cells in the LZ|CD141+ DCs	LGALS9_MRC2	0.794	0		Malignant cells|mo-Mac	EGFR_COPA	0.49	0		mo-Mac|FB-like cells	CD74_APP	24.808	0		Monocytes|Cancer cells	EREG_EGFR	1.076	0.012
GrB-secreting B cells|mo-Mac	TNFRSF1B_GRN	4.438	0.008		tS2|pDCs	EGFR_TGFB1	0.915	0		MALT B cells|Pleural Mac	HLA-F_LILRB2	1.324	0.018		NK|Activated DCs	CD160_TNFRSF14	3.036	0		Activated DCs|COL13A1+ matrix FBs	CD74_COPA	48.519	0		mo-Mac|Malignant cells	CD74_APP	25.188	0		mo-Mac|Cancer cells	EREG_EGFR	1.999	0
Mesothelial cells|Alveolar Mac	TNFRSF1B_GRN	8.48	0		Mesothelial cells|Exhausted CD8+ T	EGFR_MIF	1.071	0.048		Myofibroblasts|Pleural Mac	HLA-F_LILRB2	1.555	0.014		NK|CD163+CD14+ DCs	CD160_TNFRSF14	3.047	0		Activated DCs|COL14A1+ matrix FBs	CD74_COPA	48.9	0		mo-Mac|Myofibroblasts	CD74_APP	24.595	0		Monocytes|Cancer cells	NRG1_LSR	1.535	0
Monocytes|EPCs	TNFRSF1B_GRN	6.913	0.004		Mesothelial cells|GC B cells in the DZ	EGFR_MIF	1.455	0.012		NK|Activated DCs	HLA-F_LILRB2	1.682	0.021		NK|CD141+ DCs	CD160_TNFRSF14	3.018	0		Activated DCs|GC B cells in the DZ	CD74_COPA	48.328	0		mo-Mac|Pericytes	CD74_APP	25.395	0		Monocytes|MALT B cells	NRG1_LSR	0.622	0.003
NK|Alveolar Mac	TNFRSF1B_GRN	9.313	0		Mesothelial cells|mo-Mac	EGFR_MIF	1.128	0.033		NK|Alveolar Mac	HLA-F_LILRB2	1.376	0		NK|CD1c+ DCs	CD160_TNFRSF14	2.99	0		Activated DCs|MALT B cells	CD74_COPA	48.307	0		mo-Mac|Stalk-like ECs	CD74_APP	28.987	0		Monocytes|GC B cells in the DZ	NRG1_NETO2	1.233	0
NK|EPCs	TNFRSF1B_GRN	6.187	0.023		Mesothelial cells|tS1	EGFR_MIF	1.25	0.025		NK|Monocytes	HLA-F_LILRB2	1.821	0		NK|MALT B cells	CD160_TNFRSF14	2.686	0		Activated DCs|Malignant cells	CD74_COPA	48.391	0		mo-Mac|Tumor ECs	CD74_APP	27.902	0		Monocytes|Cancer cells	NRG1_LGR4	0.648	0.001
NK|mo-Mac	TNFRSF1B_GRN	4.774	0		Mesothelial cells|tS2	EGFR_MIF	1.956	0.005		NK|Pleural Mac	HLA-F_LILRB2	2.385	0		NK|Monocytes	CD160_TNFRSF14	3.166	0		Activated DCs|Myofibroblasts	CD74_COPA	48.49	0		Activated DCs|NK	ICAM1_SPN	2.54	0.016		MALT B cells|Activated DCs	SEMA4A_PLXND1	0.433	0
Treg|Alveolar Mac	TNFRSF1B_GRN	10.303	0		tS2|CD163+CD14+ DCs	EGFR_MIF	1.045	0		Naive CD4+ T|Activated DCs	HLA-F_LILRB2	1.036	0.049		NK|Pleural Mac	CD160_TNFRSF14	2.703	0		Alveolar Mac|COL13A1+ matrix FBs	CD74_COPA	42.6	0		Alveolar Mac|NK	ICAM1_SPN	1.08	0		GC B cells in the DZ|Cancer cells	CEACAM1_CEACAM6	3.555	0.001
Treg|CD163+CD14+ DCs	TNFRSF1B_GRN	5.361	0.009		tS2|CD4+ Th	EGFR_MIF	0.996	0		Naive CD4+ T|Monocytes	HLA-F_LILRB2	1.175	0		NK|mo-Mac	CD160_TNFRSF14	3.212	0		Alveolar Mac|COL14A1+ matrix FBs	CD74_COPA	42.981	0		CD163+CD14+ DCs|NK	ICAM1_SPN	1.717	0		Activated DCs|GC B cells in the DZ	PTGIR_GHRL	0.801	0.028
Treg|CD1c+ DCs	TNFRSF1B_GRN	4.784	0		tS2|COL13A1+ matrix FBs	EGFR_MIF	0.98	0.001		Naive CD4+ T|Pleural Mac	HLA-F_LILRB2	1.739	0.004		CD1c+ DCs|Treg	MIF_TNFRSF14	1.508	0.012		Alveolar Mac|GC B cells in the DZ	CD74_COPA	42.409	0.001		CD141+ DCs|NK	ICAM1_SPN	1.264	0.018		Alveolar Mac|GC B cells in the DZ	PTGIR_GHRL	0.924	0.002
Treg|EPCs	TNFRSF1B_GRN	7.176	0.002		tS2|COL14A1+ matrix FBs	EGFR_MIF	1.239	0		Naive CD8+ T|Activated DCs	HLA-F_LILRB2	2.041	0.012		CD4+ Th|Activated DCs	MIF_TNFRSF14	1.488	0.015		Alveolar Mac|MALT B cells	CD74_COPA	42.388	0		CD1c+ DCs|NK	ICAM1_SPN	1.197	0.019		Alveolar Mac|Cancer cells	TNFSF12_TNFRSF12A	2.267	0.002
Treg|Pleural Mac	TNFRSF1B_GRN	5.498	0.015		tS2|Exhausted CD8+ T	EGFR_MIF	1.083	0		Naive CD8+ T|Alveolar Mac	HLA-F_LILRB2	1.735	0		CD4+ Th|CD1c+ DCs	MIF_TNFRSF14	1.442	0.026		Alveolar Mac|Malignant cells	CD74_COPA	42.473	0		CD207+CD1a+ LCs|NK	ICAM1_SPN	1.177	0.026		Alveolar Mac|GC B cells in the DZ	TNFSF12_TNFRSF12A	1.32	0.008
Treg|mo-Mac	TNFRSF1B_GRN	5.764	0		tS2|GC B cells in the DZ	EGFR_MIF	1.467	0.001		Naive CD8+ T|Monocytes	HLA-F_LILRB2	2.18	0		CD4+ Th|Monocytes	MIF_TNFRSF14	1.618	0.032		Alveolar Mac|Myofibroblasts	CD74_COPA	42.571	0		FB-like cells|CD1c+ DCs	ICAM1_SPN	0.61	0.034		CD1c+ DCs|Cancer cells	TNFSF12_TNFRSF12A	1.571	0
mo-Mac|EPCs	TNFRSF1B_GRN	5.837	0.037		tS2|Monocytes	EGFR_MIF	0.93	0.016		Naive CD8+ T|Pleural Mac	HLA-F_LILRB2	2.744	0		CD4+ Th|mo-Mac	MIF_TNFRSF14	1.665	0.03		CD163+CD14+ DCs|COL13A1+ matrix FBs	CD74_COPA	63.071	0		FB-like cells|CD207+CD1a+ LCs	ICAM1_SPN	0.826	0.01		CD1c+ DCs|GC B cells in the DZ	TNFSF12_TNFRSF12A	0.624	0.044
AT2|Alveolar Mac	EGFR_COPA	0.498	0		tS2|Myofibroblasts	EGFR_MIF	1.803	0		Pericytes|Activated DCs	HLA-F_LILRB2	1.108	0.043		Follicular B cells|Treg	MIF_TNFRSF14	1.389	0		CD163+CD14+ DCs|COL14A1+ matrix FBs	CD74_COPA	63.452	0		FB-like cells|NK	ICAM1_SPN	0.985	0		mo-Mac|Cancer cells	TNFSF12_TNFRSF12A	1.645	0
AT2|CD163+CD14+ DCs	EGFR_COPA	0.527	0.005		tS2|Treg	EGFR_MIF	0.912	0.047		Pericytes|Pleural Mac	HLA-F_LILRB2	1.81	0.01		GC B cells in the DZ|Activated DCs	MIF_TNFRSF14	2.454	0		CD163+CD14+ DCs|GC B cells in the DZ	CD74_COPA	62.88	0		Lymphatic ECs|Alveolar Mac	ICAM1_SPN	2.473	0.038		mo-Mac|GC B cells in the DZ	TNFSF12_TNFRSF12A	0.698	0.041
AT2|CD1c+ DCs	EGFR_COPA	0.433	0		tS2|mo-Mac	EGFR_MIF	1.139	0		Smooth muscle cells|Activated DCs	HLA-F_LILRB2	1.294	0.039		GC B cells in the DZ|CD163+CD14+ DCs	MIF_TNFRSF14	2.465	0.003		CD163+CD14+ DCs|MALT B cells	CD74_COPA	62.859	0		Lymphatic ECs|CD163+CD14+ DCs	ICAM1_SPN	2.355	0.033		Cancer cells|Alveolar Mac	VEGFA_FLT1	0.547	0.009
AT2|COL14A1+ matrix FBs	EGFR_COPA	0.49	0		Activated DCs|CD4+ Th	CD74_MIF	80.64	0		Smooth muscle cells|Pleural Mac	HLA-F_LILRB2	1.997	0.008		GC B cells in the DZ|CD141+ DCs	MIF_TNFRSF14	2.436	0		CD163+CD14+ DCs|Malignant cells	CD74_COPA	62.944	0		Lymphatic ECs|CD141+ DCs	ICAM1_SPN	2.505	0.018		Activated DCs|GrB-secreting B cells	PLXNC1_SEMA7A	3.357	0
AT2|EPCs	EGFR_COPA	0.6	0.035		Activated DCs|COL13A1+ matrix FBs	CD74_MIF	80.624	0		Treg|Activated DCs	HLA-F_LILRB2	1.877	0.013		GC B cells in the DZ|CD1c+ DCs	MIF_TNFRSF14	2.408	0		CD163+CD14+ DCs|Myofibroblasts	CD74_COPA	63.042	0		Lymphatic ECs|CD1c+ DCs	ICAM1_SPN	2.593	0.02		Alveolar Mac|GrB-secreting B cells	PLXNC1_SEMA7A	3.349	0
AT2|GC B cells in the DZ	EGFR_COPA	2.981	0.014		Activated DCs|COL14A1+ matrix FBs	CD74_MIF	80.883	0		Treg|Alveolar Mac	HLA-F_LILRB2	1.571	0		GC B cells in the DZ|CD8+/CD4+ Mixed Th	MIF_TNFRSF14	2.728	0		CD141+ DCs|COL13A1+ matrix FBs	CD74_COPA	121.797	0		Lymphatic ECs|CD207+CD1a+ LCs	ICAM1_SPN	2.81	0.014		CD4+ Th|CD141+ DCs	COPA_P2RY6	0.765	0.006
AT2|GrB-secreting B cells	EGFR_COPA	0.588	0.003		Activated DCs|Exhausted CD8+ T	CD74_MIF	80.726	0		Treg|Monocytes	HLA-F_LILRB2	2.016	0		GC B cells in the DZ|Exhausted CD8+ T	MIF_TNFRSF14	2.614	0		CD141+ DCs|COL14A1+ matrix FBs	CD74_COPA	122.177	0		Lymphatic ECs|NK	ICAM1_SPN	2.969	0.02		CD4+ Th|CD1c+ DCs	COPA_P2RY6	0.641	0.026
AT2|Myofibroblasts	EGFR_COPA	0.993	0.01		Activated DCs|GC B cells in the DZ	CD74_MIF	81.111	0		Treg|Pleural Mac	HLA-F_LILRB2	2.58	0		GC B cells in the DZ|Monocytes	MIF_TNFRSF14	2.584	0		CD141+ DCs|GC B cells in the DZ	CD74_COPA	121.606	0		Microglia/Mac|NK	ICAM1_SPN	1.801	0		Cancer cells|CD141+ DCs	COPA_P2RY6	0.783	0
COL14A1+ matrix FBs|AT2	EGFR_COPA	0.478	0		Activated DCs|GC B cells in the LZ	CD74_MIF	80.592	0		Tumor ECs|Activated DCs	HLA-F_LILRB2	1.311	0.028		GC B cells in the DZ|Pleural Mac	MIF_TNFRSF14	2.122	0.006		CD141+ DCs|MALT B cells	CD74_COPA	121.585	0		Monocytes|NK	ICAM1_SPN	1.656	0		Cancer cells|CD1c+ DCs	COPA_P2RY6	0.659	0
COL14A1+ matrix FBs|Alveolar Mac	EGFR_COPA	0.54	0		Activated DCs|Lymphatic ECs	CD74_MIF	80.716	0		Tumor ECs|Pleural Mac	HLA-F_LILRB2	2.013	0.014		GC B cells in the DZ|Treg	MIF_TNFRSF14	2.655	0		CD141+ DCs|Malignant cells	CD74_COPA	121.669	0		Tumor ECs|CD1c+ DCs	ICAM1_SPN	0.762	0.036		MALT B cells|CD141+ DCs	COPA_P2RY6	0.555	0
COL14A1+ matrix FBs|CD163+CD14+ DCs	EGFR_COPA	0.569	0.002		Activated DCs|MALT B cells	CD74_MIF	80.39	0		Tumor ECs|Activated DCs	HLA-G_LILRB2	0.644	0.003		GC B cells in the DZ|mo-Mac	MIF_TNFRSF14	2.631	0		CD141+ DCs|Myofibroblasts	CD74_COPA	121.768	0		Tumor ECs|CD207+CD1a+ LCs	ICAM1_SPN	0.979	0.009		MALT B cells|CD1c+ DCs	COPA_P2RY6	0.431	0.014
COL14A1+ matrix FBs|CD1c+ DCs	EGFR_COPA	0.475	0		Activated DCs|Mesothelial cells	CD74_MIF	80.922	0		Tumor ECs|Alveolar Mac	HLA-G_LILRB2	0.338	0.029		GC B cells in the LZ|Treg	MIF_TNFRSF14	1.453	0.034		CD1c+ DCs|COL13A1+ matrix FBs	CD74_COPA	73.15	0		Tumor ECs|NK	ICAM1_SPN	1.138	0		Cancer cells|CD141+ DCs	NAMPT_P2RY6	1.188	0.001
COL14A1+ matrix FBs|Ciliated	EGFR_COPA	0.666	0		Activated DCs|Myofibroblasts	CD74_MIF	81.447	0		Tumor ECs|Monocytes	HLA-G_LILRB2	0.782	0.015		NK|Activated DCs	MIF_TNFRSF14	1.657	0		CD1c+ DCs|COL14A1+ matrix FBs	CD74_COPA	73.531	0		mo-Mac|NK	ICAM1_SPN	1.339	0		Cancer cells|CD1c+ DCs	NAMPT_P2RY6	1.064	0.014
COL14A1+ matrix FBs|EPCs	EGFR_COPA	0.642	0.022		Activated DCs|Naive CD4+ T	CD74_MIF	80.552	0		Tumor ECs|Pleural Mac	HLA-G_LILRB2	1.346	0.004		NK|CD141+ DCs	MIF_TNFRSF14	1.64	0.04		CD1c+ DCs|GC B cells in the DZ	CD74_COPA	72.959	0		Lymphatic ECs|CD141+ DCs	ICAM1_ITGAL	2.259	0.015		Microglia/Mac|GC B cells in the DZ	ADORA3_ENTPD1	1.252	0.001
COL14A1+ matrix FBs|GC B cells in the DZ	EGFR_COPA	3.022	0.014		Activated DCs|Pericytes	CD74_MIF	80.555	0		CD4+ Th|Alveolar Mac	HLA-F_LILRB1	1.364	0		NK|CD1c+ DCs	MIF_TNFRSF14	1.611	0.003		CD1c+ DCs|MALT B cells	CD74_COPA	72.938	0		FB-like cells|Malignant cells	NRP1_VEGFA	1.033	0		Microglia/Mac|MALT B cells	ADORA3_ENTPD1	1.065	0.003
COL14A1+ matrix FBs|GrB-secreting B cells	EGFR_COPA	0.629	0.001		Activated DCs|Smooth muscle cells	CD74_MIF	80.794	0		CD4+ Th|CD163+CD14+ DCs	HLA-F_LILRB1	1.426	0		NK|Monocytes	MIF_TNFRSF14	1.788	0.006		CD1c+ DCs|Malignant cells	CD74_COPA	73.022	0		Pericytes|Malignant cells	NRP1_VEGFA	1.197	0		Cytotoxic CD8+ T|Cancer cells	CD8A_CEACAM5	6.576	0
Activated DCs|AT2	CD74_COPA	61.808	0		Activated DCs|Stalk-like ECs	CD74_MIF	80.359	0		CD8 low T|Alveolar Mac	HLA-F_LILRB1	1.36	0		NK|mo-Mac	MIF_TNFRSF14	1.834	0.007		CD1c+ DCs|Myofibroblasts	CD74_COPA	73.121	0		Tumor ECs|CD163+CD14+ DCs	NRP1_VEGFA	1.575	0.015		Exhausted CD8+ T|Cancer cells	CD8A_CEACAM5	5.957	0
Activated DCs|COL14A1+ matrix FBs	CD74_COPA	61.862	0		Activated DCs|Treg	CD74_MIF	80.556	0		CD8 low T|CD163+CD14+ DCs	HLA-F_LILRB1	1.422	0		Treg|Activated DCs	MIF_TNFRSF14	1.438	0.025		CD207+CD1a+ LCs|COL13A1+ matrix FBs	CD74_COPA	106.242	0		Tumor ECs|Malignant cells	NRP1_VEGFA	2.182	0		Naive CD8+ T|Cancer cells	CD8A_CEACAM5	5.172	0
Activated DCs|Ciliated	CD74_COPA	61.996	0		Activated DCs|Tumor ECs	CD74_MIF	80.627	0		Cytotoxic CD8+ T|Alveolar Mac	HLA-F_LILRB1	1.261	0		Treg|CD1c+ DCs	MIF_TNFRSF14	1.392	0.045		CD207+CD1a+ LCs|COL14A1+ matrix FBs	CD74_COPA	106.623	0		Tumor ECs|Monocytes	NRP1_VEGFA	1.966	0		CD4+ Th|Monocytes	ANXA1_FPR1	3.437	0.034
Activated DCs|EPCs	CD74_COPA	61.972	0		Activated DCs|tS1	CD74_MIF	80.906	0		Cytotoxic CD8+ T|CD163+CD14+ DCs	HLA-F_LILRB1	1.322	0		Treg|mo-Mac	MIF_TNFRSF14	1.614	0.042		CD207+CD1a+ LCs|GC B cells in the DZ	CD74_COPA	106.051	0		mo-Mac|Malignant cells	NRP1_VEGFA	1.183	0		CD8 low T|CD163+CD14+ DCs	ANXA1_FPR1	3.109	0.007
Activated DCs|GC B cells in the DZ	CD74_COPA	64.353	0		Activated DCs|tS2	CD74_MIF	81.612	0		Exhausted CD8+ T|Alveolar Mac	HLA-F_LILRB1	1.222	0		CD141+ DCs|CD8+/CD4+ Mixed Th	BTLA_TNFRSF14	1.329	0.029		CD207+CD1a+ LCs|MALT B cells	CD74_COPA	106.03	0		FB-like cells|Malignant cells	NRP2_VEGFA	1.043	0.002		CD8 low T|Monocytes	ANXA1_FPR1	3.904	0
Activated DCs|GrB-secreting B cells	CD74_COPA	61.96	0		Activated DCs|tS3	CD74_MIF	80.812	0		Exhausted CD8+ T|CD163+CD14+ DCs	HLA-F_LILRB1	1.284	0		CD141+ DCs|Exhausted CD8+ T	BTLA_TNFRSF14	1.215	0		CD207+CD1a+ LCs|Malignant cells	CD74_COPA	106.115	0		Microglia/Mac|Malignant cells	NRP2_VEGFA	1.681	0		CD8 low T|Pleural Mac	ANXA1_FPR1	3.073	0
Activated DCs|Mesothelial cells	CD74_COPA	61.964	0		Alveolar Mac|CD4+ Th	CD74_MIF	60.067	0		Follicular B cells|CD163+CD14+ DCs	HLA-F_LILRB1	0.789	0.017		CD141+ DCs|Treg	BTLA_TNFRSF14	1.256	0		CD207+CD1a+ LCs|Myofibroblasts	CD74_COPA	106.213	0		Myofibroblasts|Malignant cells	NRP2_VEGFA	1.322	0.041		Cancer cells|CD163+CD14+ DCs	ANXA1_FPR1	6.867	0
Activated DCs|Myofibroblasts	CD74_COPA	62.366	0		Alveolar Mac|COL13A1+ matrix FBs	CD74_MIF	60.051	0		NK|Alveolar Mac	HLA-F_LILRB1	1.4	0		Exhausted CD8+ T|Activated DCs	CXCR6_CXCL16	1.525	0		Follicular B cells|Activated DCs	CD74_COPA	47.393	0		Tumor ECs|Malignant cells	NRP2_VEGFA	1.716	0		Cancer cells|Monocytes	ANXA1_FPR1	7.662	0
Alveolar Mac|AT2	CD74_COPA	42.687	0		Alveolar Mac|COL14A1+ matrix FBs	CD74_MIF	60.31	0		NK|CD163+CD14+ DCs	HLA-F_LILRB1	1.461	0		Exhausted CD8+ T|CD163+CD14+ DCs	CXCR6_CXCL16	1.518	0.001		Follicular B cells|Alveolar Mac	CD74_COPA	47.411	0		Tumor ECs|Monocytes	NRP2_VEGFA	1.5	0.002		Cancer cells|Pleural Mac	ANXA1_FPR1	6.832	0
Alveolar Mac|COL14A1+ matrix FBs	CD74_COPA	42.742	0		Alveolar Mac|Exhausted CD8+ T	CD74_MIF	60.153	0		Naive CD4+ T|CD163+CD14+ DCs	HLA-F_LILRB1	0.815	0.011		Exhausted CD8+ T|CD141+ DCs	CXCR6_CXCL16	1.939	0		Follicular B cells|CD163+CD14+ DCs	CD74_COPA	47.373	0		mo-Mac|Malignant cells	NRP2_VEGFA	1.236	0		Cytotoxic CD8+ T|CD163+CD14+ DCs	ANXA1_FPR1	3.516	0.007
Alveolar Mac|Ciliated	CD74_COPA	42.875	0		Alveolar Mac|GC B cells in the DZ	CD74_MIF	60.538	0		Naive CD8+ T|Alveolar Mac	HLA-F_LILRB1	1.759	0		Exhausted CD8+ T|CD1c+ DCs	CXCR6_CXCL16	1.658	0		Follicular B cells|COL13A1+ matrix FBs	CD74_COPA	47.566	0		FB-like cells|Lymphatic ECs	NRP1_PGF	4.492	0.005		Cytotoxic CD8+ T|Monocytes	ANXA1_FPR1	4.31	0.001
Alveolar Mac|EPCs	CD74_COPA	42.852	0		Alveolar Mac|GC B cells in the LZ	CD74_MIF	60.019	0		Naive CD8+ T|CD163+CD14+ DCs	HLA-F_LILRB1	1.82	0		Exhausted CD8+ T|Monocytes	CXCR6_CXCL16	1.542	0		Follicular B cells|COL14A1+ matrix FBs	CD74_COPA	47.946	0		Malignant cells|FB-like cells	NRP1_PGF	0.625	0		Cytotoxic CD8+ T|Pleural Mac	ANXA1_FPR1	3.48	0.001
Alveolar Mac|GC B cells in the DZ	CD74_COPA	45.232	0		Alveolar Mac|Lymphatic ECs	CD74_MIF	60.143	0		Treg|Alveolar Mac	HLA-F_LILRB1	1.595	0		Exhausted CD8+ T|mo-Mac	CXCR6_CXCL16	1.792	0		Follicular B cells|Malignant cells	CD74_COPA	47.438	0		Malignant cells|Lymphatic ECs	NRP1_PGF	4.558	0.005		Exhausted CD8+ T|CD163+CD14+ DCs	ANXA1_FPR1	3.809	0
Alveolar Mac|GrB-secreting B cells	CD74_COPA	42.839	0		Alveolar Mac|MALT B cells	CD74_MIF	59.817	0		Treg|CD163+CD14+ DCs	HLA-F_LILRB1	1.656	0		Monocytes|MALT B cells	NRG1_LSR	0.61	0		Follicular B cells|Myofibroblasts	CD74_COPA	47.537	0		Malignant cells|Pericytes	NRP1_PGF	2.194	0		Exhausted CD8+ T|Monocytes	ANXA1_FPR1	4.603	0
Alveolar Mac|Mesothelial cells	CD74_COPA	42.843	0		Alveolar Mac|Mesothelial cells	CD74_MIF	60.349	0		Tumor ECs|Alveolar Mac	HLA-G_LILRB1	0.361	0.023		GC B cells in the LZ|Pleural Mac	SEMA4A_PLXND1	0.994	0		Follicular B cells|Pleural Mac	CD74_COPA	47.697	0		Pericytes|Lymphatic ECs	NRP1_PGF	4.656	0.005		Exhausted CD8+ T|Pleural Mac	ANXA1_FPR1	3.773	0
Alveolar Mac|Myofibroblasts	CD74_COPA	43.245	0		Alveolar Mac|Myofibroblasts	CD74_MIF	60.874	0		Tumor ECs|CD163+CD14+ DCs	HLA-G_LILRB1	0.423	0.025		MALT B cells|Pleural Mac	SEMA4A_PLXND1	0.453	0.005		Follicular B cells|mo-Mac	CD74_COPA	47.424	0		Tumor ECs|FB-like cells	NRP1_PGF	1.709	0		NK|CD163+CD14+ DCs	ANXA1_FPR1	2.763	0.018
CD163+CD14+ DCs|AT2	CD74_COPA	55.345	0		Alveolar Mac|Naive CD4+ T	CD74_MIF	59.979	0		CD8 low T|CD1c+ DCs	CCL4_CCR5	21.694	0		CD4+ Th|CD163+CD14+ DCs	ANXA1_FPR1	6.579	0		Follicular B cells|pDCs	CD74_COPA	47.412	0		Tumor ECs|Pericytes	NRP1_PGF	3.278	0		NK|Monocytes	ANXA1_FPR1	3.557	0
CD163+CD14+ DCs|COL14A1+ matrix FBs	CD74_COPA	55.4	0		Alveolar Mac|Pericytes	CD74_MIF	59.982	0		Cytotoxic CD8+ T|CD1c+ DCs	CCL4_CCR5	15.638	0.003		CD4+ Th|Monocytes	ANXA1_FPR1	7.476	0		GC B cells in the LZ|Activated DCs	CD74_COPA	69.007	0		mo-Mac|FB-like cells	NRP1_PGF	0.709	0		NK|Pleural Mac	ANXA1_FPR1	2.727	0
CD163+CD14+ DCs|Ciliated	CD74_COPA	55.533	0		Alveolar Mac|Smooth muscle cells	CD74_MIF	60.221	0		Exhausted CD8+ T|CD1c+ DCs	CCL4_CCR5	37.531	0		CD4+ Th|Pleural Mac	ANXA1_FPR1	7.066	0		GC B cells in the LZ|Alveolar Mac	CD74_COPA	69.024	0		mo-Mac|Lymphatic ECs	NRP1_PGF	4.642	0.005		Naive CD4+ T|Monocytes	ANXA1_FPR1	2.823	0.015
CD163+CD14+ DCs|EPCs	CD74_COPA	55.509	0		Alveolar Mac|Stalk-like ECs	CD74_MIF	59.786	0		NK|CD1c+ DCs	CCL4_CCR5	42.995	0		CD8 low T|CD163+CD14+ DCs	ANXA1_FPR1	2.628	0.001		GC B cells in the LZ|CD163+CD14+ DCs	CD74_COPA	68.987	0		mo-Mac|Pericytes	NRP1_PGF	2.279	0		Naive CD4+ T|Pleural Mac	ANXA1_FPR1	1.992	0.001
CD163+CD14+ DCs|GC B cells in the DZ	CD74_COPA	57.89	0		Alveolar Mac|Treg	CD74_MIF	59.983	0		Naive CD8+ T|CD1c+ DCs	CCL4_CCR5	21.438	0		CD8 low T|Monocytes	ANXA1_FPR1	3.525	0		GC B cells in the LZ|COL13A1+ matrix FBs	CD74_COPA	69.18	0		Activated DCs|Lymphatic ECs	NRP2_PGF	4.897	0.001		Naive CD8+ T|CD163+CD14+ DCs	ANXA1_FPR1	2.423	0.044
CD163+CD14+ DCs|GrB-secreting B cells	CD74_COPA	55.497	0		Alveolar Mac|Tumor ECs	CD74_MIF	60.054	0		NK|CD1c+ DCs	CCL3_CCR5	14.816	0		CD8 low T|Pleural Mac	ANXA1_FPR1	3.115	0		GC B cells in the LZ|COL14A1+ matrix FBs	CD74_COPA	69.56	0		Activated DCs|Pericytes	NRP2_PGF	2.533	0.01		Naive CD8+ T|Monocytes	ANXA1_FPR1	3.218	0.002
CD163+CD14+ DCs|Mesothelial cells	CD74_COPA	55.501	0		Alveolar Mac|tS1	CD74_MIF	60.332	0		CD4+ Th|CD1c+ DCs	CCL5_CCR5	10.289	0		CD8+/CD4+ Mixed Th|CD163+CD14+ DCs	ANXA1_FPR1	3.59	0.002		GC B cells in the LZ|Malignant cells	CD74_COPA	69.052	0		FB-like cells|Lymphatic ECs	NRP2_PGF	4.502	0.005		Naive CD8+ T|Pleural Mac	ANXA1_FPR1	2.388	0.001
CD163+CD14+ DCs|Myofibroblasts	CD74_COPA	55.903	0		Alveolar Mac|tS2	CD74_MIF	61.039	0		CD8 low T|CD1c+ DCs	CCL5_CCR5	22.58	0		CD8+/CD4+ Mixed Th|Monocytes	ANXA1_FPR1	4.486	0.001		GC B cells in the LZ|Myofibroblasts	CD74_COPA	69.15	0		Microglia/Mac|FB-like cells	NRP2_PGF	1.207	0		CD8 low T|Pleural Mac	ANXA1_FPR3	2.577	0
CD141+ DCs|AT2	CD74_COPA	125.099	0		Alveolar Mac|tS3	CD74_MIF	60.239	0		Cytotoxic CD8+ T|CD1c+ DCs	CCL5_CCR5	28.972	0		CD8+/CD4+ Mixed Th|Pleural Mac	ANXA1_FPR1	4.076	0.005		GC B cells in the LZ|Pleural Mac	CD74_COPA	69.311	0		Microglia/Mac|Lymphatic ECs	NRP2_PGF	5.14	0.004		CD8 low T|mo-Mac	ANXA1_FPR3	2.44	0
CD141+ DCs|COL14A1+ matrix FBs	CD74_COPA	125.153	0		CD163+CD14+ DCs|CD4+ Th	CD74_MIF	84.478	0		Exhausted CD8+ T|CD1c+ DCs	CCL5_CCR5	36.409	0		Cytotoxic CD8+ T|CD163+CD14+ DCs	ANXA1_FPR1	3.869	0		GC B cells in the LZ|mo-Mac	CD74_COPA	69.038	0		Microglia/Mac|Pericytes	NRP2_PGF	2.777	0		Cancer cells|Pleural Mac	ANXA1_FPR3	6.336	0
CD141+ DCs|Ciliated	CD74_COPA	125.287	0		CD163+CD14+ DCs|COL13A1+ matrix FBs	CD74_MIF	84.462	0		NK|CD1c+ DCs	CCL5_CCR5	25.388	0		Cytotoxic CD8+ T|Monocytes	ANXA1_FPR1	4.766	0		GC B cells in the LZ|pDCs	CD74_COPA	69.026	0		Myofibroblasts|Lymphatic ECs	NRP2_PGF	4.782	0.005		Cancer cells|mo-Mac	ANXA1_FPR3	6.198	0
CD141+ DCs|EPCs	CD74_COPA	125.263	0		CD163+CD14+ DCs|COL14A1+ matrix FBs	CD74_MIF	84.721	0		Naive CD8+ T|CD1c+ DCs	CCL5_CCR5	26.187	0		Cytotoxic CD8+ T|Pleural Mac	ANXA1_FPR1	4.356	0		GrB-secreting B cells|COL14A1+ matrix FBs	CD74_COPA	48.143	0.049		Tumor ECs|FB-like cells	NRP2_PGF	1.243	0		Cytotoxic CD8+ T|Pleural Mac	ANXA1_FPR3	2.984	0.009
CD141+ DCs|GC B cells in the DZ	CD74_COPA	127.644	0		CD163+CD14+ DCs|Exhausted CD8+ T	CD74_MIF	84.565	0		Myofibroblasts|CD207+CD1a+ LCs	IGF2_IDE	2.731	0		Exhausted CD8+ T|CD163+CD14+ DCs	ANXA1_FPR1	3.156	0		Microglia/Mac|COL13A1+ matrix FBs	CD74_COPA	46.766	0.028		Tumor ECs|Pericytes	NRP2_PGF	2.812	0		Cytotoxic CD8+ T|mo-Mac	ANXA1_FPR3	2.846	0.008
CD141+ DCs|GrB-secreting B cells	CD74_COPA	125.251	0		CD163+CD14+ DCs|GC B cells in the DZ	CD74_MIF	84.949	0		Tumor ECs|CD207+CD1a+ LCs	IGF2_IDE	1.263	0.001		Exhausted CD8+ T|Monocytes	ANXA1_FPR1	4.053	0		Microglia/Mac|COL14A1+ matrix FBs	CD74_COPA	47.146	0.011		mo-Mac|FB-like cells	NRP2_PGF	0.763	0		Exhausted CD8+ T|Pleural Mac	ANXA1_FPR3	3.277	0
CD141+ DCs|Mesothelial cells	CD74_COPA	125.255	0		CD163+CD14+ DCs|GC B cells in the LZ	CD74_MIF	84.43	0		COL13A1+ matrix FBs|CD207+CD1a+ LCs	CCL3_IDE	1.375	0.042		Exhausted CD8+ T|Pleural Mac	ANXA1_FPR1	3.642	0		Microglia/Mac|GC B cells in the DZ	CD74_COPA	46.575	0.039		mo-Mac|Lymphatic ECs	NRP2_PGF	4.696	0.005		Exhausted CD8+ T|mo-Mac	ANXA1_FPR3	3.139	0
CD141+ DCs|Myofibroblasts	CD74_COPA	125.657	0		CD163+CD14+ DCs|Lymphatic ECs	CD74_MIF	84.554	0		Exhausted CD8+ T|CD207+CD1a+ LCs	CCL3_IDE	6.756	0.014		NK|CD163+CD14+ DCs	ANXA1_FPR1	1.493	0.008		Microglia/Mac|MALT B cells	CD74_COPA	46.554	0.039		mo-Mac|Pericytes	NRP2_PGF	2.332	0		NK|Pleural Mac	ANXA1_FPR3	2.231	0.003
CD1c+ DCs|AT2	CD74_COPA	79.593	0		CD163+CD14+ DCs|MALT B cells	CD74_MIF	84.228	0		GC B cells in the DZ|CD207+CD1a+ LCs	CCL3_IDE	5.168	0.007		NK|Monocytes	ANXA1_FPR1	2.39	0		Microglia/Mac|Malignant cells	CD74_COPA	46.638	0.039		CD207+CD1a+ LCs|FB-like cells	FLT1_PGF	0.84	0.003		NK|mo-Mac	ANXA1_FPR3	2.093	0.012
CD1c+ DCs|COL14A1+ matrix FBs	CD74_COPA	79.647	0		CD163+CD14+ DCs|Mesothelial cells	CD74_MIF	84.76	0		NK|CD207+CD1a+ LCs	CCL3_IDE	15.341	0		NK|Pleural Mac	ANXA1_FPR1	1.98	0.001		Microglia/Mac|Myofibroblasts	CD74_COPA	46.737	0.034		CD207+CD1a+ LCs|Lymphatic ECs	FLT1_PGF	4.773	0.003		Naive CD8+ T|Pleural Mac	ANXA1_FPR3	1.892	0.024
CD1c+ DCs|Ciliated	CD74_COPA	79.781	0		CD163+CD14+ DCs|Myofibroblasts	CD74_MIF	85.285	0		Myofibroblasts|Tumor ECs	IGF2_IGF1R	2.201	0		Naive CD4+ T|CD163+CD14+ DCs	ANXA1_FPR1	1.971	0.001		Pleural Mac|COL13A1+ matrix FBs	CD74_COPA	43.542	0		CD207+CD1a+ LCs|Pericytes	FLT1_PGF	2.41	0		CD4+ Th|Monocytes	ANXA1_FPR2	2.204	0.036
CD1c+ DCs|EPCs	CD74_COPA	79.757	0		CD163+CD14+ DCs|Naive CD4+ T	CD74_MIF	84.39	0		Tumor ECs|COL13A1+ matrix FBs	IGF2_IGF1R	0.806	0.003		Naive CD4+ T|Monocytes	ANXA1_FPR1	2.868	0		Pleural Mac|COL14A1+ matrix FBs	CD74_COPA	43.923	0		Stalk-like ECs|FB-like cells	FLT1_PGF	5.52	0		CD8 low T|Monocytes	ANXA1_FPR2	2.671	0
CD1c+ DCs|GC B cells in the DZ	CD74_COPA	82.138	0		CD163+CD14+ DCs|Pericytes	CD74_MIF	84.393	0		Tumor ECs|Myofibroblasts	IGF2_IGF1R	0.663	0.006		Naive CD4+ T|Pleural Mac	ANXA1_FPR1	2.458	0		Pleural Mac|GC B cells in the DZ	CD74_COPA	43.351	0		Stalk-like ECs|Pericytes	FLT1_PGF	7.09	0		Cancer cells|Monocytes	ANXA1_FPR2	6.43	0
CD1c+ DCs|GrB-secreting B cells	CD74_COPA	79.745	0		CD163+CD14+ DCs|Smooth muscle cells	CD74_MIF	84.632	0		COL13A1+ matrix FBs|Tumor ECs	IGF1_IGF1R	0.849	0.009		Naive CD8+ T|CD163+CD14+ DCs	ANXA1_FPR1	2.349	0.001		Pleural Mac|MALT B cells	CD74_COPA	43.33	0		Tumor ECs|FB-like cells	FLT1_PGF	3.204	0		Cytotoxic CD8+ T|Monocytes	ANXA1_FPR2	3.078	0.002
CD1c+ DCs|Mesothelial cells	CD74_COPA	79.749	0		CD163+CD14+ DCs|Stalk-like ECs	CD74_MIF	84.198	0		MALT B cells|COL13A1+ matrix FBs	IGF1_IGF1R	0.611	0.02		Naive CD8+ T|Monocytes	ANXA1_FPR1	3.246	0		Pleural Mac|Malignant cells	CD74_COPA	43.415	0		Tumor ECs|Pericytes	FLT1_PGF	4.774	0		Exhausted CD8+ T|Monocytes	ANXA1_FPR2	3.371	0
CD1c+ DCs|Myofibroblasts	CD74_COPA	80.151	0		CD163+CD14+ DCs|Treg	CD74_MIF	84.394	0		MALT B cells|Myofibroblasts	IGF1_IGF1R	0.467	0.009		Naive CD8+ T|Pleural Mac	ANXA1_FPR1	2.835	0		Pleural Mac|Myofibroblasts	CD74_COPA	43.513	0		Pericytes|Malignant cells	NRP1_VEGFB	0.529	0.041		NK|Monocytes	ANXA1_FPR2	2.325	0.001
CD207+CD1a+ LCs|AT2	CD74_COPA	151.635	0		CD163+CD14+ DCs|Tumor ECs	CD74_MIF	84.465	0		Smooth muscle cells|Tumor ECs	IGF1_IGF1R	0.405	0.014		CD4+ Th|CD163+CD14+ DCs	ANXA1_FPR3	6.8	0		mo-Mac|COL13A1+ matrix FBs	CD74_COPA	31.019	0		Tumor ECs|FB-like cells	NRP1_VEGFB	1.523	0		Naive CD8+ T|Monocytes	ANXA1_FPR2	1.986	0.016
CD207+CD1a+ LCs|COL14A1+ matrix FBs	CD74_COPA	151.689	0		CD163+CD14+ DCs|tS1	CD74_MIF	84.744	0		Myofibroblasts|Alveolar Mac	IGF2_IGF2R	2.067	0		CD4+ Th|mo-Mac	ANXA1_FPR3	7.544	0		mo-Mac|COL14A1+ matrix FBs	CD74_COPA	31.4	0		Tumor ECs|Malignant cells	NRP1_VEGFB	1.515	0		Cancer cells|Monocytes	APP_FPR2	0.831	0.009
CD207+CD1a+ LCs|Ciliated	CD74_COPA	151.823	0		CD163+CD14+ DCs|tS2	CD74_MIF	85.45	0		Myofibroblasts|CD141+ DCs	IGF2_IGF2R	2.052	0		CD8 low T|CD163+CD14+ DCs	ANXA1_FPR3	2.849	0		mo-Mac|GC B cells in the DZ	CD74_COPA	30.828	0		mo-Mac|FB-like cells	NRP1_VEGFB	0.523	0.011		GrB-secreting B cells|Monocytes	APP_FPR2	3.586	0.001
CD207+CD1a+ LCs|EPCs	CD74_COPA	151.799	0		CD163+CD14+ DCs|tS3	CD74_MIF	84.65	0		Myofibroblasts|Tumor ECs	IGF2_IGF2R	2.201	0		CD8 low T|mo-Mac	ANXA1_FPR3	3.593	0		mo-Mac|MALT B cells	CD74_COPA	30.807	0		mo-Mac|Malignant cells	NRP1_VEGFB	0.515	0		CD4+ Th|Activated DCs	CD2_CD58	5.39	0.001
CD207+CD1a+ LCs|GC B cells in the DZ	CD74_COPA	154.18	0		CD141+ DCs|CD4+ Th	CD74_MIF	140.049	0		Tumor ECs|Alveolar Mac	IGF2_IGF2R	0.6	0.005		CD8+/CD4+ Mixed Th|CD163+CD14+ DCs	ANXA1_FPR3	3.811	0.001		mo-Mac|Malignant cells	CD74_COPA	30.892	0		CD207+CD1a+ LCs|FB-like cells	FLT1_VEGFB	0.654	0.016		CD4+ Th|Alveolar Mac	CD2_CD58	5.78	0
CD207+CD1a+ LCs|GrB-secreting B cells	CD74_COPA	151.787	0		CD141+ DCs|COL13A1+ matrix FBs	CD74_MIF	140.033	0		Tumor ECs|CD141+ DCs	IGF2_IGF2R	0.584	0.002		CD8+/CD4+ Mixed Th|mo-Mac	ANXA1_FPR3	4.554	0.002		mo-Mac|Myofibroblasts	CD74_COPA	30.99	0		CD207+CD1a+ LCs|Malignant cells	FLT1_VEGFB	0.646	0.015		CD4+ Th|CD141+ DCs	CD2_CD58	5.336	0.001
CD207+CD1a+ LCs|Mesothelial cells	CD74_COPA	151.791	0		CD141+ DCs|COL14A1+ matrix FBs	CD74_MIF	140.292	0		Tumor ECs|COL13A1+ matrix FBs	IGF2_IGF2R	1.008	0.004		Cytotoxic CD8+ T|CD163+CD14+ DCs	ANXA1_FPR3	4.09	0		pDCs|COL13A1+ matrix FBs	CD74_COPA	52.569	0.003		Stalk-like ECs|FB-like cells	FLT1_VEGFB	5.334	0		CD4+ Th|CD1c+ DCs	CD2_CD58	5.511	0
CD207+CD1a+ LCs|Myofibroblasts	CD74_COPA	152.193	0		CD141+ DCs|Exhausted CD8+ T	CD74_MIF	140.135	0		Tumor ECs|Myofibroblasts	IGF2_IGF2R	0.636	0.005		Cytotoxic CD8+ T|mo-Mac	ANXA1_FPR3	4.834	0		pDCs|COL14A1+ matrix FBs	CD74_COPA	52.949	0.002		Stalk-like ECs|Malignant cells	FLT1_VEGFB	5.326	0		CD4+ Th|GC B cells in the DZ	CD2_CD58	6.641	0.002
EPCs|GC B cells in the DZ	CD74_COPA	33.462	0.038		CD141+ DCs|GC B cells in the DZ	CD74_MIF	140.519	0		Alveolar Mac|Pericytes	GRN_SORT1	15.285	0		Exhausted CD8+ T|CD163+CD14+ DCs	ANXA1_FPR3	3.377	0		pDCs|GC B cells in the DZ	CD74_COPA	52.377	0.007		Tumor ECs|FB-like cells	FLT1_VEGFB	3.018	0		CD4+ Th|Microglia/Mac	CD2_CD58	6.109	0.002
Follicular B cells|AT2	CD74_COPA	40.065	0		CD141+ DCs|GC B cells in the LZ	CD74_MIF	140.001	0		CD163+CD14+ DCs|Pericytes	GRN_SORT1	5.19	0		Exhausted CD8+ T|mo-Mac	ANXA1_FPR3	4.12	0		pDCs|MALT B cells	CD74_COPA	52.357	0.007		Tumor ECs|Malignant cells	FLT1_VEGFB	3.01	0		CD4+ Th|mo-Mac	CD2_CD58	5.585	0
Follicular B cells|Alveolar Mac	CD74_COPA	40.127	0		CD141+ DCs|Lymphatic ECs	CD74_MIF	140.124	0		CD141+ DCs|Pericytes	GRN_SORT1	3.776	0.049		NK|CD163+CD14+ DCs	ANXA1_FPR3	1.714	0.009		pDCs|Malignant cells	CD74_COPA	52.441	0.007		Activated DCs|Cytotoxic CD8+ T	NRP2_SEMA3F	1.812	0.002		CD8 low T|Activated DCs	CD2_CD58	4.28	0
Follicular B cells|CD163+CD14+ DCs	CD74_COPA	40.156	0		CD141+ DCs|MALT B cells	CD74_MIF	139.799	0		Monocytes|Pericytes	GRN_SORT1	2.926	0		NK|mo-Mac	ANXA1_FPR3	2.458	0		pDCs|Myofibroblasts	CD74_COPA	52.54	0.005		Activated DCs|Tumor ECs	NRP2_SEMA3F	1.144	0.016		CD8 low T|Alveolar Mac	CD2_CD58	4.67	0
Follicular B cells|CD141+ DCs	CD74_COPA	40.025	0		CD141+ DCs|Mesothelial cells	CD74_MIF	140.331	0		Pleural Mac|Pericytes	GRN_SORT1	4.7	0.02		Naive CD4+ T|CD163+CD14+ DCs	ANXA1_FPR3	2.192	0.001		COL13A1+ matrix FBs|Alveolar Mac	EGFR_HBEGF	0.939	0.02		FB-like cells|Cytotoxic CD8+ T	NRP2_SEMA3F	1.417	0.001		CD8 low T|CD141+ DCs	CD2_CD58	4.226	0
Follicular B cells|CD1c+ DCs	CD74_COPA	40.062	0		CD141+ DCs|Myofibroblasts	CD74_MIF	140.856	0		mo-Mac|Pericytes	GRN_SORT1	6.386	0		Naive CD4+ T|mo-Mac	ANXA1_FPR3	2.936	0		COL13A1+ matrix FBs|CD163+CD14+ DCs	EGFR_HBEGF	1.246	0.001		FB-like cells|Tumor ECs	NRP2_SEMA3F	0.75	0		CD8 low T|CD1c+ DCs	CD2_CD58	4.401	0
Follicular B cells|COL14A1+ matrix FBs	CD74_COPA	40.119	0		CD141+ DCs|Naive CD4+ T	CD74_MIF	139.961	0		Alveolar Mac|Pericytes	COPA_SORT1	0.616	0.034		Naive CD8+ T|CD163+CD14+ DCs	ANXA1_FPR3	2.57	0		COL13A1+ matrix FBs|CD1c+ DCs	EGFR_HBEGF	0.98	0.013		Microglia/Mac|Cytotoxic CD8+ T	NRP2_SEMA3F	2.055	0		CD8 low T|GC B cells in the DZ	CD2_CD58	5.531	0.003
Follicular B cells|Ciliated	CD74_COPA	40.253	0		CD141+ DCs|Pericytes	CD74_MIF	139.964	0		CD1c+ DCs|Pericytes	COPA_SORT1	0.672	0.03		Naive CD8+ T|mo-Mac	ANXA1_FPR3	3.314	0		COL13A1+ matrix FBs|Monocytes	EGFR_HBEGF	1.135	0.002		Microglia/Mac|Tumor ECs	NRP2_SEMA3F	1.388	0		CD8 low T|Microglia/Mac	CD2_CD58	4.998	0.002
Follicular B cells|EPCs	CD74_COPA	40.229	0		CD141+ DCs|Smooth muscle cells	CD74_MIF	140.203	0		mo-Mac|Pericytes	COPA_SORT1	0.626	0.028		CD4+ Th|CD163+CD14+ DCs	CD2_CD58	2.979	0		COL13A1+ matrix FBs|mo-Mac	EGFR_HBEGF	0.907	0.009		Myofibroblasts|Cytotoxic CD8+ T	NRP2_SEMA3F	1.696	0.001		CD8 low T|mo-Mac	CD2_CD58	4.475	0
Follicular B cells|Mesothelial cells	CD74_COPA	40.221	0		CD141+ DCs|Stalk-like ECs	CD74_MIF	139.768	0		CD4+ Th|Activated DCs	KLRB1_CLEC2D	4.686	0.015		CD4+ Th|CD141+ DCs	CD2_CD58	3.043	0		COL14A1+ matrix FBs|Alveolar Mac	EGFR_HBEGF	1.431	0.015		Myofibroblasts|Tumor ECs	NRP2_SEMA3F	1.029	0.005		Cytotoxic CD8+ T|Activated DCs	CD2_CD58	3.192	0.001
Follicular B cells|Myofibroblasts	CD74_COPA	40.622	0		CD141+ DCs|Treg	CD74_MIF	139.965	0		CD4+ Th|COL13A1+ matrix FBs	KLRB1_CLEC2D	4.028	0.001		CD8 low T|CD163+CD14+ DCs	CD2_CD58	3.433	0		COL14A1+ matrix FBs|CD163+CD14+ DCs	EGFR_HBEGF	1.737	0.011		Tumor ECs|Cytotoxic CD8+ T	NRP2_SEMA3F	2.091	0		Cytotoxic CD8+ T|Alveolar Mac	CD2_CD58	3.582	0.002
GrB-secreting B cells|AT2	CD74_COPA	54.951	0		CD141+ DCs|Tumor ECs	CD74_MIF	140.036	0		CD4+ Th|Follicular B cells	KLRB1_CLEC2D	4.627	0		CD8 low T|CD141+ DCs	CD2_CD58	3.496	0		COL14A1+ matrix FBs|CD1c+ DCs	EGFR_HBEGF	1.472	0.014		mo-Mac|Cytotoxic CD8+ T	NRP2_SEMA3F	1.611	0		Cytotoxic CD8+ T|CD141+ DCs	CD2_CD58	3.138	0.001
GrB-secreting B cells|Alveolar Mac	CD74_COPA	55.014	0		CD141+ DCs|tS1	CD74_MIF	140.314	0		CD4+ Th|Smooth muscle cells	KLRB1_CLEC2D	3.982	0.007		CD8+/CD4+ Mixed Th|CD163+CD14+ DCs	CD2_CD58	3.291	0.02		COL14A1+ matrix FBs|Monocytes	EGFR_HBEGF	1.627	0.012		mo-Mac|Tumor ECs	NRP2_SEMA3F	0.943	0		Cytotoxic CD8+ T|CD1c+ DCs	CD2_CD58	3.313	0
GrB-secreting B cells|CD163+CD14+ DCs	CD74_COPA	55.043	0		CD141+ DCs|tS2	CD74_MIF	141.021	0		CD8 low T|Activated DCs	KLRB1_CLEC2D	3.282	0.036		CD8+/CD4+ Mixed Th|CD141+ DCs	CD2_CD58	3.355	0.033		COL14A1+ matrix FBs|Pleural Mac	EGFR_HBEGF	1.022	0.027		Microglia/Mac|FB-like cells	NRP2_SEMA3C	1.126	0		Cytotoxic CD8+ T|GC B cells in the DZ	CD2_CD58	4.443	0.008
GrB-secreting B cells|CD141+ DCs	CD74_COPA	54.911	0		CD141+ DCs|tS3	CD74_MIF	140.22	0		CD8 low T|COL13A1+ matrix FBs	KLRB1_CLEC2D	2.624	0.01		Cytotoxic CD8+ T|CD163+CD14+ DCs	CD2_CD58	2.401	0.01		COL14A1+ matrix FBs|mo-Mac	EGFR_HBEGF	1.399	0.015		Tumor ECs|FB-like cells	NRP2_SEMA3C	1.162	0		Cytotoxic CD8+ T|Microglia/Mac	CD2_CD58	3.911	0.006
GrB-secreting B cells|CD1c+ DCs	CD74_COPA	54.949	0		CD1c+ DCs|CD4+ Th	CD74_MIF	102.568	0		CD8 low T|Follicular B cells	KLRB1_CLEC2D	3.223	0		Cytotoxic CD8+ T|CD141+ DCs	CD2_CD58	2.465	0.004		Malignant cells|Alveolar Mac	EGFR_HBEGF	0.943	0.004		mo-Mac|FB-like cells	NRP2_SEMA3C	0.682	0		Cytotoxic CD8+ T|mo-Mac	CD2_CD58	3.387	0
GrB-secreting B cells|COL14A1+ matrix FBs	CD74_COPA	55.006	0		CD1c+ DCs|COL13A1+ matrix FBs	CD74_MIF	102.552	0		CD8 low T|Smooth muscle cells	KLRB1_CLEC2D	2.578	0.033		Exhausted CD8+ T|CD163+CD14+ DCs	CD2_CD58	3.707	0		Malignant cells|CD163+CD14+ DCs	EGFR_HBEGF	1.25	0		CD163+CD14+ DCs|CD8+/CD4+ Mixed Th	CCL4L2_VSIR	13.96	0.012		Exhausted CD8+ T|Activated DCs	CD2_CD58	5.955	0
GrB-secreting B cells|Ciliated	CD74_COPA	55.14	0		CD1c+ DCs|COL14A1+ matrix FBs	CD74_MIF	102.811	0		Cytotoxic CD8+ T|Activated DCs	KLRB1_CLEC2D	3.041	0.043		Exhausted CD8+ T|CD141+ DCs	CD2_CD58	3.771	0		Malignant cells|CD1c+ DCs	EGFR_HBEGF	0.984	0.004		CD163+CD14+ DCs|Exhausted CD8+ T	CCL4L2_VSIR	13.657	0.018		Exhausted CD8+ T|Alveolar Mac	CD2_CD58	6.345	0
GrB-secreting B cells|EPCs	CD74_COPA	55.116	0		CD1c+ DCs|Exhausted CD8+ T	CD74_MIF	102.655	0		Cytotoxic CD8+ T|COL13A1+ matrix FBs	KLRB1_CLEC2D	2.382	0.022		NK|CD163+CD14+ DCs	CD2_CD58	2.72	0		Malignant cells|Monocytes	EGFR_HBEGF	1.139	0		CD163+CD14+ DCs|MALT B cells	CCL4L2_VSIR	13.309	0.021		Exhausted CD8+ T|CD141+ DCs	CD2_CD58	5.901	0
GrB-secreting B cells|Mesothelial cells	CD74_COPA	55.108	0		CD1c+ DCs|GC B cells in the DZ	CD74_MIF	103.039	0		Cytotoxic CD8+ T|Follicular B cells	KLRB1_CLEC2D	2.982	0		NK|CD141+ DCs	CD2_CD58	2.784	0		Malignant cells|mo-Mac	EGFR_HBEGF	0.911	0		CD163+CD14+ DCs|Plasma cells	CCL4L2_VSIR	13.201	0.023		Exhausted CD8+ T|CD1c+ DCs	CD2_CD58	6.076	0
GrB-secreting B cells|Myofibroblasts	CD74_COPA	55.509	0		CD1c+ DCs|GC B cells in the LZ	CD74_MIF	102.52	0		Exhausted Tfh|Activated DCs	KLRB1_CLEC2D	12.571	0.001		Naive CD4+ T|CD163+CD14+ DCs	CD2_CD58	2.615	0		CD4+ Th|Alveolar Mac	CD44_HBEGF	3.093	0		CD163+CD14+ DCs|Tumor ECs	CCL4L2_VSIR	13.459	0.019		Exhausted CD8+ T|GC B cells in the DZ	CD2_CD58	7.206	0.001
Pleural Mac|AT2	CD74_COPA	61.491	0		CD1c+ DCs|Lymphatic ECs	CD74_MIF	102.644	0		Exhausted Tfh|COL13A1+ matrix FBs	KLRB1_CLEC2D	11.912	0.003		Naive CD4+ T|CD141+ DCs	CD2_CD58	2.678	0		CD4+ Th|CD163+CD14+ DCs	CD44_HBEGF	3.399	0		CD8 low T|Activated DCs	CCL4L2_VSIR	18.64	0.002		Exhausted CD8+ T|Microglia/Mac	CD2_CD58	6.674	0
Pleural Mac|COL14A1+ matrix FBs	CD74_COPA	61.546	0		CD1c+ DCs|MALT B cells	CD74_MIF	102.318	0		Exhausted Tfh|Follicular B cells	KLRB1_CLEC2D	12.512	0.004		Naive CD8+ T|CD163+CD14+ DCs	CD2_CD58	3.627	0		CD4+ Th|CD1c+ DCs	CD44_HBEGF	3.134	0		CD8 low T|Alveolar Mac	CCL4L2_VSIR	18.665	0.009		Exhausted CD8+ T|mo-Mac	CD2_CD58	6.15	0
Pleural Mac|Ciliated	CD74_COPA	61.679	0		CD1c+ DCs|Mesothelial cells	CD74_MIF	102.85	0		Exhausted Tfh|Smooth muscle cells	KLRB1_CLEC2D	11.867	0.002		Naive CD8+ T|CD141+ DCs	CD2_CD58	3.691	0		CD4+ Th|Monocytes	CD44_HBEGF	3.288	0		CD8 low T|CD163+CD14+ DCs	CCL4L2_VSIR	19.016	0.009		GC B cells in the DZ|Microglia/Mac	CD2_CD58	3.037	0.04
Pleural Mac|EPCs	CD74_COPA	61.656	0		CD1c+ DCs|Myofibroblasts	CD74_MIF	103.375	0		NK|Activated DCs	KLRB1_CLEC2D	9.199	0		Treg|CD163+CD14+ DCs	CD2_CD58	4.325	0		CD4+ Th|Pleural Mac	CD44_HBEGF	2.683	0.003		CD8 low T|CD141+ DCs	CCL4L2_VSIR	18.914	0.009		NK|Activated DCs	CD2_CD58	2.224	0
Pleural Mac|GC B cells in the DZ	CD74_COPA	64.036	0		CD1c+ DCs|Naive CD4+ T	CD74_MIF	102.48	0		NK|COL13A1+ matrix FBs	KLRB1_CLEC2D	8.541	0		Treg|CD141+ DCs	CD2_CD58	4.388	0		CD4+ Th|mo-Mac	CD44_HBEGF	3.06	0		CD8 low T|CD1c+ DCs	CCL4L2_VSIR	19.09	0.008		NK|Alveolar Mac	CD2_CD58	2.614	0.023
Pleural Mac|GrB-secreting B cells	CD74_COPA	61.643	0		CD1c+ DCs|Pericytes	CD74_MIF	102.483	0		NK|Follicular B cells	KLRB1_CLEC2D	9.14	0		Activated DCs|CD4+ Th	CD55_ADGRE5	1.09	0.001		CD8 low T|Alveolar Mac	CD44_HBEGF	2.841	0.003		CD8 low T|CD207+CD1a+ LCs	CCL4L2_VSIR	18.641	0.008		NK|CD141+ DCs	CD2_CD58	2.17	0.003
Pleural Mac|Mesothelial cells	CD74_COPA	61.648	0		CD1c+ DCs|Smooth muscle cells	CD74_MIF	102.722	0		NK|Smooth muscle cells	KLRB1_CLEC2D	8.495	0		Activated DCs|Cytotoxic CD8+ T	CD55_ADGRE5	1.519	0		CD8 low T|CD163+CD14+ DCs	CD44_HBEGF	3.147	0		CD8 low T|MALT B cells	CCL4L2_VSIR	18.014	0.011		NK|CD1c+ DCs	CD2_CD58	2.346	0.001
Pleural Mac|Myofibroblasts	CD74_COPA	62.049	0		CD1c+ DCs|Stalk-like ECs	CD74_MIF	102.288	0		Alveolar Mac|CD8 low T	FAM3C_CLEC2D	1.276	0.003		Activated DCs|Exhausted CD8+ T	CD55_ADGRE5	1.119	0.002		CD8 low T|CD1c+ DCs	CD44_HBEGF	2.882	0.001		CD8 low T|Monocytes	CCL4L2_VSIR	19.027	0.009		NK|GC B cells in the DZ	CD2_CD58	3.475	0.025
Tip-like ECs|AT2	CD74_COPA	32.77	0		CD1c+ DCs|Treg	CD74_MIF	102.484	0		Alveolar Mac|Cytotoxic CD8+ T	FAM3C_CLEC2D	1.596	0		Activated DCs|NK	CD55_ADGRE5	1.821	0		CD8 low T|Monocytes	CD44_HBEGF	3.036	0		CD8 low T|Plasma cells	CCL4L2_VSIR	17.907	0.011		NK|Microglia/Mac	CD2_CD58	2.943	0.047
Tip-like ECs|Alveolar Mac	CD74_COPA	32.832	0		CD1c+ DCs|Tumor ECs	CD74_MIF	102.556	0		Alveolar Mac|Exhausted CD8+ T	FAM3C_CLEC2D	1.763	0		CD163+CD14+ DCs|Cytotoxic CD8+ T	CD55_ADGRE5	1.342	0.048		CD8 low T|Pleural Mac	CD44_HBEGF	2.432	0.045		CD8 low T|Pleural Mac	CCL4L2_VSIR	18.858	0.009		NK|mo-Mac	CD2_CD58	2.419	0
Tip-like ECs|CD163+CD14+ DCs	CD74_COPA	32.862	0		CD1c+ DCs|tS1	CD74_MIF	102.834	0		Alveolar Mac|Naive CD4+ T	FAM3C_CLEC2D	1.048	0.044		CD163+CD14+ DCs|NK	CD55_ADGRE5	1.645	0.012		CD8 low T|mo-Mac	CD44_HBEGF	2.809	0.002		CD8 low T|Tumor ECs	CCL4L2_VSIR	18.165	0.01		Naive CD4+ T|Activated DCs	CD2_CD58	2.333	0
Tip-like ECs|CD141+ DCs	CD74_COPA	32.73	0		CD1c+ DCs|tS2	CD74_MIF	103.54	0		Alveolar Mac|Naive CD8+ T	FAM3C_CLEC2D	1.39	0.008		CD141+ DCs|Cytotoxic CD8+ T	CD55_ADGRE5	1.237	0.014		Exhausted CD8+ T|Alveolar Mac	CD44_HBEGF	2.607	0.009		CD8 low T|mo-Mac	CCL4L2_VSIR	18.148	0.011		Naive CD4+ T|Alveolar Mac	CD2_CD58	2.723	0.015
Tip-like ECs|CD1c+ DCs	CD74_COPA	32.768	0		CD1c+ DCs|tS3	CD74_MIF	102.74	0		Alveolar Mac|Treg	FAM3C_CLEC2D	1.721	0		CD141+ DCs|NK	CD55_ADGRE5	1.54	0		Exhausted CD8+ T|CD163+CD14+ DCs	CD44_HBEGF	2.914	0		Exhausted CD8+ T|Activated DCs	CCL4L2_VSIR	29.575	0		Naive CD4+ T|CD141+ DCs	CD2_CD58	2.279	0
Tip-like ECs|COL14A1+ matrix FBs	CD74_COPA	32.824	0		CD207+CD1a+ LCs|CD4+ Th	CD74_MIF	122.268	0		CD163+CD14+ DCs|CD4+ Th	FAM3C_CLEC2D	1.123	0.026		CD1c+ DCs|CD4+ Th	CD55_ADGRE5	0.983	0.001		Exhausted CD8+ T|CD1c+ DCs	CD44_HBEGF	2.648	0.002		Exhausted CD8+ T|Alveolar Mac	CCL4L2_VSIR	29.599	0		Naive CD4+ T|CD1c+ DCs	CD2_CD58	2.455	0
Tip-like ECs|Ciliated	CD74_COPA	32.958	0		CD207+CD1a+ LCs|COL13A1+ matrix FBs	CD74_MIF	122.251	0		CD163+CD14+ DCs|CD8 low T	FAM3C_CLEC2D	1.375	0.002		CD1c+ DCs|Cytotoxic CD8+ T	CD55_ADGRE5	1.412	0		Exhausted CD8+ T|Monocytes	CD44_HBEGF	2.803	0		Exhausted CD8+ T|CD163+CD14+ DCs	CCL4L2_VSIR	29.951	0		Naive CD4+ T|GC B cells in the DZ	CD2_CD58	3.584	0.018
Tip-like ECs|GC B cells in the DZ	CD74_COPA	35.315	0		CD207+CD1a+ LCs|COL14A1+ matrix FBs	CD74_MIF	122.51	0		CD163+CD14+ DCs|Cytotoxic CD8+ T	FAM3C_CLEC2D	1.695	0		CD1c+ DCs|Exhausted CD8+ T	CD55_ADGRE5	1.012	0.006		Exhausted CD8+ T|mo-Mac	CD44_HBEGF	2.575	0		Exhausted CD8+ T|CD141+ DCs	CCL4L2_VSIR	29.848	0		Naive CD4+ T|Microglia/Mac	CD2_CD58	3.052	0.038
[truncated: 6,398 more rows]
